# Supplementary material for: Integrative genomic analysis reveals a conserved role for prolactin signalling in the regulation of adrenal function
Source: Clin Transl Med. 2021 Nov 8;11(11):e630. doi: 10.1002/ctm2.630 (PMC8574957; doi:10.1002/ctm2.630)
Supplement: Supplementary file 2 — Supporting information [file CTM2-11-e630-s010.xlsx]

## Sheet: P1-E18.5
Table S1. DEG in the mouse adrenal gland according to age (sex-matched samples). UP refers to DEG upregulated in older samples, DOWN to DEG upregulated in younger samples.
Tag	GeneID	P1	E18.5	M	D	Probability	Ranking
UP	Bcam	1690.99	1001.9	0.755131	689.09	0.920968	689.09
UP	Ace	1053.44	542.225	0.958137	511.21	0.941595	511.211
UP	Nfic	2311.25	1245.81	0.891597	1065.45	0.939218	1065.45
UP	Ankrd2	153.541	15.9478	3.2672	137.593	0.98966	137.632
UP	Scand1	63.0434	20.6383	1.61102	42.4051	0.902151	42.4357
UP	Ankrd1	62.0266	18.7621	1.72506	43.2645	0.905849	43.2988
UP	Agt	1598.46	909.025	0.814287	689.431	0.930032	689.431
UP	Hist1h3e	825.665	440.91	0.905073	384.755	0.938794	384.756
UP	Hist1h3f	655.855	406.2	0.691186	249.655	0.905165	249.656
UP	Nfix	1847.58	917.468	1.00991	930.111	0.9604	930.111
UP	Ak1	709.747	439.034	0.692973	270.713	0.905498	270.714
UP	Eif4ebp3	359.958	120.078	1.58386	239.88	0.982102	239.885
UP	Hist1h1c	3307.75	1988.79	0.733961	1318.96	0.912639	1318.96
UP	Bcl6	425.035	132.273	1.68406	292.762	0.983077	292.766
UP	Pdlim3	773.807	321.77	1.26594	452.037	0.970134	452.038
UP	Pdlim1	491.129	268.298	0.872262	222.83	0.934184	222.832
UP	Pdlim7	770.757	454.043	0.763445	316.713	0.919407	316.714
UP	Nfkbil1	154.558	84.4296	0.872329	70.1285	0.903974	70.1339
UP	Pltp	293.864	121.954	1.26881	171.91	0.965364	171.915
UP	Folr1	174.895	56.2864	1.63563	118.608	0.973245	118.62
UP	Folr2	148.457	54.4102	1.4481	94.0469	0.959139	94.0581
UP	Itih3	9107.74	5602.37	0.701056	3505.37	0.91029	3505.37
UP	Hist1h4d	2991.51	1796.47	0.735707	1195.04	0.920169	1195.04
UP	Hist1h4a	275.561	143.53	0.941015	132.03	0.932475	132.034
UP	Cyp1b1	2595.97	1538.49	0.754752	1057.47	0.920765	1057.47
UP	Cxxc5	743.302	416.519	0.835566	326.783	0.930546	326.784
UP	Cmklr1	364.025	190.436	0.934734	173.589	0.935853	173.592
UP	Scn10a	71.1781	16.8859	2.07561	54.2921	0.938688	54.3318
UP	Cftr	125.07	45.0291	1.47381	80.0409	0.952835	80.0545
UP	Deptor	2607.15	1512.23	0.785799	1094.92	0.925403	1094.92
UP	Lmcd1	327.419	147.283	1.15255	180.136	0.959584	180.14
UP	Sec14l2	316.234	155.726	1.02199	160.508	0.953926	160.512
UP	Il22ra1	197.265	96.625	1.02967	100.64	0.943759	100.645
UP	Csf2rb2	103.717	51.5958	1.00732	52.1207	0.902892	52.1305
UP	Fpgs	350.806	206.383	0.765347	144.423	0.914439	144.425
UP	Enpep	1004.63	454.982	1.14278	549.646	0.964003	549.647
UP	Lad1	106.767	30.9575	1.78611	75.8096	0.95694	75.8306
UP	Rspo3	897.86	452.167	0.989634	445.693	0.941451	445.694
UP	Pmp2	49.8246	1.87621	4.73096	47.9484	0.930656	48.1813
UP	Veph1	147.44	46.9053	1.65231	100.535	0.968406	100.549
UP	H2-Ab1	115.919	48.7815	1.2487	67.137	0.934049	67.1486
UP	Tfcp2l1	1042.25	280.494	1.89366	761.756	0.987982	761.759
UP	Cyp2d9	317.251	60.0388	2.40166	257.212	0.992153	257.223
UP	Btc	242.005	137.902	0.8114	104.104	0.914837	104.107
UP	Hip1r	465.708	283.308	0.717053	182.4	0.907053	182.401
UP	Cyp2f2	567.391	342.409	0.728623	224.982	0.909029	224.983
UP	BC029214	259.291	119.14	1.12192	140.152	0.954974	140.156
UP	Cyp2e1	2093.65	384.624	2.4445	1709.03	0.995199	1709.03
UP	Cmya5	2267.53	879.944	1.36564	1387.59	0.975748	1387.59
UP	Aass	414.866	190.436	1.12334	224.431	0.959973	224.434
UP	Cyp2j5	291.83	92.8725	1.6518	198.957	0.9808	198.964
UP	Fabp1	1392.04	698.889	0.994064	693.15	0.94215	693.151
UP	Fabp3	1031.06	142.592	2.85417	888.473	0.997312	888.477
UP	Klhdc7a	156.592	65.6674	1.25376	90.9243	0.949875	90.9329
UP	Abcg8	52.8751	7.50485	2.81669	45.3703	0.923421	45.4576
UP	4932416H05Rik	166.76	93.8106	0.82995	72.9494	0.9001	72.9541
UP	Clec3b	270.477	156.664	0.787832	113.813	0.912294	113.816
UP	Abcd2	952.769	575.997	0.726065	376.772	0.911068	376.772
UP	Cd4	67.1107	14.0716	2.25376	53.0391	0.937612	53.087
UP	Chgb	24083.6	15223.6	0.661743	8860.01	0.902409	8860.01
UP	Rpl36	1446.95	838.667	0.786843	608.281	0.924829	608.282
UP	Eno3	2557.33	1379.95	0.890015	1177.37	0.939268	1177.37
UP	Kcna1	334.537	104.13	1.68378	230.407	0.982017	230.413
UP	Cel	512.482	1.87621	8.09353	510.606	0.998651	510.67
UP	Rpl29	3879.2	1948.45	0.993436	1930.76	0.942868	1930.76
UP	Chga	25398.4	12535	1.01878	12863.4	0.961039	12863.4
UP	Gm5424	435.203	233.588	0.897719	201.614	0.9351	201.616
UP	G0s2	436.22	248.598	0.811239	187.622	0.925525	187.623
UP	Rab27b	204.383	88.182	1.21272	116.201	0.95487	116.207
UP	F3	153.541	69.4199	1.14521	84.1214	0.941288	84.1292
UP	Rpl19	18096.5	11359.5	0.671809	6736.98	0.903299	6736.98
UP	Ckm	8364.44	3012.26	1.47342	5352.18	0.979402	5352.18
UP	Chpf	885.658	521.587	0.763842	364.071	0.919817	364.072
UP	Hp	4065.28	1775.84	1.19486	2289.45	0.967534	2289.45
UP	Kcnj1	123.036	7.50485	4.03512	115.531	0.98675	115.602
UP	Kl	364.025	64.7293	2.49155	299.296	0.992884	299.306
UP	Mb	144.39	46.9053	1.62215	97.4844	0.967321	97.4979
UP	Kcnk1	70.1612	23.4527	1.58092	46.7086	0.913746	46.7353
UP	Bcas1	53.892	8.44296	2.67425	45.449	0.922856	45.5276
UP	Tmem72	67.1107	10.3192	2.70122	56.7916	0.946356	56.8558
UP	Pkhd1	401.648	133.211	1.59222	268.436	0.982632	268.441
UP	Abra	147.44	20.6383	2.83673	126.802	0.986972	126.834
UP	Rnf125	866.339	394.943	1.13329	471.396	0.962611	471.397
UP	Ninj1	379.277	200.755	0.917819	178.523	0.935354	178.525
UP	Kcne1l	99.6493	41.2767	1.27153	58.3726	0.923662	58.3864
UP	Tmem27	166.76	30.9575	2.42941	135.802	0.985818	135.824
UP	Podn	293.864	148.221	0.987399	145.643	0.934586	145.646
UP	Mybpc1	7467.59	3311.52	1.17315	4156.08	0.967127	4156.08
UP	Mybpc2	680.259	233.588	1.54211	446.67	0.978338	446.673
UP	Htra3	715.848	375.243	0.93183	340.605	0.939785	340.607
UP	F830016B08Rik	104.733	48.7815	1.10231	55.9519	0.910387	55.9627
UP	Gulo	266.409	147.283	0.855056	119.127	0.923904	119.13
UP	Dao	53.892	8.44296	2.67425	45.449	0.922856	45.5276
UP	Dbp	398.597	87.2439	2.19181	311.353	0.991206	311.361
UP	Dcn	13718	8522.7	0.686693	5195.35	0.908515	5195.35
UP	Pon1	440.287	197.94	1.15338	242.347	0.961852	242.349
UP	Pmp22	2231.94	1339.62	0.736479	892.324	0.919937	892.325
UP	Des	5705.43	2168.9	1.39537	3536.53	0.976535	3536.53
UP	Xirp2	2355.99	577.873	2.02751	1778.12	0.9929	1778.12
UP	Xirp1	795.161	219.517	1.85691	575.644	0.98727	575.647
UP	H2-Aa	129.137	53.4721	1.27205	75.6653	0.941717	75.676
UP	H2-D1	1919.77	1057.25	0.860625	862.528	0.935429	862.528
UP	Rdh19	42.7068	2.81432	3.92361	39.8925	0.906034	40.085
UP	Atcayos	50.8415	7.50485	2.76011	43.3366	0.917161	43.4244
UP	Plin4	504.347	242.031	1.05922	262.316	0.958599	262.318
UP	C77080	348.772	197.94	0.81722	150.832	0.923662	150.834
UP	2210010C04Rik	316.234	0.5	9.30485	315.734	0.997497	315.871
UP	Cilp	421.984	176.364	1.25863	245.62	0.968187	245.623
UP	F12	680.259	344.285	0.98248	335.974	0.940751	335.975
UP	Fam20a	334.537	186.683	0.841573	147.854	0.924622	147.856
UP	Sycn	69.1444	1.87621	5.20372	67.2682	0.96305	67.4692
UP	Slco1b2	654.838	224.207	1.5463	430.631	0.978257	430.633
UP	H2-Q4	388.429	222.331	0.80494	166.098	0.919541	166.1
UP	Obscn	1439.83	500.949	1.52316	938.882	0.979292	938.883
UP	Apoc1	2065.18	1244.87	0.730276	820.313	0.912275	820.314
UP	Apoa1	17496.6	9961.75	0.812602	7534.83	0.930929	7534.83
UP	Apoa4	1852.66	60.9769	4.92519	1791.69	0.999784	1791.69
UP	Apoa5	823.632	48.7815	4.07759	774.85	0.999131	774.861
UP	Acy3	383.345	227.022	0.755812	156.323	0.914414	156.325
UP	C1qtnf7	580.61	281.432	1.04478	299.178	0.95853	299.179
UP	C1qtnf2	329.453	181.993	0.856191	147.46	0.927871	147.463
UP	C1qtnf1	1055.47	590.069	0.838929	465.4	0.931406	465.401
UP	Gsta4	590.778	284.246	1.05547	306.532	0.95918	306.533
UP	Gsta2	104.733	8.44296	3.63283	96.2905	0.980948	96.359
UP	Ppargc1a	475.876	151.035	1.6557	324.841	0.983397	324.845
UP	Angptl4	1224.26	522.525	1.22834	701.737	0.969846	701.738
UP	Angptl2	2159.75	1201.71	0.845767	958.031	0.934874	958.032
UP	Pxmp2	123.036	52.534	1.22776	70.5024	0.936477	70.5131
UP	Tbx15	198.282	106.006	0.903406	92.2757	0.919604	92.2801
UP	Hist2h4	747.37	303.946	1.298	443.423	0.970401	443.425
UP	Ldb3	1253.75	611.645	1.03548	642.105	0.960227	642.106
UP	Nupr1	272.51	122.892	1.14892	149.618	0.957282	149.623
UP	Ldlrad4	1394.07	837.729	0.734751	556.344	0.911867	556.345
UP	Dmkn	109.818	47.8434	1.19872	61.9741	0.923982	61.9857
UP	Shroom3	466.725	267.36	0.803786	199.364	0.921317	199.366
UP	Ehf	92.5315	25.3289	1.86916	67.2026	0.95186	67.2286
UP	Slco4c1	126.087	48.7815	1.37001	77.3053	0.947453	77.3174
UP	F13b	596.879	365.861	0.706141	231.017	0.907859	231.018
UP	Eln	8728.46	4467.26	0.966337	4261.2	0.942981	4261.2
UP	Aadat	275.561	29.0813	3.24421	246.479	0.995556	246.501
UP	Rplp2	2607.15	1338.68	0.961665	1268.47	0.942533	1268.47
UP	Dnajb12	1069.7	679.189	0.655327	390.515	0.900527	390.516
UP	Ldhb	1513.04	582.564	1.37696	930.478	0.975905	930.479
UP	Serpina3m	941.584	248.598	1.92127	692.986	0.987988	692.988
UP	Serpina3n	1876.05	323.647	2.53521	1552.4	0.995305	1552.41
UP	Serpina3k	1568.97	778.628	1.01081	790.339	0.960236	790.34
UP	Serpina3g	366.059	122.892	1.57468	243.167	0.976432	243.172
UP	Rab43	1335.1	784.257	0.767546	550.84	0.921825	550.841
UP	Rab32	217.601	117.263	0.891937	100.338	0.92238	100.342
UP	Serpina1d	2832.89	1613.54	0.812041	1219.34	0.930518	1219.34
UP	Serpina1b	6659.22	4068.57	0.710831	2590.65	0.911554	2590.65
UP	Ftcd	220.652	106.944	1.04492	113.708	0.947642	113.713
UP	Npdc1	380.294	216.703	0.8114	163.592	0.924064	163.594
UP	Cyp26b1	330.47	172.612	0.936988	157.858	0.935081	157.861
UP	Timd4	106.767	45.0291	1.24554	61.738	0.927206	61.7505
UP	Ezr	2123.14	742.042	1.51663	1381.1	0.979543	1381.1
UP	Gpr182	365.042	181.055	1.01164	183.987	0.955369	183.99
UP	Cyp39a1	953.786	587.255	0.699679	366.531	0.90832	366.532
UP	Rab7b	408.765	219.517	0.896941	189.248	0.93457	189.251
UP	Apbb1ip	169.81	85.3677	0.992164	84.4428	0.918952	84.4486
UP	Gm6485	448.422	241.093	0.895264	207.328	0.935354	207.33
UP	Crip2	477.91	286.122	0.740106	191.787	0.915339	191.789
UP	Fcer1g	342.671	197.94	0.79176	144.731	0.917305	144.733
UP	Fbxo32	554.172	170.735	1.69857	383.437	0.984213	383.44
UP	Fbxo40	144.39	37.5243	1.94407	106.866	0.973433	106.883
UP	Tspan2	544.004	335.842	0.695833	208.162	0.905855	208.163
UP	Sema4d	455.54	233.588	0.963607	221.951	0.938838	221.953
UP	Sh2d4a	426.051	234.527	0.861276	191.525	0.930907	191.527
UP	Pamr1	641.619	370.552	0.792042	271.067	0.922844	271.068
UP	Sema3g	451.472	270.175	0.740745	181.298	0.914837	181.299
UP	Entpd1	1347.3	755.176	0.835186	592.123	0.931826	592.124
UP	H19	90606.6	57612.9	0.653225	32993.7	0.901107	32993.7
UP	Bhmt	3586.36	474.682	2.91749	3111.68	0.997899	3111.68
UP	Zc3h6	393.513	217.641	0.854463	175.872	0.929395	175.874
UP	9930014A18Rik	124.053	29.0813	2.0928	94.9719	0.973637	94.9949
UP	Il1rn	142.356	36.5861	1.96013	105.77	0.973139	105.788
UP	Trex1	448.422	227.96	0.976077	220.462	0.938929	220.464
UP	Tshz1	1807.92	932.478	0.955192	875.445	0.942244	875.445
UP	Aldob	10743.8	3707.4	1.53503	7036.42	0.979925	7036.42
UP	Gda	390.462	177.302	1.13897	213.16	0.960807	213.163
UP	Tgfb1	447.405	267.36	0.742796	180.045	0.91479	180.046
UP	Fut9	403.681	91.9344	2.13454	311.747	0.990733	311.754
UP	Hspb6	366.059	197.002	0.893862	169.056	0.933234	169.059
UP	Hspb7	581.626	163.23	1.83318	418.396	0.986624	418.4
UP	Hspb1	774.824	441.848	0.810318	332.976	0.928596	332.977
UP	Tgfbi	2693.58	1604.16	0.747706	1089.42	0.920787	1089.42
UP	Exph5	226.753	95.6868	1.24473	131.066	0.960704	131.072
UP	Igfbp6	778.891	283.308	1.45905	495.583	0.978009	495.585
UP	Igfbp2	3093.19	580.688	2.41326	2512.51	0.995286	2512.51
UP	Igfbp1	5351.57	1574.14	1.7654	3777.43	0.986841	3777.43
UP	Clps	478.927	0.938106	8.99584	477.988	0.998526	478.073
UP	Miox	69.1444	14.0716	2.29683	55.0728	0.941103	55.1207
UP	Cltb	648.737	377.119	0.782615	271.618	0.921916	271.619
UP	Fbln5	2484.11	1556.32	0.674594	927.796	0.902694	927.796
UP	Ypel3	657.889	316.142	1.05727	341.747	0.959509	341.748
UP	Tceal7	1105.29	561.926	0.975978	543.368	0.941846	543.369
UP	Cma1	550.105	215.764	1.35025	334.34	0.973625	334.343
UP	Sostdc1	337.587	154.788	1.12497	182.8	0.958273	182.803
UP	Cirbp	1143.93	363.047	1.65577	780.886	0.984984	780.888
UP	Ctrb1	1791.65	9.38106	7.57732	1782.27	0.999784	1782.29
UP	Hal	167.777	49.7196	1.75466	118.057	0.974393	118.07
UP	Ryr1	2247.19	830.224	1.43655	1416.97	0.978282	1416.97
UP	B930041F14Rik	838.884	504.701	0.733042	334.183	0.910719	334.184
UP	Cfhr1	57.9593	15.9478	1.86168	42.0115	0.904845	42.0527
UP	Hgd	352.84	153.849	1.19749	198.99	0.96283	198.994
UP	Dpm3	201.332	113.511	0.826748	87.8213	0.909926	87.8252
UP	Dpp4	872.44	466.239	0.903986	406.201	0.93813	406.202
UP	Slc9a3	58.9761	5.62864	3.38927	53.3475	0.943264	53.455
UP	Cyp24a1	190.147	3.75243	5.66315	186.395	0.994515	186.481
UP	S100g	418.934	58.1626	2.84856	360.771	0.995876	360.782
UP	Ackr4	147.44	66.6055	1.14642	80.8347	0.938788	80.8428
UP	Hpd	1675.73	723.28	1.21217	952.455	0.967214	952.455
UP	Hpx	2643.76	1472.83	0.844001	1170.93	0.932469	1170.93
UP	Hrc	668.057	303.008	1.14061	365.049	0.963131	365.05
UP	Hrg	862.271	181.993	2.24426	680.279	0.992878	680.282
UP	Dpyd	1050.38	656.674	0.677668	393.71	0.905651	393.711
UP	Sgms2	728.05	392.128	0.892711	335.921	0.937408	335.923
UP	Hcfc1r1	1014.8	612.583	0.728211	402.212	0.911237	402.213
UP	Gpnmb	134.221	12.1954	3.46021	122.026	0.987854	122.075
UP	Fetub	838.884	287.061	1.54712	551.824	0.978762	551.826
UP	Ifi27l2a	141.339	59.1007	1.25792	82.2386	0.94639	82.2482
UP	Timp2	3174.54	1894.04	0.745084	1280.5	0.920859	1280.5
UP	Hyi	193.198	97.5631	0.98567	95.6345	0.923904	95.6396
UP	Hoxa10	109.818	36.5861	1.58574	73.2314	0.954115	73.2486
UP	Nap1l5	624.333	372.428	0.745354	251.905	0.917926	251.906
UP	Agxt	390.462	67.5437	2.53129	322.919	0.99316	322.929
UP	Synpo2	587.727	229.836	1.35454	357.891	0.973822	357.894
UP	Id4	182.012	91.9344	0.98536	90.078	0.921938	90.0834
UP	Ptk7	1590.32	945.611	0.749999	644.71	0.920272	644.71
UP	Tmprss2	171.844	26.267	2.70978	145.577	0.988992	145.602
UP	Gfra1	781.942	392.128	0.995735	389.813	0.959133	389.815
UP	G6pc	1608.62	227.022	2.82492	1381.6	0.997613	1381.61
UP	Cnn1	188.113	46.9053	2.00378	141.208	0.984203	141.222
UP	Ptrf	5277.34	3328.4	0.664983	1948.94	0.902227	1948.94
UP	Keg1	117.952	45.0291	1.38927	72.9231	0.944123	72.9363
UP	Erbb4	409.782	109.758	1.90053	300.024	0.986122	300.03
UP	Pdzk1	554.172	178.24	1.63651	375.932	0.983736	375.935
UP	Pm20d2	649.754	304.885	1.09163	344.869	0.960428	344.871
UP	Slc27a1	896.843	467.177	0.940887	429.666	0.940773	429.668
UP	Srpx2	209.467	112.573	0.895864	96.8941	0.9211	96.8982
UP	Kank1	1458.13	852.739	0.773947	605.395	0.921956	605.395
UP	Pgam2	743.302	363.047	1.03379	380.255	0.959158	380.256
UP	Zfp628	188.113	92.8725	1.01828	95.2409	0.941887	95.2463
UP	Sbspon	159.642	76.9247	1.05332	82.7175	0.936223	82.7242
UP	Olfml2b	1338.15	808.648	0.726654	529.5	0.911767	529.5
UP	Il6ra	207.433	118.201	0.8114	89.2318	0.909343	89.2355
UP	Lhx1	72.1949	18.7621	1.94407	53.4328	0.932704	53.4681
UP	Slc27a2	2093.65	485.939	2.10717	1607.71	0.992903	1607.71
UP	C1ql1	291.83	161.354	0.854896	130.476	0.925165	130.479
UP	Atp1a2	1220.2	752.361	0.697614	467.834	0.90886	467.834
UP	Atp1b1	2874.58	1610.73	0.835636	1263.85	0.93251	1263.85
UP	Atp1b4	1997.05	1041.3	0.939489	955.755	0.941865	955.755
UP	Plekhg3	838.884	484.063	0.793277	354.821	0.923722	354.822
UP	Cobl	392.496	222.331	0.819968	170.165	0.925234	170.167
UP	Rps16	266.409	134.149	0.989806	132.26	0.933071	132.264
UP	Mep1a	603.997	80.6771	2.90431	523.319	0.996679	523.328
UP	Mep1b	57.9593	15.0097	1.94914	42.9496	0.905369	42.9938
UP	Plxdc2	2778.99	1620.11	0.778472	1158.88	0.924494	1158.89
UP	Hoxc10	91.5146	41.2767	1.14868	50.238	0.903174	50.2511
UP	Mlip	152.524	78.8009	0.952755	73.7235	0.91118	73.7296
UP	Cacna1s	647.72	247.66	1.38701	400.06	0.974791	400.063
UP	Nphs2	209.467	17.824	3.55483	191.643	0.994276	191.676
UP	Nphs1	83.38	8.44296	3.30388	74.937	0.968249	75.0098
UP	Ajap1	164.726	85.3677	0.94831	79.3587	0.915477	79.3643
UP	Zfp580	70.1612	22.5146	1.63982	47.6467	0.916374	47.6749
UP	Aim1	317.251	130.397	1.28272	186.854	0.96644	186.858
UP	Hoga1	287.763	103.192	1.47955	184.571	0.973851	184.577
UP	Tmem229a	147.44	51.5958	1.5148	95.8444	0.960726	95.8564
UP	Tacstd2	43.7237	5.62864	2.95756	38.095	0.900285	38.2097
UP	Bach2	775.841	483.125	0.683365	292.716	0.904726	292.717
UP	Slc39a8	584.677	335.842	0.799857	248.835	0.922809	248.836
UP	Acot1	230.82	79.739	1.53341	151.081	0.972038	151.089
UP	Acot2	277.594	107.882	1.36352	169.712	0.969617	169.718
UP	Acot3	90.4978	19.7002	2.19967	70.7976	0.959474	70.8317
UP	Zfp503	590.778	270.175	1.12872	320.603	0.961654	320.605
UP	Pth1r	256.241	113.511	1.17467	142.73	0.958414	142.735
UP	Csrp3	343.688	121.016	1.50591	222.673	0.97582	222.678
UP	Csrp1	3721.6	2177.34	0.773351	1544.25	0.922731	1544.25
UP	Ucp3	66.0939	13.1335	2.33127	52.9604	0.937264	53.0117
UP	Tmem182	365.042	125.706	1.53801	239.335	0.976338	239.34
UP	Cpa1	466.725	9.38106	5.63668	457.344	0.998454	457.378
UP	Cpa2	249.123	41.2767	2.59346	207.846	0.992859	207.863
UP	Cpa3	723.982	319.894	1.17836	404.088	0.965512	404.09
UP	Dsc3	73.2117	20.6383	1.82675	52.5734	0.930211	52.6051
UP	Tmem174	170.827	23.4527	2.86472	147.375	0.989682	147.403
UP	Tusc5	135.238	68.4818	0.981712	66.7565	0.905172	66.7638
UP	Cpb1	866.339	112.573	2.94407	753.766	0.997155	753.772
UP	Tmem178	81.3463	26.267	1.63083	55.0794	0.932983	55.1035
UP	Kap	54.9088	2.81432	4.28618	52.0945	0.941843	52.2705
UP	Ush1c	54.9088	8.44296	2.70122	46.4658	0.925503	46.5443
UP	Llgl2	208.45	106.006	0.975555	102.444	0.926309	102.449
UP	Ptges	319.284	169.797	0.911029	149.487	0.932597	149.49
UP	Apobec2	589.761	247.66	1.25177	342.101	0.968742	342.103
UP	Hnf1a	76.2622	18.7621	2.02314	57.5001	0.94359	57.5357
UP	Hnf1b	176.928	50.6577	1.80431	126.271	0.975924	126.283
UP	Tmem140	316.234	172.612	0.873463	143.622	0.929568	143.625
UP	Hnf4a	1131.73	576.935	0.972049	554.796	0.941868	554.796
UP	Plekhb1	236.921	134.149	0.820569	102.772	0.9149	102.775
UP	Khk	278.611	163.23	0.771343	115.381	0.909816	115.383
UP	Rpph1	100866	57898	0.800859	42968.4	0.926228	42968.4
UP	Evpl	178.962	87.2439	1.03653	91.7181	0.940482	91.7239
UP	Tmem158	316.234	133.211	1.24728	183.023	0.965339	183.027
UP	Gm35988	153.541	39.4005	1.96234	114.141	0.975525	114.158
UP	Tmem130	398.597	246.722	0.692045	151.875	0.900662	151.877
UP	Cpn2	537.903	287.999	0.901283	249.904	0.936518	249.906
UP	Kctd1	377.244	225.146	0.744639	152.098	0.912796	152.1
UP	Npnt	1768.27	758.928	1.2203	1009.34	0.970197	1009.34
UP	Osr2	216.585	88.182	1.29637	128.403	0.961375	128.409
UP	Osr1	352.84	196.064	0.847687	156.776	0.928003	156.778
UP	Kmo	137.272	55.3483	1.31043	81.9237	0.946026	81.9342
UP	Cps1	13254.4	6233.72	1.0883	7020.65	0.962651	7020.65
UP	Bmp4	202.349	104.13	0.958463	98.2192	0.924907	98.2239
UP	Gadd45a	152.524	74.1104	1.04129	78.414	0.933272	78.4209
UP	Kcnj10	227.77	86.3058	1.40005	141.464	0.96771	141.471
UP	Kcnj15	353.857	104.13	1.76478	249.727	0.983472	249.733
UP	Kcnj16	282.679	44.091	2.68061	238.588	0.9938	238.603
UP	Sgpp2	134.221	54.4102	1.30267	79.8113	0.944722	79.8219
UP	Pde4dip	4326.61	2374.35	0.865706	1952.26	0.938054	1952.26
UP	Fzd7	1256.8	708.27	0.827384	548.531	0.931387	548.531
UP	Fzd8	414.866	241.093	0.783055	173.773	0.918754	173.775
UP	Slc16a4	77.279	24.3908	1.66374	52.8883	0.927658	52.9144
UP	Slc16a5	65.0771	10.3192	2.65682	54.7579	0.942988	54.8223
UP	Slc16a6	258.275	151.973	0.765089	106.301	0.907521	106.304
UP	Lrrn4cl	390.462	140.716	1.4724	249.747	0.976052	249.751
UP	Snora23	489.095	305.823	0.677419	183.272	0.901853	183.273
UP	Setd1b	994.459	577.873	0.783158	416.586	0.923217	416.586
UP	Gabarapl1	2710.87	1593.84	0.766245	1117.02	0.92254	1117.02
UP	Lbh	1628.96	843.358	0.949735	785.603	0.941978	785.604
UP	Lbp	955.82	545.04	0.810377	410.78	0.929188	410.781
UP	Mnda	125.07	62.8531	0.992679	62.2169	0.900464	62.2248
UP	Col6a5	889.726	448.415	0.988527	441.311	0.941432	441.312
UP	Gltscr2	2324.47	1453.13	0.677742	871.345	0.906805	871.345
UP	Anpep	2403.78	1197.96	1.00473	1205.82	0.960597	1205.82
UP	Zfp362	818.548	460.61	0.82952	357.937	0.930465	357.938
UP	Prss23	1135.8	594.759	0.933329	541.039	0.940827	541.04
UP	Efemp1	833.8	485.001	0.781714	348.799	0.922744	348.8
UP	Dtx1	227.77	128.521	0.825577	99.2492	0.914844	99.2526
UP	Dtx4	1504.91	883.696	0.768052	621.211	0.921978	621.212
UP	Cbfa2t3	230.82	91.9344	1.32809	138.886	0.966619	138.892
UP	Cxcl16	185.063	82.5534	1.16462	102.51	0.94873	102.516
UP	Cdh16	941.584	190.436	2.30579	751.148	0.992994	751.152
UP	Cdh13	511.465	254.227	1.00852	257.238	0.957775	257.24
UP	Fcgr2b	231.837	104.13	1.15473	127.707	0.954563	127.712
UP	2810013P06Rik	207.433	120.078	0.78868	87.3556	0.903221	87.3591
UP	Crb3	75.2454	27.2051	1.46773	48.0403	0.912476	48.0627
UP	Shisa3	908.029	348.037	1.3835	559.991	0.975375	559.993
UP	Crat	1634.04	970.002	0.752388	664.043	0.920304	664.043
UP	Parm1	870.406	468.115	0.894825	402.291	0.937916	402.292
UP	Mag	59.9929	12.1954	2.29846	47.7975	0.924494	47.8528
UP	Nrap	1763.18	401.51	2.13468	1361.67	0.992887	1361.67
UP	Mal	838.884	347.099	1.27312	491.785	0.9703	491.786
UP	Mbp	973.106	467.177	1.05863	505.929	0.960415	505.93
UP	Slc15a3	131.171	66.6055	0.977734	64.5654	0.902848	64.5728
UP	Eps8l2	368.092	133.211	1.46635	234.881	0.975717	234.886
UP	Me3	84.3968	26.267	1.68394	58.1299	0.937816	58.1542
UP	Mrpl12	481.977	254.227	0.922848	227.75	0.937346	227.752
UP	Atp2a1	4440.49	1812.42	1.2928	2628.07	0.971862	2628.07
UP	Mdk	593.828	363.985	0.706166	229.843	0.907793	229.844
UP	Smpdl3a	767.706	469.053	0.710803	298.653	0.908963	298.654
UP	Hmcn2	227.77	134.149	0.763738	93.6206	0.901976	93.6237
UP	Mgp	2003.15	1063.81	0.913029	939.341	0.940096	939.342
UP	Hist1h2bn	1177.49	745.795	0.658863	431.694	0.900737	431.694
UP	Mme	944.634	190.436	2.31045	754.199	0.992997	754.202
UP	Ino80b	220.652	117.263	0.912021	103.389	0.924305	103.393
UP	Hist1h2af	353.857	97.5631	1.85876	256.294	0.985144	256.3
UP	Tcap	191.164	40.3386	2.24458	150.825	0.985828	150.842
UP	Mpz	1600.49	182.931	3.12914	1417.56	0.998444	1417.56
UP	Mt2	471.809	265.484	0.829577	206.325	0.927993	206.326
UP	Mt1	1715.39	857.429	1.00045	857.962	0.960287	857.962
UP	Vil1	100.666	30.0194	1.74561	70.6467	0.95259	70.6683
UP	Uqcc3	240.989	139.778	0.785829	101.211	0.908835	101.214
UP	Ddah2	801.261	496.258	0.691182	305.003	0.905949	305.004
UP	St8sia6	110.834	54.4102	1.02646	56.4242	0.909986	56.4336
UP	Scara3	868.372	506.577	0.777531	361.795	0.922853	361.796
UP	Mylip	658.905	371.49	0.826748	287.415	0.92975	287.416
UP	Mylk2	124.053	49.7196	1.31907	74.3335	0.945092	74.3452
UP	Scarb2	4510.65	2868.73	0.652925	1641.93	0.900859	1641.93
UP	Mylk4	303.015	166.045	0.867817	136.97	0.92874	136.973
UP	Glis3	558.239	247.66	1.17252	310.579	0.964633	310.581
UP	Defb1	88.4641	18.7621	2.23727	69.702	0.958653	69.7379
UP	Smtnl1	210.484	88.182	1.25515	122.302	0.959982	122.308
UP	Col4a3	431.136	208.26	1.04976	222.876	0.957439	222.878
UP	Col4a4	1098.18	646.355	0.76471	451.82	0.920297	451.821
UP	Neb	20017.3	8971.11	1.15789	11046.2	0.965477	11046.2
UP	2004-09-01	371.143	218.579	0.763821	152.564	0.914075	152.566
UP	Scarf2	368.092	219.517	0.745735	148.575	0.913056	148.577
UP	Cox7a1	95.582	40.3386	1.24458	55.2434	0.918105	55.2574
UP	Ccdc122	375.21	197.94	0.922632	177.27	0.935304	177.272
UP	Mylpf	6882.92	3529.16	0.963697	3353.76	0.942853	3353.76
UP	Acot12	155.575	86.3058	0.85008	69.2691	0.900307	69.2743
UP	Sfrp4	85.4137	26.267	1.70122	59.1467	0.939553	59.1711
UP	Npy	6073.52	2841.52	1.09587	3232	0.963028	3232
UP	Cst8	943.618	458.734	1.04054	484.884	0.959782	484.885
UP	Wnt5b	139.306	60.9769	1.19192	78.3287	0.939716	78.3378
UP	Amot	1080.89	675.437	0.678327	405.453	0.905733	405.454
UP	Lama5	2506.48	1558.19	0.68579	948.29	0.907953	948.29
UP	Lmna	2659.01	1694.22	0.650267	964.789	0.900508	964.789
UP	Prdm16	236.921	138.84	0.770987	98.0815	0.90498	98.0845
UP	Ubald2	235.904	118.201	0.996955	117.703	0.948313	117.707
UP	Cdhr5	115.919	32.8337	1.81986	83.0848	0.963658	83.1047
UP	Tnfsf10	318.268	190.436	0.740937	127.832	0.909769	127.834
UP	Lamc2	468.758	181.055	1.37242	287.704	0.97328	287.707
UP	Cacng1	172.861	40.3386	2.09938	132.522	0.983168	132.539
UP	Acta1	27431	8750.66	1.64834	18680.3	0.985746	18680.3
UP	Acta2	4104.94	2208.3	0.894423	1896.64	0.939519	1896.64
UP	Amy1	444.354	237.341	0.90475	207.014	0.935354	207.015
UP	Hamp	59.9929	5.62864	3.41393	54.3643	0.945057	54.4714
UP	Gcnt1	608.064	352.728	0.785667	255.336	0.922612	255.337
UP	Slc17a1	87.4473	7.50485	3.54252	79.9425	0.972242	80.0209
UP	Slc17a2	106.767	44.091	1.27591	62.6761	0.929326	62.6891
UP	Ctgf	1714.37	841.481	1.02668	872.893	0.96039	872.893
UP	Snord118	333.52	109.758	1.60344	223.762	0.981669	223.767
UP	Ntn4	264.376	103.192	1.35726	161.184	0.969059	161.19
UP	Ntn1	2266.51	1174.51	0.948416	1092	0.942298	1092
UP	Omg	240.989	137.902	0.805325	103.087	0.914539	103.09
UP	Wnk4	152.524	66.6055	1.19533	85.9188	0.944182	85.9272
UP	Pik3ip1	391.479	191.374	1.03254	200.106	0.956235	200.108
UP	Acsm2	297.931	42.2148	2.81916	255.716	0.994712	255.732
UP	Foxn3	3617.88	2310.56	0.646904	1307.32	0.900699	1307.32
UP	Ctsc	1239.51	656.674	0.916525	582.84	0.940165	582.841
UP	Ctse	344.705	149.159	1.20851	195.546	0.962758	195.55
UP	Ctsl	7176.78	3762.74	0.931552	3414.04	0.941965	3414.04
UP	Ctss	1018.86	586.316	0.797209	432.547	0.924556	432.547
UP	Ltbp3	2378.36	1476.58	0.68771	901.784	0.9079	901.785
UP	Snord15b	790.076	341.471	1.21023	448.606	0.966217	448.607
UP	Creb3l3	360.974	154.788	1.22161	206.187	0.966148	206.19
UP	Cplx2	1622.86	944.673	0.780651	678.186	0.924014	678.187
UP	Rbm24	280.645	159.478	0.815388	121.167	0.919796	121.17
UP	Lmod2	184.046	50.6577	1.86121	133.388	0.978536	133.401
UP	Lmod3	180.996	85.3677	1.08419	95.6279	0.943144	95.6341
UP	Synpo2l	387.412	160.416	1.27205	226.996	0.96777	226.999
UP	Ier2	175.911	89.1201	0.981027	86.7914	0.919952	86.7969
UP	Ier3	183.029	60.0388	1.60811	122.99	0.974023	123.001
UP	Pah	883.625	332.09	1.41186	551.535	0.975434	551.537
UP	Cubn	872.44	237.341	1.87809	635.099	0.987791	635.101
UP	Cenpb	2096.7	1227.04	0.772936	869.659	0.922301	869.659
UP	Pf4	478.927	271.113	0.820912	207.814	0.927097	207.815
UP	Tcf21	219.635	124.768	0.815859	94.867	0.912134	94.8705
UP	Pink1	3187.76	1423.11	1.1635	1764.65	0.965267	1764.65
UP	Plg	3931.06	2384.67	0.721132	1546.4	0.912479	1546.4
UP	Zfp385a	285.729	169.797	0.750835	115.932	0.908069	115.934
UP	Klf4	577.559	315.204	0.873684	262.355	0.935075	262.357
UP	Klf2	390.462	175.426	1.15432	215.037	0.96108	215.04
UP	Klk1	103.717	5.62864	4.20372	98.0879	0.981945	98.178
UP	Ppl	443.338	194.188	1.19095	249.15	0.964282	249.152
UP	Cpne8	219.635	120.078	0.871142	99.5575	0.920504	99.5613
UP	Prx	379.277	104.13	1.86487	275.148	0.985432	275.154
UP	Actn2	4493.37	1564.76	1.52185	2928.61	0.9798	2928.61
UP	Actn3	1028.01	368.676	1.47944	659.339	0.97848	659.34
UP	C1qb	1354.42	834.915	0.697971	519.502	0.909054	519.502
UP	C1qa	1321.88	715.775	0.885011	606.103	0.938663	606.104
UP	Col2a1	296.914	103.192	1.52472	193.722	0.974735	193.728
UP	C1ra	1128.68	636.036	0.827457	492.644	0.93118	492.645
UP	Tcea3	282.679	157.602	0.842878	125.077	0.921749	125.08
UP	C1s1	2104.84	1312.41	0.681489	792.426	0.906727	792.426
UP	C1qc	1082.92	563.802	0.941671	519.121	0.941143	519.122
UP	C1rl	311.15	185.745	0.744285	125.405	0.90943	125.407
UP	Epcam	212.517	60.0388	1.82361	152.479	0.980537	152.489
UP	Atp12a	108.801	8.44296	3.6878	100.358	0.982419	100.426
UP	Loxl1	1227.31	608.831	1.01139	618.482	0.959992	618.483
UP	Loxl4	203.366	97.5631	1.05967	105.803	0.945983	105.808
UP	Nr1d2	1534.4	701.704	1.12874	832.692	0.963351	832.693
UP	Nr1d1	694.494	219.517	1.66163	474.978	0.98431	474.98
UP	Myocd	214.551	121.016	0.826126	93.5353	0.91268	93.5389
UP	Scin	64.0602	11.2573	2.50857	52.803	0.937449	52.8625
UP	Otud1	266.409	157.602	0.75736	108.807	0.907019	108.81
UP	Rbm15b	1256.8	768.309	0.709998	488.492	0.910243	488.492
UP	Vmac	418.934	257.979	0.699467	160.954	0.903258	160.956
UP	Cox6a2	252.174	49.7196	2.34253	202.454	0.990629	202.468
UP	Pappa2	381.311	136.025	1.48709	245.286	0.976228	245.29
UP	Myo1g	166.76	83.4915	0.998073	83.2685	0.936342	83.2745
UP	Msln	671.107	376.181	0.835118	294.927	0.930164	294.928
UP	Bsnd	71.1781	6.56674	3.43818	64.6113	0.959274	64.7027
UP	Sdc4	2049.93	1231.73	0.734883	818.194	0.912275	818.195
UP	Msr1	531.802	333.028	0.675246	198.774	0.902569	198.775
UP	Igf2	40915.2	25583.1	0.677445	15332.1	0.907514	15332.1
UP	Eda2r	240.989	131.335	0.875714	109.654	0.923954	109.657
UP	Apoe	20955.8	8687.8	1.27029	12268	0.971705	12268
UP	Apob	31495.3	20082	0.649229	11413.2	0.901101	11413.2
UP	Cd300a	159.642	70.358	1.18206	89.2842	0.945694	89.292
UP	Gab2	2016.37	1247.68	0.692513	768.691	0.907734	768.691
UP	Sepp1	28351.2	15950.6	0.829799	12400.6	0.932582	12400.6
UP	Kif26a	836.851	437.158	0.936817	399.693	0.940642	399.694
UP	Hmha1	297.931	178.24	0.741155	119.691	0.908336	119.693
UP	Trpv5	100.666	19.7002	2.35329	80.9659	0.968792	81.0001
UP	Clcnkb	153.541	27.2051	2.49668	126.336	0.984576	126.361
UP	Nfatc1	518.583	295.503	0.8114	223.079	0.926905	223.081
UP	Slc22a12	53.892	13.1335	2.03682	40.7585	0.902848	40.8093
UP	Slc22a19	99.6493	12.1954	3.03052	87.4539	0.976134	87.5064
UP	Amy2a3	201.332	18.7621	3.42368	182.57	0.993778	182.602
UP	Amy2a5	77.279	1.87621	5.36418	75.4028	0.970006	75.5934
UP	Cldn5	642.636	295.503	1.12083	347.133	0.96177	347.134
UP	Cldn6	86.4305	23.4527	1.88179	62.9778	0.946212	63.0059
UP	Cldn3	100.666	21.5764	2.22205	79.0897	0.966518	79.1209
UP	Cldn4	49.8246	5.62864	3.146	44.196	0.921571	44.3078
UP	Cldn7	46.7741	5.62864	3.05485	41.1455	0.911848	41.2588
UP	Cldn8	190.147	31.8956	2.57569	158.251	0.990121	158.272
UP	Cadm4	318.268	195.126	0.705833	123.141	0.900176	123.143
UP	Cldn2	297.931	49.7196	2.58309	248.211	0.993997	248.225
UP	BC023105	82.3632	13.1335	2.64875	69.2297	0.96225	69.2803
UP	Zkscan17	814.48	468.115	0.799017	346.365	0.924001	346.366
UP	Gas1	2418.02	1491.59	0.696976	926.431	0.909747	926.431
UP	Gatm	827.699	386.5	1.09864	441.199	0.961491	441.201
UP	Etnppl	227.77	81.6152	1.48067	146.155	0.971078	146.162
UP	Ccl24	69.1444	24.3908	1.50328	44.7536	0.902594	44.7789
UP	Chrnb1	85.4137	30.0194	1.50857	55.3943	0.92715	55.4148
UP	Kng2	698.562	398.695	0.809101	299.867	0.928248	299.868
UP	Kng1	9311.11	5597.68	0.734123	3713.43	0.912956	3713.43
UP	Mcpt4	92.5315	40.3386	1.19778	52.1929	0.909637	52.2066
UP	Chrna1	107.784	14.0716	2.93728	93.7123	0.978088	93.7583
UP	Ptpn6	379.277	212.95	0.832737	166.327	0.925902	166.329
UP	Rnu12	1094.11	429.653	1.34851	664.456	0.97498	664.457
UP	Rnu11	733.134	267.36	1.45529	465.774	0.97789	465.776
UP	Aqp9	319.284	128.521	1.31284	190.764	0.966725	190.768
UP	Aqp4	147.44	42.2148	1.80431	105.225	0.971144	105.241
UP	Aqp3	101.683	22.5146	2.17515	79.1684	0.966446	79.1983
UP	Aqp2	106.767	30.9575	1.78611	75.8096	0.95694	75.8306
UP	Rnase1	176.928	8.44296	4.38927	168.485	0.993452	168.543
UP	Vnn1	520.617	199.817	1.38154	320.8	0.974086	320.803
UP	Vnn3	700.595	315.204	1.1523	385.392	0.963479	385.393
UP	Ptprn	1094.11	647.293	0.757264	446.815	0.920275	446.816
UP	Mttp	1230.36	759.866	0.695267	470.497	0.908882	470.498
UP	Alpk2	178.962	33.7718	2.40576	145.19	0.986932	145.21
UP	Alpk3	415.883	138.84	1.58276	277.043	0.982764	277.048
UP	Dusp27	264.376	125.706	1.07253	138.669	0.95271	138.674
UP	Nr3c2	160.659	87.2439	0.880876	73.4151	0.906937	73.4204
UP	Inhbe	95.582	44.091	1.11625	51.491	0.903923	51.5031
UP	Rbm3	4375.42	2239.26	0.966398	2136.16	0.9429	2136.16
UP	Hmgcs2	4703.85	2310.56	1.0256	2393.3	0.960964	2393.3
UP	Pmepa1	847.019	508.454	0.736278	338.565	0.918312	338.566
UP	Scx	110.834	47.8434	1.21201	62.991	0.925221	63.0026
UP	Rbp4	1954.35	835.853	1.22537	1118.49	0.970275	1118.49
UP	Rbp1	1508.97	956.868	0.657176	552.106	0.901236	552.107
UP	Arg1	1408.31	786.133	0.841118	622.175	0.931885	622.176
UP	Myom1	3188.78	1151.99	1.46887	2036.78	0.979279	2036.78
UP	Myom3	507.398	294.565	0.784529	212.832	0.920539	212.834
UP	Myom2	2214.65	845.234	1.38966	1369.42	0.976231	1369.42
UP	Anxa8	203.366	62.8531	1.69402	140.513	0.976855	140.523
UP	Heyl	579.593	320.832	0.85322	258.76	0.93223	258.762
UP	Ski	4002.24	2061.96	0.956793	1940.28	0.942749	1940.28
UP	Anxa1	926.331	508.454	0.865412	417.878	0.936518	417.879
UP	Klhl31	780.925	432.467	0.852594	348.458	0.933262	348.459
UP	Spn	268.443	131.335	1.03137	137.108	0.951737	137.112
UP	Klhl41	776.858	274.865	1.49893	501.992	0.978445	501.995
UP	Klhl40	151.508	53.4721	1.50253	98.0355	0.961792	98.047
UP	Serpina7	160.659	46.9053	1.77618	113.754	0.973346	113.768
UP	Ces2a	251.157	133.211	0.914874	117.946	0.927997	117.949
UP	Lrp2	4848.24	1179.2	2.03965	3669.04	0.993031	3669.04
UP	Srl	2750.52	1408.1	0.965959	1342.43	0.942655	1342.43
UP	Murc	264.376	136.964	0.948797	127.412	0.931942	127.416
UP	Musk	209.467	79.739	1.39336	129.728	0.966148	129.735
UP	Atp6v0a4	168.794	65.6674	1.36201	103.126	0.959694	103.135
UP	Hfe2	238.955	129.459	0.884247	109.496	0.923954	109.5
UP	Myoz2	1163.25	296.442	1.97234	866.811	0.988205	866.813
UP	Myoz1	656.872	341.471	0.94385	315.401	0.939964	315.402
UP	Tmcc3	729.067	408.076	0.837212	320.99	0.930474	320.991
UP	Art3	254.207	129.459	0.973514	124.749	0.93171	124.752
UP	Art1	157.609	40.3386	1.96611	117.27	0.976212	117.286
UP	Zbtb7c	521.633	260.794	1.00013	260.84	0.957825	260.842
UP	Zbtb7a	929.382	449.353	1.04842	480.029	0.960042	480.03
UP	Syk	499.263	299.256	0.738421	200.007	0.91574	200.009
UP	Adssl1	296.914	176.364	0.75149	120.55	0.909239	120.553
UP	Zbtb22	812.447	500.949	0.69761	311.498	0.907837	311.499
UP	Adprhl1	173.878	75.0485	1.21218	98.8293	0.949784	98.8367
UP	H2-T23	493.162	290.813	0.761971	202.349	0.917111	202.351
UP	Tat	550.105	32.8337	4.06646	517.271	0.99862	517.287
UP	Ppp1r3a	519.6	200.755	1.37197	318.845	0.97365	318.848
UP	Rcn3	2071.28	1321.79	0.648029	749.489	0.90026	749.49
UP	Unc45b	217.601	115.387	0.915207	102.214	0.924534	102.218
UP	Cygb	831.766	377.119	1.14116	454.648	0.963636	454.649
UP	Scn4a	129.137	46.9053	1.46108	82.232	0.954127	82.245
UP	Spry1	879.557	518.773	0.761675	360.785	0.919777	360.785
UP	Atp6v0d2	65.0771	7.50485	3.11625	57.5722	0.949279	57.6565
UP	Asb2	240.989	91.9344	1.39029	149.054	0.968494	149.061
UP	Fxyd1	465.708	275.803	0.755786	189.905	0.916543	189.906
UP	Fxyd2	324.369	53.4721	2.60078	270.896	0.994355	270.909
UP	Cryab	431.136	264.546	0.704623	166.59	0.903691	166.591
UP	Bbox1	125.07	53.4721	1.22588	71.5979	0.937358	71.6084
UP	Zfp36	328.436	199.817	0.716935	128.619	0.902117	128.621
UP	Cyp2d22	718.898	437.158	0.717634	281.741	0.909857	281.742
UP	Cyp2d10	309.116	166.045	0.896576	143.071	0.93123	143.074
UP	Lsp1	1086.99	688.57	0.658664	398.42	0.900593	398.421
UP	Ttn	150611	78106.7	0.947306	72504	0.942777	72504
UP	Camk2b	522.65	318.956	0.712488	203.694	0.906943	203.695
UP	Camk2a	207.433	96.625	1.10218	110.808	0.948802	110.814
UP	Ass1	2672.23	1489.71	0.843009	1182.51	0.932475	1182.51
UP	Cpt1a	8719.31	4555.44	0.936622	4163.87	0.942398	4163.87
UP	Sgca	82.3632	27.2051	1.59812	55.1581	0.932977	55.1812
UP	Sgcg	177.945	60.9769	1.5451	116.968	0.967001	116.978
UP	Slc6a18	82.3632	17.824	2.20818	64.5392	0.953534	64.5769
UP	Pnliprp2	59.9929	1.87621	4.9989	58.1167	0.951951	58.3313
UP	Pnliprp1	2490.21	39.4005	5.98191	2450.81	0.999868	2450.82
UP	Slc34a1	690.427	94.7487	2.86531	595.678	0.996895	595.685
UP	Pde1a	311.15	171.673	0.857942	139.476	0.927053	139.479
UP	Rdh9	54.9088	10.3192	2.41171	44.5896	0.918174	44.6548
UP	Umod	90.4978	10.3192	3.13256	80.1786	0.972195	80.2398
UP	Tacc2	1870.97	827.41	1.17711	1043.56	0.966779	1043.56
UP	Dmbt1	364.025	4.69053	6.27814	359.334	0.997889	359.389
UP	Upk3b	934.466	585.378	0.674773	349.088	0.901123	349.088
UP	Upk1b	335.554	198.879	0.754656	136.675	0.911761	136.677
UP	Il7r	102.7	41.2767	1.31503	61.4231	0.932071	61.4372
UP	Snrpd3	679.242	400.571	0.761866	278.671	0.918946	278.672
UP	Cldn15	290.813	158.54	0.875246	132.273	0.928542	132.276
UP	Cldn10	100.666	34.7099	1.53616	65.9562	0.940802	65.9741
UP	Cldn19	234.888	32.8337	2.83872	202.054	0.99321	202.074
UP	Adgrg1	822.615	433.405	0.924501	389.21	0.93939	389.211
UP	Atn1	1031.06	560.049	0.880509	471.015	0.937041	471.016
UP	Tgtp2	80.3295	32.8337	1.29075	47.4958	0.902641	47.5133
UP	Adgrd1	997.51	597.574	0.739214	399.936	0.918779	399.936
UP	Sel1l3	373.176	176.364	1.0813	196.812	0.957307	196.815
UP	Reg1	46.7741	0.5	6.54764	46.2741	0.928034	46.7351
UP	Lilrb4a	158.625	74.1104	1.09788	84.515	0.939011	84.5221
UP	Cyp2c44	281.662	157.602	0.837679	124.06	0.921586	124.063
UP	Cyp2c37	80.3295	21.5764	1.89647	58.7531	0.940764	58.7837
UP	Papss2	1317.81	834.915	0.658443	482.896	0.900963	482.897
UP	Vdr	140.322	46.9053	1.58092	93.4171	0.965803	93.4305
UP	Vgf	259.291	44.091	2.55602	215.2	0.991269	215.216
UP	Ankrd33b	159.642	55.3483	1.52823	104.294	0.963824	104.305
UP	Fbp2	134.221	26.267	2.35329	107.954	0.98022	107.98
UP	Jsrp1	199.299	90.9963	1.13105	108.302	0.949238	108.308
UP	Gm38863	152.524	60.9769	1.32271	91.5475	0.955115	91.557
UP	Ccdc68	117.952	58.1626	1.02004	59.7896	0.914464	59.7983
UP	Vit	185.063	101.315	0.869161	83.7474	0.913561	83.752
UP	Try10	45.7573	0.5	6.51593	45.2573	0.925437	45.724
UP	Ephx2	800.245	270.175	1.56655	530.07	0.97868	530.072
UP	Pou3f3	97.6156	18.7621	2.37929	78.8535	0.967443	78.8894
UP	Map1s	292.847	171.673	0.770479	121.173	0.911159	121.176
UP	Slc23a1	117.952	44.091	1.41965	73.8612	0.94692	73.8748
UP	Esrp1	58.9761	15.9478	1.88677	43.0283	0.908502	43.0696
UP	Krt8	526.718	227.022	1.2142	299.696	0.965119	299.698
UP	Krt7	366.059	179.178	1.03068	186.88	0.955614	186.883
UP	Sim1	155.575	58.1626	1.41945	97.4123	0.960124	97.4226
UP	Esrra	219.635	125.706	0.805052	93.9289	0.911039	93.9323
UP	Esrrg	532.819	327.399	0.702594	205.419	0.905733	205.421
UP	Tlr4	812.447	494.382	0.716647	318.065	0.910296	318.065
UP	Vsnl1	280.645	137.902	1.02511	142.743	0.952318	142.747
UP	Fcna	374.193	210.136	0.832461	164.057	0.925748	164.059
UP	Myh1	2787.13	472.806	2.55946	2314.32	0.995449	2314.32
UP	Myh2	1871.98	150.097	3.6406	1721.89	0.99953	1721.89
UP	Myh3	11404.8	4865.96	1.22884	6538.8	0.970727	6538.8
UP	Myh8	49719.9	19997.6	1.314	29722.3	0.972022	29722.3
UP	Myh4	116.935	51.5958	1.18038	65.3395	0.928153	65.3502
UP	Myh7	2524.79	830.224	1.60459	1694.56	0.985473	1694.56
UP	Sult1d1	406.732	99.4393	2.03219	307.292	0.990526	307.299
UP	Myl1	8171.24	3277.74	1.31785	4893.5	0.975814	4893.5
UP	Myl2	446.388	126.644	1.81752	319.744	0.98589	319.749
UP	Myl3	85.4137	25.3289	1.75368	60.0848	0.941733	60.1104
UP	Xylb	156.592	77.8628	1.008	78.7289	0.933071	78.7353
UP	Myoc	52.8751	7.50485	2.81669	45.3703	0.923421	45.4576
UP	Jph1	327.419	136.025	1.26726	191.394	0.966446	191.398
UP	Myot	1016.83	392.128	1.37468	624.701	0.97508	624.702
UP	H3f3b	5630.18	3342.47	0.752266	2287.71	0.921128	2287.71
UP	Wt1	677.208	350.852	0.948738	326.357	0.9404	326.358
UP	Cnksr3	618.232	382.747	0.691756	235.485	0.904845	235.486
UP	Mypn	425.035	169.797	1.32377	255.237	0.972593	255.241
UP	Vsir	663.99	410.891	0.692406	253.099	0.905259	253.1
UP	Clip3	1041.23	633.222	0.71751	408.011	0.910989	408.012
UP	Ehhadh	1023.95	214.826	2.2529	809.121	0.993069	809.124
UP	Acaa1b	273.527	43.1529	2.66415	230.374	0.993571	230.39
UP	Dach1	538.92	264.546	1.02655	274.374	0.95811	274.375
UP	Ildr2	561.29	298.318	0.911896	262.972	0.93754	262.974
UP	Grasp	298.948	157.602	0.923609	141.346	0.932375	141.349
UP	Upp2	135.238	52.534	1.36418	82.7043	0.950822	82.7156
UP	Sypl2	619.249	281.432	1.13773	337.817	0.962902	337.819
UP	Ephb6	414.866	206.383	1.00732	208.483	0.956508	208.485
UP	Slc22a8	87.4473	13.1335	2.73516	74.3138	0.9667	74.3641
UP	Slc22a2	68.1276	12.1954	2.4819	55.9322	0.942846	55.9872
UP	Slc22a1	45.7573	4.69053	3.28618	41.0668	0.912074	41.1981
UP	Slc22a6	368.092	39.4005	3.22378	328.692	0.996654	328.708
UP	Coro6	159.642	45.9672	1.79617	113.675	0.973346	113.689
UP	Rgma	214.551	98.5012	1.12311	116.05	0.951035	116.055
UP	Gprc5c	633.485	345.223	0.875781	288.262	0.935702	288.263
UP	Clic5	554.172	333.028	0.734691	221.144	0.908935	221.145
UP	Ccdc88c	454.523	260.794	0.801444	193.729	0.92105	193.731
UP	Mpzl2	143.373	75.0485	0.933877	68.3244	0.905965	68.3308
UP	Tgfb1i1	582.643	355.542	0.712591	227.101	0.907734	227.102
UP	Asic2	124.053	58.1626	1.0928	65.8906	0.923528	65.8996
UP	Ggt1	517.566	232.65	1.15358	284.916	0.962526	284.918
UP	Podxl	3854.8	2288.04	0.752543	1566.76	0.920987	1566.76
UP	Palm	1076.82	661.365	0.703262	415.457	0.908634	415.458
UP	Tmem52b	381.311	54.4102	2.80902	326.901	0.995606	326.913
UP	Sult2a1	63.0434	3.75243	4.07045	59.291	0.953368	59.4305
UP	Selplg	146.423	73.1723	1.00078	73.2511	0.929433	73.258
UP	Prr16	133.205	53.4721	1.31679	79.7326	0.948564	79.7435
UP	Prr12	1016.83	519.711	0.968296	497.118	0.941658	497.119
UP	Xpa	408.765	246.722	0.728387	162.043	0.906084	162.045
UP	Slc25a47	766.689	90.0582	3.08971	676.631	0.997864	676.638
UP	Slc25a34	95.582	15.9478	2.58338	79.6341	0.970115	79.676
UP	Pax2	86.4305	24.3908	1.82521	62.0397	0.94575	62.0666
UP	Pax8	257.258	52.534	2.29189	204.724	0.989149	204.737
UP	Pnpla2	762.622	360.233	1.08204	402.389	0.9605	402.391
UP	Slc9a3r1	602.98	370.552	0.702434	232.428	0.906586	232.429
UP	Cd180	86.4305	30.9575	1.48125	55.473	0.92672	55.4928
UP	Slc38a3	756.521	470.929	0.683869	285.592	0.904663	285.592
UP	Tnk2	547.054	325.523	0.748925	221.531	0.917164	221.533
UP	Oxgr1	54.9088	4.69053	3.54921	50.2183	0.937317	50.3435
UP	Rab11fip5	1104.28	609.769	0.856767	494.508	0.934768	494.508
UP	Ly6a	627.384	354.604	0.823138	272.779	0.92863	272.781
UP	Slc12a1	675.175	93.8106	2.84744	581.364	0.996861	581.371
UP	Slc12a3	167.777	16.8859	3.31265	150.891	0.991031	150.927
UP	Arhgap24	881.591	533.782	0.723858	347.809	0.91055	347.809
UP	Arhgap36	783.975	429.653	0.867637	354.323	0.936088	354.324
UP	Tagap	79.3127	30.0194	1.40166	49.2933	0.912015	49.3132
UP	Kyat3	504.347	306.761	0.717304	197.587	0.907797	197.588
UP	Tagln	1199.86	581.626	1.0447	618.233	0.960193	618.234
UP	Wfdc2	160.659	40.3386	1.99377	120.32	0.976899	120.337
UP	Tmem252	252.174	66.6055	1.9207	185.568	0.983356	185.578
UP	Mettl7b	55.9256	7.50485	2.89761	48.4208	0.931014	48.5074
UP	Xpnpep2	102.7	49.7196	1.04655	52.9801	0.903365	52.9905
UP	Calcoco1	2722.05	1692.34	0.685672	1029.71	0.908022	1029.71
UP	Urah	150.491	75.9866	0.985858	74.5041	0.912291	74.5106
UP	Pbxip1	2102.8	1293.65	0.700868	809.154	0.909609	809.155
UP	Hoxa7	168.794	82.5534	1.03186	86.2403	0.937988	86.2465
UP	Dact2	137.272	63.7912	1.10561	73.4807	0.931603	73.489
UP	Hmox1	1698.1	727.032	1.22383	971.073	0.970153	971.073
UP	1700011H14Rik	108.801	28.1432	1.95083	80.6575	0.962319	80.6811
UP	Rassf9	414.866	223.269	0.893862	191.597	0.934454	191.599
UP	Sncaip	487.061	277.679	0.810683	209.382	0.926447	209.383
UP	Itgb1bp2	918.197	457.796	1.0041	460.401	0.959496	460.402
UP	Phyhip	68.1276	19.7002	1.79003	48.4273	0.919965	48.4604
UP	Sall1	386.395	166.983	1.21038	219.412	0.963667	219.416
UP	S100a1	642.636	345.223	0.896473	297.413	0.937186	297.414
UP	S100a4	153.541	34.7099	2.14521	118.831	0.980803	118.851
UP	Lrfn4	243.022	140.716	0.788302	102.306	0.909129	102.309
UP	Slc5a12	98.6324	13.1335	2.90881	85.499	0.974403	85.5484
UP	Unc93b1	716.865	357.419	1.00409	359.446	0.958919	359.448
UP	Cd248	1947.23	1120.1	0.797796	827.129	0.925472	827.13
UP	C130074G19Rik	911.079	429.653	1.08441	481.426	0.960842	481.428
UP	Eci2	2115	1207.34	0.808826	907.662	0.930295	907.662
UP	Tmem30b	109.818	46.9053	1.22729	62.9122	0.928153	62.9242
UP	Pck1	3743.97	48.7815	6.26209	3695.18	0.999915	3695.19
UP	Ugt8a	116.935	42.2148	1.46989	74.7206	0.948673	74.735
UP	Ecm2	409.782	174.488	1.23173	235.294	0.967039	235.298
UP	Tmem38a	816.514	459.672	0.828872	356.842	0.930452	356.843
UP	Cdkn1a	345.722	205.445	0.750858	140.277	0.912259	140.279
UP	Cdkn1b	860.238	510.33	0.753305	349.908	0.919068	349.909
UP	Zfp651	875.49	457.796	0.935386	417.694	0.940736	417.695
UP	LOC108168747	116.935	58.1626	1.00755	58.7728	0.912981	58.7814
UP	Tpsb2	463.674	212.012	1.12897	251.662	0.96076	251.665
UP	Usf2	1080.89	618.212	0.806045	462.677	0.929417	462.678
UP	Gjc3	187.097	83.4915	1.16408	103.605	0.949075	103.612
UP	Gjb2	225.736	82.5534	1.45124	143.183	0.969977	143.19
UP	Tpm2	8349.19	3732.73	1.16141	4616.46	0.96543	4616.46
UP	Txlnb	449.439	138.84	1.6947	310.599	0.983303	310.603
UP	Pdzk1ip1	174.895	49.7196	1.8146	125.175	0.977172	125.188
UP	Bckdha	1493.72	942.797	0.663893	550.925	0.901229	550.926
UP	Fgl2	799.228	425.9	0.908091	373.328	0.938722	373.329
UP	Fgl1	955.82	515.02	0.892109	440.799	0.938086	440.8
UP	Cyp3a25	780.925	55.3483	3.81857	725.577	0.999006	725.587
UP	Pdk4	1317.81	340.533	1.95228	977.278	0.988349	977.28
UP	Pdk2	730.083	309.575	1.23777	420.508	0.969124	420.51
UP	Cyp3a13	306.066	140.716	1.12106	165.35	0.957198	165.353
UP	Cyp3a11	2438.36	309.575	2.97755	2128.78	0.997849	2128.78
UP	Pdpn	675.175	376.181	0.843835	298.994	0.930211	298.995
UP	Gm15453	114.902	47.8434	1.26401	67.0583	0.934721	67.0702
UP	Cyp3a59	65.0771	1.87621	5.11625	63.2009	0.958609	63.4076
UP	Cpxm1	428.085	267.36	0.679112	160.725	0.900395	160.726
UP	Cyp3a44	437.237	26.267	4.05709	410.97	0.99819	410.99
UP	Calb1	486.044	93.8106	2.37326	392.234	0.993527	392.241
UP	Cyth4	276.578	153.849	0.846165	122.728	0.923785	122.731
UP	Pard6b	169.81	93.8106	0.856102	75.9999	0.906862	76.0047
UP	Tnni2	4643.86	1429.67	1.69964	3214.19	0.986038	3214.19
UP	Tnni1	390.462	163.23	1.25827	227.232	0.967729	227.235
UP	Tnnc2	3772.44	1513.17	1.31793	2259.27	0.97572	2259.27
UP	Tnnc1	270.477	131.335	1.04225	139.142	0.952111	139.146
UP	Sytl2	304.032	132.273	1.2007	171.759	0.961428	171.763
UP	Fhl1	4012.41	2035.69	0.97895	1976.72	0.942878	1976.72
UP	Marc1	403.681	145.406	1.47312	258.275	0.976203	258.279
UP	0610040J01Rik	133.205	65.6674	1.02039	67.5372	0.924095	67.5449
UP	Tpd52l1	475.876	288.937	0.719832	186.939	0.907279	186.941
UP	Scnn1a	90.4978	16.8859	2.42206	73.6119	0.963834	73.6517
UP	Scnn1g	132.188	28.1432	2.23173	104.045	0.977708	104.069
UP	LOC108169013	724.999	374.304	0.953767	350.695	0.940591	350.696
UP	LOC101056014	242568	2106.99	6.84706	240461	1	240461
UP	Akr1c18	884.641	316.142	1.48452	568.5	0.978313	568.502
UP	Slc4a4	1458.13	682.003	1.09627	776.13	0.962309	776.131
UP	Slc4a9	52.8751	9.38106	2.49477	43.4941	0.915273	43.5655
UP	Marco	183.029	78.8009	1.21579	104.228	0.954632	104.235
UP	Tnnt3	7844.84	2523.51	1.63631	5321.33	0.985674	5321.33
UP	Tnnt2	222.686	78.8009	1.49872	143.885	0.971147	143.892
UP	Tnnt1	745.336	320.832	1.21607	424.504	0.96904	424.505
UP	Mark1	630.434	391.19	0.688475	239.244	0.904949	239.245
UP	Laptm5	780.925	451.229	0.791324	329.696	0.923518	329.697
UP	Runx1	179.979	93.8106	0.940004	86.1682	0.919356	86.1733
UP	Mustn1	168.794	50.6577	1.73641	118.136	0.974384	118.149
UP	Trdn	654.838	219.517	1.57681	435.321	0.984053	435.324
UP	Naaladl2	517.566	300.194	0.785848	217.372	0.921646	217.374
UP	Pou6f1	333.52	165.107	1.01437	168.413	0.954488	168.416
UP	Irf5	173.878	85.3677	1.02631	88.5101	0.938989	88.5161
UP	Stard10	755.504	376.181	1.00601	379.324	0.959085	379.325
UP	Mat1a	6740.56	1633.24	2.04513	5107.32	0.993072	5107.32
UP	Sh3bp4	787.026	477.496	0.720922	309.53	0.910193	309.531
UP	Eva1b	257.258	136.025	0.919339	121.232	0.92943	121.236
UP	Txnip	13022.5	6040.47	1.10828	6982.07	0.963178	6982.07
UP	Fam101b	914.13	563.802	0.69721	350.328	0.908192	350.328
UP	Jund	805.329	386.5	1.05911	418.829	0.960048	418.83
UP	Gldc	330.47	181.055	0.868093	149.415	0.930132	149.418
UP	Tril	2237.02	1303.03	0.779711	933.995	0.92433	933.995
UP	Adipoq	73.2117	2.81432	4.70122	70.3974	0.965725	70.5542
UP	Mfsd4b1	65.0771	18.7621	1.79433	46.3149	0.914969	46.3497
UP	Irs2	711.781	382.747	0.89504	329.033	0.937546	329.034
UP	Ajuba	974.122	558.173	0.80339	415.949	0.924484	415.95
UP	Map3k7cl	132.188	67.5437	0.968697	64.6442	0.902832	64.6514
UP	Try5	479.943	0.5	9.90672	479.443	0.998535	479.546
UP	Try4	88.4641	0.5	7.46702	87.9641	0.977338	88.2805
UP	Dcdc2a	315.217	88.182	1.83779	227.035	0.98441	227.043
UP	Irx3	132.188	47.8434	1.4662	84.3444	0.955335	84.3571
UP	AI607873	404.698	226.084	0.839989	178.614	0.92699	178.616
UP	Slc5a1	58.9761	3.75243	3.97424	55.2237	0.947146	55.3665
UP	Slc5a8	173.878	35.648	2.28618	138.23	0.984592	138.249
UP	Krt23	59.9929	8.44296	2.82897	51.55	0.937923	51.6275
UP	March1	177.945	96.625	0.880965	81.3202	0.912538	81.3249
UP	Gm4952	324.369	130.397	1.31473	193.972	0.966844	193.976
UP	Krt18	629.417	295.503	1.09084	333.914	0.960331	333.916
UP	Krt19	433.169	225.146	0.944073	208.024	0.937945	208.026
UP	Krt14	160.659	58.1626	1.46584	102.496	0.962692	102.507
UP	Glyat	51.8583	11.2573	2.20372	40.601	0.903481	40.6608
UP	Sardh	1047.33	623.841	0.747472	423.493	0.919567	423.494
UP	Ptpn21	820.581	482.187	0.767054	338.395	0.920724	338.395
UP	Tnrc18	2646.81	1606.98	0.719904	1039.83	0.912244	1039.83
UP	Cyp8b1	384.361	103.192	1.89714	281.17	0.985906	281.176
UP	Spib	68.1276	23.4527	1.53849	44.6749	0.902713	44.7014
UP	Armc5	473.842	292.689	0.695038	181.153	0.90461	181.155
UP	Pglyrp2	132.188	60.9769	1.11625	71.2109	0.93059	71.2196
UP	Spp1	753.471	117.263	2.6838	636.207	0.9964	636.213
UP	Prss2	253.19	0.5	8.98408	252.69	0.996676	252.85
UP	Prss3	112.868	0.938106	6.91067	111.93	0.985922	112.143
UP	Prss1	129.137	0.938106	7.10494	128.199	0.989353	128.396
UP	Fitm1	101.683	30.0194	1.76011	71.6635	0.953472	71.6851
UP	Filip1l	1866.9	1109.78	0.75037	757.119	0.920432	757.119
UP	Aldh8a1	325.385	184.807	0.81613	140.578	0.922643	140.581
UP	Pi16	640.602	323.647	0.98501	316.956	0.940585	316.957
UP	Mfap2	663.99	413.705	0.682558	250.285	0.904143	250.286
UP	Cyp27b1	144.39	14.0716	3.35911	130.318	0.989177	130.361
UP	Egr1	568.408	250.474	1.18226	317.933	0.964828	317.935
UP	Adck3	1086.99	517.835	1.06978	569.156	0.960817	569.157
UP	Cap2	400.631	236.403	0.761026	164.228	0.915044	164.23
UP	Car3	2776.96	513.144	2.43607	2263.82	0.995286	2263.82
UP	Casr	98.6324	10.3192	3.25674	88.3133	0.976911	88.3733
UP	Cyp4a32	49.8246	7.50485	2.73096	42.3198	0.913909	42.4078
UP	Cyp4a31	299.965	35.648	3.0729	264.317	0.995653	264.334
UP	Ttc36	214.551	117.263	0.871569	97.2877	0.919855	97.2916
UP	Cyp4a14	2469.88	48.7815	5.66196	2421.1	0.999868	2421.1
UP	Cyp4a10	964.971	47.8434	4.33409	917.128	0.999354	917.138
UP	3425401B19Rik	393.513	102.254	1.94426	291.259	0.986132	291.266
UP	Padi2	337.587	198.879	0.763373	138.709	0.912639	138.711
UP	Napsa	139.306	31.8956	2.12682	107.41	0.978091	107.431
UP	Gnmt	329.453	160.416	1.03825	169.037	0.954745	169.04
UP	Acat3	69.1444	23.4527	1.55986	45.6917	0.905388	45.7184
UP	Col26a1	348.772	195.126	0.837879	153.646	0.925209	153.649
UP	Inpp5k	1226.3	775.814	0.660525	450.482	0.900831	450.483
UP	Elovl2	1418.48	747.671	0.923868	670.806	0.940337	670.807
UP	Lgals3bp	1787.59	996.269	0.843405	791.317	0.932133	791.317
UP	Ckmt2	411.816	200.755	1.03657	211.061	0.95678	211.064
UP	Rny1	471.809	227.96	1.04942	243.849	0.957985	243.851
UP	Zg16	65.0771	1.87621	5.11625	63.2009	0.958609	63.4076
UP	Ctdsp2	3698.21	2238.32	0.724409	1459.89	0.912429	1459.89
UP	Myo18b	731.1	406.2	0.847879	324.9	0.933074	324.901
UP	Zer1	1075.81	682.941	0.655583	392.864	0.900546	392.865
UP	Cd36	4299.15	2476.6	0.795692	1822.55	0.926018	1822.55
UP	Cd52	168.794	87.2439	0.952135	81.5498	0.916782	81.5553
UP	Pla2g7	646.703	324.585	0.994509	322.119	0.940635	322.12
UP	Acadl	3916.83	2212.05	0.824298	1704.77	0.931418	1704.77
UP	Cd74	190.147	75.0485	1.34122	115.099	0.96267	115.106
UP	Car12	259.291	64.7293	2.00208	194.562	0.98801	194.572
UP	Cd68	275.561	151.973	0.858553	123.588	0.924672	123.59
UP	Cd84	246.073	135.087	0.865192	110.985	0.923929	110.989
UP	Cd83	173.878	75.9866	1.19426	97.8912	0.949282	97.8985
UP	Trim72	212.517	75.9866	1.48376	136.531	0.969946	136.539
UP	9530026P05Rik	69.1444	18.7621	1.88179	50.3823	0.926585	50.4174
UP	Srgn	941.584	559.111	0.751954	382.473	0.919347	382.473
UP	Trim54	79.3127	30.9575	1.35726	48.3552	0.909133	48.3742
UP	Trim63	94.5651	15.0097	2.65541	79.5554	0.970119	79.5997
UP	Armcx5	286.746	165.107	0.796374	121.639	0.91437	121.642
UP	Gm14569	100.666	39.4005	1.35329	61.2656	0.932152	61.2806
UP	Gm40812	545.02	199.817	1.44763	345.204	0.976425	345.207
UP	0610005C13Rik	101.683	43.1529	1.23655	58.53	0.922791	58.5431
UP	St14	119.986	59.1007	1.02162	60.8852	0.915913	60.8937
UP	Plch1	154.558	83.4915	0.888448	71.0666	0.906326	71.0721
UP	Flnc	4429.31	2496.3	0.82729	1933.01	0.932394	1933.01
UP	Rorc	282.679	164.169	0.783984	118.51	0.912482	118.513
UP	Fndc5	290.813	163.23	0.833182	127.583	0.921752	127.585
UP	Ccl9	643.653	291.751	1.14155	351.902	0.963015	351.904
UP	Ccl6	341.655	95.6868	1.83615	245.968	0.984868	245.975
UP	LOC108168162	167.777	87.2439	0.943418	80.5329	0.915856	80.5385
UP	Wbscr27	485.028	277.679	0.804646	207.348	0.921671	207.35
UP	Ugt1a2	105.75	13.1335	3.00934	92.6168	0.978489	92.6656
UP	Ccr1	219.635	129.459	0.762617	90.1765	0.900759	90.1797
UP	Ugt1a1	437.237	181.055	1.27199	256.182	0.96845	256.185
UP	Gpc5	49.8246	4.69053	3.40904	45.1341	0.924926	45.2627
UP	Mlycd	463.674	286.122	0.696479	177.552	0.904394	177.553
UP	Lgals3	366.059	106.006	1.78793	260.053	0.98373	260.059
UP	Clec7a	116.935	35.648	1.71382	81.2873	0.960142	81.3054
UP	Smyd1	327.419	177.302	0.884929	150.117	0.930543	150.12
UP	Cdh9	76.2622	25.3289	1.59019	50.9333	0.923487	50.9581
UP	Cyp4f15	106.767	43.1529	1.30694	63.6142	0.930631	63.6276
UP	Hsd17b11	1802.84	863.996	1.06117	938.842	0.961152	938.843
UP	Cdh3	580.61	307.699	0.916049	272.911	0.938264	272.912
UP	Cdh1	946.668	407.138	1.21734	539.53	0.969507	539.531
UP	Hsd17b13	683.309	424.024	0.688393	259.285	0.905341	259.286
UP	Itga8	1954.35	1114.47	0.810328	839.876	0.930195	839.876
UP	Mafb	435.203	116.325	1.90352	318.878	0.986345	318.883
UP	Itgam	487.061	263.608	0.88571	223.453	0.935677	223.455
UP	Gpx3	1468.3	586.316	1.3244	881.985	0.975171	881.986
UP	Itgb8	281.662	162.292	0.795368	119.369	0.913959	119.372
UP	Itgb6	116.935	49.7196	1.23382	67.2157	0.933802	67.2271
UP	Trabd2b	239.972	128.521	0.900865	111.451	0.925833	111.455
UP	Itgb4	342.671	196.064	0.8055	146.607	0.922571	146.609
UP	Cyp2s1	280.645	131.335	1.0955	149.31	0.955005	149.314
UP	Mal2	294.88	131.335	1.16688	163.546	0.960312	163.55
UP	Cdo1	1039.2	451.229	1.20354	587.97	0.966669	587.972
UP	H2-Eb1	75.2454	20.6383	1.86628	54.607	0.934379	54.6389
UP	Cela2a	789.06	5.62864	7.1312	783.431	0.999197	783.463
UP	Cela3b	202.349	3.75243	5.75288	198.597	0.995054	198.68
UP	Atp6v1b1	55.9256	8.44296	2.72769	47.4827	0.928125	47.5609
UP	Medag	369.109	218.579	0.755894	150.53	0.913893	150.532
UP	Slc43a2	802.278	454.982	0.818295	347.297	0.929439	347.298
UP	Iigp1	1277.14	728.909	0.809104	548.229	0.929747	548.23
UP	Emid1	222.686	125.706	0.824952	96.9794	0.912843	96.9829
UP	Irak3	270.477	120.078	1.17154	150.399	0.959205	150.404
UP	Irak2	208.45	117.263	0.82995	91.1867	0.911839	91.1905
UP	Clrn3	67.1107	8.44296	2.99072	58.6678	0.949947	58.744
UP	Klf11	918.197	410.891	1.16005	507.306	0.964128	507.308
UP	Klf10	1286.29	727.97	0.821263	558.319	0.930487	558.319
UP	Gm5771	99.6493	0.5	7.63879	99.1493	0.982256	99.4431
UP	Clec18a	108.801	32.8337	1.72844	75.967	0.956166	75.9867
UP	Reep6	197.265	109.758	0.845802	87.5064	0.912811	87.5105
UP	Plet1	81.3463	17.824	2.19025	63.5223	0.952355	63.5601
UP	Rnu1a1	28835.2	17732.1	0.701471	11103.2	0.910371	11103.2
UP	Slc2a9	152.524	79.739	0.935682	72.7854	0.909979	72.7914
UP	Myo15b	88.4641	15.0097	2.5592	73.4544	0.96399	73.499
UP	Thbs1	4715.04	2391.23	0.979515	2323.8	0.942925	2323.8
UP	Thbs4	797.194	421.21	0.920392	375.984	0.939306	375.986
UP	Grb7	204.383	105.068	0.959951	99.3148	0.925199	99.3194
UP	Amdhd1	154.558	47.8434	1.69176	106.715	0.970369	106.728
UP	Nexn	353.857	166.045	1.09159	187.812	0.957251	187.815
UP	Plat	1519.14	805.833	0.914704	713.31	0.939823	713.31
UP	Plau	526.718	304.885	0.788767	221.833	0.921778	221.834
UP	Casq1	1512.03	700.765	1.10948	811.26	0.962432	811.26
UP	Galnt15	1109.36	402.448	1.46286	706.913	0.978502	706.915
UP	Plec	10606.5	6590.2	0.686562	4016.35	0.908486	4016.35
UP	Rarres2	916.163	523.463	0.807516	392.7	0.929072	392.701
UP	Casp4	129.137	61.915	1.06054	67.2223	0.924823	67.2307
DOWN	Chid1	573.492	962.497	-0.747009	389.005	0.919372	-389.006
DOWN	a	624.333	1440.93	-1.20661	816.598	0.967055	-816.599
DOWN	Pdzrn4	50.8415	121.954	-1.26226	71.1124	0.938277	-71.1236
DOWN	Ak4	352.84	567.554	-0.685745	214.715	0.904202	-214.716
DOWN	Gm29183	50.8415	173.55	-1.77127	122.708	0.975231	-122.721
DOWN	Gm42127	176.928	537.535	-1.60319	360.607	0.983604	-360.61
DOWN	3110002H16Rik	541.97	1052.56	-0.957611	510.585	0.941595	-510.586
DOWN	Acer2	1120.55	1941.88	-0.793252	821.334	0.925118	-821.335
DOWN	Pdrg1	414.866	675.437	-0.703174	260.57	0.907172	-260.571
DOWN	C8b	531.802	846.172	-0.670062	314.37	0.900819	-314.371
DOWN	A230072C01Rik	30.5049	76.9247	-1.33441	46.4198	0.903898	-46.439
DOWN	Rsrp1	452.489	1446.56	-1.67667	994.071	0.985304	-994.072
DOWN	Rccd1	69.1444	133.211	-0.94603	64.0667	0.902562	-64.0737
DOWN	Tom1l1	794.144	1312.41	-0.724747	518.267	0.911438	-518.268
DOWN	Donson	119.986	219.517	-0.871468	99.531	0.920504	-99.5348
DOWN	Bc1	314.2	567.554	-0.853074	253.354	0.932174	-253.356
DOWN	Gm32856	28.4712	106.944	-1.90928	78.4729	0.960942	-78.4961
DOWN	Eml5	1153.08	2970.04	-1.36499	1816.96	0.975892	-1816.96
DOWN	Stmn4	147.44	272.051	-0.883746	124.611	0.927197	-124.614
DOWN	Gm32817	32.5385	86.3058	-1.40731	53.7672	0.920398	-53.7857
DOWN	Aacs	295.897	481.249	-0.701686	185.351	0.904833	-185.353
DOWN	Mdn1	2144.49	3594.82	-0.745284	1450.33	0.920918	-1450.33
DOWN	Dscr3	802.278	1285.21	-0.679825	482.927	0.906056	-482.928
DOWN	Dhcr7	4156.8	7527.37	-0.856672	3370.57	0.936082	-3370.57
DOWN	Mdm4	1141.9	1907.17	-0.739998	765.271	0.91978	-765.271
DOWN	Snrnp25	82.3632	167.921	-1.02771	85.5579	0.937505	-85.564
DOWN	Spag1	80.3295	148.221	-0.883746	67.8913	0.901584	-67.897
DOWN	Coq10b	344.705	594.759	-0.786943	250.054	0.922511	-250.056
DOWN	Fabp7	109.818	256.103	-1.22162	146.285	0.962366	-146.291
DOWN	Adra2b	122.02	252.351	-1.04832	130.331	0.951195	-130.335
DOWN	Nup35	247.09	505.639	-1.03307	258.55	0.957856	-258.552
DOWN	Dnm3os	406.732	666.994	-0.713595	260.262	0.908471	-260.263
DOWN	1500004A13Rik	54.9088	116.325	-1.08305	61.4164	0.91851	-61.4259
DOWN	Meg3	2413.95	7271.26	-1.59081	4857.31	0.985658	-4857.31
DOWN	As3mt	724.999	1146.37	-0.661016	421.367	0.900709	-421.367
DOWN	Gm6745	89.481	394.943	-2.14199	305.462	0.990667	-305.469
DOWN	Gstm6	226.753	463.425	-1.03121	236.672	0.957423	-236.674
DOWN	Spaca6	578.576	1303.03	-1.17129	724.454	0.966321	-724.455
DOWN	Rttn	272.51	447.477	-0.715502	174.966	0.906633	-174.968
DOWN	Kcne3	22.3702	91.9344	-2.03902	69.5642	0.95795	-69.5941
DOWN	Chka	925.315	2236.45	-1.27319	1311.13	0.971304	-1311.13
DOWN	Ldlrap1	1234.43	2083.53	-0.755187	849.103	0.921135	-849.104
DOWN	Gm32584	417.917	735.475	-0.815461	317.559	0.929182	-317.56
DOWN	Neat1	1915.71	5259.96	-1.45718	3344.26	0.979317	-3344.26
DOWN	P4ha1	1138.85	2517.88	-1.14463	1379.03	0.964822	-1379.03
DOWN	P4ha2	465.708	807.71	-0.794411	342.002	0.923625	-342.003
DOWN	Pde10a	621.283	1169.82	-0.912963	548.536	0.939513	-548.537
DOWN	Scn2a1	200.315	348.037	-0.796969	147.722	0.917926	-147.724
DOWN	Alas1	5892.53	20387.9	-1.79075	14495.3	0.986935	-14495.3
DOWN	Alas2	2833.9	5660.53	-0.998148	2826.63	0.960914	-2826.63
DOWN	Rnf32	30.5049	81.6152	-1.4198	51.1104	0.918456	-51.1301
DOWN	2002-03-01	191.164	382.747	-1.00158	191.583	0.955764	-191.586
DOWN	Chuk	920.231	1449.37	-0.655363	529.144	0.901148	-529.144
DOWN	Il23r	107.784	344.285	-1.67546	236.501	0.98219	-236.507
DOWN	BC005561	478.927	788.009	-0.718408	309.083	0.910193	-309.084
DOWN	Tmem80	73.2117	150.097	-1.03575	76.8853	0.93192	-76.8923
DOWN	Rnf112	33.5554	83.4915	-1.31509	49.9361	0.911256	-49.9534
DOWN	Tmem26	1245.62	2439.08	-0.969476	1193.46	0.942611	-1193.46
DOWN	Gm31262	360.974	964.373	-1.4177	603.399	0.977457	-603.401
DOWN	Pisd-ps1	32.5385	96.625	-1.57025	64.0864	0.939735	-64.1056
DOWN	Pisd-ps3	246.073	1090.08	-2.14728	844.007	0.992523	-844.01
DOWN	B230307C23Rik	124.053	257.979	-1.0563	133.926	0.951904	-133.93
DOWN	Dlg1	2744.42	4963.52	-0.854861	2219.1	0.935326	-2219.1
DOWN	Mybl2	214.551	360.233	-0.747609	145.682	0.912792	-145.684
DOWN	Polq	227.77	421.21	-0.886963	193.44	0.934542	-193.442
DOWN	4930412O13Rik	30.5049	75.9866	-1.31671	45.4817	0.901302	-45.5008
DOWN	1520401A03Rik	12.202	169.797	-3.79863	157.595	0.992389	-157.641
DOWN	Polk	1368.65	2302.11	-0.750203	933.461	0.920645	-933.461
DOWN	Polh	1085.97	2013.18	-0.890484	927.202	0.939089	-927.203
DOWN	Hecw1	240.989	405.262	-0.74989	164.273	0.91443	-164.275
DOWN	Srebf1	1434.75	2255.21	-0.652465	820.461	0.900342	-820.462
DOWN	Gm42016	16.2693	69.4199	-2.0932	53.1506	0.936932	-53.1918
DOWN	Acly	21776.4	39828.2	-0.871025	18051.8	0.938249	-18051.8
DOWN	Primpol	215.568	391.19	-0.859729	175.623	0.930095	-175.625
DOWN	Arhgef37	303.015	590.069	-0.961494	287.054	0.940105	-287.055
DOWN	Snapc3	778.891	1231.73	-0.661196	452.842	0.900844	-452.843
DOWN	Epg5	1214.09	2165.15	-0.834586	951.055	0.931983	-951.056
DOWN	Dmc1	124.053	368.676	-1.57139	244.623	0.976441	-244.628
DOWN	Fads2	8728.46	19487.3	-1.15873	10758.8	0.965477	-10758.8
DOWN	Fads1	10184.6	18638.3	-0.871886	8453.73	0.938236	-8453.73
DOWN	Ppid	739.235	1256.12	-0.764875	516.889	0.920548	-516.89
DOWN	Pex5l	79.3127	166.983	-1.07408	87.6702	0.939293	-87.6768
DOWN	Hsph1	827.699	1524.42	-0.881085	696.724	0.937625	-696.724
DOWN	Ppox	291.83	502.825	-0.784928	210.995	0.920482	-210.996
DOWN	Adh7	1782.5	3061.98	-0.780561	1279.48	0.924544	-1279.48
DOWN	Ttll4	730.083	1273.01	-0.802111	542.927	0.925008	-542.927
DOWN	5430401H09Rik	46.7741	143.53	-1.61757	96.7561	0.966904	-96.7696
DOWN	Csmd2	88.4641	178.24	-1.01066	89.7761	0.939425	-89.7817
DOWN	Ldlr	1014.8	3661.43	-1.85122	2646.63	0.988277	-2646.63
DOWN	2010003K11Rik	61.0098	150.097	-1.29878	89.0873	0.950417	-89.0967
DOWN	Esd	2567.49	4208.34	-0.712892	1640.85	0.911428	-1640.85
DOWN	Serpina4-ps1	7.11781	79.739	-3.48578	72.6212	0.967055	-72.7048
DOWN	Pcsk9	99.6493	326.461	-1.71198	226.812	0.982177	-226.818
DOWN	Atp5g1	1743.86	2927.83	-0.747546	1183.97	0.920821	-1183.97
DOWN	Timd2	97.6156	173.55	-0.830165	75.9341	0.902594	-75.9386
DOWN	Ggta1	838.884	1379.95	-0.718077	541.07	0.911538	-541.071
DOWN	Parpbp	201.332	363.047	-0.850579	161.715	0.928429	-161.717
DOWN	Szt2	569.424	905.273	-0.668848	335.848	0.901013	-335.849
DOWN	Timm9	126.087	241.093	-0.935174	115.006	0.929267	-115.01
DOWN	Gm5141	110.834	210.136	-0.922916	99.3014	0.923543	-99.3057
DOWN	Cklf	99.6493	276.741	-1.47361	177.092	0.973462	-177.098
DOWN	Gm41330	44.7405	124.768	-1.4796	80.0277	0.952845	-80.0413
DOWN	Cpeb4	4432.36	7352.88	-0.730234	2920.52	0.912927	-2920.52
DOWN	LOC105244251	292.847	1115.41	-1.92935	822.562	0.988155	-822.564
DOWN	Gm39090	256.241	666.055	-1.37814	409.814	0.974773	-409.817
DOWN	Nktr	1296.46	2164.21	-0.739267	867.754	0.919883	-867.754
DOWN	Ftx	125.07	276.741	-1.1458	151.671	0.957502	-151.676
DOWN	Gm39041	69.1444	300.194	-2.11821	231.05	0.989456	-231.059
DOWN	Gm28382	73.2117	914.654	-3.64308	841.442	0.999006	-841.45
DOWN	Ahcyl2	4723.17	9232.84	-0.967019	4509.67	0.942994	-4509.67
DOWN	A730049H05Rik	57.9593	223.269	-1.94567	165.31	0.982143	-165.321
DOWN	Gm39038	31.5217	97.5631	-1.62999	66.0413	0.947827	-66.0615
DOWN	Gt(ROSA)26Sor	40.6732	112.573	-1.46871	71.8996	0.946052	-71.9146
DOWN	Knop1	3339.27	5240.26	-0.650107	1900.99	0.900906	-1900.99
DOWN	Miat	72.1949	464.363	-2.68528	392.168	0.995543	-392.177
DOWN	Gck	67.1107	136.964	-1.02918	69.8528	0.925933	-69.8604
DOWN	6430411K18Rik	34.5722	112.573	-1.70317	78.0006	0.958176	-78.0192
DOWN	Clk1	1003.61	1787.09	-0.832415	783.482	0.931785	-783.482
DOWN	Clk4	485.028	790.824	-0.705289	305.796	0.909067	-305.797
DOWN	Mamdc4	26.4376	79.739	-1.5927	53.3015	0.929486	-53.3253
DOWN	Hspd1	15787.3	33205.2	-1.07265	17417.9	0.961955	-17417.9
DOWN	F630048H11Rik	323.352	599.45	-0.890535	276.098	0.936762	-276.1
DOWN	Gla	449.439	1176.39	-1.38816	726.947	0.975735	-726.948
DOWN	Ttc39c	458.59	1359.32	-1.5676	900.726	0.979292	-900.727
DOWN	Epha10	46.7741	104.13	-1.1546	57.3557	0.915872	-57.3673
DOWN	Gm16013	7.11781	61.915	-3.12079	54.7972	0.944374	-54.886
DOWN	Arglu1	411.816	708.27	-0.782301	296.454	0.922226	-296.455
DOWN	Rpl22l1	194.214	381.809	-0.975202	187.595	0.93764	-187.597
DOWN	Mirg	134.221	291.751	-1.12012	157.53	0.956599	-157.534
DOWN	Xist	3746	10921.4	-1.54374	7175.43	0.979928	-7175.43
DOWN	Chordc1	801.261	1516.92	-0.920798	715.656	0.940406	-715.657
DOWN	LOC105244333	37.6227	98.5012	-1.38854	60.8785	0.931478	-60.8943
DOWN	Psd3	5153.29	8070.53	-0.647169	2917.24	0.900994	-2917.24
DOWN	Acvr1c	440.287	1792.72	-2.02563	1352.43	0.992727	-1352.44
DOWN	Gm16062	45.7573	201.693	-2.14009	155.936	0.985718	-155.95
DOWN	Mapk13	650.771	1097.58	-0.754111	446.814	0.919661	-446.814
DOWN	Plod2	3973.77	7018.91	-0.820739	3045.14	0.931547	-3045.14
DOWN	Ryr2	799.228	1500.03	-0.908315	700.804	0.939807	-700.805
DOWN	Nme1	691.444	1091.96	-0.65923	400.512	0.900602	-400.512
DOWN	Lrrc51	51.8583	114.449	-1.14206	62.5907	0.922599	-62.6011
DOWN	Cyp11b1	67874.4	128863	-0.924899	60988.6	0.941288	-60988.6
DOWN	Cyp11b2	1390.01	2593.86	-0.900012	1203.86	0.939478	-1203.86
DOWN	Cyp11a1	41208	82950.2	-1.00932	41742.2	0.96103	-41742.2
DOWN	Alg13	219.635	373.366	-0.765483	153.731	0.915301	-153.733
DOWN	Alg12	245.056	397.757	-0.698777	152.701	0.902569	-152.703
DOWN	Hk2	472.826	1048.8	-1.14936	575.977	0.964263	-575.978
DOWN	Anks3	266.409	437.158	-0.714509	170.748	0.905256	-170.75
DOWN	Spidr	320.301	564.74	-0.818157	244.439	0.928144	-244.44
DOWN	Lrrc8e	256.241	442.786	-0.789109	186.545	0.920398	-186.547
DOWN	Gm30421	62.0266	138.84	-1.16246	76.8131	0.936173	-76.8219
DOWN	Rad51c	49.8246	105.068	-1.07639	55.2433	0.909568	-55.2538
DOWN	Akr1b8	1402.21	2839.65	-1.01801	1437.44	0.960691	-1437.44
DOWN	Akr1b7	30464.2	118396	-1.95843	87931.4	0.988929	-87931.4
DOWN	Jam3	737.201	1244.87	-0.755861	507.666	0.920529	-507.666
DOWN	Rad54b	79.3127	165.107	-1.05778	85.794	0.93818	-85.8005
DOWN	Psat1	1658.45	4153.93	-1.32464	2495.49	0.975739	-2495.49
DOWN	Gm41107	132.188	245.784	-0.894801	113.596	0.926131	-113.6
DOWN	Ide	3626.01	6052.66	-0.739186	2426.65	0.920473	-2426.65
DOWN	Bcl2l11	700.595	1213.91	-0.793008	513.314	0.924537	-513.315
DOWN	B130055M24Rik	207.433	497.196	-1.26117	289.763	0.968852	-289.766
DOWN	Tinagl1	1212.06	2169.84	-0.840127	957.779	0.932325	-957.78
DOWN	Uba7	231.837	417.457	-0.848517	185.62	0.929928	-185.622
DOWN	Gm17518	30.5049	81.6152	-1.4198	51.1104	0.918456	-51.1301
DOWN	Luc7l	813.463	1394.96	-0.778079	581.501	0.923832	-581.501
DOWN	Wdr78	77.279	154.788	-1.00214	77.5085	0.932365	-77.515
DOWN	Pgam1	2292.95	4017.91	-0.80924	1724.96	0.930719	-1724.96
DOWN	Gm10561	119.986	214.826	-0.840307	94.8405	0.913404	-94.8442
DOWN	Gm10560	24.4039	72.2342	-1.56557	47.8303	0.910607	-47.8559
DOWN	Atp1a4	73.2117	363.047	-2.31001	289.835	0.991018	-289.845
DOWN	Junos	84.3968	172.612	-1.03227	88.2147	0.938989	-88.2208
DOWN	LOC102631979	862.271	2234.57	-1.37378	1372.3	0.975739	-1372.3
DOWN	6030407O03Rik	53.892	120.078	-1.15583	66.1857	0.927592	-66.1957
DOWN	Gm33272	107.784	249.536	-1.21111	141.752	0.958907	-141.758
DOWN	Lynx1	1628.96	3212.08	-0.979554	1583.12	0.942784	-1583.12
DOWN	Mlh1	295.897	561.926	-0.925283	266.028	0.938932	-266.03
DOWN	Bhlhe40	820.581	1969.09	-1.26281	1148.5	0.971207	-1148.5
DOWN	Baalc	214.551	755.176	-1.81549	540.625	0.987113	-540.628
DOWN	Mlkl	491.129	1017.85	-1.05135	526.717	0.960211	-526.718
DOWN	Coro2a	245.056	450.291	-0.877747	205.235	0.933889	-205.237
DOWN	Nos1	246.073	401.51	-0.70635	155.437	0.904118	-155.438
DOWN	Nup210l	42.7068	115.387	-1.43394	72.6802	0.946052	-72.6944
DOWN	Liph	116.935	354.604	-1.6005	237.669	0.982067	-237.674
DOWN	Gpr17	75.2454	188.559	-1.32534	113.314	0.962275	-113.322
DOWN	Airn	174.895	337.718	-0.949334	162.824	0.935821	-162.826
DOWN	Gpr35	75.2454	416.519	-2.46871	341.274	0.993317	-341.283
DOWN	Slc26a6	57.9593	116.325	-1.00505	58.3659	0.912981	-58.3746
DOWN	Tmem199	192.181	362.109	-0.91396	169.928	0.934228	-169.931
DOWN	Gm35959	63.0434	173.55	-1.46093	110.506	0.965088	-110.516
DOWN	Itpr1	6052.17	9742.23	-0.686801	3690.07	0.908474	-3690.07
DOWN	Ifi27	1417.46	2448.46	-0.788565	1031	0.92535	-1031
DOWN	Ap1g2	163.71	291.751	-0.8336	128.042	0.921941	-128.044
DOWN	Kel	200.315	491.568	-1.29512	291.252	0.969225	-291.255
DOWN	Memo1	772.79	1270.2	-0.716902	497.406	0.911375	-497.406
DOWN	Tmem147	512.482	845.234	-0.721849	332.752	0.910412	-332.753
DOWN	Fignl1	452.489	725.156	-0.680409	272.667	0.904491	-272.668
DOWN	Gm32006	35.589	103.192	-1.53582	67.6027	0.942997	-67.6201
DOWN	Kctd7	180.996	308.637	-0.769956	127.641	0.912181	-127.644
DOWN	Zfp420	89.481	162.292	-0.858942	72.8114	0.903685	-72.8165
DOWN	Npr1	4098.84	6452.3	-0.654597	2353.46	0.900969	-2353.46
DOWN	Kntc1	431.136	954.992	-1.14735	523.857	0.964094	-523.858
DOWN	Gm32092	16.2693	117.263	-2.84953	100.994	0.980644	-101.034
DOWN	Gm7265	507.398	1201.71	-1.2439	694.316	0.96993	-694.317
DOWN	Gm9801	94.5651	185.745	-0.973944	91.1799	0.922298	-91.1851
DOWN	Mroh2a	22.3702	82.5534	-1.88375	60.1831	0.943677	-60.2126
DOWN	Slc16a3	391.479	1195.15	-1.61018	803.668	0.984937	-803.67
DOWN	Kbtbd8	73.2117	168.859	-1.20567	95.6474	0.948661	-95.655
DOWN	4732471J01Rik	38.6395	90.9963	-1.23573	52.3568	0.912701	-52.3714
DOWN	Chchd2	998.526	1649.19	-0.723886	650.665	0.911773	-650.665
DOWN	Chchd1	376.227	619.15	-0.718687	242.923	0.909217	-242.924
DOWN	Srsf7	922.264	1745.82	-0.920649	823.552	0.940526	-823.552
DOWN	Gm36907	32.5385	117.263	-1.84953	84.7248	0.964288	-84.7449
DOWN	Mthfd2	263.359	537.535	-1.02933	274.176	0.95811	-274.178
DOWN	Ankle1	46.7741	122.892	-1.39361	76.1178	0.9473	-76.1305
DOWN	Fanca	117.952	229.836	-0.962403	111.884	0.928865	-111.888
DOWN	Fancg	65.0771	152.911	-1.23247	87.8343	0.94809	-87.8429
DOWN	Gm34321	37.6227	162.292	-2.10892	124.67	0.981823	-124.688
DOWN	LOC108167902	15.2524	77.8628	-2.35189	62.6104	0.952804	-62.6545
DOWN	Malat1	69630.4	189365	-1.44338	119735	0.978643	-119735
DOWN	Gm33097	28.4712	79.739	-1.48578	51.2678	0.919651	-51.2893
DOWN	Lss	638.569	1458.76	-1.19182	820.187	0.96691	-820.187
DOWN	Gm33047	138.289	233.588	-0.756285	95.2997	0.902725	-95.3027
DOWN	LOC108167995	17.2861	67.5437	-1.96621	50.2576	0.926705	-50.296
DOWN	Hells	713.814	1405.28	-0.977241	691.469	0.94215	-691.47
DOWN	Spice1	238.955	386.5	-0.693729	147.545	0.900257	-147.547
DOWN	Crem	414.866	1036.61	-1.32115	621.741	0.974826	-621.743
DOWN	Mob4	2451.58	6716.84	-1.45407	4265.27	0.978592	-4265.27
DOWN	Nrg1	203.366	332.09	-0.707495	128.724	0.901029	-128.726
DOWN	Paxbp1	502.314	1083.51	-1.10906	581.199	0.962077	-581.2
DOWN	Hbb-bt	4623.52	11619.4	-1.32947	6995.86	0.975842	-6995.86
DOWN	Hbb-bs	41986.9	74153.6	-0.820576	32166.6	0.931653	-32166.6
DOWN	Helz2	984.291	1700.79	-0.789046	716.496	0.925002	-716.496
DOWN	LOC108167845	34.5722	86.3058	-1.31984	51.7336	0.915803	-51.7504
DOWN	LOC108167851	20.3366	97.5631	-2.26226	77.2265	0.965173	-77.2596
DOWN	Alg8	235.904	560.049	-1.24735	324.145	0.968601	-324.147
DOWN	Il20ra	47.791	101.315	-1.08404	53.5245	0.906078	-53.5355
DOWN	Metap1d	290.813	514.082	-0.821907	223.269	0.927611	-223.271
DOWN	Lypd3	77.279	287.999	-1.89791	210.72	0.984341	-210.728
DOWN	LOC108167895	291.83	525.34	-0.848122	233.51	0.931719	-233.511
DOWN	Tmem181b-ps	61.0098	124.768	-1.03214	63.7584	0.919708	-63.7667
DOWN	Gm34907	9.15146	84.4296	-3.20567	75.2781	0.969027	-75.3463
DOWN	2700097O09Rik	36.6059	93.8106	-1.35768	57.2048	0.926576	-57.2209
DOWN	St8sia5	157.609	301.132	-0.934051	143.524	0.933372	-143.527
DOWN	Gm33663	33.5554	103.192	-1.62071	69.6363	0.950549	-69.6552
DOWN	Scarb1	34170.5	81632.1	-1.25638	47461.6	0.971671	-47461.6
DOWN	Tbc1d31	360.974	661.365	-0.87355	300.391	0.935558	-300.392
DOWN	Eef1e1	248.106	419.334	-0.75714	171.227	0.915537	-171.229
DOWN	8430408G22Rik	375.21	622.903	-0.731308	247.693	0.909581	-247.694
DOWN	Gm32394	26.4376	112.573	-2.0902	86.1352	0.970046	-86.1606
DOWN	Nlk	940.567	1708.29	-0.860951	767.724	0.935348	-767.725
DOWN	Dnah17	46.7741	152.911	-1.70891	106.137	0.970642	-106.151
DOWN	Xpo1	2918.3	5297.49	-0.86018	2379.19	0.936035	-2379.19
DOWN	LOC105242408	35.589	252.351	-2.82593	216.762	0.993696	-216.78
DOWN	Lmln	408.765	800.205	-0.969096	391.439	0.941172	-391.441
DOWN	Camkk2	582.643	937.168	-0.685695	354.525	0.906398	-354.526
DOWN	Slc2a4rg-ps	14.2356	66.6055	-2.22614	52.3699	0.93568	-52.4172
DOWN	Idi1	138.289	388.376	-1.48977	250.087	0.976341	-250.092
DOWN	Pfkfb1	124.053	242.97	-0.969817	118.916	0.930575	-118.92
DOWN	Zfp101	155.575	280.494	-0.85036	124.919	0.924136	-124.922
DOWN	Ccdc163	80.3295	149.159	-0.892848	68.8294	0.903632	-68.8352
DOWN	Ccdc168	16.2693	65.6674	-2.01303	49.3982	0.928508	-49.4392
DOWN	Hspa12a	1846.56	3490.69	-0.918672	1644.13	0.94104	-1644.13
DOWN	Ccdc159	49.8246	145.406	-1.54516	95.5818	0.960792	-95.5943
DOWN	Hmgcr	1470.34	3814.34	-1.37529	2344.01	0.976397	-2344.01
DOWN	Prdx3	4535.06	8139.95	-0.843898	3604.89	0.932839	-3604.89
DOWN	Hao2	1422.54	4259	-1.58204	2836.46	0.985596	-2836.46
DOWN	Alms1	1223.25	2107.92	-0.785109	884.679	0.925202	-884.68
DOWN	Hsp90aa1	10041.2	15803.3	-0.654299	5762.15	0.901069	-5762.15
DOWN	Sc5d	961.921	1789.91	-0.895895	827.986	0.939155	-827.987
DOWN	Celsr3	361.991	624.779	-0.787391	262.788	0.922709	-262.789
DOWN	Ogt	1849.61	4693.35	-1.34339	2843.73	0.975754	-2843.73
DOWN	Acss2	546.037	914.654	-0.744226	368.616	0.91856	-368.617
DOWN	Acss3	113.885	260.794	-1.19533	146.909	0.959399	-146.914
DOWN	5031425E22Rik	149.474	272.989	-0.868949	123.515	0.926748	-123.518
DOWN	B3galnt2	363.008	619.15	-0.770288	256.142	0.919755	-256.143
DOWN	4930426D05Rik	76.2622	197.94	-1.37603	121.678	0.964677	-121.686
DOWN	Acsl4	11423.1	18135.5	-0.666865	6712.41	0.903299	-6712.41
DOWN	Cxcr4	843.968	1659.51	-0.975497	815.542	0.942298	-815.542
DOWN	Mrps22	431.136	766.433	-0.830018	335.297	0.930277	-335.298
DOWN	Ampd2	1127.66	1973.78	-0.807621	846.112	0.930195	-846.112
DOWN	Rbm4b	162.693	275.803	-0.76149	113.111	0.908295	-113.113
DOWN	Snhg11	79.3127	348.976	-2.1375	269.663	0.990215	-269.671
DOWN	Snhg14	83.38	186.683	-1.16282	103.303	0.949075	-103.31
DOWN	Rbm39	5360.72	9128.71	-0.767984	3767.99	0.922938	-3767.99
DOWN	Tesc	187.097	328.337	-0.811395	141.241	0.922035	-141.243
DOWN	Mrap	5450.2	12477.8	-1.19498	7027.55	0.967654	-7027.55
DOWN	Hba-a1	9673.1	19078.3	-0.97988	9405.17	0.94305	-9405.17
DOWN	Hba-a2	3715.49	11709.4	-1.65605	7993.95	0.985784	-7993.95
DOWN	Pcx	8905.39	14392.4	-0.692559	5487.04	0.908518	-5487.04
DOWN	Prpf38b	674.158	1163.25	-0.787005	489.094	0.924456	-489.095
DOWN	Aoc2	64.0602	128.521	-1.0045	64.4603	0.920815	-64.4681
DOWN	Cenpi	254.207	479.372	-0.915141	225.165	0.937286	-225.167
DOWN	Gm20125	34.5722	103.192	-1.57764	68.6195	0.949624	-68.6376
DOWN	Herc4	1801.82	3568.56	-0.985884	1766.73	0.942846	-1766.74
DOWN	Mrm1	202.349	333.028	-0.718796	130.679	0.902456	-130.681
DOWN	Scarna10	345.722	645.417	-0.90062	299.695	0.937211	-299.697
DOWN	A330076H08Rik	35.589	118.201	-1.73174	82.6124	0.960879	-82.6305
DOWN	Sdhaf4	61.0098	139.778	-1.19602	78.7681	0.939817	-78.7772
DOWN	Nabp1	375.21	685.756	-0.869996	310.546	0.935687	-310.547
DOWN	Scd2	25627.1	51713.1	-1.01286	26086	0.96103	-26086
DOWN	Gm33474	43.7237	114.449	-1.38822	70.7253	0.942335	-70.7389
DOWN	Mms22l	286.746	550.668	-0.941411	263.923	0.939306	-263.924
DOWN	3110039I08Rik	225.736	439.972	-0.962774	214.236	0.938587	-214.238
DOWN	Farsb	933.449	1641.69	-0.814535	708.237	0.930045	-708.237
DOWN	Aox2	10.1683	77.8628	-2.93686	67.6945	0.961046	-67.7582
DOWN	4931406H21Rik	126.087	242.97	-0.946358	116.883	0.929828	-116.887
DOWN	Eef1akmt1	242.005	398.695	-0.720247	156.69	0.905294	-156.691
DOWN	Hcn3	87.4473	172.612	-0.981043	85.1642	0.919469	-85.1699
DOWN	Scly	178.962	313.328	-0.808019	134.366	0.921197	-134.368
DOWN	Tex261	1541.51	2497.24	-0.695987	955.726	0.909775	-955.726
DOWN	Tfrc	1684.89	2757.09	-0.710498	1072.21	0.911177	-1072.21
DOWN	Aifm1	1558.8	2510.37	-0.687466	951.573	0.907953	-951.573
DOWN	Sctr	97.6156	197.002	-1.01303	99.3867	0.943285	-99.3919
DOWN	Hmgn3	631.451	1121.98	-0.829298	490.524	0.93117	-490.525
DOWN	Gm32219	34.5722	135.087	-1.96621	100.515	0.971589	-100.534
DOWN	Trpc3	105.75	188.559	-0.834358	82.8091	0.907307	-82.8133
DOWN	Tgds	287.763	494.382	-0.780747	206.619	0.92036	-206.621
DOWN	Insig1	454.523	1631.37	-1.84366	1176.84	0.987901	-1176.85
DOWN	Trpm2	68.1276	158.54	-1.21854	90.4124	0.949617	-90.4206
DOWN	Etnk2	164.726	379.933	-1.20567	215.207	0.963501	-215.21
DOWN	Etnk1	4574.71	8921.39	-0.963587	4346.68	0.942878	-4346.68
DOWN	Gale	64.0602	133.211	-1.05621	69.1509	0.926607	-69.1589
DOWN	A530020G20Rik	153.541	1466.26	-3.25544	1312.72	0.998617	-1312.72
DOWN	Ran	1909.61	3016.01	-0.659368	1106.41	0.901944	-1106.41
DOWN	Ccdc57	226.753	525.34	-1.21213	298.587	0.965107	-298.589
DOWN	Zranb2	855.153	1546.94	-0.85516	691.784	0.93526	-691.784
DOWN	Zranb3	265.392	462.486	-0.801284	197.094	0.92126	-197.096
DOWN	Abtb2	452.489	739.228	-0.708136	286.739	0.908828	-286.74
DOWN	Asf1b	119.986	237.341	-0.984096	117.355	0.930346	-117.359
DOWN	Fam169a	282.679	483.125	-0.773233	200.446	0.918152	-200.448
DOWN	Ccdc18	144.39	241.093	-0.739623	96.7036	0.901794	-96.7064
DOWN	Rfk	3372.82	10676.6	-1.66242	7303.77	0.985777	-7303.77
DOWN	LOC108167377	77.279	161.354	-1.06208	84.0753	0.937662	-84.082
DOWN	LOC108167375	41.69	137.902	-1.72587	96.2116	0.967349	-96.2271
DOWN	Psmb5	553.155	967.188	-0.806112	414.032	0.929201	-414.033
DOWN	Rgn	572.475	995.331	-0.797964	422.856	0.924519	-422.857
DOWN	Btaf1	1736.74	2816.2	-0.697362	1079.45	0.909888	-1079.45
DOWN	Rnu3a	606.03	968.126	-0.675805	362.095	0.905419	-362.096
DOWN	Rrnad1	185.063	311.451	-0.750991	126.388	0.910258	-126.391
DOWN	Aqp8	50.8415	348.037	-2.77517	297.196	0.994747	-297.209
DOWN	Aqp5	22.3702	179.178	-3.00174	156.808	0.991325	-156.837
DOWN	Slc45a3	248.106	607.893	-1.29286	359.787	0.969874	-359.789
DOWN	Alpk1	168.794	311.451	-0.883746	142.658	0.929753	-142.66
DOWN	Gm26944	415.883	819.905	-0.979278	404.022	0.941275	-404.023
DOWN	Mtx3	433.169	793.638	-0.87355	360.469	0.936141	-360.47
DOWN	Spta1	947.685	1583.52	-0.740659	635.839	0.919585	-635.839
DOWN	Gm36375	50.8415	106.944	-1.07278	56.1027	0.910842	-56.1129
DOWN	Atg101	348.772	571.307	-0.711979	222.534	0.907611	-222.535
DOWN	Rbm5	2144.49	3478.5	-0.697828	1334.01	0.909976	-1334.01
DOWN	Fam161a	365.042	1180.14	-1.69282	815.096	0.9851	-815.098
DOWN	Dusp19	133.205	278.618	-1.06464	145.413	0.953296	-145.417
DOWN	Bub1	443.338	750.485	-0.759418	307.147	0.919294	-307.148
DOWN	9530059O14Rik	18.3029	79.739	-2.12321	61.4361	0.949479	-61.4728
DOWN	Hes6	444.354	866.81	-0.964005	422.456	0.941234	-422.457
DOWN	Trmt1l	495.196	803.019	-0.697435	307.823	0.907787	-307.824
DOWN	Trmt13	85.4137	160.416	-0.909281	75.0025	0.910719	-75.008
DOWN	Tuba1c	1233.41	2205.49	-0.838441	972.074	0.932334	-972.074
DOWN	Tmem183a	678.225	1074.13	-0.663335	395.907	0.900568	-395.907
DOWN	Tia1	565.357	1361.19	-1.26764	795.835	0.970925	-795.836
DOWN	2310067E19Rik	452.489	752.361	-0.733543	299.872	0.91034	-299.873
DOWN	Serpina6	33.5554	153.849	-2.1969	120.294	0.981719	-120.314
DOWN	Lrp8	209.467	348.976	-0.736404	139.509	0.911485	-139.511
DOWN	G6pdx	2315.32	4309.66	-0.896362	1994.34	0.939732	-1994.34
DOWN	Srxn1	2035.69	5694.31	-1.484	3658.61	0.97937	-3658.61
DOWN	Nif3l1	394.53	634.16	-0.684712	239.63	0.903905	-239.631
DOWN	Zbtb8b	51.8583	134.149	-1.37119	82.2909	0.950837	-82.3023
DOWN	Ppp1r3c	385.378	703.58	-0.868439	318.201	0.935781	-318.203
DOWN	Ppp1r3b	288.78	826.472	-1.517	537.692	0.978658	-537.694
DOWN	Hymai	201.332	409.952	-1.02588	208.62	0.956577	-208.623
DOWN	Slc7a11	57.9593	130.397	-1.1698	72.4375	0.934708	-72.447
DOWN	Tardbp	1595.41	2696.12	-0.756961	1100.71	0.921404	-1100.71
DOWN	Gm36490	45.7573	98.5012	-1.10614	52.7438	0.905062	-52.7554
DOWN	Nup62cl	413.85	817.091	-0.98139	403.241	0.941263	-403.242
DOWN	H2-T24	156.592	268.298	-0.776831	111.707	0.910876	-111.709
DOWN	Zbtb40	249.123	466.239	-0.90421	217.116	0.935674	-217.118
DOWN	Rcn1	3691.09	6964.5	-0.915973	3273.41	0.941197	-3273.41
DOWN	Cadps	488.078	799.267	-0.711565	311.189	0.909136	-311.189
DOWN	Uhrf2	1022.93	1676.4	-0.712655	653.466	0.910691	-653.466
DOWN	LOC108168481	37.6227	119.14	-1.66298	81.5168	0.959801	-81.5338
DOWN	Sfxn4	51.8583	115.387	-1.15383	63.5288	0.924007	-63.5393
DOWN	Fgfr4	389.446	1096.65	-1.4936	707.201	0.978806	-707.202
DOWN	Prkar2b	3718.54	11075.3	-1.57453	7356.74	0.979932	-7356.74
DOWN	Egln3	294.88	621.964	-1.0767	327.084	0.959929	-327.086
DOWN	Tbx3os1	56.9424	123.83	-1.12079	66.8876	0.926093	-66.897
DOWN	Zfp57	98.6324	182.931	-0.891163	84.2983	0.915609	-84.303
DOWN	Zfp52	1206.98	2372.47	-0.974993	1165.49	0.942592	-1165.49
DOWN	Ttk	330.47	538.473	-0.704357	208.004	0.905855	-208.005
DOWN	Gpr137b	329.453	543.164	-0.721315	213.711	0.908374	-213.712
DOWN	Gpr137c	85.4137	156.664	-0.875133	71.2501	0.90514	-71.2555
DOWN	Mtcp1	37.6227	90.9963	-1.27421	53.3736	0.915486	-53.3888
DOWN	Gm38708	32.5385	121.954	-1.90611	89.4153	0.967296	-89.4356
DOWN	Map2k1	794.144	1297.4	-0.708153	503.257	0.910309	-503.258
DOWN	Hnrnph3	158.625	267.36	-0.753162	108.735	0.906404	-108.738
DOWN	Sec61a2	535.869	955.93	-0.835025	420.061	0.931208	-420.062
DOWN	Zgrf1	266.409	535.659	-1.00767	269.249	0.957969	-269.251
DOWN	Gm38785	161.676	291.751	-0.851634	130.075	0.925165	-130.078
DOWN	Pde5a	3055.57	4955.08	-0.697465	1899.51	0.910177	-1899.51
DOWN	LOC102633497	135.238	339.594	-1.32831	204.356	0.971175	-204.361
DOWN	Prkdc	1054.45	1855.57	-0.815372	801.122	0.930876	-801.123
DOWN	Fasn	5163.46	9197.19	-0.832856	4033.74	0.932516	-4033.74
DOWN	LOC108168353	40.6732	123.83	-1.60621	83.1569	0.961024	-83.1724
DOWN	Caprin2	396.563	683.88	-0.786191	287.316	0.923045	-287.317
DOWN	2610020H08Rik	78.2959	151.035	-0.947876	72.7393	0.91029	-72.7454
DOWN	Uox	701.612	1300.22	-0.890005	598.603	0.938647	-598.604
DOWN	Zfc3h1	1453.05	2479.41	-0.770916	1026.37	0.922474	-1026.37
DOWN	Nop10	723.982	1373.39	-0.923712	649.405	0.940297	-649.406
DOWN	Gm38834	19.3198	63.7912	-1.72328	44.4715	0.908926	-44.5048
DOWN	Gm38837	29.488	109.758	-1.89613	80.2704	0.962203	-80.2928
DOWN	Cyp2c70	311.15	699.827	-1.16939	388.678	0.965295	-388.679
DOWN	Cyp2c68	592.811	1154.81	-0.962009	561.997	0.941786	-561.998
DOWN	Fam195a	208.45	388.376	-0.897753	179.926	0.934037	-179.928
DOWN	Nr4a1	663.99	1424.05	-1.10076	760.056	0.962291	-760.057
DOWN	Zmat5	381.311	616.336	-0.692749	235.025	0.904845	-235.026
DOWN	Avpi1	315.217	650.108	-1.04433	334.891	0.95891	-334.892
DOWN	Ren1	2344.81	16824	-2.84298	14479.2	0.997983	-14479.2
DOWN	LOC105247188	103.717	262.67	-1.3406	158.953	0.968576	-158.959
DOWN	Gm26871	368.092	790.824	-1.10329	422.731	0.961413	-422.733
DOWN	Gm38850	43.7237	106.006	-1.27766	62.2824	0.929326	-62.2955
DOWN	Adgrv1	286.746	924.035	-1.68817	637.289	0.984849	-637.291
DOWN	D630024D03Rik	32.5385	84.4296	-1.3756	51.891	0.916474	-51.9093
DOWN	Edem2	1068.69	1951.26	-0.868567	882.574	0.937565	-882.574
DOWN	Gm34090	49.8246	106.944	-1.10193	57.1195	0.913595	-57.1301
DOWN	LOC102635844	58.9761	169.797	-1.52561	110.821	0.965615	-110.832
DOWN	Stat1	3122.68	5224.31	-0.742456	2101.63	0.920457	-2101.63
DOWN	Cyp51	1230.36	2229.88	-0.857881	999.515	0.935614	-999.516
DOWN	Steap1	165.743	338.656	-1.03087	172.913	0.954833	-172.916
DOWN	Nptx2	29.488	79.739	-1.43516	50.251	0.916418	-50.2715
DOWN	Slc23a2	4004.27	10724.4	-1.42129	6720.16	0.978492	-6720.16
DOWN	Gm12701	55.9256	126.644	-1.1792	70.7187	0.933024	-70.7286
DOWN	Slc36a2	36.6059	111.635	-1.60864	75.0288	0.955717	-75.046
DOWN	Zwilch	199.299	348.037	-0.804311	148.739	0.918014	-148.741
DOWN	Gm10130	248.106	429.653	-0.792212	181.546	0.920115	-181.548
DOWN	Dnhd1	53.892	109.758	-1.02619	55.8665	0.908364	-55.8759
DOWN	D930016D06Rik	141.339	243.908	-0.787173	102.568	0.909129	-102.571
DOWN	Ttc39aos1	81.3463	158.54	-0.962697	77.1936	0.914279	-77.1996
DOWN	Ccnl2	583.66	1691.41	-1.53502	1107.75	0.979471	-1107.75
DOWN	Ccnl1	804.312	1439.99	-0.840235	635.681	0.931904	-635.682
DOWN	Gfm2	768.723	1242.99	-0.69328	474.268	0.907072	-474.268
DOWN	Bbs12	153.541	275.803	-0.845013	122.262	0.923785	-122.265
DOWN	Ccne1	215.568	359.295	-0.737026	143.727	0.911924	-143.729
DOWN	Procr	649.754	1691.41	-1.38026	1041.65	0.976015	-1041.65
DOWN	1810026B05Rik	326.402	750.485	-1.20117	424.083	0.966073	-424.085
DOWN	E030024N20Rik	150.491	306.761	-1.02744	156.27	0.953629	-156.273
DOWN	LOC108167760	24.4039	93.8106	-1.94264	69.4067	0.953763	-69.4339
DOWN	1110002L01Rik	159.642	297.38	-0.897464	137.738	0.930549	-137.74
DOWN	Zfp950	534.852	1467.2	-1.45585	932.346	0.978784	-932.347
DOWN	Raph1	2228.89	4076.07	-0.870854	1847.18	0.938042	-1847.18
DOWN	Zfp948	355.89	819.905	-1.20402	464.015	0.966252	-464.016
DOWN	Zfp933	1008.69	1651.07	-0.710909	642.372	0.910672	-642.373
DOWN	Zfp932	153.541	312.389	-1.02472	158.848	0.953751	-158.851
DOWN	Wrb	291.83	482.187	-0.724463	190.357	0.907467	-190.358
DOWN	Ggcx	913.113	1618.23	-0.825555	705.121	0.931682	-705.121
DOWN	Eif2s2	3310.8	5178.35	-0.645313	1867.55	0.900903	-1867.55
DOWN	Wasf3	618.232	1005.65	-0.701908	387.418	0.908471	-387.418
DOWN	Gm34231	61.0098	179.178	-1.55428	118.169	0.967478	-118.179
DOWN	LOC108168936	114.902	198.879	-0.791487	83.9768	0.901195	-83.9806
DOWN	LOC108168925	38.6395	105.068	-1.44317	66.4284	0.940751	-66.4441
DOWN	LOC108168906	75.2454	157.602	-1.06661	82.3565	0.936674	-82.3634
DOWN	LOC108168907	146.423	318.956	-1.12321	172.533	0.957718	-172.536
DOWN	LOC108168911	55.9256	114.449	-1.03312	58.5234	0.91305	-58.5325
DOWN	AF357426	28.4712	94.7487	-1.7346	66.2775	0.948269	-66.3002
DOWN	Xdh	3456.2	7251.56	-1.0691	3795.36	0.961877	-3795.36
DOWN	LOC108167693	50.8415	112.573	-1.14678	61.7313	0.921605	-61.7419
DOWN	LOC108167690	26.4376	74.1104	-1.48709	47.6728	0.910368	-47.696
DOWN	Fdps	2062.13	4314.35	-1.06501	2252.22	0.961811	-2252.22
DOWN	Taf1d	1103.26	1852.76	-0.747903	749.5	0.920423	-749.501
DOWN	LOC108168959	50.8415	161.354	-1.66615	110.513	0.97148	-110.525
DOWN	Tnfrsf12a	554.172	1182.01	-1.09284	627.842	0.961638	-627.843
DOWN	Strip2	107.784	214.826	-0.995029	107.042	0.945848	-107.047
DOWN	Fdx1	3691.09	11113.7	-1.59023	7422.66	0.985693	-7422.66
DOWN	LOC102634300	145.407	289.875	-0.995338	144.468	0.952452	-144.472
DOWN	Slc25a37	2084.5	3844.36	-0.883042	1759.86	0.938318	-1759.86
DOWN	Zfp808	153.541	261.732	-0.769462	108.19	0.908151	-108.193
DOWN	Slc25a30	684.326	1275.82	-0.898674	591.498	0.93881	-591.499
DOWN	Hif3a	694.494	2180.16	-1.6504	1485.66	0.985439	-1485.67
DOWN	Slc25a27	189.13	401.51	-1.08605	212.379	0.958258	-212.382
DOWN	Slc25a17	1103.26	2180.16	-0.982661	1076.9	0.94257	-1076.9
DOWN	Inha	1347.3	3598.58	-1.41736	2251.28	0.978373	-2251.28
DOWN	Slc25a3	4931.62	9840.74	-0.996704	4909.11	0.96098	-4909.11
DOWN	Bzw1	7744.17	12599.7	-0.702207	4855.53	0.910324	-4855.53
DOWN	Rhcg	207.433	552.545	-1.41344	345.111	0.97439	-345.114
DOWN	Ly6e	6324.68	10527.4	-0.735089	4202.75	0.920536	-4202.75
DOWN	Arhgap28	1264.94	2295.55	-0.859773	1030.61	0.935639	-1030.61
DOWN	Zfand1	294.88	521.587	-0.822778	226.707	0.927692	-226.708
DOWN	Greb1	1242.57	2493.49	-1.00484	1250.92	0.960616	-1250.92
DOWN	Mettl17	90.4978	191.374	-1.08044	100.876	0.944963	-100.882
DOWN	Gm36527	154.558	358.357	-1.21325	203.799	0.963087	-203.802
DOWN	Rhoq	1581.17	2499.12	-0.660425	917.946	0.901781	-917.946
DOWN	Vegfa	1728.61	2947.53	-0.769894	1218.92	0.922587	-1218.92
DOWN	Nudt5	514.516	912.777	-0.827048	398.262	0.93076	-398.263
DOWN	Gm35280	19.3198	267.36	-3.79064	248.041	0.996356	-248.07
DOWN	9530091C08Rik	374.193	961.559	-1.36159	587.366	0.974995	-587.367
DOWN	LOC108168899	73.2117	173.55	-1.2452	100.338	0.95366	-100.346
DOWN	LOC108167562	99.6493	285.184	-1.51696	185.535	0.974368	-185.541
DOWN	LOC108168868	49.8246	136.964	-1.45886	87.1389	0.956746	-87.1511
DOWN	Ptgs2os2	26.4376	80.6771	-1.60957	54.2396	0.93128	-54.2635
DOWN	LOC108167536	147.44	314.266	-1.09185	166.825	0.955987	-166.829
DOWN	Gm36556	58.9761	250.474	-2.08646	191.498	0.987891	-191.51
DOWN	Gm36559	26.4376	72.2342	-1.45009	45.7966	0.904096	-45.8196
DOWN	Clstn3	674.158	1231.73	-0.869532	557.576	0.937079	-557.576
DOWN	LOC108167513	42.7068	96.625	-1.17793	53.9181	0.911074	-53.931
DOWN	Mapkapk3	399.614	643.541	-0.687425	243.927	0.90504	-243.928
DOWN	AI480526	116.935	242.031	-1.04948	125.096	0.950329	-125.1
DOWN	Dleu2	86.4305	189.497	-1.13257	103.067	0.947695	-103.073
DOWN	Rian	6423.31	13232	-1.04264	6808.68	0.961206	-6808.68
DOWN	Smoc1	2530.89	4030.1	-0.671174	1499.22	0.90302	-1499.22
DOWN	Itgb1bp1	515.532	896.83	-0.798771	381.297	0.924299	-381.298
DOWN	Slc37a2	429.102	874.315	-1.02683	445.213	0.959487	-445.214
DOWN	Uros	168.794	290.813	-0.784831	122.019	0.913266	-122.022
DOWN	Atp7b	117.952	246.722	-1.06468	128.77	0.951126	-128.774
DOWN	Syt12	505.364	1200.78	-1.24857	695.412	0.97009	-695.413
DOWN	3110056K07Rik	37.6227	86.3058	-1.19785	48.6831	0.900806	-48.6978
DOWN	2010109I03Rik	16.2693	240.155	-3.88375	223.886	0.995838	-223.92
DOWN	Gm35338	9.15146	52.534	-2.52118	43.3825	0.915276	-43.4557
DOWN	Gm35339	14.2356	59.1007	-2.05367	44.8651	0.915885	-44.9121
DOWN	Pnmal1	217.601	360.233	-0.727241	142.631	0.904259	-142.633
DOWN	Selenbp2	40.6732	126.644	-1.63863	85.9712	0.962124	-85.9868
DOWN	Lime1	67.1107	147.283	-1.13397	80.172	0.937493	-80.18
DOWN	Kcnq1ot1	6401.96	12795.8	-0.999082	6393.81	0.961002	-6393.81
DOWN	Plxna3	431.136	686.694	-0.671525	255.558	0.900053	-255.559
DOWN	LOC108167433	42.7068	129.459	-1.59995	86.7518	0.962601	-86.7666
DOWN	LOC108168750	18.3029	61.915	-1.75821	43.6121	0.906555	-43.6475
DOWN	LOC108168753	95.582	174.488	-0.868316	78.9058	0.91029	-78.9106
DOWN	Srcin1	253.19	461.548	-0.866258	208.358	0.933726	-208.36
DOWN	LOC102634481	74.2285	151.035	-1.02484	76.8066	0.931735	-76.8134
DOWN	C330027C09Rik	391.479	646.355	-0.723391	254.876	0.909484	-254.877
DOWN	Zfp692	45.7573	110.697	-1.27454	64.9392	0.931497	-64.9517
DOWN	Mettl3	339.621	565.678	-0.736056	226.057	0.916644	-226.058
DOWN	Gm30996	4.06732	51.5958	-3.66511	47.5285	0.930415	-47.6696
DOWN	Gm40309	111.851	277.679	-1.31184	165.828	0.965236	-165.833
DOWN	Frmd5	1623.88	2713	-0.740449	1089.13	0.920122	-1089.13
DOWN	LOC108169172	24.4039	74.1104	-1.60256	49.7065	0.921103	-49.7323
DOWN	Ippk	464.691	922.159	-0.988743	457.468	0.941517	-457.469
DOWN	Luc7l3	957.853	1720.49	-0.844941	762.634	0.932096	-762.634
DOWN	Nup205	1680.82	2728.95	-0.699182	1048.13	0.909866	-1048.13
DOWN	Nxpe2	288.78	520.649	-0.850343	231.869	0.931657	-231.871
DOWN	Cyp17a1	68.1276	375.243	-2.46151	307.115	0.992991	-307.125
DOWN	Akr1b10	955.82	1740.19	-0.864432	784.368	0.93537	-784.368
DOWN	Gm41705	271.493	622.903	-1.19809	351.409	0.965593	-351.411
DOWN	Hoxc6	417.917	678.251	-0.698603	260.334	0.907172	-260.335
DOWN	Hoxb9	622.3	1085.39	-0.802531	463.089	0.924697	-463.09
DOWN	Lsm11	358.941	845.234	-1.2356	486.293	0.969397	-486.295
DOWN	Zc3h7a	674.158	1301.15	-0.948633	626.996	0.941742	-626.996
DOWN	Snca	398.597	711.085	-0.83509	312.488	0.930396	-312.489
DOWN	Hoxd4	50.8415	126.644	-1.31671	75.8029	0.94587	-75.8143
DOWN	Gm39443	82.3632	167.921	-1.02771	85.5579	0.937505	-85.564
DOWN	Gm40448	46.7741	114.449	-1.29092	67.6748	0.935034	-67.6871
DOWN	Fam189a2	378.26	634.16	-0.745466	255.899	0.917998	-255.9
DOWN	Tubd1	71.1781	168.859	-1.24632	97.6811	0.952606	-97.689
DOWN	Tubb6	1856.73	3970.07	-1.0964	2113.34	0.962974	-2113.34
DOWN	LOC108169030	16.2693	66.6055	-2.03349	50.3363	0.930891	-50.3773
DOWN	Elac2	824.649	1433.43	-0.797617	608.778	0.925174	-608.778
DOWN	Ppm1e	784.992	1309.6	-0.738372	524.604	0.919303	-524.605
DOWN	A830018L16Rik	91.5146	183.869	-1.0066	92.3542	0.940723	-92.3597
DOWN	4930511M06Rik	91.5146	288.937	-1.65868	197.422	0.980829	-197.429
DOWN	Mir17hg	40.6732	103.192	-1.34318	62.5185	0.933272	-62.5329
DOWN	Focad	679.242	1370.57	-1.01278	691.331	0.960117	-691.332
DOWN	Dhrs7b	260.308	464.363	-0.835031	204.054	0.928235	-204.056
DOWN	2700038G22Rik	30.5049	79.739	-1.38625	49.2342	0.912002	-49.2537
DOWN	Firre	264.376	589.131	-1.156	324.755	0.963084	-324.757
DOWN	Tubg1	541.97	992.516	-0.872878	450.546	0.936659	-450.547
DOWN	Per2	680.259	1318.04	-0.954238	637.781	0.941761	-637.781
DOWN	Oprl1	84.3968	167.921	-0.992522	83.5242	0.918375	-83.5301
DOWN	Dhrs11	279.628	450.291	-0.687349	170.663	0.902139	-170.664
DOWN	Mgat4c	1062.59	2769.29	-1.38194	1706.7	0.976303	-1706.7
DOWN	LOC102636514	166.76	366.8	-1.13722	200.04	0.960334	-200.043
DOWN	Rbm12b1	148.457	266.422	-0.843668	117.965	0.920206	-117.968
DOWN	Rbm12b2	286.746	473.744	-0.724334	186.998	0.907342	-186.999
DOWN	Apex2	228.787	374.304	-0.71021	145.518	0.903199	-145.52
DOWN	Rprd1a	464.691	743.918	-0.678873	279.227	0.904588	-279.228
DOWN	Gria2	412.833	832.1	-1.0112	419.268	0.959308	-419.269
DOWN	2810403A07Rik	639.586	1278.64	-0.999399	639.053	0.96002	-639.054
DOWN	Gm39173	73.2117	141.654	-0.952226	68.4423	0.906689	-68.449
DOWN	AI225912	62.0266	163.23	-1.39595	101.204	0.959575	-101.214
DOWN	4632427E13Rik	109.818	192.312	-0.808338	82.4942	0.905667	-82.4982
DOWN	Slc5a3	1987.9	3443.79	-0.79275	1455.89	0.925538	-1455.89
DOWN	March3	174.895	294.565	-0.752102	119.671	0.909001	-119.673
DOWN	Srsf10	1753.01	2916.57	-0.734437	1163.56	0.912585	-1163.56
DOWN	Fdft1	925.315	1477.52	-0.675159	552.203	0.906329	-552.203
DOWN	Pole2	173.878	303.946	-0.805743	130.069	0.920639	-130.071
DOWN	3110052M02Rik	156.592	317.08	-1.01784	160.488	0.953926	-160.491
DOWN	Arhgap8	62.0266	242.031	-1.96424	180.005	0.983115	-180.016
DOWN	Gm41553	63.0434	195.126	-1.62999	132.083	0.975726	-132.093
DOWN	Gm27216	38.6395	146.345	-1.92122	107.705	0.973719	-107.722
DOWN	Gm16551	22.3702	72.2342	-1.6911	49.8639	0.921257	-49.8926
DOWN	Rmi2	42.7068	114.449	-1.42217	71.7421	0.945123	-71.7562
DOWN	1110008F13Rik	1133.76	2043.2	-0.849706	909.431	0.934821	-909.431
DOWN	Ormdl1	392.496	638.85	-0.7028	246.354	0.906912	-246.355
DOWN	Crispld2	809.396	1289.9	-0.672337	480.5	0.901863	-480.501
DOWN	Ormdl2	238.955	422.148	-0.82101	183.193	0.925993	-183.195
DOWN	Tspo	476.893	857.429	-0.846352	380.536	0.933532	-380.537
DOWN	Rabggtb	767.706	1343.37	-0.807229	575.662	0.929812	-575.663
DOWN	Ilkap	697.545	1099.46	-0.656438	401.916	0.900608	-401.916
DOWN	Nadk	2631.55	4136.11	-0.65236	1504.56	0.900806	-1504.56
DOWN	Tubgcp4	825.665	1350.87	-0.710263	525.208	0.910381	-525.208
DOWN	Lincred1	14.2356	64.7293	-2.18492	50.4937	0.931522	-50.541
DOWN	Slc6a5	78.2959	474.682	-2.59995	396.386	0.995572	-396.394
DOWN	9430015G10Rik	132.188	237.341	-0.844372	105.153	0.917133	-105.156
DOWN	Gm30956	48.8078	114.449	-1.22952	65.6412	0.931606	-65.6527
DOWN	Ttc41	57.9593	127.582	-1.13832	69.6232	0.930032	-69.6325
DOWN	Gm29975	375.21	711.085	-0.922323	335.875	0.938976	-335.876
DOWN	Narf	896.843	1514.1	-0.755536	617.26	0.920846	-617.261
DOWN	Gm29966	235.904	472.806	-1.00304	236.901	0.957354	-236.903
DOWN	Ttc14	897.86	1688.59	-0.911257	790.731	0.93992	-790.732
DOWN	Wfdc12	7.11781	64.7293	-3.18492	57.6115	0.949495	-57.6995
DOWN	Fam126a	4019.53	7487.03	-0.897367	3467.5	0.939823	-3467.5
DOWN	Trim10	259.291	422.148	-0.703174	162.856	0.903422	-162.858
DOWN	Sqle	740.252	1725.18	-1.22066	984.926	0.970172	-984.927
DOWN	F630028O10Rik	123.036	274.865	-1.15964	151.829	0.957586	-151.833
DOWN	Pomt1	477.91	761.742	-0.672565	283.833	0.900442	-283.833
DOWN	Ehd3	2795.26	4427.86	-0.663626	1632.6	0.902173	-1632.6
DOWN	Gm38485	435.203	1220.48	-1.48768	785.273	0.978912	-785.275
DOWN	Gm40780	95.582	179.178	-0.906586	83.5964	0.916026	-83.6013
DOWN	Nsdhl	338.604	579.75	-0.77583	241.146	0.921392	-241.147
DOWN	Acat2	401.648	695.137	-0.791367	293.489	0.923107	-293.49
DOWN	Thada	901.928	1455	-0.689939	553.075	0.907373	-553.076
DOWN	Elovl6	1047.33	1921.24	-0.875317	873.908	0.937832	-873.908
DOWN	Gm4787	29.488	83.4915	-1.5015	54.0034	0.925397	-54.0243
DOWN	Fam129a	6072.5	10904.5	-0.844566	4832.04	0.93287	-4832.04
DOWN	Slc39a14	723.982	1230.8	-0.765564	506.813	0.921662	-506.814
DOWN	Slc39a10	1600.49	2524.44	-0.657453	923.955	0.901788	-923.955
DOWN	Bean1	205.4	404.324	-0.977078	198.924	0.938117	-198.927
DOWN	3110062M04Rik	79.3127	153.849	-0.955896	74.5368	0.912171	-74.5429
DOWN	Ppp4r1l-ps	83.38	151.973	-0.866044	68.5932	0.902161	-68.5987
DOWN	Ints2	531.802	958.745	-0.850258	426.943	0.933777	-426.944
DOWN	Ints3	1731.66	3053.54	-0.818325	1321.88	0.931252	-1321.88
DOWN	Ankrd45	48.8078	170.735	-1.80658	121.928	0.976488	-121.941
DOWN	Cd44	2905.08	4650.19	-0.678712	1745.11	0.907295	-1745.11
DOWN	Acadm	5917.95	10244.1	-0.791628	4326.17	0.925817	-4326.17
DOWN	Gm39897	224.719	449.353	-0.999725	224.634	0.957019	-224.636
DOWN	Acaca	3803.96	6244.04	-0.714977	2440.08	0.911544	-2440.08
DOWN	Gm39860	71.1781	136.964	-0.944287	65.7855	0.903321	-65.7922
DOWN	Ptprz1	1016.83	1653.88	-0.701778	637.052	0.909361	-637.053
DOWN	Gm38524	78.2959	181.055	-1.20942	102.759	0.951066	-102.766
DOWN	Trim39	218.618	362.109	-0.72801	143.491	0.904359	-143.493
DOWN	LOC108168109	201.332	507.516	-1.33387	306.183	0.97327	-306.186
DOWN	Gm38592	42.7068	106.944	-1.32432	64.2373	0.935649	-64.2509
DOWN	Piga	307.082	537.535	-0.807732	230.452	0.9271	-230.454
DOWN	Gm38585	23.3871	246.722	-3.3991	223.335	0.995446	-223.361
DOWN	Pnisr	978.19	1776.77	-0.861073	798.584	0.935389	-798.584
DOWN	Got1	2433.27	5881.93	-1.27339	3448.65	0.971624	-3448.65
DOWN	Mir124a-1hg	4.06732	42.2148	-3.3756	38.1475	0.901775	-38.2965
DOWN	Gm40912	115.919	201.693	-0.799049	85.7743	0.902634	-85.778
DOWN	Ccnf	345.722	575.059	-0.734098	229.337	0.909158	-229.338
DOWN	Chek1	197.265	328.337	-0.735044	131.072	0.910469	-131.074
DOWN	Gm13315	79.3127	173.55	-1.12973	94.237	0.944584	-94.2438
DOWN	Gpc2	47.791	109.758	-1.19952	61.9675	0.923982	-61.9791
DOWN	Gm38684	22.3702	193.25	-3.11081	170.88	0.992385	-170.908
DOWN	Gm12059	53.892	289.875	-2.42729	235.983	0.991717	-235.995
DOWN	Gm12002	25.4207	70.358	-1.46871	44.9372	0.902211	-44.9612
DOWN	Gm39941	138.289	257.979	-0.899571	119.69	0.927642	-119.694
DOWN	Ddx17	3392.14	8105.24	-1.25666	4713.1	0.971618	-4713.1
DOWN	Ddx11	174.895	321.77	-0.879546	146.876	0.930157	-146.878
DOWN	LOC108168022	123.036	214.826	-0.804086	91.79	0.905479	-91.7935
DOWN	Cdc7	195.231	416.519	-1.0932	221.288	0.958568	-221.291
DOWN	Cdc6	282.679	461.548	-0.707319	178.87	0.905742	-178.871
DOWN	Lncppara	54.9088	114.449	-1.0596	59.5402	0.915192	-59.5496
DOWN	Yars2	158.625	265.484	-0.743002	106.859	0.905109	-106.861
DOWN	Lce6a	27.4544	121.016	-2.14009	93.5613	0.973368	-93.5858
DOWN	LOC328066	167.777	347.099	-1.04881	179.323	0.955629	-179.326
DOWN	Platr25	29.488	87.2439	-1.56492	57.7558	0.930424	-57.777
DOWN	Maff	130.154	236.403	-0.861026	106.249	0.920677	-106.252
DOWN	Itga2	1347.3	3747.73	-1.47595	2400.44	0.97932	-2400.44
DOWN	Msantd2	292.847	652.922	-1.15676	360.075	0.963376	-360.077
DOWN	4930503L19Rik	191.164	334.904	-0.808937	143.74	0.922267	-143.742
DOWN	C430049B03Rik	397.58	958.745	-1.2699	561.164	0.970554	-561.166
DOWN	Ahsa2	358.941	658.551	-0.875549	299.61	0.935834	-299.611
DOWN	Star	82196.4	182042	-1.14713	99845.9	0.965399	-99845.9
DOWN	A2m	3496.88	11925.2	-1.76988	8428.33	0.986906	-8428.33
DOWN	Banp	210.484	348.037	-0.725534	137.554	0.903679	-137.556
DOWN	Msmo1	989.375	2066.65	-1.0627	1077.27	0.961281	-1077.27
DOWN	Gm41949	94.5651	184.807	-0.966639	90.2418	0.921922	-90.247
DOWN	Slc30a6	334.537	693.261	-1.05123	358.724	0.959393	-358.725
DOWN	Carmn	64.0602	144.468	-1.17325	80.4081	0.940585	-80.4167
DOWN	Gm41905	13.2188	58.1626	-2.1375	44.9438	0.916042	-44.9946
DOWN	Gdap10	36.6059	122.892	-1.74724	86.2861	0.963755	-86.3038
DOWN	Gnat2	104.733	202.631	-0.952133	97.8975	0.924384	-97.9022
DOWN	E330033B04Rik	72.1949	214.826	-1.5732	142.631	0.971169	-142.64
DOWN	Nhej1	36.6059	85.3677	-1.22162	48.7618	0.903773	-48.7771
DOWN	LOC108169205	101.683	323.647	-1.67034	221.964	0.981694	-221.97
DOWN	Gm40674	12.202	84.4296	-2.79064	72.2276	0.964985	-72.2815
DOWN	Pkn3	77.279	147.283	-0.930439	70.0037	0.907778	-70.0098
DOWN	Gm39673	7.11781	69.4199	-3.28584	62.3021	0.956423	-62.3887
DOWN	Gm14391	376.227	615.398	-0.709916	239.171	0.908066	-239.172
DOWN	Med30	379.277	707.332	-0.899135	328.055	0.937543	-328.056
DOWN	Slc2a1	657.889	1242.99	-0.917901	585.102	0.940171	-585.103
DOWN	Srek1	1106.31	2481.29	-1.16534	1374.98	0.966816	-1374.98
DOWN	Haus5	175.911	295.503	-0.748326	119.592	0.909001	-119.594
DOWN	Ddx26b	494.179	1041.3	-1.07528	547.119	0.961099	-547.12
DOWN	Alkbh1	192.181	318.956	-0.730894	126.775	0.902029	-126.778
DOWN	Gm38424	48.8078	136.964	-1.48861	88.1557	0.957602	-88.1683
DOWN	Snora73a	896.843	1654.82	-0.883746	757.976	0.937697	-757.977
DOWN	Fam155a	991.409	1642.62	-0.728451	651.216	0.912055	-651.216
DOWN	Tbrg3	161.676	348.037	-1.10614	186.362	0.957715	-186.365
DOWN	Tra2a	644.67	1280.52	-0.990092	635.845	0.942044	-635.846
DOWN	Gm15767	74.2285	371.49	-2.32328	297.262	0.992677	-297.271
DOWN	Nrcam	782.959	1273.95	-0.702299	490.99	0.90896	-490.99

## Sheet: P2w M - P1 M
Tag	GeneID	P2w_males	P1_males	M	D	Probability	Ranking
UP	Abcb9	120.835	53.2068	1.18336	67.6284	0.904795	67.6387
UP	Bcan	744.235	178.448	2.06026	565.788	0.989347	565.791
UP	Chic1	819.299	417.469	0.972722	401.83	0.926703	401.832
UP	Gm32718	74.1489	0.5	7.21235	73.6489	0.950937	74.0012
UP	Plk3	149.213	73.671	1.01821	75.5422	0.907904	75.5491
UP	Grpr	262.725	45.8397	2.51888	216.885	0.986454	216.9
UP	Lmbr1	654.524	298.777	1.13138	355.747	0.954958	355.749
UP	Fosb	272.795	17.1899	3.98818	255.605	0.99428	255.636
UP	Lrrc4	402.784	166.988	1.27027	235.796	0.959296	235.8
UP	Aga	535.52	278.313	0.944233	257.207	0.923309	257.209
UP	Ankrd9	338.705	74.4896	2.18492	264.215	0.986608	264.224
UP	Agk	696.633	387.182	0.847388	309.451	0.918	309.452
UP	Mcee	659.101	258.667	1.3494	400.434	0.967718	400.436
UP	Ak1	939.219	536.161	0.808795	403.058	0.914405	403.059
UP	Dio2	708.534	28.6498	4.62824	679.884	0.99864	679.9
UP	Bcl6	916.334	362.625	1.33739	553.709	0.968576	553.71
UP	Bcl3	145.552	41.7469	1.80179	103.805	0.955363	103.82
UP	3830406C13Rik	850.424	392.912	1.11398	457.512	0.955027	457.513
UP	Pltp	406.446	213.646	0.927841	192.8	0.919275	192.802
UP	Mcm2	2551.27	1401.39	0.864362	1149.88	0.921939	1149.89
UP	Vps50	1031.68	593.461	0.797766	438.216	0.910409	438.216
UP	Lrrk2	3280.86	1821.31	0.849097	1459.55	0.92151	1459.55
UP	Enox2	680.156	316.785	1.10236	363.371	0.954015	363.372
UP	Arc	107.104	30.287	1.82224	76.817	0.938281	76.8386
UP	Lrrn1	3243.33	627.841	2.369	2615.49	0.993355	2615.49
UP	Lrrn3	2422.2	1390.74	0.800458	1031.45	0.911944	1031.45
UP	Atm	2242.77	1321.17	0.763472	921.608	0.907544	921.609
UP	Pcdhb21	119.004	51.5697	1.20642	67.4347	0.905356	67.4455
UP	Hnrnpm	1981.88	1134.53	0.804771	847.347	0.911709	847.348
UP	Pcdhb22	336.874	157.165	1.09993	179.709	0.946803	179.713
UP	Deptor	3688.22	1772.2	1.05739	1916.02	0.955306	1916.02
UP	Svip	405.53	148.979	1.4447	256.551	0.967605	256.555
UP	Abcb1b	16914.2	8434.51	1.00386	8479.67	0.954833	8479.67
UP	Rsrp1	1275.18	367.536	1.79474	907.641	0.981906	907.643
UP	Aldh3b2	73.2335	7.3671	3.31333	65.8664	0.939275	65.9497
UP	1110019D14Rik	129.989	54.844	1.24499	75.1454	0.917805	75.1558
UP	Baiap3	348.774	144.068	1.27555	204.707	0.957832	204.711
UP	Kcnab3	195.9	50.7511	1.9486	145.148	0.969874	145.161
UP	Eml6	557.49	202.186	1.46326	355.304	0.970523	355.307
UP	Ngfr	1209.27	491.14	1.29993	718.128	0.964919	718.129
UP	Stmn3	667.34	394.549	0.758217	272.791	0.903504	272.792
UP	Smim11	487.003	237.384	1.0367	249.618	0.949364	249.62
UP	Snap25	1039	589.368	0.817955	449.632	0.915455	449.633
UP	Gm32817	124.497	31.9241	1.96339	92.5728	0.951445	92.5936
UP	Emp3	1688.03	957.723	0.817661	730.308	0.91647	730.309
UP	Rspo3	1086.6	580.364	0.904794	506.238	0.924074	506.239
UP	Aacs	485.172	278.313	0.801789	206.859	0.904786	206.861
UP	Tigar	519.042	204.642	1.34275	314.401	0.966417	314.403
UP	Als2cr12	61.333	0.5	6.93859	60.833	0.932944	61.2275
UP	H2-Ab1	243.501	117.874	1.04669	125.628	0.935793	125.632
UP	Apmap	2051.45	1009.29	1.0233	1042.16	0.954109	1042.16
UP	Igsf9b	1001.47	595.098	0.750917	406.37	0.905265	406.37
UP	Nfat5	11997.5	5647.29	1.0871	6350.18	0.956547	6350.18
UP	Coq10a	434.824	182.54	1.25222	252.283	0.959312	252.286
UP	Coq10b	1175.4	334.794	1.8118	840.603	0.983266	840.605
UP	Cyp2f2	14784	554.988	4.73544	14229	0.999978	14229
UP	Cyp2e1	1407	787.461	0.83734	619.537	0.917558	619.537
UP	Tmtc4	600.514	335.612	0.839403	264.902	0.913822	264.903
UP	Garnl3	489.749	245.57	0.995908	244.179	0.948912	244.181
UP	Fabp3	912.672	447.756	1.02738	464.916	0.952827	464.917
UP	Fabp4	10476	2333.73	2.16638	8142.31	0.991773	8142.31
UP	Klhdc7a	422.008	173.536	1.28203	248.472	0.960152	248.475
UP	Pnck	156.537	66.3039	1.23933	90.2326	0.929947	90.2411
UP	Adra1a	539.181	49.114	3.45656	490.067	0.997339	490.08
UP	Abca8a	2565.92	1416.94	0.856697	1148.98	0.921939	1148.98
UP	Chd5	918.165	447.756	1.03604	470.409	0.953021	470.41
UP	Abcd3	3056.58	1747.64	0.806511	1308.94	0.916445	1308.94
UP	Chgb	60890.9	14283.2	2.09191	46607.7	0.991068	46607.7
UP	Mecr	743.32	386.363	0.944024	356.956	0.92555	356.957
UP	Eno2	530.943	198.912	1.41643	332.031	0.96947	332.034
UP	Gstk1	1336.51	684.322	0.965725	652.189	0.927963	652.19
UP	Suclg1	2695.91	1606.03	0.747274	1089.88	0.907143	1089.88
UP	Kcna1	433.908	158.802	1.45016	275.106	0.968285	275.11
UP	Dkk3	1120.47	653.216	0.778474	467.256	0.909393	467.256
UP	Chga	40358	14238.1	1.50309	26119.9	0.974221	26119.9
UP	Cfd	5951.13	3.27427	10.8278	5947.86	0.999937	5947.87
UP	Gm6745	199.561	95.7723	1.05915	103.789	0.92817	103.794
UP	Ar	8747.74	1761.56	2.31206	6986.18	0.99186	6986.18
UP	Gm19522	57.6714	5.72997	3.33126	51.9414	0.914436	52.0481
UP	Pnmt	4242.96	2378.75	0.834866	1864.21	0.918241	1864.21
UP	Slco2b1	1254.12	649.123	0.950114	605	0.927531	605.001
UP	G0s2	1157.09	238.203	2.28024	918.886	0.990989	918.889
UP	Kcnd2	309.411	122.785	1.33339	186.626	0.960653	186.631
UP	Cs	9705.27	4031.44	1.26747	5673.82	0.965627	5673.82
UP	Chl1	1757.6	498.507	1.81792	1259.1	0.983674	1259.1
UP	Gm5454	233.432	113.781	1.03674	119.651	0.933853	119.655
UP	Ckb	553.828	301.233	0.878561	252.596	0.919034	252.597
UP	Chn1	567.559	314.33	0.852493	253.23	0.916348	253.231
UP	Kcnc4	402.784	199.73	1.01195	203.054	0.946678	203.056
UP	Gk	1041.75	531.25	0.971541	510.496	0.927468	510.497
UP	Clasp2	6418	3811.25	0.75186	2606.75	0.907651	2606.75
UP	Clu	6542.49	3568.13	0.874672	2974.36	0.924196	2974.36
UP	Hr	355.182	92.498	1.94107	262.684	0.979603	262.691
UP	Dgat2	3709.28	359.351	3.36767	3349.92	0.999163	3349.93
UP	Dgat1	562.982	217.739	1.37049	345.244	0.967172	345.246
UP	Sdr39u1	420.177	239.84	0.808925	180.337	0.906801	180.339
UP	Tiparp	1398.76	602.465	1.2152	796.294	0.963612	796.295
UP	Kcng3	616.077	175.992	1.8076	440.085	0.982007	440.088
UP	Gm31235	809.23	271.764	1.57419	537.466	0.972551	537.468
UP	Cpe	4767.5	2648.88	0.847849	2118.62	0.921679	2118.62
UP	Cpm	2515.57	867.681	1.53565	1647.89	0.97392	1647.89
UP	Pde10a	1095.76	545.984	1.005	549.772	0.953131	549.773
UP	Kcnn3	264.556	107.232	1.30283	157.324	0.953078	157.329
UP	Kcnn2	1674.3	579.545	1.53057	1094.75	0.973591	1094.76
UP	Alas1	18862.2	5913.33	1.67346	12948.9	0.981709	12948.9
UP	Kcnk2	441.232	203.823	1.11422	237.409	0.950928	237.411
UP	Rnf32	108.019	26.1941	2.04397	81.8252	0.949477	81.8508
UP	Kcnk9	1807.04	550.077	1.71592	1256.96	0.981502	1256.96
UP	Kcnk5	786.344	225.924	1.79932	560.42	0.981141	560.423
UP	Bcar3	1757.6	1033.85	0.765583	723.754	0.908384	723.754
UP	Zbtb4	2251.93	1351.45	0.736649	900.476	0.906146	900.476
UP	Tmem79	119.92	18.827	2.67119	101.093	0.968138	101.128
UP	Vps13a	3082.21	1149.27	1.42325	1932.95	0.972682	1932.95
UP	BC005561	904.433	443.663	1.02755	460.77	0.952796	460.771
UP	Tmem80	123.581	54.844	1.17206	68.7375	0.906018	68.7475
UP	Tmem94	1673.38	937.259	0.83625	736.126	0.917821	736.126
UP	Soat1	14625.6	8021.95	0.866474	6603.69	0.924315	6603.69
UP	Ubxn2b	1017.95	279.95	1.86242	737.995	0.983157	737.998
UP	Adrbk2	1391.44	647.486	1.10365	743.95	0.955921	743.95
UP	Klhl5	1570.86	892.238	0.816053	678.62	0.916323	678.621
UP	Rnf168	1510.44	883.233	0.774102	627.207	0.908149	627.207
UP	Gm31262	864.155	347.891	1.31266	516.264	0.964289	516.266
UP	Zc3h12c	3180.16	1484.06	1.09955	1696.1	0.956729	1696.1
UP	Tmem56	2597.96	839.031	1.63058	1758.93	0.981245	1758.93
UP	Rnf152	580.375	251.3	1.20758	329.075	0.958362	329.077
UP	Dlat	2283.05	1024.03	1.15671	1259.03	0.958998	1259.03
UP	Htra4	119.92	34.3798	1.80244	85.54	0.944531	85.559
UP	Htra1	1082.02	603.284	0.842825	478.741	0.916969	478.742
UP	Cib2	230.685	35.1984	2.71235	195.487	0.987789	195.506
UP	Cib4	128.159	47.4769	1.43263	80.6817	0.930599	80.6944
UP	Dlg2	7185.12	1433.31	2.32566	5751.81	0.993512	5751.81
UP	Dbp	754.305	210.372	1.84221	543.933	0.98253	543.936
UP	Resp18	980.413	290.591	1.7544	689.822	0.981464	689.824
UP	Mybl1	430.247	165.35	1.37964	264.896	0.965847	264.9
UP	Pon3	2582.4	1321.17	0.966897	1261.23	0.928747	1261.23
UP	Poln	119.004	8.18567	3.86177	110.819	0.975375	110.886
UP	Ddo	194.069	37.6541	2.36569	156.415	0.980349	156.433
UP	Ddt	550.166	275.857	0.995948	274.309	0.949981	274.311
UP	Plin4	1560.79	333.157	2.228	1227.63	0.991249	1227.63
UP	Plin1	3598.51	530.431	2.76216	3068.08	0.996477	3068.08
UP	Plin5	322.227	127.696	1.33536	194.531	0.961377	194.535
UP	Ache	342.366	133.426	1.3595	208.94	0.962741	208.945
UP	Pcp4l1	608.753	198.093	1.61968	410.66	0.979045	410.663
UP	Dlst	6242.24	3325.02	0.908701	2917.22	0.926816	2917.22
UP	Frzb	4016.86	1954.74	1.03909	2062.12	0.954824	2062.12
UP	Aco2	24942.4	7316.35	1.7694	17626.1	0.982834	17626.1
UP	Gm31333	82.3877	20.4642	2.00933	61.9235	0.925644	61.9561
UP	Cebpb	295.68	124.422	1.24879	171.258	0.953723	171.263
UP	Cebpa	500.734	148.979	1.74893	351.755	0.979493	351.759
UP	Frmpd4	667.34	138.338	2.27023	529.002	0.99009	529.007
UP	Htr3b	179.422	36.8355	2.28419	142.586	0.976327	142.605
UP	Htr3a	749.728	69.5782	3.42966	680.149	0.997953	680.158
UP	Cntnap5a	1646.84	586.094	1.49049	1060.74	0.973315	1060.74
UP	D3Ertd751e	560.236	237.384	1.23881	322.852	0.96107	322.854
UP	Retsat	958.443	570.541	0.748362	387.902	0.905084	387.903
UP	Syn2	1421.64	610.651	1.21914	810.994	0.963634	810.995
UP	C1qtnf9	230.685	54.844	2.07252	175.841	0.98027	175.854
UP	Sertad1	385.391	214.464	0.845585	170.927	0.91059	170.929
UP	Fads6	1400.59	605.739	1.20927	794.851	0.960863	794.852
UP	Gsta4	810.145	471.494	0.78094	338.651	0.908052	338.652
UP	Synm	796.414	223.469	1.83345	572.945	0.982636	572.948
UP	Prune2	5136.41	1154.18	2.15389	3982.23	0.991093	3982.23
UP	Ppargc1b	899.856	270.946	1.73169	628.911	0.980678	628.913
UP	Pnpt1	1928.79	807.925	1.2554	1120.86	0.964947	1120.86
UP	Syt3	80.5568	22.9199	1.81341	57.6369	0.912239	57.6655
UP	Syt2	142.805	36.0169	1.9873	106.788	0.958791	106.807
UP	Syt1	2055.11	915.976	1.16584	1139.14	0.9606	1139.14
UP	Arfgef3	1306.3	647.486	1.01257	658.816	0.953479	658.817
UP	Pex5l	342.366	58.9368	2.5383	283.43	0.989159	283.441
UP	Sucla2	8778.86	2341.92	1.90634	6436.94	0.984818	6436.94
UP	Hsph1	1335.6	604.921	1.14266	730.675	0.958127	730.675
UP	Dmpk	440.316	230.836	0.931673	209.48	0.92056	209.482
UP	Serpina3c	199.561	40.9283	2.28566	158.633	0.978969	158.649
UP	Ecsit	852.254	436.296	0.965977	415.958	0.926851	415.96
UP	Mgll	3666.25	993.74	1.88337	2672.51	0.984542	2672.51
UP	Ldhb	3097.78	1655.96	0.903565	1441.82	0.9255	1441.82
UP	Adig	243.501	0.818567	8.21661	242.683	0.993954	242.822
UP	Ttll7	803.737	388.819	1.04762	414.918	0.95283	414.919
UP	Ldlr	2186.93	919.25	1.25038	1267.68	0.964364	1267.68
UP	Pcsk1	1634.02	434.659	1.91047	1199.36	0.98421	1199.36
UP	Rab3a	818.384	476.406	0.780587	341.978	0.908099	341.979
UP	Pcsk2	409.192	180.085	1.1841	229.107	0.954751	229.11
UP	Rab3c	3045.6	1618.31	0.91224	1427.29	0.926493	1427.29
UP	Mdga2	478.764	198.912	1.26719	279.852	0.960916	279.855
UP	Lmbrd2	1450.02	814.474	0.832135	635.549	0.917147	635.549
UP	2810006K23Rik	357.929	183.359	0.965001	174.57	0.918486	174.572
UP	Fam13a	1160.75	459.216	1.33781	701.535	0.969012	701.536
UP	Clybl	422.923	244.751	0.789079	178.172	0.901956	178.174
UP	Yipf6	1924.21	985.554	0.965259	938.655	0.928455	938.656
UP	Rab9b	99.7806	39.2912	1.34455	60.4894	0.903253	60.5043
UP	Nkd1	1163.5	523.883	1.15115	639.614	0.958099	639.615
UP	Mrps5	1161.67	604.921	0.941377	556.745	0.927045	556.746
UP	Gpr158	257.233	52.3883	2.29576	204.844	0.983787	204.857
UP	Hcar1	152.875	45.8397	1.73768	107.035	0.957133	107.049
UP	Proca1	213.292	43.384	2.2976	169.908	0.980386	169.924
UP	Msrb3	2748.09	1592.11	0.787485	1155.97	0.911709	1155.97
UP	Entpd3	137.313	43.384	1.66223	93.9287	0.948875	93.9434
UP	Cklf	206.885	104.777	0.98151	102.108	0.901426	102.113
UP	Cpeb1	151.044	57.2997	1.39837	93.7444	0.938331	93.7548
UP	Cpeb2	1442.7	727.706	0.987343	714.994	0.928173	714.994
UP	Cpeb4	8774.28	3883.28	1.17601	4891	0.961321	4891
UP	Gm29683	82.3877	15.5528	2.40526	66.8349	0.935617	66.8782
UP	Fos	505.311	157.983	1.6774	347.328	0.978484	347.332
UP	Pip5k1b	718.603	213.646	1.74997	504.957	0.980863	504.961
UP	LOC105244251	1061.89	318.422	1.73761	743.463	0.981571	743.465
UP	Abhd8	519.958	232.473	1.16133	287.485	0.955102	287.487
UP	Serpinb1a	2290.38	424.018	2.43339	1866.36	0.993255	1866.36
UP	Bdkrb2	1201.94	577.09	1.0585	624.855	0.954184	624.856
UP	Gm39041	216.039	77.7638	1.47412	138.275	0.957441	138.283
UP	Gm28382	256.317	90.0423	1.50925	166.275	0.962408	166.282
UP	Coasy	1233.98	712.153	0.793064	521.831	0.910543	521.832
UP	Lace1	667.34	243.933	1.45194	423.407	0.970705	423.41
UP	Agtr1b	613.33	75.3081	3.02579	538.022	0.996606	538.031
UP	Prg4	85.1339	12.2785	2.7936	72.8554	0.946468	72.9089
UP	Akap5	306.665	124.422	1.30142	182.243	0.956118	182.248
UP	Akap1	2989.76	1436.58	1.05739	1553.17	0.955206	1553.17
UP	Prpf4b	3137.14	1825.4	0.781234	1311.73	0.910926	1311.74
UP	Gm7694	519.958	271.764	0.936039	248.193	0.922958	248.195
UP	Nrip3	162.029	36.8355	2.13708	125.194	0.971648	125.212
UP	Prlr	12920.2	7367.92	0.810301	5552.3	0.916969	5552.3
UP	Gem	1977.3	488.684	2.01656	1488.62	0.990566	1488.62
UP	Ern1	3170.09	1763.19	0.846335	1406.9	0.921454	1406.9
UP	Clk1	1738.38	816.93	1.08946	921.45	0.955689	921.451
UP	Clk4	804.653	427.292	0.913145	377.361	0.924093	377.362
UP	Mamdc2	141.89	57.2997	1.30817	84.5902	0.927142	84.6003
UP	Elmo1	1164.41	623.748	0.900567	540.664	0.924205	540.665
UP	Hspa2	353.351	123.604	1.51538	229.748	0.967658	229.753
UP	Aldh2	8825.55	3691.74	1.25739	5133.81	0.96558	5133.81
UP	Gm5067	346.028	160.439	1.10886	185.589	0.947477	185.592
UP	Ttc39b	1354.82	555.807	1.28544	799.012	0.964956	799.013
UP	Etfdh	4813.27	1965.38	1.29221	2847.89	0.965865	2847.89
UP	Axin2	1226.66	688.415	0.833387	538.246	0.916821	538.247
UP	Gpt	177.591	29.4684	2.59132	148.123	0.982063	148.145
UP	Cltb	909.926	522.246	0.801021	387.68	0.909935	387.681
UP	Gm31606	912.672	342.161	1.41542	570.511	0.971363	570.513
UP	C1galt1	981.328	574.634	0.772093	406.695	0.907002	406.695
UP	Faim2	547.42	184.996	1.56515	362.424	0.971209	362.427
UP	Gm42372	143.721	49.114	1.54906	94.6067	0.942177	94.6194
UP	Tceal3	346.944	146.523	1.24357	200.42	0.956372	200.424
UP	Chordc1	1563.53	584.457	1.41964	979.078	0.972168	979.079
UP	LOC105246961	411.938	226.743	0.86137	185.195	0.912894	185.197
UP	Acvr1c	1581.84	455.942	1.79469	1125.9	0.982138	1125.9
UP	Pyurf	919.995	460.034	0.999885	459.961	0.952695	459.962
UP	Mid1ip1	1113.15	426.473	1.38412	686.675	0.969727	686.677
UP	Esm1	409.192	171.899	1.25122	237.293	0.958697	237.296
UP	Nfe2l2	3659.84	1948.19	0.909648	1711.65	0.926613	1711.65
UP	Cacna2d1	9907.57	4335.13	1.19246	5572.44	0.961694	5572.44
UP	Cacna2d3	196.815	50.7511	1.95533	146.064	0.970059	146.077
UP	Cacna2d2	234.347	117.874	0.991406	116.473	0.907105	116.478
UP	Nfil3	1232.15	464.946	1.40605	767.207	0.970009	767.209
UP	Pcmtd1	2779.21	1578.2	0.816398	1201.01	0.917022	1201.01
UP	Lrrc55	1219.34	148.979	3.03291	1070.36	0.997637	1070.36
UP	Lrrc45	343.282	194.819	0.81726	148.463	0.903187	148.465
UP	Cyp11b2	4142.27	818.567	2.33925	3323.7	0.993443	3323.7
UP	Dpp6	324.058	183.359	0.821582	140.699	0.901727	140.702
UP	Slc9a7	1472.91	373.266	1.98039	1099.64	0.984179	1099.64
UP	Esr1	748.812	244.751	1.61329	504.061	0.979684	504.063
UP	Hk2	1003.3	448.575	1.16133	554.724	0.957892	554.725
UP	Lrrc66	79.6414	20.4642	1.96042	59.1772	0.916223	59.2097
UP	Fosl2	9413.25	3381.5	1.47703	6031.75	0.973729	6031.75
UP	Xrra1	223.362	19.6456	3.50711	203.716	0.991155	203.747
UP	Hlf	570.306	239.021	1.2546	331.284	0.961415	331.287
UP	S100b	248.078	49.114	2.33659	198.964	0.985022	198.978
UP	Lgi3	335.959	180.903	0.893065	155.055	0.912355	155.058
UP	Rmdn3	902.602	442.845	1.02729	459.758	0.952793	459.759
UP	Rmdn1	420.177	175.992	1.25549	244.185	0.959704	244.188
UP	Cspp1	710.365	368.355	0.947463	342.01	0.92565	342.011
UP	Ago3	1626.7	894.693	0.862482	732.005	0.921422	732.006
UP	Agmo	167.522	70.3967	1.25077	97.1248	0.934558	97.1329
UP	A530016L24Rik	223.362	23.7384	3.23409	199.624	0.990112	199.65
UP	Dpyd	1303.56	735.891	0.824887	567.664	0.916003	567.665
UP	Lgals12	157.452	8.18567	4.26567	149.266	0.985648	149.327
UP	Gpnmb	140.059	25.3756	2.46452	114.683	0.970805	114.71
UP	Akr1d1	5549.27	1364.55	2.02387	4184.72	0.990917	4184.72
UP	Akr1cl	11836.4	5163.52	1.1968	6672.84	0.961844	6672.84
UP	Lgr5	1052.73	453.486	1.21501	599.245	0.963167	599.246
UP	Lgr6	428.416	72.8524	2.55596	355.563	0.990572	355.573
UP	Fam208a	2592.46	1448.86	0.839403	1143.6	0.918335	1143.6
UP	Cspg5	633.469	346.254	0.871446	287.216	0.919849	287.217
UP	Cyb5b	28305.7	11225	1.33437	17080.6	0.970269	17080.6
UP	Nap1l5	862.324	496.87	0.795362	365.454	0.909666	365.455
UP	Gm41107	245.332	130.971	0.905492	114.361	0.904024	114.365
UP	Etfb	1509.52	644.212	1.22849	865.313	0.963715	865.314
UP	Etfa	2651.97	1347.36	0.976927	1304.61	0.928813	1304.61
UP	Adpgk	597.768	356.077	0.747399	241.692	0.901796	241.693
UP	Lonp2	2996.16	1687.88	0.827901	1308.28	0.917997	1308.28
UP	Id2	5270.98	2746.29	0.940586	2524.69	0.92854	2524.69
UP	Id1	533.689	231.654	1.20403	302.035	0.957741	302.037
UP	Cisd2	799.16	424.836	0.911578	374.324	0.924042	374.325
UP	Cisd1	346.028	171.08	1.01621	174.948	0.944001	174.951
UP	Cisd3	552.913	216.92	1.34989	335.993	0.966884	335.995
UP	Gfra4	101.611	36.8355	1.46389	64.7759	0.91307	64.7925
UP	B3galt2	486.087	152.253	1.67474	333.834	0.97818	333.838
UP	Ptms	2827.73	1658.42	0.769837	1169.31	0.908929	1169.31
UP	Ift172	704.872	419.106	0.750046	285.766	0.90331	285.767
UP	Pank1	1923.29	845.579	1.18557	1077.71	0.961029	1077.72
UP	Ahi1	2435.01	1289.24	0.917406	1145.77	0.926989	1145.77
UP	Etv1	2162.22	1119.8	0.949272	1042.42	0.928289	1042.42
UP	Cnr1	1855.55	815.292	1.18646	1040.26	0.960998	1040.26
UP	Retnla	76.8951	0.5	7.26482	76.3951	0.953984	76.7398
UP	Cnst	1352.07	705.604	0.938241	646.468	0.92734	646.469
UP	Ccbe1	1889.42	602.465	1.649	1286.96	0.981044	1286.96
UP	Otud6b	1807.95	1081.33	0.741553	726.625	0.905874	726.625
UP	Wdr78	119.92	53.2068	1.17239	66.713	0.903335	66.7233
UP	Stat5a	1277.01	343.798	1.89314	933.211	0.983843	933.213
UP	Stat5b	2390.16	1064.14	1.16742	1326.02	0.960719	1326.02
UP	Slc27a1	1780.49	697.419	1.35218	1083.07	0.969658	1083.07
UP	9030617O03Rik	290.188	98.228	1.56278	191.96	0.965201	191.966
UP	Ptgr2	1412.49	631.115	1.16227	781.376	0.958487	781.376
UP	Ptgs2	168.437	37.6541	2.16133	130.783	0.972955	130.801
UP	Letm1	1645.01	804.651	1.03166	840.356	0.953943	840.356
UP	Sbspon	443.062	98.228	2.1733	344.834	0.988419	344.841
UP	Slc27a3	1714.58	750.626	1.19169	963.953	0.960885	963.954
UP	C1ql1	503.48	194	1.37588	309.48	0.967078	309.483
UP	Atp1a2	4890.16	760.448	2.68496	4129.72	0.996465	4129.72
UP	6530402F18Rik	201.392	90.0423	1.16133	111.35	0.935529	111.356
UP	Slc4a10	157.452	31.9241	2.30219	125.528	0.97235	125.549
UP	Cog5	1790.56	1059.23	0.7574	731.333	0.907253	731.333
UP	Pgbd5	328.635	164.532	0.99812	164.103	0.942763	164.106
UP	Bend7	767.121	383.089	1.00177	384.031	0.952053	384.033
UP	Noct	543.758	210.372	1.37003	333.387	0.967009	333.39
UP	Orm1	108.019	17.1899	2.65166	90.8295	0.961722	90.8682
UP	Orm3	52.1788	5.72997	3.18687	46.4489	0.900323	46.5581
UP	Shtn1	578.544	302.051	0.937635	276.493	0.92393	276.495
UP	Lynx1	5651.79	1470.15	1.94275	4181.65	0.98478	4181.65
UP	Nol3	141.89	37.6541	1.91389	104.236	0.957864	104.253
UP	Cacna1h	2111.87	904.516	1.2233	1207.35	0.964054	1207.35
UP	Cacna1c	4227.4	1408.75	1.58535	2818.65	0.981411	2818.65
UP	Cacna1d	1286.16	585.275	1.13589	700.888	0.958042	700.889
UP	Bhlhe40	1341.09	650.761	1.04321	690.327	0.953817	690.328
UP	Comt	3074.89	1394.84	1.14044	1680.05	0.958939	1680.05
UP	Pura	4037.91	1362.91	1.56691	2675	0.974121	2675
UP	Coq5	1035.34	496.87	1.05916	538.468	0.953874	538.469
UP	Coq6	597.768	300.414	0.992634	297.354	0.925139	297.356
UP	Coq9	1730.14	1018.3	0.764731	711.844	0.907206	711.844
UP	Kcnip4	209.631	47.4769	2.14255	162.154	0.978813	162.168
UP	1700086L19Rik	370.744	185.815	0.996561	184.93	0.945035	184.932
UP	Sned1	1323.69	564.811	1.22873	758.884	0.963534	758.885
UP	Ercc6	857.747	487.047	0.816491	370.7	0.914696	370.701
UP	Chpt1	3813.63	1558.55	1.29096	2255.08	0.965787	2255.08
UP	Rxfp1	87.8802	17.1899	2.35398	70.6903	0.940908	70.7294
UP	S100a13	768.951	225.106	1.77229	543.846	0.981069	543.848
UP	Lipa	5710.38	3127.74	0.868465	2582.64	0.924143	2582.64
UP	Lipe	3205.8	956.086	1.74547	2249.71	0.982514	2249.71
UP	Uck1	1182.72	683.503	0.791089	499.217	0.910459	499.218
UP	Gpr22	625.231	320.878	0.962363	304.353	0.925152	304.354
UP	Ap1s2	1248.63	500.963	1.31757	747.668	0.969081	747.669
UP	Lncbate1	89.711	31.9241	1.49064	57.7869	0.902018	57.8061
UP	Ucp1	19936	3.27427	12.5719	19932.7	0.999997	19932.7
UP	Ucp3	247.163	23.7384	3.38017	223.425	0.992359	223.45
UP	Gpr55	116.258	35.1984	1.72375	81.0598	0.940585	81.0781
UP	Rtn4rl1	1024.35	371.629	1.46278	652.724	0.972341	652.725
UP	Chrm1	183.084	49.114	1.8983	133.97	0.967367	133.983
UP	Chrm2	274.626	135.882	1.01511	138.743	0.938535	138.747
UP	Tusc5	530.027	76.1267	2.79959	453.901	0.994434	453.909
UP	Gm35959	205.054	54.844	1.9026	150.21	0.970642	150.222
UP	Itpr2	4059.88	1674.79	1.27746	2385.09	0.965709	2385.09
UP	Tmem179	194.069	47.4769	2.03127	146.592	0.976177	146.606
UP	Mmaa	381.729	163.713	1.22138	218.016	0.957466	218.02
UP	Mmd2	1471.08	109.688	3.7454	1361.39	0.999132	1361.39
UP	Phospho1	319.481	85.1309	1.90797	234.35	0.978437	234.358
UP	Memo1	1259.62	741.621	0.764229	517.994	0.906591	517.995
UP	Tmem143	614.246	252.119	1.28471	362.127	0.962831	362.129
UP	6430573F11Rik	233.432	121.966	0.936516	111.465	0.904673	111.469
UP	Plekha7	434.824	237.384	0.873206	197.439	0.915727	197.441
UP	Kif1a	4601.81	2234.69	1.04213	2367.12	0.954883	2367.12
UP	Stx17	2118.28	1267.96	0.740383	850.318	0.906083	850.319
UP	Kif27	135.482	55.6625	1.28332	79.8194	0.922698	79.8297
UP	Gm32091	53.0943	6.54853	3.01931	46.5457	0.900094	46.6436
UP	Cpt2	1918.72	1128.8	0.765348	789.913	0.908487	789.914
UP	Gadd45g	137.313	54.0254	1.34576	83.2874	0.930555	83.2982
UP	Gm9899	397.292	215.283	0.883964	182.009	0.914668	182.011
UP	Gadd45b	517.211	72.8524	2.8277	444.359	0.995004	444.368
UP	Taf1	3160.02	1789.39	0.82047	1370.64	0.917138	1370.64
UP	Ushbp1	277.372	149.798	0.888805	127.574	0.906707	127.577
UP	Zfyve21	541.012	320.06	0.757321	220.953	0.901354	220.954
UP	Zfyve16	1577.27	857.039	0.879993	720.226	0.923475	720.227
UP	Kbtbd8	144.636	61.3925	1.23629	83.2436	0.924942	83.2528
UP	Dusp4	404.615	179.266	1.17445	225.349	0.954454	225.352
UP	Slc29a1	2815.83	1686.25	0.739742	1129.58	0.906391	1129.58
UP	Tap2	617.907	298.777	1.04832	319.131	0.951592	319.132
UP	Uqcrq	953.866	517.334	0.88269	436.532	0.922385	436.533
UP	Chchd3	2840.54	1696.07	0.743971	1144.47	0.906403	1144.47
UP	Pcsk1n	89.711	22.1013	2.02115	67.6097	0.934414	67.6399
UP	Uqcrb	4878.26	2919.01	0.740889	1959.26	0.906764	1959.26
UP	2610305D13Rik	535.52	185.815	1.52708	349.705	0.971005	349.708
UP	Sh2b2	171.183	58.1182	1.55848	113.065	0.95095	113.076
UP	Cfap54	238.924	101.502	1.23504	137.422	0.948239	137.427
UP	Cfap69	209.631	91.6795	1.19318	117.951	0.939808	117.957
UP	Zfp367	1051.82	299.595	1.81179	752.22	0.983107	752.222
UP	A330023F24Rik	171.183	49.114	1.80134	122.069	0.962477	122.083
UP	Decr1	3997.63	1461.14	1.45205	2536.49	0.97292	2536.49
UP	Malat1	129317	69639.6	0.892928	59677	0.925738	59677
UP	Prss35	14640.3	4542.23	1.68847	10098.1	0.981818	10098.1
UP	Osbpl3	2067.01	712.153	1.53729	1354.86	0.97377	1354.86
UP	Lpl	10748.8	3169.49	1.76186	7579.35	0.982737	7579.35
UP	Cxcl14	371.66	166.988	1.15424	204.672	0.95142	204.676
UP	Impact	1265.11	714.609	0.824035	550.499	0.915944	550.5
UP	Cdh19	378.068	210.372	0.845705	167.696	0.910208	167.698
UP	Cdh18	151.044	75.3081	1.00409	75.7359	0.907895	75.7425
UP	Mns1	310.327	136.701	1.18277	173.626	0.950382	173.63
UP	Hells	1063.72	516.516	1.04223	547.201	0.953382	547.202
UP	Slc28a2	72.318	11.4599	2.65776	60.8581	0.929518	60.9161
UP	Dnajc21	711.28	424.018	0.746294	287.263	0.903357	287.263
UP	Rapgef4	5165.71	2603.04	0.988767	2562.66	0.929198	2562.66
UP	Crat	3133.48	1164	1.42867	1969.48	0.97272	1969.48
UP	Parm1	977.667	569.722	0.779084	407.944	0.90892	407.945
UP	Gm11744	100.696	29.4684	1.77277	71.2276	0.931395	71.2497
UP	ND6	4743.7	2772.49	0.774832	1971.21	0.909277	1971.21
UP	Adtrp	454.963	31.1055	3.87051	423.857	0.997386	423.875
UP	Crem	984.075	418.288	1.23427	565.787	0.963026	565.788
UP	Mob4	4536.81	2679.99	0.759453	1856.83	0.908105	1856.83
UP	Atp2b2	388.137	189.089	1.0375	199.048	0.946631	199.051
UP	Atp2b3	2027.65	482.954	2.06985	1544.7	0.990588	1544.7
UP	Nrg4	281.949	27.0127	3.38372	254.936	0.993716	254.959
UP	Nrg3	338.705	179.266	0.917926	159.439	0.914878	159.441
UP	Atp2c1	2239.11	1326.9	0.754872	912.217	0.906945	912.217
UP	Adamtsl2	524.535	148.161	1.82388	376.374	0.98138	376.379
UP	Ap3m2	302.088	165.35	0.869442	136.738	0.907619	136.74
UP	Cntnap1	162.944	40.1098	2.02235	122.835	0.970658	122.851
UP	Cntnap2	302.088	165.35	0.869442	136.738	0.907619	136.74
UP	Agpat2	2634.57	1123.89	1.22907	1510.68	0.964264	1510.68
UP	Il20ra	113.512	36.0169	1.6561	77.4949	0.936567	77.5126
UP	Hpcal4	333.212	81.0381	2.03977	252.174	0.985351	252.182
UP	Ica1	784.514	376.541	1.05899	407.973	0.95305	407.974
UP	Otop1	333.212	0.5	9.3803	332.712	0.99644	332.844
UP	Ociad2	194.984	72.0339	1.43661	122.95	0.952752	122.959
UP	Tmem200a	1902.24	640.119	1.57129	1262.12	0.973713	1262.12
UP	Sorbs2	5292.03	1436.58	1.88118	3855.45	0.984636	3855.45
UP	Glb1l3	207.8	13.0971	3.98788	194.703	0.990901	194.744
UP	Adora1	7410.31	3292.28	1.17045	4118.04	0.961189	4118.04
UP	Bcl6b	611.499	349.528	0.806943	261.971	0.911731	261.973
UP	Dnajc9	1173.57	690.052	0.766123	483.515	0.907566	483.515
UP	Cdk2ap2	377.152	204.642	0.882047	172.511	0.913568	172.513
UP	Mut	2889.06	1688.7	0.774685	1200.36	0.908948	1200.36
UP	Dnaja3	2428.6	1456.23	0.737889	972.375	0.906231	972.375
UP	Mfsd6	1328.27	766.178	0.793798	562.094	0.910706	562.094
UP	Mfsd8	308.496	159.621	0.950606	148.875	0.914568	148.879
UP	Mvk	444.893	231.654	0.941486	213.239	0.921253	213.241
UP	Dnajb2	521.788	280.768	0.894085	241.02	0.919658	241.022
UP	Flot2	2514.65	1334.26	0.914316	1180.39	0.926324	1180.39
UP	Dynlt3	3494.15	2052.15	0.767808	1442.01	0.90913	1442.01
UP	Kitl	3454.79	2062.79	0.744002	1392	0.906563	1392
UP	Prex2	2179.61	1072.32	1.02333	1107.29	0.954156	1107.29
UP	Lyrm1	129.074	60.5739	1.09143	68.5001	0.901329	68.5087
UP	Lyrm9	713.111	334.794	1.09085	378.317	0.953711	378.319
UP	Mpc1	1363.06	741.621	0.878092	621.437	0.92324	621.437
UP	Tbc1d32	885.21	381.452	1.21452	503.757	0.960045	503.759
UP	Tbc1d31	528.196	292.228	0.853979	235.968	0.915574	235.97
UP	Col4a3	748.812	387.182	0.951592	361.63	0.92592	361.631
UP	Col4a5	2379.17	1290.88	0.882105	1088.29	0.923977	1088.29
UP	Lonrf3	656.355	243.933	1.42799	412.422	0.970517	412.425
UP	Nsg2	1484.81	759.63	0.966908	725.179	0.928145	725.179
UP	Tmem150c	257.233	122.785	1.06694	134.448	0.938745	134.452
UP	Gm20300	755.22	335.612	1.1701	419.608	0.958829	419.609
UP	Lncpint	251.74	45.8397	2.45726	205.9	0.985746	205.915
UP	Polr3gl	557.49	270.127	1.04531	287.363	0.950837	287.365
UP	Idh3g	4257.61	2522	0.755474	1735.61	0.908083	1735.61
UP	Cox7a1	1215.68	67.941	4.16133	1147.73	0.999223	1147.74
UP	Celf6	325.889	112.144	1.53903	213.745	0.966818	213.751
UP	Idh3a	4108.4	1276.96	1.68586	2831.43	0.981655	2831.43
UP	Idh3b	6179.99	2747.93	1.16926	3432.06	0.961164	3432.06
UP	Gm31084	227.024	110.507	1.03871	116.517	0.932815	116.522
UP	Homer1	1102.16	545.984	1.01341	556.18	0.953156	556.181
UP	Ppp2r2c	437.57	221.013	0.985382	216.557	0.92208	216.559
UP	Ppp2r2b	225.193	81.0381	1.47449	144.155	0.958603	144.162
UP	Ctxn3	302.088	63.0296	2.26087	239.058	0.985742	239.069
UP	Sdccag8	575.798	269.308	1.0963	306.49	0.953068	306.492
UP	Gucy1b2	90.6264	31.1055	1.54276	59.5209	0.905645	59.5409
UP	Xpo1	4191.7	2455.7	0.771401	1736	0.90923	1736
UP	Acot11	660.017	186.633	1.8223	473.383	0.982204	473.387
UP	Acot13	608.753	338.068	0.848544	270.685	0.916969	270.686
UP	Lmln	687.479	335.612	1.03452	351.867	0.951683	351.868
UP	Ppp2r5a	3180.16	1487.34	1.09637	1692.83	0.956729	1692.83
UP	Npy	7303.21	4121.48	0.825367	3181.72	0.918448	3181.72
UP	Nt5c1a	2562.26	383.089	2.74166	2179.17	0.996355	2179.17
UP	Nsf	4495.62	1696.07	1.40632	2799.55	0.970984	2799.55
UP	Lama3	2304.11	671.225	1.77934	1632.88	0.982427	1632.88
UP	Dnah7b	497.988	248.026	1.00562	249.962	0.949107	249.964
UP	Hmgb3	2363.61	1077.23	1.13366	1286.38	0.957563	1286.38
UP	Zfhx4	2233.62	1321.17	0.757572	912.454	0.907535	912.454
UP	Vars2	793.668	470.676	0.753801	322.992	0.904159	322.993
UP	Pfkfb3	1083.86	380.634	1.5097	703.222	0.972999	703.223
UP	Pfkfb2	899.856	509.967	0.819291	389.889	0.914906	389.89
UP	Thrsp	1723.73	175.992	3.29196	1547.74	0.998166	1547.74
UP	Lamc3	1003.3	365.081	1.45846	638.218	0.972297	638.219
UP	Amy1	628.892	370.811	0.76213	258.082	0.903053	258.083
UP	Hao2	2673.02	1387.47	0.946014	1285.55	0.928446	1285.55
UP	Tcaim	586.783	293.865	0.997672	292.918	0.95047	292.919
UP	Cacnb2	2394.73	890.601	1.42702	1504.13	0.972601	1504.13
UP	Tdrp	288.357	135.882	1.0855	152.475	0.942785	152.479
UP	Lzts1	279.203	126.878	1.13787	152.325	0.945518	152.329
UP	Cemip	281.033	134.245	1.06587	146.788	0.941074	146.792
UP	Disp2	1883.93	1062.5	0.826284	821.431	0.917542	821.432
UP	Rasgrf1	163.86	30.287	2.43569	133.573	0.976224	133.595
UP	Ogt	2939.41	1624.04	0.855942	1315.37	0.922046	1315.37
UP	Necab1	416.515	67.941	2.61601	348.574	0.993224	348.584
UP	5031425E22Rik	317.65	154.709	1.03788	162.941	0.942735	162.944
UP	Ntn4	570.306	242.296	1.23497	328.01	0.961095	328.012
UP	Zcchc16	275.541	40.9283	2.75109	234.613	0.990206	234.629
UP	LOC102632957	145.552	0.818567	7.47421	144.733	0.984812	144.926
UP	Acsm3	525.45	239.84	1.13148	285.61	0.953617	285.612
UP	Ctso	1847.31	1097.7	0.750948	749.616	0.906679	749.617
UP	Aamdc	276.456	136.701	1.01603	139.756	0.938758	139.759
UP	Acsl1	9210.94	4014.25	1.19822	5196.69	0.96181	5196.69
UP	Plppr4	236.178	95.7723	1.30219	140.406	0.950201	140.412
UP	Acsl6	200.477	76.1267	1.39696	124.35	0.951351	124.358
UP	Kcnma1	5706.72	2097.99	1.44366	3608.73	0.972993	3608.73
UP	Tmem132b	292.934	90.8609	1.68884	202.073	0.973579	202.08
UP	Cxcr4	1575.43	658.128	1.25931	917.307	0.96474	917.308
UP	Mrps25	930.065	445.3	1.06255	484.765	0.953607	484.766
UP	Wnt4	2589.72	1273.69	1.02378	1316.03	0.954297	1316.03
UP	Abhd15	314.904	132.608	1.24775	182.296	0.954946	182.3
UP	Cplx2	3063.91	1228.67	1.31828	1835.24	0.969918	1835.24
UP	Impdh1	1613.88	839.849	0.942333	774.033	0.927609	774.034
UP	Dock1	10751.6	6383.18	0.752202	4368.41	0.90777	4368.41
UP	Prelp	1053.65	406.009	1.37581	647.637	0.96963	647.639
UP	St3gal4	748.812	415.832	0.848604	332.98	0.918417	332.981
UP	St3gal5	1951.67	1147.63	0.766052	804.041	0.908525	804.042
UP	Phka1	855.001	483.773	0.821596	371.228	0.914703	371.229
UP	9530077C05Rik	127.243	58.1182	1.13053	69.1249	0.904306	69.1342
UP	Upf3b	363.421	198.093	0.875463	165.328	0.912725	165.33
UP	Cep78	497.988	284.043	0.810002	213.945	0.909537	213.946
UP	Apcdd1	1194.62	380.634	1.65008	813.987	0.98059	813.989
UP	Echdc1	929.15	520.608	0.835712	408.541	0.916445	408.542
UP	Skap1	146.467	54.844	1.41717	91.623	0.938883	91.6339
UP	Ppara	1517.76	638.482	1.24923	879.282	0.964007	879.282
UP	Pparg	958.443	112.962	3.08485	845.481	0.997364	845.486
UP	Tert	335.959	120.329	1.4813	215.629	0.966389	215.634
UP	Prpf38b	1234.9	605.739	1.02762	629.16	0.953517	629.161
UP	Fkbp14	757.051	414.195	0.870081	342.856	0.920952	342.857
UP	Tcf15	66.8255	15.5528	2.10323	51.2728	0.906203	51.3159
UP	Aoc3	1306.3	591.824	1.14225	714.478	0.958093	714.479
UP	Cenpv	405.53	224.287	0.854462	181.243	0.911838	181.245
UP	Cdkl5	831.2	379.815	1.1299	451.385	0.955964	451.386
UP	Cdkl2	221.531	99.8651	1.14946	121.666	0.938917	121.672
UP	4930486L24Rik	739.658	275.857	1.42294	463.801	0.970877	463.803
UP	Pgp	625.231	332.338	0.911737	292.893	0.922591	292.894
UP	Klc2	517.211	299.595	0.787738	217.616	0.905118	217.617
UP	Dcun1d2	780.852	452.667	0.786598	328.184	0.908785	328.185
UP	Cul9	620.654	238.203	1.3816	382.451	0.968203	382.453
UP	Herc6	729.588	364.262	1.00211	365.326	0.951815	365.328
UP	Oxr1	11149.8	3984.78	1.48444	7165.01	0.973742	7165.01
UP	Prpf40b	483.341	260.304	0.892842	223.037	0.918796	223.038
UP	Oxtr	5072.33	2062.79	1.29805	3009.55	0.965988	3009.55
UP	Cyfip2	4134.94	1951.46	1.08331	2183.48	0.955933	2183.48
UP	Nabp2	645.37	374.085	0.78676	271.285	0.907412	271.286
UP	Scd1	25381.8	2786.4	3.18732	22595.4	0.998612	22595.4
UP	Cend1	174.845	71.2153	1.29582	103.63	0.938676	103.638
UP	Dlgap1	1376.79	765.36	0.847098	611.429	0.920473	611.43
UP	Hccs	599.599	346.254	0.792169	253.345	0.906776	253.347
UP	Cux2	745.151	259.486	1.52188	485.665	0.972272	485.667
UP	Atp10a	4394.01	1781.2	1.30269	2612.81	0.965934	2612.81
UP	C1rl	423.839	218.557	0.955504	205.281	0.921225	205.284
UP	Scg5	826.623	396.186	1.06105	430.436	0.953288	430.438
UP	Scg2	27243.8	11175.9	1.28554	16067.9	0.966047	16067.9
UP	Scgn	78.726	10.6414	2.88716	68.0846	0.941989	68.1458
UP	Usp53	2301.36	1124.71	1.03293	1176.65	0.954291	1176.65
UP	Aox1	756.136	174.355	2.11662	581.781	0.989582	581.785
UP	Nr1d2	2410.3	1227.03	0.974038	1183.27	0.9287	1183.27
UP	Usp31	1667.89	1000.29	0.73761	667.604	0.905723	667.604
UP	Hcn2	205.054	95.7723	1.09832	109.281	0.932289	109.287
UP	Scoc	872.394	483.773	0.850649	388.621	0.919191	388.622
UP	Tfrc	3846.59	1651.05	1.2202	2195.54	0.964427	2195.54
UP	Rasl12	273.71	92.498	1.56515	181.212	0.964198	181.219
UP	Hadha	13740.4	6880.87	0.997764	6859.56	0.954824	6859.56
UP	Hadhb	6098.52	2337.01	1.3838	3761.51	0.97093	3761.51
UP	Aifm2	5586.8	2508.09	1.15543	3078.71	0.959456	3078.71
UP	Dhrs1	973.09	550.895	0.820794	422.194	0.915239	422.195
UP	Hsd3b6	1248.63	114.599	3.44568	1134.03	0.998602	1134.04
UP	Hsd3b1	187958	69010.9	1.44552	118947	0.973146	118947
UP	Dhrs9	151.044	59.7554	1.33783	91.2887	0.936162	91.2985
UP	Dhrs7	1917.8	636.026	1.59229	1281.78	0.980985	1281.78
UP	Rnpep	638.047	367.536	0.795774	270.51	0.90772	270.511
UP	Trpc6	215.123	74.4896	1.53005	140.634	0.958365	140.642
UP	Trpc5	339.62	72.8524	2.22087	266.768	0.986755	266.777
UP	Apip	461.371	270.946	0.767924	190.425	0.900382	190.427
UP	Myo1b	4625.61	2291.99	1.01304	2333.62	0.954614	2333.62
UP	Apln	358.844	150.616	1.25248	208.228	0.957187	208.231
UP	Myo7a	5088.81	2323.09	1.13128	2765.72	0.95798	2765.72
UP	Myo5c	214.208	42.5655	2.33126	171.642	0.982317	171.658
UP	Samd12	651.778	153.891	2.08248	497.887	0.989077	497.892
UP	Cep57l1	319.481	171.899	0.894169	147.582	0.911064	147.585
UP	Nckap5	2609.86	1160.73	1.16894	1449.13	0.960816	1449.13
UP	Apoo	466.863	273.401	0.77198	193.462	0.900608	193.464
UP	Apod	245.332	65.4853	1.90549	179.847	0.974553	179.857
UP	Insig1	830.284	460.034	0.851864	370.25	0.918987	370.251
UP	Igip	430.247	152.253	1.49869	277.993	0.969394	277.997
UP	Etnk1	7143.92	4204.16	0.7649	2939.77	0.908287	2939.77
UP	Mlxipl	223.362	93.3166	1.25918	130.045	0.947411	130.052
UP	Mblac2	385.391	197.275	0.966118	188.117	0.919918	188.119
UP	Nr0b2	171.183	67.941	1.33319	103.242	0.942794	103.251
UP	Ganc	761.628	323.334	1.23606	438.294	0.962468	438.296
UP	Ccdc57	536.435	221.832	1.27394	314.604	0.961807	314.606
UP	Ccdc39	75.9797	22.9199	1.72902	53.0599	0.901874	53.088
UP	Zranb2	1248.63	677.773	0.881472	570.857	0.923043	570.858
UP	Ccdc30	544.674	214.464	1.34465	330.209	0.966715	330.212
UP	Btg2	1302.64	662.22	0.976055	640.42	0.927982	640.421
UP	Fgf14	268.218	141.612	0.92146	126.606	0.908406	126.609
UP	Isoc2a	419.262	221.832	0.918386	197.43	0.919043	197.432
UP	LOC108167375	129.989	33.5612	1.95353	96.4282	0.953946	96.448
UP	Sdsl	374.406	203.005	0.883092	171.402	0.913446	171.404
UP	Zkscan16	142.805	61.3925	1.21791	81.4128	0.923162	81.4219
UP	Epdr1	443.978	187.452	1.24397	256.526	0.959271	256.529
UP	Mfsd4a	505.311	126.878	1.99373	378.433	0.98201	378.438
UP	Psmb9	115.343	40.9283	1.49475	74.4144	0.926117	74.4294
UP	Tubb4b	6527.85	3753.13	0.798514	2774.72	0.912524	2774.72
UP	Brinp2	304.834	62.2111	2.29278	242.623	0.985868	242.634
UP	Chrnb4	267.302	131.789	1.02024	135.513	0.937899	135.517
UP	Btaf1	2664.78	1499.61	0.829427	1165.17	0.917915	1165.17
UP	Ptprd	10100.7	5432.01	0.894901	4668.72	0.925647	4668.72
UP	Chrna3	963.02	391.275	1.29938	571.745	0.964496	571.747
UP	Mypop	127.243	44.2026	1.52538	83.0405	0.934479	83.0546
UP	Chrna7	652.693	216.92	1.58924	435.773	0.979277	435.776
UP	Chrna4	342.366	170.262	1.00779	172.105	0.943735	172.108
UP	Gimap4	1531.49	778.457	0.976251	753.038	0.928236	753.039
UP	Tha1	120.835	54.844	1.13964	65.9913	0.9	66.0011
UP	Ptpn4	3803.56	2050.51	0.891369	1753.05	0.925362	1753.05
UP	Acadvl	5392.73	1565.1	1.78476	3827.63	0.982724	3827.63
UP	Aqp7	634.385	26.1941	4.59804	608.191	0.998467	608.208
UP	Vnn3	911.757	506.693	0.847538	405.064	0.919354	405.065
UP	Efcab1	162.944	69.5782	1.22767	93.3663	0.931869	93.3744
UP	Scml4	273.71	144.886	0.917727	128.824	0.908914	128.827
UP	Gm26944	940.135	448.575	1.06752	491.56	0.953908	491.561
UP	Mtx3	793.668	368.355	1.10744	425.313	0.954795	425.314
UP	Mad1l1	747.897	440.389	0.764061	307.508	0.904447	307.509
UP	Smchd1	4378.45	2574.39	0.766187	1804.05	0.909252	1804.05
UP	Nr3c2	425.67	120.329	1.82275	305.34	0.980214	305.346
UP	Sele	131.82	12.2785	3.42437	119.542	0.97802	119.591
UP	Fam167b	451.301	248.026	0.863601	203.276	0.914436	203.277
UP	Hmgcs1	7502.77	3956.95	0.923034	3545.82	0.927556	3545.82
UP	Rbm5	3311.07	1980.93	0.741118	1330.14	0.906519	1330.14
UP	Sag	78.726	25.3756	1.6334	53.3504	0.90136	53.3754
UP	Thrb	2233.62	821.022	1.44389	1412.6	0.972607	1412.6
UP	Pcdh10	700.295	387.182	0.854951	313.113	0.918066	313.114
UP	Pcdh17	2909.2	1660.87	0.808682	1248.33	0.916408	1248.33
UP	Pcdh15	786.344	258.667	1.60406	527.677	0.979772	527.68
UP	Nr1h3	313.988	119.511	1.39357	194.478	0.962223	194.483
UP	Trmt1l	759.797	402.735	0.915784	357.062	0.924478	357.064
UP	Mug1	76.8951	14.7342	2.38372	62.1609	0.929866	62.2066
UP	Rexo2	600.514	341.342	0.81498	259.172	0.911672	259.173
UP	Smim10l1	2970.53	1745.18	0.767342	1225.35	0.908961	1225.35
UP	Shh	769.867	332.338	1.21196	437.529	0.959647	437.53
UP	Agbl2	77.8106	19.6456	1.98576	58.165	0.914565	58.1988
UP	Hs6st2	418.346	234.11	0.83751	184.236	0.909189	184.238
UP	Klhl11	2541.2	1150.9	1.14274	1390.3	0.958807	1390.3
UP	Tia1	859.578	487.866	0.817144	371.712	0.914703	371.713
UP	Klhl32	162.944	72.8524	1.16133	90.092	0.924782	90.0995
UP	Nxt2	632.554	378.178	0.742124	254.376	0.901514	254.377
UP	Serpinb9	1209.27	447.756	1.43335	761.512	0.971874	761.513
UP	Ces1f	150.129	4.09283	5.19696	146.036	0.98515	146.128
UP	Ces1d	2405.72	112.144	4.42305	2293.58	0.999715	2293.58
UP	Efhd1	4729.97	2516.27	0.910541	2213.69	0.926713	2213.69
UP	Arid4a	1566.28	886.508	0.821138	679.773	0.916335	679.774
UP	Bcs1l	357.929	191.545	0.901991	166.384	0.91411	166.386
UP	Ddhd2	1315.46	640.119	1.03915	675.337	0.953767	675.338
UP	Slc44a3	608.753	349.528	0.80045	259.225	0.90735	259.226
UP	Tmem178b	1681.62	708.06	1.24791	973.563	0.964123	973.564
UP	Scn2b	361.59	76.9453	2.23245	284.645	0.987285	284.654
UP	Tmem176b	3178.33	1896.62	0.74484	1281.71	0.906478	1281.71
UP	Art3	479.679	199.73	1.26402	279.949	0.960885	279.952
UP	Ppp1r3b	854.085	315.148	1.43835	538.937	0.971341	538.939
UP	Zbtb7b	1285.25	682.685	0.912755	602.563	0.925459	602.563
UP	Crabp1	153.79	31.9241	2.26825	121.866	0.971284	121.887
UP	Syp	1451.85	852.946	0.767369	598.907	0.908067	598.908
UP	Ppp1r9a	4383.94	2043.14	1.10144	2340.8	0.956861	2340.8
UP	Scn7a	1282.5	411.739	1.63916	870.762	0.980649	870.764
UP	Zbtb20	21095.8	8301.9	1.34544	12793.9	0.970385	12793.9
UP	Zbtb11	1281.59	719.52	0.832823	562.066	0.916903	562.066
UP	Atp6v0e2	1124.13	591.824	0.925574	532.31	0.926525	532.311
UP	Zbtb40	353.351	201.367	0.811274	151.984	0.903087	151.986
UP	Cycs	3023.63	1317.89	1.19805	1705.73	0.961506	1705.73
UP	Zbtb38	3301	1813.13	0.864424	1487.87	0.922175	1487.87
UP	Cygb	1117.73	637.663	0.809699	480.062	0.914988	480.063
UP	Fam174a	310.327	175.992	0.81828	134.335	0.900508	134.337
UP	Gpr37l1	113.512	9.8228	3.53057	103.689	0.97187	103.749
UP	Spry3	92.4573	22.9199	2.01219	69.5374	0.93715	69.5665
UP	Cadps	865.986	442.845	0.967543	423.141	0.926929	423.142
UP	Tef	2344.39	1186.92	0.981986	1157.46	0.928728	1157.47
UP	Ankrd13c	1831.75	921.706	0.990846	910.046	0.928493	910.047
UP	Ift80	802.822	313.511	1.35656	489.311	0.968517	489.313
UP	Fxyd6	1962.66	1093.61	0.843716	869.052	0.918034	869.052
UP	LOC108168481	173.929	40.1098	2.11648	133.82	0.973814	133.836
UP	Sfxn5	347.859	128.515	1.43657	219.344	0.965934	219.349
UP	Fgfr2	7451.51	4080.55	0.868767	3370.95	0.924231	3370.95
UP	Pik3r3	1053.65	536.161	0.974652	517.485	0.927496	517.486
UP	Prkar2b	7698.67	4330.22	0.830169	3368.45	0.918464	3368.45
UP	Tnr	597.768	206.279	1.53499	391.489	0.971551	391.492
UP	Tbx3os1	119.92	46.6583	1.36186	73.2615	0.921479	73.2742
UP	Malt1	1116.81	556.625	1.00461	560.185	0.953172	560.186
UP	Mtch2	3297.34	1811.49	0.864126	1485.85	0.922171	1485.85
UP	Lrch2	1860.13	865.225	1.10426	994.905	0.956293	994.906
UP	Il15ra	211.462	67.1225	1.65553	144.339	0.966533	144.349
UP	Trappc2	269.133	134.245	1.00345	134.888	0.937698	134.892
UP	2810428I15Rik	188.576	89.2238	1.07965	99.3524	0.926841	99.3583
UP	Aspg	162.944	23.7384	2.77908	139.206	0.980515	139.234
UP	Cdc37l1	1807.04	960.179	0.91225	846.857	0.925976	846.858
UP	Tub	1821.68	842.305	1.11286	979.377	0.956356	979.378
UP	P2rx5	142.805	18.827	2.92317	123.978	0.977236	124.013
UP	1110008P14Rik	891.617	411.739	1.11469	479.878	0.955156	479.88
UP	Asun	972.174	548.44	0.825882	423.735	0.91616	423.735
UP	Pde1a	574.883	289.773	0.988346	285.11	0.924857	285.112
UP	Tlcd2	259.979	130.971	0.98915	129.008	0.910913	129.012
UP	Mettl7a1	884.294	393.731	1.16732	490.564	0.959284	490.565
UP	Nr5a1	9920.39	5330.51	0.896124	4589.88	0.925895	4589.88
UP	Pde7a	2287.63	1351.45	0.759342	936.177	0.90755	936.177
UP	Slit1	1218.42	286.498	2.08842	931.923	0.990152	931.926
UP	Pde2a	5587.71	2389.4	1.22561	3198.32	0.964565	3198.32
UP	Fam185a	373.491	171.08	1.1264	202.41	0.949912	202.413
UP	Pde3b	1626.7	574.634	1.50123	1052.06	0.97345	1052.07
UP	Mmachc	668.255	356.895	0.9049	311.36	0.92203	311.362
UP	Tmem63c	117.174	32.7427	1.8394	84.4309	0.945277	84.4509
UP	2210408F21Rik	75.0643	18.827	1.99532	56.2373	0.916962	56.2727
UP	Pex11a	373.491	189.907	0.975776	183.583	0.919498	183.586
UP	Mbnl1	20595.1	9043.52	1.18734	11551.6	0.961753	11551.6
UP	Far2	224.277	65.4853	1.77604	158.792	0.969902	158.802
UP	Prkdc	2021.24	782.55	1.36899	1238.69	0.969905	1238.69
UP	Fasn	7528.4	4355.59	0.789474	3172.81	0.912248	3172.81
UP	Tbc1d5	1342	800.558	0.74531	541.445	0.906096	541.446
UP	Prkg2	258.148	111.325	1.21342	146.823	0.94712	146.828
UP	Fat3	1294.4	635.208	1.02698	659.194	0.953582	659.195
UP	Atl2	2160.39	1167.28	0.888144	993.111	0.924908	993.112
UP	Amotl2	6816.21	2025.13	1.75095	4791.07	0.982696	4791.07
UP	Unc80	1416.15	469.857	1.59168	946.295	0.980693	946.296
UP	Fbxo2	79.6414	9.8228	3.01931	69.8186	0.944509	69.8839
UP	Smarca1	3141.72	1872.88	0.746294	1268.84	0.907253	1268.84
UP	Rec8	170.268	76.9453	1.1459	93.3225	0.9267	93.3296
UP	Synpr	134.566	36.8355	1.86915	97.731	0.954328	97.7489
UP	Tmed8	1791.47	896.331	0.999044	895.143	0.953911	895.144
UP	Adgrl4	1839.08	934.803	0.976246	904.272	0.928484	904.273
UP	Nr4a3	3553.65	639.301	2.47474	2914.35	0.993597	2914.35
UP	Nr4a2	1727.39	67.941	4.66817	1659.45	0.999583	1659.46
UP	Nr4a1	10201.4	338.068	4.91531	9863.35	0.999966	9863.36
UP	Zmat1	352.436	167.806	1.07057	184.63	0.946082	184.633
UP	Nrxn1	1726.48	916.795	0.913162	809.684	0.925917	809.685
UP	Ift22	374.406	189.907	0.979307	184.499	0.919583	184.501
UP	Cpsf6	4951.5	2872.35	0.785633	2079.15	0.912095	2079.15
UP	Oplah	1427.14	798.103	0.838478	629.035	0.917573	629.035
UP	Ift57	583.121	314.33	0.891518	268.792	0.920686	268.793
UP	Ccdc91	1263.28	702.33	0.84695	560.947	0.920272	560.948
UP	Acyp1	258.148	115.418	1.16133	142.73	0.944036	142.735
UP	Acyp2	336.874	126.878	1.40877	209.996	0.963465	210.001
UP	Ccdc82	804.653	409.283	0.975266	395.369	0.9267	395.371
UP	Rerg	2726.12	1157.45	1.23589	1568.66	0.964342	1568.66
UP	Eif4e3	390.884	224.287	0.801391	166.596	0.900853	166.598
UP	Retn	155.621	0.818567	7.57072	154.803	0.98651	154.988
UP	Taf9b	891.617	440.389	1.01765	451.229	0.952667	451.23
UP	Gsg1l	641.708	250.481	1.35721	391.227	0.967768	391.229
UP	Ephx1	3341.28	1252.41	1.4157	2088.87	0.972723	2088.87
UP	Ephx2	1164.41	433.022	1.42709	731.39	0.971842	731.392
UP	Tle6	180.337	54.0254	1.73899	126.312	0.963496	126.324
UP	Steap1	538.266	159.621	1.75367	378.645	0.979885	378.65
UP	Steap2	5887.97	1173.82	2.32655	4714.15	0.99349	4714.15
UP	Ccnt1	1712.75	862.769	0.989266	849.978	0.928408	849.979
UP	Lrrtm4	117.174	36.8355	1.66948	80.338	0.939268	80.3554
UP	Slc36a2	1074.7	20.4642	5.71469	1054.24	0.999229	1054.25
UP	Slc10a4	233.432	94.1352	1.31019	139.297	0.950034	139.303
UP	Tmem45b	180.337	23.7384	2.9254	156.599	0.984072	156.626
UP	Unc13c	389.053	30.287	3.6832	358.766	0.996493	358.785
UP	Unc13b	711.28	426.473	0.737962	284.807	0.902482	284.808
UP	Sik2	2115.53	916.795	1.20635	1198.74	0.961305	1198.74
UP	Sik1	2208.9	601.647	1.87634	1607.26	0.984329	1607.26
UP	Ccnl1	1456.43	797.284	0.869271	659.147	0.922977	659.147
UP	Gm35438	50.348	1.63713	4.94269	48.7109	0.907331	48.961
UP	Synj2bp	1592.83	942.989	0.756278	649.839	0.907046	649.84
UP	Chchd10	3223.19	957.723	1.75081	2265.46	0.982514	2265.47
UP	Vsnl1	816.553	163.713	2.31837	652.84	0.992174	652.844
UP	D10Jhu81e	1679.79	933.985	0.846813	745.808	0.920777	745.809
UP	Cetn4	105.273	36.8355	1.51497	68.4376	0.919003	68.4544
UP	Ccne2	675.579	336.431	1.00581	339.148	0.95142	339.149
UP	Prodh	366.167	112.144	1.70716	254.024	0.976522	254.029
UP	9330182L06Rik	940.135	559.9	0.747699	380.235	0.904996	380.236
UP	Ndrg4	1304.47	493.596	1.40206	810.875	0.9701	810.877
UP	Prob1	940.135	560.718	0.745592	379.416	0.904987	379.417
UP	Mcur1	863.24	487.047	0.825699	376.192	0.915684	376.193
UP	Zfp950	921.826	504.237	0.870393	417.589	0.92187	417.59
UP	Avil	298.426	21.2827	3.80962	277.144	0.995001	277.17
UP	1700037H04Rik	497.072	229.199	1.11686	267.873	0.952937	267.876
UP	Tmc3	266.387	39.2912	2.76124	227.096	0.989914	227.112
UP	Zfp971	1125.05	575.452	0.96722	549.597	0.927625	549.598
UP	Zfp970	908.095	415.832	1.12684	492.263	0.956174	492.264
UP	LOC102635948	189.492	76.1267	1.31566	113.365	0.946891	113.373
UP	Rgcc	381.729	166.169	1.1999	215.56	0.954494	215.564
UP	Grasp	426.585	211.19	1.01429	215.395	0.947474	215.397
UP	Ephb6	680.156	293.047	1.21473	387.109	0.959177	387.111
UP	Wasf3	1062.8	471.494	1.17256	591.306	0.959744	591.307
UP	Nlgn3	543.758	222.65	1.28819	321.108	0.962321	321.111
UP	Rragb	240.755	97.4094	1.30543	143.346	0.950784	143.352
UP	Slc35d3	549.251	162.076	1.76079	387.175	0.979991	387.179
UP	Slc22a5	547.42	303.688	0.850058	243.732	0.915966	243.733
UP	Pitpnm1	745.151	445.3	0.742753	299.85	0.902852	299.851
UP	Ly6c1	864.155	511.604	0.756262	352.551	0.905193	352.552
UP	Gm35533	133.651	36.0169	1.89172	97.6341	0.954328	97.6525
UP	Hspa1b	233.432	85.9495	1.44144	147.482	0.958447	147.489
UP	Hspa1a	345.113	110.507	1.64294	234.606	0.975208	234.612
UP	Pak6	289.272	160.439	0.850402	128.833	0.903206	128.836
UP	Pak3	2307.77	1043.67	1.14483	1264.1	0.958719	1264.1
UP	Rgag4	356.098	197.275	0.852068	158.823	0.909033	158.825
UP	Tmem59l	139.144	49.114	1.50237	90.0296	0.939381	90.0421
UP	Slc35g2	248.078	120.329	1.04381	127.749	0.936103	127.753
UP	Asic4	174.845	67.941	1.36372	106.904	0.944424	106.913
UP	Wwc1	1269.69	761.267	0.737996	508.418	0.905193	508.419
UP	Rgs4	3638.79	1867.97	0.961987	1770.82	0.928891	1770.82
UP	Rgs2	5439.42	1820.49	1.57912	3618.92	0.981477	3618.92
UP	Rgs9	336.874	170.262	0.984453	166.612	0.917548	166.615
UP	Pla2g16	913.588	308.6	1.56581	604.988	0.972801	604.99
UP	Pla2g2f	1099.42	239.021	2.20153	860.396	0.990814	860.399
UP	Taf1a	194.984	94.9537	1.03806	100.03	0.926189	100.036
UP	Hibch	1322.78	476.406	1.47331	846.374	0.97277	846.375
UP	Tmem50b	959.358	404.372	1.24639	554.986	0.963258	554.988
UP	Prr16	298.426	120.329	1.31039	178.097	0.955714	178.102
UP	Pdgfd	1883.93	848.854	1.15016	1035.08	0.958766	1035.08
UP	Acad12	134.566	47.4769	1.50302	87.0896	0.937394	87.1026
UP	Acad11	1611.14	684.322	1.23533	926.815	0.963869	926.815
UP	Acad10	223.362	112.962	0.983544	110.4	0.904971	110.404
UP	Slc25a42	549.251	94.1352	2.54466	455.116	0.991591	455.123
UP	Zfp800	1518.68	894.693	0.763352	623.986	0.906996	623.986
UP	Slc25a34	330.466	43.384	2.92927	287.082	0.992785	287.097
UP	Slc25a35	248.994	27.0127	3.2044	221.981	0.991544	222.004
UP	Trank1	7373.69	2664.43	1.46856	4709.26	0.973701	4709.26
UP	Slc25a29	150.129	53.2068	1.49652	96.9218	0.943258	96.9333
UP	Slc25a25	3067.57	705.604	2.12016	2361.96	0.990952	2361.96
UP	Slc25a20	2467.97	649.123	1.92676	1818.84	0.98453	1818.85
UP	9630002D21Rik	65.9101	9.00423	2.87182	56.9059	0.923206	56.9783
UP	Slc25a19	1093.92	314.33	1.79916	779.595	0.981712	779.597
UP	Pnpla3	239.84	14.7342	4.02483	225.105	0.993073	225.141
UP	Pnpla2	3622.31	640.938	2.49865	2981.37	0.993622	2981.37
UP	Lims2	390.884	175.992	1.15123	214.892	0.952091	214.895
UP	Ly6k	82.3877	27.0127	1.60879	55.375	0.905494	55.3983
UP	Hspa4l	1986.46	785.824	1.33792	1200.63	0.969645	1200.63
UP	Ly6d	4697.01	2012.86	1.2225	2684.16	0.964496	2684.16
UP	Slc12a2	4419.64	2321.46	0.928899	2098.18	0.928029	2098.18
UP	Skil	4525.83	2086.53	1.11708	2439.3	0.957798	2439.3
UP	Zfand5	6469.26	3242.34	0.996564	3226.92	0.95473	3226.92
UP	Mapkap1	1507.69	839.849	0.844141	667.845	0.917655	667.845
UP	Capns1	8382.49	4466.92	0.908098	3915.57	0.926879	3915.57
UP	Greb1	2276.65	851.309	1.41915	1425.34	0.972526	1425.34
UP	Mettl16	977.667	397.823	1.29721	579.843	0.964533	579.845
UP	Jakmip3	63.1639	13.0971	2.26986	50.0668	0.904541	50.1182
UP	Jakmip1	142.805	49.9326	1.516	92.8727	0.940851	92.8851
UP	Vegfa	4823.34	1574.92	1.61475	3248.42	0.981458	3248.42
UP	Tmem243	312.158	169.443	0.881472	142.714	0.909124	142.717
UP	Vegfd	1039	532.887	0.963294	506.113	0.927346	506.114
UP	Invs	589.529	341.342	0.788345	248.187	0.906598	248.188
UP	Nudt7	460.455	216.92	1.0859	243.535	0.950599	243.538
UP	9530091C08Rik	838.523	401.916	1.06096	436.607	0.953329	436.608
UP	Ccpg1	3830.11	2134.82	0.84327	1695.29	0.918636	1695.29
UP	Pdha1	6788.74	3392.14	1.00095	3396.6	0.954742	3396.6
UP	Oxnad1	863.24	486.229	0.828126	377.011	0.915696	377.012
UP	Sidt1	532.773	151.435	1.81483	381.339	0.981427	381.343
UP	Cep290	1301.72	672.862	0.952042	628.863	0.927609	628.864
UP	Tob2	1515.93	676.136	1.16482	839.797	0.958588	839.798
UP	Tob1	2116.45	1107.52	0.934311	1008.93	0.927509	1008.93
UP	Ablim2	159.283	66.3039	1.26442	92.9789	0.932204	92.9875
UP	Ablim3	393.63	225.924	0.801	167.705	0.900959	167.707
UP	Npy2r	415.6	124.422	1.73995	291.178	0.978346	291.183
UP	Pbx3	3853	1418.58	1.44154	2434.42	0.972877	2434.42
UP	Map7d2	196.815	85.9495	1.19528	110.865	0.937444	110.872
UP	Rif1	4359.22	2359.93	0.885328	1999.29	0.925415	1999.29
UP	S100a1	1813.44	502.6	1.85125	1310.84	0.983755	1310.85
UP	Syt12	1065.55	563.992	0.917846	501.555	0.925751	501.555
UP	Ece2	280.118	146.523	0.934903	133.595	0.910942	133.598
UP	Pcca	1015.2	402.735	1.33386	612.464	0.968777	612.466
UP	Cd274	175.76	77.7638	1.17644	97.9965	0.931483	98.0035
UP	Scrn1	1201.03	440.389	1.44742	760.64	0.971965	760.641
UP	Slc24a3	499.818	157.165	1.66913	342.654	0.978308	342.658
UP	Slc24a2	1463.75	333.975	2.13186	1129.78	0.990497	1129.78
UP	Mtfp1	298.426	125.241	1.25267	173.186	0.953962	173.19
UP	Eci1	1531.49	519.79	1.55894	1011.71	0.973513	1011.71
UP	Ech1	4146.85	1674.79	1.30804	2472.06	0.965922	2472.06
UP	Pnmal2	1112.23	591.005	0.912217	521.228	0.925136	521.229
UP	Arhgef9	816.553	443.663	0.880082	372.89	0.921736	372.891
UP	Pck1	6492.15	3209.6	1.0163	3282.55	0.954739	3282.55
UP	Ecm2	510.803	301.233	0.761891	209.571	0.900693	209.572
UP	Cyb561	3085.88	1382.56	1.15834	1703.32	0.95923	1703.32
UP	Hltf	1121.39	633.571	0.823708	487.817	0.915655	487.818
UP	Colgalt2	283.78	101.502	1.48326	182.277	0.96375	182.283
UP	Apba1	1147.93	680.229	0.754948	467.706	0.905745	467.706
UP	Pclo	2361.78	1103.43	1.09788	1258.35	0.9565	1258.35
UP	Rit2	349.69	134.245	1.38121	215.445	0.963653	215.449
UP	Cdkn2c	523.619	209.553	1.3212	314.066	0.966386	314.069
UP	Sult4a1	371.66	133.426	1.47794	238.233	0.967558	238.238
UP	Srcin1	486.087	205.46	1.24236	280.627	0.960039	280.63
UP	LOC102634481	173.929	73.671	1.23933	100.258	0.935843	100.266
UP	Fam213a	1729.23	960.997	0.847522	768.228	0.920805	768.228
UP	Fgf1	1349.33	580.364	1.21721	768.963	0.96354	768.964
UP	Usp2	790.006	368.355	1.10077	421.651	0.954664	421.652
UP	Phf20l1	4818.76	2551.47	0.917333	2267.29	0.927415	2267.29
UP	Ndufv1	3073.97	1582.29	0.958092	1491.69	0.928797	1491.69
UP	Ndufs5	1131.46	667.95	0.760369	463.507	0.906312	463.507
UP	Ndufs7	940.135	548.44	0.777534	391.695	0.908751	391.696
UP	Ippk	884.294	493.596	0.841196	390.698	0.916257	390.699
UP	Neurl1b	2976.94	1161.55	1.35778	1815.39	0.970181	1815.39
UP	Bckdhb	565.729	264.397	1.0974	301.331	0.952952	301.333
UP	Tppp	572.136	285.68	1.00196	286.457	0.950329	286.458
UP	Ctcflos	51.2634	0.818567	5.96869	50.4449	0.912628	50.7967
UP	Pdhx	1809.78	1026.48	0.818107	783.299	0.916558	783.3
UP	Pdk4	3333.04	1096.88	1.60343	2236.16	0.981336	2236.16
UP	Tspan12	2999.83	1249.95	1.26301	1749.87	0.965292	1749.88
UP	Pdhb	3019.97	1479.97	1.02897	1540	0.954523	1540
UP	Caln1	3770.61	946.263	1.99448	2824.35	0.984714	2824.35
UP	Edn3	404.615	96.5909	2.06659	308.024	0.987034	308.031
UP	Vwa8	5256.33	2169.2	1.27689	3087.13	0.965796	3087.13
UP	Vwa1	377.152	191.545	0.977467	185.608	0.919683	185.61
UP	Dync2h1	2515.57	1271.23	0.984655	1244.34	0.928778	1244.34
UP	Pdp2	1297.15	686.777	0.917428	610.37	0.926171	610.371
UP	Gm41705	519.042	295.503	0.812681	223.54	0.910108	223.541
UP	Xrcc3	329.551	180.903	0.865282	148.647	0.90987	148.65
UP	Nxph1	324.058	70.3967	2.20267	253.661	0.986191	253.671
UP	Hsdl2	2390.16	825.934	1.53301	1564.22	0.97388	1564.22
UP	Cd1d1	1140.61	508.33	1.16597	632.281	0.959845	632.282
UP	Ndufa1	1187.3	686.777	0.789767	500.52	0.910465	500.521
UP	Ndufa8	1970.9	1181.19	0.738608	789.704	0.905974	789.704
UP	Cpxm2	349.69	64.6668	2.43498	285.023	0.989049	285.033
UP	Ndufb4	1590.08	760.448	1.06418	829.633	0.954607	829.634
UP	Ndufb3	1324.61	692.507	0.935667	632.103	0.927311	632.104
UP	Ndufb6	392.714	217.739	0.850883	174.976	0.911092	174.978
UP	Hoxb9	1740.21	627.841	1.47079	1112.37	0.973061	1112.37
UP	Pdxk	949.289	555.807	0.772264	393.482	0.906855	393.483
UP	Fam222a	377.152	157.165	1.26287	219.988	0.958481	219.991
UP	Sncg	739.658	292.228	1.33976	447.43	0.968066	447.432
UP	Sytl5	749.728	167.806	2.15957	581.921	0.989588	581.925
UP	Notum	177.591	21.2827	3.0608	156.308	0.985153	156.338
UP	Tuba8	97.0343	13.0971	2.88925	83.9373	0.957425	83.987
UP	Hnmt	216.039	54.0254	1.99958	162.013	0.978628	162.026
UP	9630013D21Rik	75.9797	6.54853	3.53637	69.4312	0.945477	69.5212
UP	Brms1l	844.931	411.739	1.0371	433.192	0.952799	433.193
UP	LOC101056014	51870.3	1473.42	5.13767	50396.9	1	50396.9
UP	Agtpbp1	1537.9	885.689	0.796092	652.214	0.911321	652.214
UP	Ppm1m	1067.38	501.781	1.08894	565.596	0.954921	565.597
UP	Ppm1e	1525.09	556.625	1.45411	968.462	0.972272	968.463
UP	A830018L16Rik	199.561	74.4896	1.42172	125.072	0.953466	125.08
UP	Akr1c18	5501.66	811.2	2.76174	4690.46	0.996552	4690.47
UP	4930511M06Rik	239.84	67.941	1.81971	171.899	0.973033	171.908
UP	Oprd1	129.989	18.0085	2.85165	111.981	0.973177	112.017
UP	Slc4a3	1038.08	593.461	0.806699	444.624	0.914784	444.624
UP	Akr1c13	666.425	145.705	2.19339	520.72	0.989955	520.724
UP	Dhrs7b	518.127	259.486	0.99765	258.641	0.949464	258.643
UP	Cidea	3862.15	33.5612	6.84646	3828.59	0.999878	3828.59
UP	Cidec	1662.4	11.4599	7.18052	1650.94	0.999589	1650.96
UP	Cox8b	1633.11	42.5655	5.26179	1590.54	0.999561	1590.55
UP	Ppip5k1	686.564	271.764	1.33704	414.8	0.967783	414.802
UP	B230118H07Rik	357.929	201.367	0.829842	156.561	0.905369	156.563
UP	Nudt13	392.714	225.924	0.797641	166.79	0.900853	166.792
UP	Nudt12	928.234	553.351	0.746294	374.883	0.904921	374.884
UP	A530050N04Rik	218.785	0.5	8.77337	218.285	0.992754	218.461
UP	Per2	1537.9	550.077	1.48326	987.826	0.972952	987.827
UP	Per3	844.016	136.701	2.62625	707.315	0.995286	707.32
UP	Cep126	445.809	179.266	1.31432	266.543	0.961017	266.546
UP	Nalcn	767.121	416.65	0.880616	350.47	0.92141	350.471
UP	Cox18	266.387	142.431	0.903263	123.956	0.905917	123.959
UP	Cd300lg	623.4	201.367	1.63033	422.032	0.979173	422.036
UP	Prrg3	1659.65	879.959	0.915374	779.694	0.92655	779.695
UP	Gsk3a	1402.42	777.638	0.850748	624.783	0.920507	624.783
UP	Irf4	140.974	63.8482	1.14272	77.1262	0.914189	77.1347
UP	Pex6	943.796	406.009	1.21696	537.787	0.962925	537.789
UP	Icosl	346.944	166.988	1.05496	179.956	0.945035	179.959
UP	Sod3	1991.03	719.52	1.46841	1271.51	0.973168	1271.52
UP	Sod2	3073.06	1804.12	0.76838	1268.94	0.908989	1268.94
UP	5330434G04Rik	104.358	34.3798	1.6019	69.9779	0.927728	69.9962
UP	Plbd1	1054.56	498.507	1.08096	556.055	0.954498	556.056
UP	Clock	4620.12	2051.33	1.17137	2568.79	0.961073	2568.79
UP	Nbeal1	6036.27	3327.47	0.85923	2708.8	0.922419	2708.8
UP	9330159F19Rik	241.67	125.241	0.948338	116.43	0.906748	116.434
UP	Junb	1383.2	154.709	3.16038	1228.49	0.997737	1228.49
UP	Ttc21b	627.977	333.157	0.914511	294.82	0.922635	294.822
UP	Adipoq	1985.54	11.4599	7.43679	1974.08	0.999665	1974.1
UP	Gm30759	203.223	40.9283	2.31189	162.295	0.979515	162.311
UP	Oca2	351.521	118.692	1.56638	232.828	0.967827	232.834
UP	Ero1lb	864.155	437.115	0.983278	427.04	0.927014	427.041
UP	Irs3	75.0643	6.54853	3.51888	68.5158	0.944073	68.6061
UP	Gria3	1299.89	492.777	1.39939	807.117	0.970097	807.118
UP	Gria2	941.965	295.503	1.6725	646.463	0.980298	646.465
UP	2810403A07Rik	1076.53	568.085	0.922212	508.447	0.925779	508.448
UP	Stxbp5l	411.938	144.068	1.51568	267.871	0.969213	267.875
UP	Sord	1806.12	1076.42	0.746659	729.705	0.906654	729.706
UP	Stoml2	1543.4	830.027	0.894878	713.369	0.924481	713.369
UP	Col28a1	486.087	217.739	1.15862	268.348	0.95457	268.351
UP	Col15a1	4340.91	2000.58	1.11758	2340.34	0.957776	2340.34
UP	Cd59a	822.961	397.005	1.05167	425.956	0.952934	425.958
UP	Glrb	823.877	326.608	1.33487	497.268	0.968316	497.27
UP	Cttnbp2	1885.76	586.094	1.68594	1299.67	0.981236	1299.67
UP	4632427E13Rik	229.77	109.688	1.06679	120.082	0.934921	120.087
UP	Pola1	1622.12	760.448	1.09296	861.673	0.955604	861.674
UP	Srsf10	2909.2	1486.52	0.968686	1422.68	0.928863	1422.68
UP	AW549542	212.377	75.3081	1.49575	137.069	0.957673	137.077
UP	Plscr4	745.151	279.131	1.41659	466.019	0.970893	466.021
UP	Grin1	282.864	136.701	1.04909	146.164	0.940506	146.167
UP	Mill2	272.795	142.431	0.937556	130.364	0.910509	130.367
UP	Cntln	1840.91	1037.94	0.82669	802.964	0.917508	802.964
UP	Cntn3	178.507	86.7681	1.04074	91.7385	0.920987	91.7444
UP	Cntn1	702.126	211.19	1.73319	490.936	0.98012	490.939
UP	Cntn5	187.661	41.7469	2.16839	145.914	0.976782	145.93
UP	2700046A07Rik	146.467	31.1055	2.23533	115.361	0.969285	115.383
UP	Hpca	160.198	72.0339	1.15311	88.1643	0.923438	88.1719
UP	Pole3	674.663	393.731	0.776959	280.933	0.906776	280.934
UP	Nampt	4502.03	2389.4	0.913929	2112.63	0.926694	2112.63
UP	Ism1	1701.76	561.537	1.59958	1140.23	0.980906	1140.23
UP	D430041D05Rik	1194.62	435.477	1.45588	759.143	0.972566	759.145
UP	L3hypdh	548.336	167.806	1.70826	380.529	0.979226	380.533
UP	Adcy3	1028.93	577.908	0.832233	451.022	0.916382	451.023
UP	Adcy9	3405.36	1339.18	1.34646	2066.18	0.97009	2066.18
UP	Crispld1	507.142	292.228	0.795293	214.913	0.905272	214.915
UP	P2ry14	561.151	183.359	1.61372	377.793	0.9787	377.796
UP	Snx10	573.967	308.6	0.895232	265.368	0.920821	265.369
UP	Rims2	3605.83	1099.34	1.7137	2506.5	0.981875	2506.5
UP	Scube1	546.505	197.275	1.47003	349.23	0.970473	349.233
UP	Krt222	97.0343	27.8313	1.80179	69.2031	0.928969	69.2265
UP	U2af1l4	456.794	261.941	0.802299	194.852	0.903796	194.854
UP	Khdrbs3	1535.16	499.326	1.62033	1035.83	0.980828	1035.83
UP	Ginm1	4014.11	2003.03	1.00289	2011.08	0.954557	2011.08
UP	Sowahc	2396.57	1124.71	1.09141	1271.85	0.955986	1271.86
UP	Egr1	871.478	287.317	1.60082	584.161	0.980004	584.164
UP	Adck3	4410.49	898.786	2.29489	3511.7	0.991785	3511.7
UP	Adck4	603.261	283.224	1.09084	320.037	0.952858	320.038
UP	Slc6a2	3006.23	1572.47	0.934928	1433.77	0.927829	1433.77
UP	Slc6a4	918.165	186.633	2.29855	731.531	0.990701	731.535
UP	Slc6a5	401.869	79.401	2.3395	322.468	0.989864	322.476
UP	Car3	11116.8	1615.03	2.78311	9501.81	0.996606	9501.81
UP	Ttc8	465.948	240.659	0.953181	225.289	0.922222	225.291
UP	Pwwp2b	335.043	185.815	0.850483	149.228	0.907666	149.231
UP	Srd5a1	746.981	203.823	1.87375	543.158	0.982991	543.161
UP	Srd5a2	490.664	139.975	1.80957	350.689	0.980997	350.694
UP	Car7	94.2881	24.557	1.94094	69.7311	0.931013	69.7581
UP	Napb	664.594	311.874	1.09151	352.72	0.953338	352.722
UP	Gnb3	252.655	123.604	1.03145	129.052	0.936463	129.056
UP	1500015O10Rik	2652.88	375.722	2.81982	2277.16	0.997001	2277.16
UP	Gng4	455.878	259.486	0.812994	196.393	0.908312	196.394
UP	Ttc12	603.261	360.169	0.744106	243.091	0.901088	243.092
UP	Fam126b	1480.23	686.777	1.10791	793.454	0.956105	793.455
UP	Pomt1	807.399	401.098	1.00933	406.301	0.952266	406.303
UP	Mtmr6	2581.48	1502.07	0.781246	1079.41	0.910779	1079.41
UP	C77370	2544.86	1067.41	1.25347	1477.45	0.964524	1477.45
UP	Ndufab1	470.525	264.397	0.831565	206.128	0.910659	206.13
UP	Fam120c	978.582	379.815	1.3654	598.767	0.969009	598.769
UP	Fstl5	710.365	260.304	1.44836	450.06	0.970921	450.063
UP	LOC108168202	145.552	49.9326	1.54348	95.6189	0.94282	95.6314
UP	Acat2	615.161	361.806	0.765746	253.355	0.903984	253.356
UP	Elovl6	1987.37	954.449	1.05812	1032.92	0.954871	1032.93
UP	Elovl7	357.013	175.992	1.02047	181.021	0.944747	181.024
UP	Rabep1	7049.64	3671.27	0.941269	3378.37	0.928628	3378.37
UP	Gm2115	685.648	207.916	1.72147	477.732	0.980063	477.736
UP	Thap2	360.675	194.819	0.888565	165.856	0.913753	165.858
UP	4931406C07Rik	2897.3	1080.51	1.423	1816.79	0.97267	1816.79
UP	Fktn	1081.11	591.005	0.871269	490.104	0.922353	490.105
UP	Car5b	191.322	63.8482	1.58329	127.474	0.962574	127.484
UP	Cd36	9220.09	3686.01	1.32272	5534.09	0.970197	5534.09
UP	Ndufb10	1857.38	937.259	0.986753	920.125	0.928499	920.126
UP	Pla2g5	818.384	221.013	1.88865	597.371	0.98321	597.374
UP	Acadl	8105.11	2715.19	1.57778	5389.93	0.981521	5389.93
UP	Letmd1	1764.01	538.617	1.71153	1225.39	0.981455	1225.4
UP	Ankrd29	425.67	167.806	1.34294	257.863	0.964853	257.867
UP	Cd74	414.685	180.085	1.20334	234.6	0.95546	234.603
UP	Phyh	2940.32	1344.09	1.12935	1596.24	0.957745	1596.24
UP	Car11	106.189	40.9283	1.37546	65.2602	0.911713	65.2747
UP	Kdm1b	517.211	268.49	0.945886	248.721	0.923259	248.723
UP	Gm39897	614.246	252.119	1.28471	362.127	0.962831	362.129
UP	Acacb	3268.96	877.503	1.89735	2391.46	0.984508	2391.46
UP	Gm26555	166.606	58.9368	1.4992	107.669	0.94858	107.68
UP	Lrp11	610.584	309.418	0.980632	301.166	0.925252	301.167
UP	Acaa2	6141.54	2991.04	1.03795	3150.5	0.954977	3150.5
UP	Cbx4	3414.51	1106.7	1.62541	2307.81	0.981355	2307.81
UP	Gper1	177.591	76.1267	1.22209	101.464	0.936275	101.472
UP	Cby1	541.012	285.68	0.921262	255.332	0.922131	255.334
UP	Dennd4c	4110.23	2246.97	0.871241	1863.26	0.924008	1863.26
UP	Gm38524	159.283	78.5824	1.01931	80.7004	0.91243	80.7068
UP	Gna14	989.567	329.064	1.58843	660.503	0.980217	660.505
UP	Gm38504	127.243	40.1098	1.66556	87.1334	0.944898	87.1493
UP	Atp6v1d	1669.72	982.28	0.765403	687.443	0.908284	687.443
UP	Uxs1	1526.92	878.322	0.7978	648.596	0.911308	648.596
UP	Adhfe1	855.916	287.317	1.57483	568.599	0.972654	568.601
UP	Ptprn2	1229.41	486.229	1.33826	743.178	0.969106	743.179
UP	Baz1b	5620.67	3364.31	0.740432	2256.36	0.906829	2256.36
UP	LOC108168109	411.938	230.836	0.835561	181.102	0.908892	181.104
UP	Plcb3	1653.25	843.124	0.971485	810.122	0.928292	810.122
UP	Plcb1	7195.19	3094.18	1.21747	4101.01	0.964602	4101.01
UP	LOC108168104	110.766	24.557	2.1733	86.2086	0.954253	86.236
UP	Pigg	638.047	292.228	1.12657	345.818	0.954802	345.82
UP	Rom1	448.555	191.545	1.2276	257.01	0.959258	257.013
UP	Gm38585	185.83	24.557	2.91978	161.273	0.984783	161.299
UP	Pim1	1666.98	663.858	1.32829	1003.12	0.969454	1003.12
UP	Srrt	1662.4	951.174	0.805485	711.225	0.91579	711.226
UP	Rorc	486.087	256.211	0.92388	229.876	0.921027	229.878
UP	Fndc5	457.709	229.199	0.997833	228.511	0.948179	228.513
UP	Pirt	872.394	402.735	1.11515	469.659	0.955921	469.66
UP	Gm13315	274.626	86.7681	1.66223	187.857	0.972171	187.865
UP	B4galt5	2922.93	1575.74	0.891385	1347.19	0.925174	1347.19
UP	Ndufa12	3362.33	1980.11	0.763879	1382.22	0.907926	1382.22
UP	Kazald1	127.243	47.4769	1.42229	79.7663	0.929769	79.779
UP	BC005624	887.04	505.874	0.810221	381.166	0.914179	381.167
UP	Cc2d2a	1665.15	986.373	0.755444	678.773	0.907102	678.774
UP	Rap1gap2	800.991	437.115	0.873775	363.876	0.921259	363.877
UP	Gpd2	2455.15	492.777	2.31681	1962.37	0.993246	1962.38
UP	Gpd1	15012.9	709.697	4.40285	14303.2	0.999969	14303.2
UP	Btnl9	608.753	232.473	1.38879	376.28	0.968238	376.283
UP	Gm12059	157.452	43.384	1.85968	114.068	0.96139	114.083
UP	Acbd4	376.237	195.637	0.943459	180.6	0.918517	180.602
UP	Crebl2	406.446	225.106	0.852459	181.34	0.911838	181.342
UP	Gm39941	367.083	173.536	1.08087	193.547	0.947214	193.55
UP	Gdap1	542.843	234.11	1.21335	308.733	0.957964	308.735
UP	Gphn	1638.6	938.077	0.804684	700.521	0.911427	700.522
UP	Cyp2u1	135.482	32.7427	2.04886	102.739	0.963029	102.76
UP	Stxbp5	1099.42	628.659	0.806389	470.758	0.914938	470.759
UP	Ddx17	4879.18	2864.98	0.768112	2014.2	0.909293	2014.2
UP	Limch1	5450.4	2978.76	0.871648	2471.64	0.924127	2471.64
UP	Ogdh	13733.1	6728.62	1.02928	7004.49	0.954921	7004.49
UP	Lncppara	227.024	54.844	2.04944	172.18	0.979885	172.192
UP	Dgkb	600.514	247.207	1.28048	353.307	0.962706	353.31
UP	Dgke	886.125	442.845	1.00071	443.28	0.952605	443.282
UP	Mob3b	868.732	491.959	0.820374	376.773	0.914768	376.774
UP	Gpt2	1223	702.33	0.800202	520.669	0.910866	520.669
UP	LOC328066	261.81	132.608	0.981353	129.202	0.910913	129.206
UP	Bag3	2896.38	1350.64	1.10061	1545.75	0.956673	1545.75
UP	Itga1	3301	1863.88	0.824596	1437.12	0.917191	1437.12
UP	Slc1a3	312.158	126.059	1.30817	186.098	0.956538	186.103
UP	Slc1a5	837.608	484.591	0.789506	353.016	0.909152	353.017
UP	Dgki	564.813	307.781	0.875869	257.032	0.919253	257.034
UP	Gpx8	1451.85	778.457	0.899207	673.397	0.924616	673.397
UP	Cdo1	2056.03	1088.69	0.917263	967.336	0.926804	967.336
UP	2010315B03Rik	356.098	190.726	0.900771	165.372	0.914001	165.374
UP	Gspt2	363.421	200.549	0.857689	162.872	0.910236	162.875
UP	Star	174830	97482.3	0.842743	77348	0.919031	77348
UP	Maoa	2743.51	1602.75	0.77547	1140.76	0.910826	1140.76
UP	Maob	548.336	230.836	1.24819	317.5	0.961177	317.502
UP	Pcdhgc3	2726.12	1596.21	0.772201	1129.91	0.908904	1129.91
UP	Msmo1	1914.14	953.63	1.00519	960.51	0.953987	960.51
UP	Gm14305	290.188	147.342	0.977817	142.846	0.913838	142.849
UP	Sphkap	1187.3	79.401	3.90238	1107.9	0.999097	1107.9
UP	Gm14326	787.26	443.663	0.827375	343.597	0.915192	343.598
UP	Gm14322	119.92	40.9283	1.5509	78.9915	0.930142	79.0067
UP	Gm41905	97.0343	13.9156	2.80179	83.1187	0.956798	83.1659
UP	Gdap10	135.482	44.2026	1.6159	91.2793	0.947461	91.2936
UP	E330033B04Rik	191.322	77.7638	1.29883	113.559	0.942773	113.566
UP	Dhdh	2632.74	780.094	1.75485	1852.65	0.982423	1852.65
UP	LOC108169205	378.983	105.595	1.84359	273.388	0.979361	273.394
UP	Syngr1	494.326	197.275	1.32526	297.051	0.965994	297.054
UP	Atpaf2	837.608	371.629	1.17241	465.979	0.959158	465.98
UP	Astn1	1083.86	560.718	0.950824	523.137	0.927217	523.138
UP	Gm14391	829.369	356.077	1.21983	473.293	0.962618	473.294
UP	Ralgapa1	5292.95	3025.42	0.806935	2267.53	0.916781	2267.53
UP	Nefl	686.564	374.904	0.872874	311.66	0.920413	311.661
UP	Pkn1	4178.88	2096.35	0.995239	2082.54	0.954567	2082.54
UP	Nefh	250.825	90.8609	1.46495	159.964	0.960942	159.97
UP	Reep2	389.968	208.735	0.901687	181.234	0.915847	181.236
UP	Isyna1	1076.53	499.326	1.10834	577.206	0.955582	577.207
UP	Stx7	2771.89	1430.04	0.954817	1341.85	0.928496	1341.85
UP	Casp12	624.315	301.233	1.0514	323.083	0.951642	323.084
UP	Nek5	259.979	76.1267	1.77192	183.852	0.972911	183.861
UP	Syngr3	293.849	124.422	1.23983	169.427	0.95326	169.432
UP	Nemf	1950.76	1036.31	0.912584	914.451	0.926067	914.452
UP	Slc2a4	609.669	265.216	1.20086	344.453	0.9585	344.455
UP	Srek1	2016.67	1043.67	0.950304	972.994	0.928198	972.995
UP	Nrbp2	1631.28	884.871	0.882462	746.405	0.92351	746.405
UP	1810011O10Rik	1498.54	893.056	0.746734	605.484	0.906341	605.484
UP	Gm14403	511.719	189.907	1.43005	321.811	0.969319	321.815
UP	Bbs7	425.67	238.203	0.837543	187.467	0.909481	187.468
UP	Nat8l	289.272	79.401	1.8652	209.871	0.976986	209.88
UP	Grm7	173.014	37.6541	2.20001	135.36	0.974832	135.378
UP	Gm14412	914.503	348.709	1.39096	565.794	0.969467	565.795
UP	Cxx1c	562.982	252.119	1.15899	310.864	0.955657	310.866
DOWN	Abcb4	51.2634	418.288	-3.02849	367.024	0.995358	-367.037
DOWN	Abcc2	46.6863	745.714	-3.99755	699.028	0.998618	-699.039
DOWN	Abcc6	10.0696	79.401	-2.97915	69.3314	0.943428	-69.3953
DOWN	Nfe2	11.9004	171.08	-3.84559	159.18	0.987021	-159.226
DOWN	Ace	536.435	1149.27	-1.09924	612.832	0.955623	-612.833
DOWN	Bmpr1b	46.6863	179.266	-1.94103	132.58	0.967175	-132.594
DOWN	Afm	27.4626	201.367	-2.87429	173.905	0.986244	-173.929
DOWN	Afp	26.5471	50126.6	-10.8828	50100	1	-50100
DOWN	Zim1	740.573	3158.03	-2.09231	2417.46	0.99082	-2417.46
DOWN	Ankrd2	7.32335	103.139	-3.81595	95.8161	0.968316	-95.892
DOWN	Ankrd1	0.5	62.2111	-6.9591	61.7111	0.934617	-62.1022
DOWN	Agt	221.531	1214.75	-2.45508	993.222	0.992948	-993.225
DOWN	Ahr	295.68	664.676	-1.16861	368.996	0.958299	-368.998
DOWN	Pls1	27.4626	207.097	-2.91477	179.635	0.986984	-179.658
DOWN	Ak5	50.348	117.055	-1.21718	66.707	0.906748	-66.7181
DOWN	Ak4	125.412	391.275	-1.6415	265.863	0.976481	-265.868
DOWN	Eif4ebp1	425.67	723.613	-0.765484	297.943	0.905328	-297.944
DOWN	Eif4ebp3	51.2634	316.785	-2.6275	265.522	0.991397	-265.535
DOWN	Hist1h1b	897.11	1503.71	-0.745167	606.597	0.906341	-606.597
DOWN	Hist1h1c	1382.28	3052.44	-1.14291	1670.15	0.958939	-1670.15
DOWN	Hist1h1e	2434.1	4866.38	-0.999462	2432.28	0.954632	-2432.28
DOWN	Bcl9	357.929	826.752	-1.20778	468.824	0.959848	-468.825
DOWN	Alb	8538.11	207979	-4.60638	199441	0.999991	-199441
DOWN	Pdlim3	43.9401	717.064	-4.02849	673.124	0.998549	-673.136
DOWN	Pdlim2	238.924	541.891	-1.18145	302.967	0.957253	-302.969
DOWN	Pdlim1	180.337	438.752	-1.28271	258.414	0.960547	-258.418
DOWN	Pdlim7	301.173	643.393	-1.09511	342.221	0.953708	-342.223
DOWN	Oit3	197.73	394.549	-0.996671	196.819	0.946139	-196.821
DOWN	Ang	21.0546	76.1267	-1.85427	55.0721	0.908246	-55.1033
DOWN	Folr1	19.2238	194	-3.33509	174.777	0.988416	-174.808
DOWN	Folr2	30.2088	136.701	-2.17798	106.492	0.965699	-106.514
DOWN	Itih4	199.561	2534.28	-3.66667	2334.72	0.99942	-2334.72
DOWN	Itih3	160.198	7512.81	-5.55142	7352.61	0.99995	-7352.61
DOWN	Itih2	1140.61	5350.15	-2.22977	4209.54	0.991792	-4209.54
DOWN	Itih1	86.9647	742.44	-3.09377	655.475	0.996988	-655.483
DOWN	Fnip2	573.967	1012.57	-0.818977	438.6	0.915367	-438.6
DOWN	Cxxc5	401.869	676.955	-0.752335	275.086	0.903015	-275.087
DOWN	C4b	891.617	2108.63	-1.24181	1217.01	0.964135	-1217.01
DOWN	Cftr	4.57709	158.802	-5.11665	154.225	0.98651	-154.31
DOWN	Lrrn4	91.5418	430.566	-2.23373	339.024	0.988444	-339.032
DOWN	C8b	17.3929	547.621	-4.9766	530.228	0.998173	-530.252
DOWN	C8a	13.7313	151.435	-3.46316	137.704	0.982806	-137.747
DOWN	Lmcd1	168.437	302.051	-0.842584	133.614	0.901639	-133.617
DOWN	Sec14l2	75.0643	150.616	-1.00468	75.552	0.907895	-75.5586
DOWN	Qpct	137.313	256.211	-0.899869	118.899	0.904363	-118.902
DOWN	Axl	1686.2	4335.95	-1.36257	2649.75	0.970316	-2649.75
DOWN	Il22ra1	53.0943	203.005	-1.93488	149.91	0.970579	-149.923
DOWN	Abcb11	38.4476	478.043	-3.63618	439.595	0.997374	-439.61
DOWN	Csf2rb2	9.15418	109.688	-3.58283	100.534	0.970739	-100.598
DOWN	Fpgs	139.144	278.313	-1.00013	139.169	0.938748	-139.173
DOWN	Creb5	85.1339	569.722	-2.74245	484.589	0.994593	-484.596
DOWN	Enpep	591.36	1031.39	-0.802486	440.034	0.910437	-440.035
DOWN	Avpr1a	75.0643	221.832	-1.56327	146.767	0.959487	-146.776
DOWN	Stmn4	60.4176	138.338	-1.19515	77.9202	0.916743	-77.9293
DOWN	Lad1	8.23877	138.338	-4.06962	130.099	0.981662	-130.163
DOWN	Mdfi	33.8705	98.228	-1.53611	64.3575	0.913653	-64.3759
DOWN	Bgn	4172.48	8368.21	-1.00401	4195.73	0.954767	-4195.73
DOWN	Emp1	2483.53	5050.56	-1.02405	2567.03	0.954661	-2567.03
DOWN	Rspo1	69.5718	170.262	-1.29118	100.69	0.937112	-100.698
DOWN	Tlr13	118.089	286.498	-1.27865	168.409	0.954306	-168.414
DOWN	Bdh1	81.4722	288.135	-1.82237	206.663	0.976356	-206.671
DOWN	Aldh1l2	72.318	162.895	-1.17151	90.5767	0.926459	-90.5843
DOWN	Nfam1	42.1092	177.629	-2.07666	135.52	0.974052	-135.536
DOWN	Veph1	1.83084	191.545	-6.70903	189.714	0.990663	-189.832
DOWN	Qprt	11.9004	103.958	-3.12691	92.0575	0.964925	-92.1106
DOWN	Rcan2	296.596	637.663	-1.1043	341.068	0.953698	-341.07
DOWN	Fam46c	472.356	1960.47	-2.05325	1488.11	0.990566	-1488.11
DOWN	Tfcp2l1	34.7859	1394.02	-5.3246	1359.23	0.999445	-1359.24
DOWN	Dhcr7	2878.08	5044.83	-0.8097	2166.75	0.916762	-2166.75
DOWN	Bmx	32.0396	93.3166	-1.54228	61.277	0.908948	-61.2964
DOWN	Emx2	0.915418	49.9326	-5.76941	49.0171	0.910023	-49.3555
DOWN	Emilin2	167.522	789.917	-2.23735	622.395	0.990431	-622.399
DOWN	Cyp2d9	3.66167	205.46	-5.81021	201.799	0.991672	-201.882
DOWN	Fermt1	0.915418	51.5697	-5.81595	50.6543	0.912628	-50.9871
DOWN	Fermt3	81.4722	373.266	-2.19583	291.794	0.987391	-291.802
DOWN	Btk	30.2088	93.3166	-1.62716	63.1078	0.919388	-63.1288
DOWN	Cmya5	77.8106	1498.8	-4.26769	1420.99	0.999452	-1420.99
DOWN	Tmtc2	271.879	487.866	-0.843518	215.986	0.911628	-215.988
DOWN	Aass	52.1788	301.233	-2.52934	249.054	0.988027	-249.067
DOWN	Abca13	6.40793	356.895	-5.7995	350.487	0.9967	-350.535
DOWN	Anks4b	3.66167	76.1267	-4.37783	72.465	0.949806	-72.5971
DOWN	Cyp2j5	14.6467	297.958	-4.34646	283.312	0.995343	-283.345
DOWN	Fabp1	45.7709	650.761	-3.82962	604.99	0.998292	-605.002
DOWN	Fabp5	1084.77	2350.1	-1.11534	1265.33	0.957416	-1265.33
DOWN	Tram2	63.1639	153.891	-1.28473	90.7267	0.93112	-90.7358
DOWN	Clec1b	10.0696	109.688	-3.44533	99.6183	0.969924	-99.6779
DOWN	Chil1	10.0696	63.0296	-2.64602	52.96	0.913994	-53.0261
DOWN	Chil3	1.83084	253.756	-7.11479	251.925	0.994293	-252.025
DOWN	Dnm3os	59.5022	380.634	-2.67739	321.131	0.992838	-321.142
DOWN	Hebp1	84.2185	204.642	-1.28089	120.423	0.944957	-120.43
DOWN	Rtn2	191.322	345.435	-0.852409	154.113	0.908487	-154.115
DOWN	Mpeg1	649.032	1084.6	-0.740804	435.569	0.90477	-435.57
DOWN	Isg20	35.7013	183.359	-2.36062	147.658	0.978907	-147.676
DOWN	Rtkn	213.292	397.005	-0.896324	183.712	0.91606	-183.715
DOWN	Isg15	21.0546	81.0381	-1.94446	59.9835	0.916204	-60.015
DOWN	Igsf11	447.64	1730.45	-1.95074	1282.81	0.984288	-1282.81
DOWN	Igsf10	353.351	979.006	-1.47021	625.654	0.972322	-625.656
DOWN	Clec4f	4.57709	158.802	-5.11665	154.225	0.98651	-154.31
DOWN	Abcg2	974.005	1896.62	-0.961429	922.614	0.928339	-922.614
DOWN	Clec3b	62.2484	234.11	-1.91108	171.862	0.97361	-171.872
DOWN	Abcd2	346.944	600.009	-0.790284	253.066	0.906776	-253.067
DOWN	Cbs	25.6317	157.983	-2.62377	132.352	0.978847	-132.378
DOWN	Cyp2a4	0.5	80.2195	-7.32588	79.7195	0.956739	-80.0554
DOWN	Cyp2a5	6.40793	82.6752	-3.68953	76.2673	0.953667	-76.3565
DOWN	Gm5431	14.6467	66.3039	-2.17852	51.6572	0.906952	-51.7031
DOWN	Eno1	6860.15	12389.8	-0.852845	5529.68	0.921896	-5529.68
DOWN	Eno3	469.61	1971.93	-2.07007	1502.32	0.990585	-1502.32
DOWN	Rpl39	981.328	2039.05	-1.05509	1057.72	0.954889	-1057.72
DOWN	Rpl31	3365.08	5677.58	-0.754636	2312.5	0.90761	-2312.5
DOWN	Cel	0.5	800.558	-10.6449	800.058	0.998903	-800.129
DOWN	Dkk2	152.875	590.187	-1.94882	437.312	0.982586	-437.316
DOWN	Ube2l6	410.107	1191.01	-1.53812	780.907	0.973196	-780.909
DOWN	Cfb	224.277	2474.53	-3.4638	2250.25	0.999085	-2250.25
DOWN	Cfi	54.0097	1068.23	-4.30586	1014.22	0.999135	-1014.23
DOWN	Slco2a1	310.327	920.888	-1.56924	610.561	0.972823	-610.563
DOWN	Cfp	105.273	279.95	-1.41103	174.677	0.960296	-174.682
DOWN	Gstm6	58.5868	278.313	-2.24806	219.726	0.984727	-219.737
DOWN	C3	3452.96	19267.4	-2.48026	15814.5	0.993769	-15814.5
DOWN	Gm5424	41.1938	360.169	-3.12818	318.976	0.994606	-318.991
DOWN	Cgn	64.0793	185.815	-1.53593	121.735	0.953701	-121.745
DOWN	Rpl41	4956.07	8319.91	-0.74737	3363.84	0.907738	-3363.84
DOWN	Gm5483	2.74626	139.975	-5.67156	137.229	0.983451	-137.346
DOWN	Agtr2	1171.74	3612.33	-1.62428	2440.6	0.981367	-2440.6
DOWN	F2	106.189	2415.59	-4.50768	2309.4	0.999721	-2309.41
DOWN	F5	233.432	815.292	-1.80432	581.861	0.981223	-581.864
DOWN	F9	10.0696	126.059	-3.64602	115.99	0.977067	-116.047
DOWN	Ptafr	44.8555	108.869	-1.27924	64.0139	0.905281	-64.0267
DOWN	Ckm	21.97	5564.62	-7.9846	5542.65	0.999919	-5542.65
DOWN	Kcnc2	18.3084	81.0381	-2.1461	62.7297	0.927496	-62.7664
DOWN	3930402G23Rik	5.49251	61.3925	-3.48252	55.9	0.923243	-56.0084
DOWN	Gc	364.337	5987	-4.03849	5622.66	0.999846	-5622.66
DOWN	Lrtm1	5.49251	85.1309	-3.95415	79.6384	0.956572	-79.7365
DOWN	Hc	113.512	996.196	-3.13359	882.684	0.997411	-882.689
DOWN	Hp	399.122	3626.25	-3.18358	3227.13	0.998467	-3227.13
DOWN	Kcnj1	0.5	165.35	-8.36938	164.85	0.987886	-165.063
DOWN	Npas2	51.2634	155.528	-1.60117	104.264	0.954595	-104.277
DOWN	P4ha3	12.8159	113.781	-3.15025	100.965	0.969445	-101.014
DOWN	Kl	9.15418	456.76	-5.64086	447.606	0.997756	-447.642
DOWN	Bcat1	78.726	162.076	-1.04176	83.3502	0.915289	-83.3567
DOWN	Kcnn4	15.5621	76.9453	-2.30579	61.3832	0.926531	-61.4264
DOWN	Crp	15.5621	520.608	-5.06409	505.046	0.998082	-505.072
DOWN	Alas2	446.724	2397.58	-2.42412	1950.86	0.993277	-1950.86
DOWN	Kcnk6	109.85	222.65	-1.01924	112.8	0.931148	-112.805
DOWN	Cth	156.537	302.051	-0.948293	145.515	0.914032	-145.518
DOWN	Rnf26	357.013	600.828	-0.750975	243.815	0.901865	-243.816
DOWN	Il23r	63.1639	148.161	-1.22999	84.9967	0.926399	-85.0056
DOWN	Tmem72	4.57709	89.2238	-4.28492	84.6467	0.960938	-84.7551
DOWN	Pkhd1	21.0546	500.963	-4.57249	479.908	0.997925	-479.93
DOWN	Abra	5.49251	130.971	-4.57563	125.478	0.980427	-125.562
DOWN	Mest	2162.22	10614.4	-2.29543	8452.14	0.99187	-8452.14
DOWN	Bex1	107.104	278.313	-1.37769	171.209	0.959791	-171.214
DOWN	Itm2a	224.277	2223.23	-3.3093	1998.95	0.998295	-1998.95
DOWN	Tmem8c	0.915418	47.4769	-5.69665	46.5614	0.901708	-46.9086
DOWN	Gpm6a	91.5418	422.38	-2.20604	330.839	0.988225	-330.846
DOWN	Tmem27	1.83084	225.924	-6.94719	224.094	0.993105	-224.201
DOWN	Tmem26	618.823	1186.92	-0.939626	568.099	0.927083	-568.1
DOWN	Tmem37	54.9251	140.793	-1.35804	85.8684	0.932226	-85.8791
DOWN	Tmem44	128.159	306.963	-1.26013	178.804	0.955218	-178.808
DOWN	Tfap4	91.5418	193.182	-1.07746	101.64	0.927782	-101.646
DOWN	Mybpc1	70.4872	4889.3	-6.11612	4818.81	0.999912	-4818.82
DOWN	Mybpc2	1.83084	427.292	-7.86657	425.461	0.997577	-425.534
DOWN	Xk	102.527	226.743	-1.14506	124.216	0.93972	-124.221
DOWN	Nid1	7635.5	14130.1	-0.887976	6494.59	0.925682	-6494.59
DOWN	Dao	0.5	75.3081	-7.23473	74.8081	0.95204	-75.1572
DOWN	Dcn	6197.38	11220.1	-0.856354	5022.71	0.922547	-5022.71
DOWN	Dcx	152.875	965.09	-2.65831	812.215	0.995499	-812.22
DOWN	Pon1	131.82	356.077	-1.43362	224.256	0.96616	-224.261
DOWN	Rgs16	21.97	112.962	-2.36223	90.9922	0.958741	-91.0228
DOWN	Dlk1	1646.84	4035.53	-1.29306	2388.7	0.965806	-2388.7
DOWN	Acan	19.2238	288.135	-3.90578	268.912	0.994782	-268.94
DOWN	Des	755.22	3751.49	-2.3125	2996.27	0.991741	-2996.27
DOWN	Xirp2	10.985	1713.26	-7.28506	1702.28	0.999608	-1702.29
DOWN	Xirp1	19.2238	737.529	-5.26173	718.305	0.998759	-718.324
DOWN	Lcat	21.97	265.216	-3.59356	243.246	0.993672	-243.272
DOWN	Nipal1	14.6467	471.494	-5.00859	456.848	0.997797	-456.875
DOWN	Rdh19	0.5	56.4811	-6.8197	55.9811	0.923889	-56.395
DOWN	Rab33a	194.984	440.389	-1.17542	245.405	0.955504	-245.408
DOWN	2210010C04Rik	0.5	499.326	-9.96384	498.826	0.998044	-498.925
DOWN	Cilp	170.268	316.785	-0.8957	146.517	0.911136	-146.52
DOWN	Enpp3	79.6414	160.439	-1.01044	80.7977	0.912421	-80.804
DOWN	Ston2	254.486	518.153	-1.02579	263.666	0.949721	-263.668
DOWN	F10	48.5172	761.267	-3.97184	712.75	0.998574	-712.761
DOWN	F12	28.378	532.068	-4.22877	503.69	0.998035	-503.708
DOWN	F11	6.40793	216.92	-5.08116	210.512	0.992284	-210.574
DOWN	Dpt	254.486	1228.67	-2.27144	974.182	0.991049	-974.185
DOWN	Gatsl2	268.218	585.275	-1.12571	317.058	0.954372	-317.06
DOWN	Fam20a	126.328	250.481	-0.987532	124.154	0.909597	-124.158
DOWN	Sycn	0.5	109.688	-7.77726	109.188	0.975165	-109.465
DOWN	Cish	81.4722	171.899	-1.07718	90.4268	0.921378	-90.4332
DOWN	Lcn2	9.15418	455.123	-5.63568	445.969	0.99774	-446.005
DOWN	Arhgef16	4.57709	91.6795	-4.3241	87.1024	0.963154	-87.2096
DOWN	Dse	474.187	816.93	-0.784756	342.743	0.908108	-342.744
DOWN	Dsp	137.313	1017.48	-2.88946	880.166	0.996292	-880.17
DOWN	Slco1b2	52.1788	223.469	-2.09854	171.29	0.979803	-171.303
DOWN	Lcp1	671.917	1398.93	-1.05797	727.013	0.954432	-727.014
DOWN	Lcp2	56.7559	157.165	-1.46943	100.409	0.944847	-100.42
DOWN	Cebpd	48.5172	145.705	-1.58648	97.1877	0.951175	-97.2006
DOWN	Obscn	158.367	915.976	-2.53203	757.609	0.992616	-757.613
DOWN	Chmp4c	12.8159	89.2238	-2.7995	76.4079	0.950627	-76.4592
DOWN	Fsd2	23.8009	131.789	-2.46915	107.988	0.968138	-108.017
DOWN	Asxl3	135.482	596.735	-2.13899	461.253	0.989043	-461.258
DOWN	Apoc3	21.97	236.566	-3.42863	214.596	0.991845	-214.623
DOWN	Apoc4	175.76	379.815	-1.11169	204.055	0.949091	-204.058
DOWN	Megf6	200.477	736.71	-1.87766	536.233	0.982969	-536.237
DOWN	Apoa1	660.017	12962	-4.29564	12302	0.99994	-12302
DOWN	Apoa2	203.223	3027.06	-3.89678	2823.84	0.999633	-2823.84
DOWN	Apoa4	3.66167	552.533	-7.23741	548.871	0.998248	-548.919
DOWN	Apoa5	21.97	553.351	-4.65459	531.381	0.998173	-531.401
DOWN	Treml2	13.7313	113.781	-3.05072	100.049	0.969441	-100.096
DOWN	Ppbp	6.40793	130.971	-4.35324	124.563	0.980154	-124.639
DOWN	Hykk	158.367	362.625	-1.1952	204.258	0.95377	-204.261
DOWN	C1qtnf7	336.874	562.355	-0.739273	225.481	0.900254	-225.483
DOWN	C1qtnf1	519.042	942.989	-0.861389	423.947	0.920194	-423.947
DOWN	C1qtnf3	46.6863	592.642	-3.66609	545.956	0.997919	-545.968
DOWN	Dmc1	36.6167	150.616	-2.0403	114	0.968053	-114.018
DOWN	Fads3	192.238	433.022	-1.17155	240.784	0.955159	-240.787
DOWN	Gsta3	213.292	445.3	-1.06195	232.008	0.949144	-232.01
DOWN	Sertad4	278.287	624.566	-1.16628	346.279	0.957923	-346.281
DOWN	Gsta2	0.5	153.072	-8.25807	152.572	0.986175	-152.795
DOWN	Angptl7	16.4775	72.8524	-2.14448	56.3749	0.917147	-56.4157
DOWN	Angptl1	144.636	349.528	-1.27298	204.892	0.957572	-204.896
DOWN	Angptl3	51.2634	818.567	-3.9971	767.303	0.998746	-767.314
DOWN	Myadm	1876.61	4028.17	-1.102	2151.56	0.956833	-2151.56
DOWN	Postn	8856.67	23622.2	-1.41531	14765.5	0.973018	-14765.5
DOWN	Mgam	40.2784	216.102	-2.42363	175.823	0.982843	-175.84
DOWN	Tbx15	10.0696	169.443	-4.07272	159.374	0.987112	-159.426
DOWN	Ldb3	21.0546	971.639	-5.52821	950.584	0.9991	-950.6
DOWN	Tbx18	30.2088	111.325	-1.88174	81.1163	0.943208	-81.1381
DOWN	Epn3	150.129	310.237	-1.04717	160.108	0.942688	-160.112
DOWN	Efs	81.4722	184.996	-1.18311	103.524	0.933925	-103.531
DOWN	Tnfaip8	188.576	342.161	-0.859527	153.585	0.908989	-153.587
DOWN	Ehf	23.8009	113.781	-2.25717	89.9799	0.956469	-90.0082
DOWN	Slco4c1	2.74626	180.085	-6.03507	177.338	0.989444	-177.441
DOWN	Eps8	577.629	1056.77	-0.871446	479.141	0.922306	-479.141
DOWN	Adh7	785.429	1731.27	-1.14028	945.84	0.958431	-945.84
DOWN	F13b	21.0546	473.132	-4.49003	452.077	0.997775	-452.099
DOWN	Dnmt3b	95.2035	193.182	-1.02087	97.9782	0.924456	-97.9835
DOWN	Eln	1888.51	10176.4	-2.42991	8287.91	0.993572	-8287.91
DOWN	Aadac	11.9004	263.578	-4.46915	251.678	0.99428	-251.718
DOWN	Csf2rb	126.328	499.326	-1.98281	372.998	0.981938	-373.003
DOWN	Aadat	8.23877	266.034	-5.01304	257.795	0.994543	-257.844
DOWN	Emb	1292.57	3108.92	-1.26617	1816.35	0.965339	-1816.35
DOWN	Serpina1e	35.7013	24172.3	-9.40316	24136.6	1	-24136.6
DOWN	Ldha	4719.9	9208.06	-0.964141	4488.16	0.929164	-4488.16
DOWN	CJ186046Rik	0.5	59.7554	-6.901	59.2554	0.931314	-59.6559
DOWN	Serpina3m	33.8705	1019.12	-4.91115	985.245	0.999147	-985.257
DOWN	Serpina3n	105.273	1641.23	-3.96257	1535.95	0.999383	-1535.96
DOWN	Serpina3k	48.5172	2140.55	-5.46334	2092.03	0.999693	-2092.04
DOWN	Serpina3g	78.726	440.389	-2.48387	361.663	0.990632	-361.671
DOWN	Socs3	134.566	361.806	-1.4269	227.24	0.966326	-227.244
DOWN	Socs2	259.979	714.609	-1.45876	454.63	0.971541	-454.632
DOWN	Pkhd1l1	227.939	732.617	-1.68441	504.678	0.979925	-504.681
DOWN	Oasl2	257.233	546.803	-1.08795	289.57	0.952141	-289.572
DOWN	Gfpt2	116.258	504.237	-2.11677	387.979	0.988413	-387.985
DOWN	Serpina1c	107.104	1143.54	-3.41642	1036.43	0.998521	-1036.44
DOWN	Serpina1d	120.835	2657.07	-4.45872	2536.23	0.999762	-2536.24
DOWN	Serpina1a	129.074	2338.65	-4.1794	2209.57	0.999674	-2209.57
DOWN	Serpina1b	268.218	6148.25	-4.5187	5880.04	0.999925	-5880.04
DOWN	Serpina11	6.40793	316.785	-5.6275	310.377	0.996035	-310.428
DOWN	Serpina10	4.57709	147.342	-5.00859	142.765	0.984414	-142.853
DOWN	Pcsk9	3.66167	130.152	-5.15155	126.49	0.980721	-126.595
DOWN	Pcsk6	388.137	967.546	-1.31776	579.408	0.968652	-579.41
DOWN	Atp5g1	1104.91	2002.21	-0.857667	897.304	0.921676	-897.305
DOWN	Sh3pxd2b	492.495	1672.33	-1.76368	1179.84	0.98211	-1179.84
DOWN	Ftcd	4.57709	99.0466	-4.4356	94.4695	0.967821	-94.5736
DOWN	Gpr161	171.183	366.718	-1.09913	195.535	0.948279	-195.538
DOWN	Cyp26b1	112.596	265.216	-1.236	152.619	0.950962	-152.624
DOWN	Timd2	5.49251	58.9368	-3.42363	53.4443	0.91904	-53.5538
DOWN	Timd4	19.2238	87.5866	-2.18782	68.3628	0.936535	-68.3978
DOWN	Ezr	630.723	2072.61	-1.71637	1441.89	0.981649	-1441.89
DOWN	Gpr182	173.929	351.984	-1.01701	178.054	0.944437	-178.057
DOWN	Vasn	362.506	622.929	-0.781065	260.424	0.906162	-260.425
DOWN	Ggta1	443.978	812.837	-0.872478	368.859	0.921356	-368.86
DOWN	Camta1	492.495	825.934	-0.745917	333.439	0.904331	-333.44
DOWN	Cyp39a1	319.481	744.077	-1.21972	424.596	0.96228	-424.598
DOWN	Rab7b	151.044	381.452	-1.33653	230.408	0.963706	-230.412
DOWN	Ftl1	6487.57	14661.3	-1.17627	8173.78	0.961365	-8173.78
DOWN	Vav1	37.5322	145.705	-1.95685	108.173	0.959704	-108.19
DOWN	Apbb1ip	32.0396	129.334	-2.01317	97.2939	0.960597	-97.3147
DOWN	Slc7a7	39.363	123.604	-1.65081	84.2406	0.942644	-84.2568
DOWN	Fah	282.864	752.263	-1.41113	469.399	0.969062	-469.401
DOWN	Gpr157	42.1092	146.523	-1.79892	104.414	0.955836	-104.43
DOWN	Fap	158.367	328.245	-1.0515	169.878	0.943829	-169.881
DOWN	Crip1	142.805	464.946	-1.70301	322.141	0.97839	-322.145
DOWN	Fcer1g	101.611	326.608	-1.6845	224.997	0.975002	-225.003
DOWN	Fbxo32	264.556	488.684	-0.88533	224.128	0.918843	-224.13
DOWN	Sema6a	608.753	1140.26	-0.905438	531.51	0.92518	-531.511
DOWN	Sema6c	45.7709	146.523	-1.67863	100.753	0.952902	-100.767
DOWN	Fbxo40	25.6317	155.528	-2.60117	129.896	0.978051	-129.922
DOWN	Fgb	320.396	25033.4	-6.28785	24713	1	-24713
DOWN	Fga	346.028	25472.2	-6.20189	25126.1	1	-25126.1
DOWN	Itpripl1	213.292	428.11	-1.00515	214.818	0.947421	-214.82
DOWN	Fgg	206.885	15769.7	-6.25218	15562.8	0.999991	-15562.8
DOWN	Sema4d	205.054	442.845	-1.1108	237.791	0.950928	-237.793
DOWN	Sema4a	69.5718	148.161	-1.09059	78.5888	0.912415	-78.5963
DOWN	S1pr2	212.377	565.63	-1.41323	353.253	0.967928	-353.255
DOWN	Sema4g	54.0097	183.359	-1.76338	129.349	0.964273	-129.361
DOWN	Sh2d4a	163.86	365.899	-1.15898	202.039	0.951351	-202.043
DOWN	Sh2d4b	72.318	201.367	-1.4774	129.049	0.955281	-129.058
DOWN	Pamr1	44.8555	581.182	-3.69563	536.327	0.997897	-536.34
DOWN	Sema3a	81.4722	937.259	-3.52407	855.787	0.998345	-855.794
DOWN	Sema3c	526.366	2598.13	-2.30334	2071.77	0.991603	-2071.77
DOWN	Sema3d	179.422	1607.66	-3.16354	1428.24	0.997884	-1428.25
DOWN	Gpld1	144.636	563.992	-1.96325	419.356	0.982439	-419.361
DOWN	Entpd1	783.598	1425.12	-0.862902	641.526	0.921203	-641.527
DOWN	Fn1	6566.3	37104	-2.49842	30537.7	0.993794	-30537.7
DOWN	H19	2002.94	73549.9	-5.19853	71546.9	1	-71546.9
DOWN	Bhmt	253.571	1204.93	-2.24849	951.359	0.991014	-951.362
DOWN	Glipr2	159.283	553.351	-1.7966	394.068	0.980107	-394.072
DOWN	BC067074	205.969	383.908	-0.898332	177.939	0.91543	-177.941
DOWN	Gm39090	70.4872	228.38	-1.696	157.893	0.969025	-157.902
DOWN	Fus	588.614	1492.25	-1.34209	903.633	0.969369	-903.634
DOWN	Gm39079	0.5	48.2954	-6.59381	47.7954	0.904704	-48.2481
DOWN	Ppp1r15a	355.182	663.858	-0.902314	308.675	0.92198	-308.677
DOWN	Eif3f	1378.62	2306.72	-0.742619	928.101	0.906181	-928.101
DOWN	Fyb	101.611	212.827	-1.06662	111.216	0.931831	-111.221
DOWN	Ahcyl2	2396.57	5020.27	-1.0668	2623.7	0.955698	-2623.7
DOWN	Uap1l1	124.497	235.747	-0.921131	111.25	0.903592	-111.254
DOWN	Il1r2	3.66167	85.9495	-4.55291	82.2878	0.959302	-82.4137
DOWN	Il1r1	258.148	739.984	-1.5193	481.836	0.972256	-481.839
DOWN	Il1rn	10.985	153.891	-3.8083	142.906	0.984241	-142.956
DOWN	Lmntd1	34.7859	129.334	-1.89452	94.5476	0.952598	-94.5666
DOWN	Mia2	2.74626	75.3081	-4.77727	72.5619	0.949815	-72.719
DOWN	LOC102639543	16.4775	70.3967	-2.09501	53.9192	0.910807	-53.9599
DOWN	Aldob	228.855	11200.4	-5.61298	10971.6	0.999975	-10971.6
DOWN	Miat	17.3929	72.0339	-2.05017	54.6409	0.913057	-54.6794
DOWN	Slc8a1	1398.76	3857.09	-1.46336	2458.33	0.973507	-2458.33
DOWN	Dok2	24.7163	110.507	-2.1606	85.7902	0.952896	-85.8174
DOWN	Proc	41.1938	622.111	-3.91667	580.917	0.99821	-580.93
DOWN	Tgfb2	164.775	586.912	-1.83264	422.137	0.98185	-422.141
DOWN	Fut9	13.7313	518.153	-5.23784	504.421	0.998079	-504.449
DOWN	Hspb7	17.3929	479.68	-4.7855	462.287	0.997828	-462.312
DOWN	Hspb1	303.919	772.727	-1.34627	468.808	0.968279	-468.81
DOWN	Tgfbi	801.906	2427.87	-1.59818	1625.96	0.981182	-1625.96
DOWN	Fblim1	247.163	477.224	-0.949205	230.061	0.922463	-230.063
DOWN	Prr5	116.258	219.376	-0.916073	103.118	0.900201	-103.122
DOWN	Aff3	308.496	856.221	-1.47273	547.725	0.97204	-547.727
DOWN	Exph5	46.6863	242.296	-2.3757	195.609	0.984736	-195.624
DOWN	Vcan	628.892	9086.91	-3.8529	8458.02	0.999784	-8458.02
DOWN	Proz	54.9251	393.731	-2.84167	338.805	0.993797	-338.817
DOWN	Clmp	482.425	872.592	-0.855001	390.167	0.919861	-390.168
DOWN	Igfbp3	2257.42	3907.02	-0.791392	1649.6	0.911995	-1649.6
DOWN	Fam171a2	121.751	247.207	-1.02179	125.456	0.935323	-125.461
DOWN	Igfbp2	153.79	1635.5	-3.41069	1481.71	0.998837	-1481.71
DOWN	Igfbp5	3019.05	9562.5	-1.66329	6543.45	0.981668	-6543.45
DOWN	Igfbp4	1885.76	4611.8	-1.29018	2726.04	0.96584	-2726.04
DOWN	Igfbp1	17.3929	4800.89	-8.10866	4783.5	0.999912	-4783.51
DOWN	Cln6	255.402	557.444	-1.12606	302.042	0.954027	-302.044
DOWN	Gla	283.78	509.148	-0.843315	225.369	0.912186	-225.37
DOWN	Ttc39c	266.387	559.081	-1.06954	292.694	0.951517	-292.696
DOWN	Bin2	34.7859	97.4094	-1.48556	62.6235	0.910362	-62.6412
DOWN	Bin1	800.991	1392.38	-0.797697	591.391	0.911173	-591.391
DOWN	Pik3ap1	195.9	402.735	-1.03972	206.835	0.947192	-206.838
DOWN	Clps	0.5	762.086	-10.5738	761.586	0.998818	-761.659
DOWN	Gm19950	0.5	49.114	-6.61806	48.614	0.907334	-49.0624
DOWN	Miox	0.5	62.2111	-6.9591	61.7111	0.934617	-62.1022
DOWN	Fbln1	893.448	1633.04	-0.870104	739.592	0.923162	-739.593
DOWN	Fbln2	857.747	3922.57	-2.19318	3064.82	0.991647	-3064.83
DOWN	Fbln5	1091.18	2731.56	-1.32384	1640.38	0.969861	-1640.38
DOWN	Rpl22l1	125.412	252.119	-1.00742	126.706	0.935598	-126.71
DOWN	Piezo1	1119.56	2000.58	-0.837489	881.02	0.918053	-881.021
DOWN	Tceal7	4.57709	930.71	-7.66776	926.133	0.999082	-926.165
DOWN	Il4ra	1953.5	4566.78	-1.22512	2613.28	0.964489	-2613.28
DOWN	Shank2	189.492	431.385	-1.18684	241.893	0.955695	-241.896
DOWN	Psd4	32.0396	127.696	-1.99479	95.6568	0.953397	-95.6776
DOWN	Cma1	151.044	485.41	-1.68423	334.366	0.978314	-334.37
DOWN	Mapk13	245.332	665.495	-1.43969	420.163	0.970654	-420.165
DOWN	Acvr2b	230.685	554.988	-1.26653	324.303	0.962004	-324.305
DOWN	Sostdc1	45.7709	326.608	-2.83506	280.837	0.992522	-280.851
DOWN	Cirbp	686.564	1243.4	-0.856828	556.839	0.920915	-556.84
DOWN	Ctrb1	0.5	2859.25	-12.4814	2858.75	0.999809	-2858.78
DOWN	Hal	29.2934	103.139	-1.81595	73.846	0.935235	-73.8683
DOWN	Ryr1	24.7163	1329.35	-5.74912	1304.64	0.999389	-1304.65
DOWN	Ryr3	86.9647	234.929	-1.43372	147.964	0.958381	-147.971
DOWN	Lrrc17	106.189	619.655	-2.54484	513.466	0.991911	-513.473
DOWN	Gys2	145.552	286.498	-0.976997	140.947	0.913465	-140.95
DOWN	Gypa	59.5022	965.909	-4.02087	906.406	0.998978	-906.415
DOWN	Gypc	343.282	671.225	-0.967402	327.943	0.925735	-327.944
DOWN	Nfe2l3	14.6467	76.9453	-2.39326	62.2986	0.929866	-62.3445
DOWN	Hck	53.0943	160.439	-1.5954	107.345	0.955964	-107.357
DOWN	Hdc	203.223	1419.39	-2.80414	1216.17	0.995991	-1216.17
DOWN	Lrrc32	237.093	736.71	-1.63564	499.617	0.9797	-499.619
DOWN	Cfhr2	22.8855	166.169	-2.86015	143.284	0.981891	-143.312
DOWN	Hgd	33.8705	205.46	-2.60076	171.59	0.985297	-171.609
DOWN	Atp8b2	1135.12	1910.53	-0.751133	775.416	0.90672	-775.416
DOWN	Atp8b1	127.243	315.148	-1.30844	187.905	0.956613	-187.91
DOWN	Atp8b4	34.7859	117.874	-1.76067	83.0877	0.942939	-83.1064
DOWN	Myh10	2458.81	5459.02	-1.15068	3000.21	0.959374	-3000.21
DOWN	Dpp4	76.8951	897.968	-3.5457	821.073	0.998295	-821.08
DOWN	Slc9a2	3.66167	72.8524	-4.3144	69.1908	0.946082	-69.3251
DOWN	Slc9a3	3.66167	72.0339	-4.2981	68.3722	0.944678	-68.5072
DOWN	Slc9a9	84.2185	173.536	-1.04303	89.3176	0.919689	-89.3237
DOWN	Tgif2	162.944	397.823	-1.28775	234.879	0.959619	-234.882
DOWN	Rpl37a	2930.25	4987.53	-0.767299	2057.27	0.909299	-2057.27
DOWN	Cyp24a1	0.5	284.861	-9.15412	284.361	0.995383	-284.509
DOWN	S100g	0.5	572.997	-10.1624	572.497	0.998339	-572.587
DOWN	Sgol1	135.482	256.211	-0.919234	120.729	0.906682	-120.733
DOWN	Lgi2	85.1339	423.199	-2.31353	338.065	0.988441	-338.073
DOWN	Ackr4	17.3929	121.148	-2.80019	103.755	0.969159	-103.793
DOWN	Crmp1	192.238	415.832	-1.11311	223.594	0.950276	-223.597
DOWN	Gm42411	0.5	67.941	-7.08621	67.441	0.943387	-67.8123
DOWN	Hpd	112.596	1101.79	-3.29062	989.194	0.997781	-989.2
DOWN	Acmsd	1.83084	48.2954	-4.72131	46.4646	0.901699	-46.7039
DOWN	Hpn	16.4775	288.135	-4.12818	271.658	0.994926	-271.689
DOWN	Hpx	330.466	1994.03	-2.59311	1663.56	0.996154	-1663.56
DOWN	Jag1	757.966	1442.31	-0.92818	684.348	0.926998	-684.349
DOWN	Snai2	79.6414	198.093	-1.31459	118.452	0.94454	-118.459
DOWN	Hrc	37.5322	433.022	-3.52824	395.49	0.996631	-395.505
DOWN	Hrg	33.8705	385.545	-3.5088	351.674	0.996063	-351.692
DOWN	Hrk	16.4775	99.0466	-2.58761	82.569	0.955877	-82.6096
DOWN	Sgms2	260.894	674.499	-1.37035	413.605	0.968019	-413.607
DOWN	Akr1b7	8860.33	44202.6	-2.3187	35342.3	0.993581	-35342.3
DOWN	Klkb1	43.0247	382.271	-3.15136	339.246	0.994932	-339.261
DOWN	Timp2	1403.34	2871.53	-1.03296	1468.2	0.954507	-1468.2
DOWN	Ifitm1	56.7559	180.085	-1.66583	123.329	0.961656	-123.34
DOWN	Tead3	122.666	231.654	-0.917238	108.988	0.902479	-108.992
DOWN	Tead2	263.64	604.102	-1.19622	340.462	0.958447	-340.464
DOWN	BC021891	64.0793	163.713	-1.35324	99.6341	0.941024	-99.6432
DOWN	Agrn	1642.26	3787.51	-1.20557	2145.25	0.961675	-2145.25
DOWN	Ubtd2	482.425	1051.04	-1.12344	568.614	0.956356	-568.615
DOWN	Ifi205	15.5621	93.3166	-2.5841	77.7545	0.951407	-77.7974
DOWN	Ifi204	170.268	619.655	-1.86366	449.387	0.982132	-449.391
DOWN	Hoxa11	0.5	52.3883	-6.71117	51.8883	0.915135	-52.3205
DOWN	Hoxa10	0.915418	110.507	-6.91548	109.591	0.975165	-109.809
DOWN	Cnppd1	435.739	786.643	-0.852244	350.903	0.918677	-350.904
DOWN	Agxt	38.4476	116.236	-1.5961	77.7889	0.936451	-77.8053
DOWN	Zfas1	86.9647	190.726	-1.133	103.761	0.9307	-103.767
DOWN	Id4	75.9797	153.891	-1.01822	77.9108	0.909732	-77.9175
DOWN	Tmprss6	24.7163	203.823	-3.04378	179.107	0.988065	-179.133
DOWN	Ptk7	828.454	1511.07	-0.867082	682.62	0.92303	-682.621
DOWN	Tmprss2	2.74626	237.384	-6.43362	234.638	0.993562	-234.726
DOWN	Tinag	0.915418	68.7596	-6.23099	67.8442	0.943387	-68.1297
DOWN	Gfra1	149.213	876.685	-2.55468	727.472	0.992575	-727.476
DOWN	Cdcp1	5.49251	76.9453	-3.8083	71.4528	0.948386	-71.5542
DOWN	Gfra3	107.104	224.287	-1.06634	117.183	0.933956	-117.188
DOWN	Card10	83.3031	167.806	-1.01035	84.5031	0.915856	-84.5091
DOWN	G6pc	147.382	1886.8	-3.6783	1739.41	0.999304	-1739.42
DOWN	Cnn1	24.7163	235.747	-3.25371	211.031	0.99097	-211.056
DOWN	Keg1	1.83084	149.798	-6.35437	147.967	0.985326	-148.103
DOWN	Mkl1	399.122	686.777	-0.783011	287.655	0.907005	-287.656
DOWN	Ina	154.706	292.228	-0.91757	137.523	0.911136	-137.526
DOWN	Cnr2	33.8705	99.0466	-1.54808	65.1761	0.914994	-65.1945
DOWN	Retnlg	0.915418	73.671	-6.33052	72.7556	0.949824	-73.0305
DOWN	Erbb2	225.193	703.967	-1.64435	478.774	0.979584	-478.777
DOWN	Erbb4	53.0943	530.431	-3.32054	477.337	0.997229	-477.348
DOWN	Erbb3	263.64	685.959	-1.37955	422.318	0.968608	-422.321
DOWN	Pdzk1	7.32335	619.655	-6.40282	612.332	0.998499	-612.365
DOWN	Col8a1	187.661	428.11	-1.18986	240.45	0.955635	-240.453
DOWN	Col8a2	218.785	524.701	-1.26198	305.916	0.961584	-305.919
DOWN	Kank1	619.738	1443.13	-1.21947	823.395	0.963659	-823.396
DOWN	Pgam2	5.49251	627.022	-6.83491	621.53	0.99853	-621.567
DOWN	Kirrel	1065.55	1804.94	-0.760356	739.393	0.907259	-739.393
DOWN	Ahsg	3351.35	74727.8	-4.47883	71376.4	0.999987	-71376.4
DOWN	Zfp618	528.196	1164	-1.13995	635.805	0.957889	-635.806
DOWN	Olfml2b	482.425	1267.96	-1.39413	785.534	0.970028	-785.536
DOWN	Il6ra	86.9647	195.637	-1.16968	108.673	0.936094	-108.679
DOWN	Kera	0.5	85.9495	-7.42542	85.4495	0.961684	-85.7715
DOWN	Slc14a1	10.0696	107.232	-3.41266	97.1626	0.968871	-97.2225
DOWN	Fibin	197.73	554.988	-1.48892	357.258	0.970871	-357.261
DOWN	Htatip2	186.745	388.819	-1.05803	202.074	0.947383	-202.077
DOWN	Lhx1	0.915418	74.4896	-6.34646	73.5741	0.950937	-73.8474
DOWN	Slc27a5	34.7859	191.545	-2.46111	156.759	0.980546	-156.778
DOWN	Slc27a2	453.132	1146.81	-1.33963	693.68	0.969	-693.681
DOWN	Slc27a6	28.378	135.882	-2.25951	107.504	0.966273	-107.528
DOWN	C1ql3	15.5621	67.1225	-2.10876	51.5604	0.906203	-51.6035
DOWN	Atp1a4	32.9551	97.4094	-1.56356	64.4544	0.913659	-64.4733
DOWN	Plekhh2	324.058	672.043	-1.0523	347.985	0.951993	-347.987
DOWN	Atp1b1	1825.34	3142.48	-0.783734	1317.13	0.910938	-1317.13
DOWN	Atp1b4	0.5	1624.04	-11.6654	1623.54	0.999574	-1623.58
DOWN	Plekhg3	277.372	816.111	-1.55694	538.739	0.972557	-538.741
DOWN	Smap2	469.61	781.731	-0.735211	312.122	0.903172	-312.122
DOWN	Plekhg2	332.297	662.22	-0.994839	329.924	0.925816	-329.925
DOWN	Cobl	113.512	346.254	-1.60899	232.742	0.975096	-232.747
DOWN	Rps14	3663.5	6543.62	-0.836865	2880.12	0.918846	-2880.12
DOWN	Paqr5	16.4775	102.321	-2.63453	85.8433	0.958246	-85.8837
DOWN	Bend4	140.059	271.764	-0.95632	131.705	0.911258	-131.709
DOWN	Hs3st3b1	51.2634	354.439	-2.78954	303.176	0.992509	-303.189
DOWN	Mep1a	1.83084	825.934	-8.81738	824.103	0.998953	-824.15
DOWN	Mep1b	0.5	72.8524	-7.18691	72.3524	0.949824	-72.7085
DOWN	Mlf1	112.596	256.211	-1.18617	143.615	0.946396	-143.62
DOWN	Hoxc10	0.5	73.671	-7.20302	73.171	0.950937	-73.5247
DOWN	Mmel1	26.5471	100.684	-1.9232	74.1366	0.936915	-74.1615
DOWN	Cacna1g	46.6863	288.135	-2.62568	241.449	0.990481	-241.463
DOWN	Cacna1e	88.7956	177.629	-1.00031	88.8334	0.918768	-88.839
DOWN	Mlip	8.23877	90.8609	-3.46316	82.6221	0.958669	-82.6947
DOWN	Zfp551	109.85	264.397	-1.26717	154.547	0.95221	-154.552
DOWN	Cacna1s	6.40793	451.03	-6.13722	444.622	0.997734	-444.665
DOWN	Baalc	45.7709	287.317	-2.65014	241.546	0.990481	-241.561
DOWN	Nphs2	8.23877	311.055	-5.2386	302.817	0.995844	-302.862
DOWN	Nphs1	0.5	118.692	-7.89108	118.192	0.978377	-118.455
DOWN	Epb41l3	1024.35	1849.14	-0.852143	824.789	0.92093	-824.789
DOWN	Fcrls	48.5172	185.815	-1.9373	137.297	0.968341	-137.311
DOWN	Abhd17c	369.829	620.474	-0.746511	250.645	0.902141	-250.646
DOWN	Coro1a	98.8652	302.051	-1.61126	203.186	0.973406	-203.192
DOWN	Rimklb	15.5621	97.4094	-2.64602	81.8473	0.955012	-81.8901
DOWN	Pom121	362.506	606.558	-0.742642	244.052	0.901135	-244.053
DOWN	Zfp599	33.8705	94.9537	-1.4872	61.0833	0.908694	-61.1014
DOWN	Nos1	68.6564	227.562	-1.72879	158.905	0.969191	-158.915
DOWN	Aim1	107.104	310.237	-1.53436	203.133	0.966125	-203.139
DOWN	Snord22	35.7013	99.0466	-1.47213	63.3453	0.911559	-63.3624
DOWN	Zfp568	646.285	1246.68	-0.947845	600.392	0.927521	-600.392
DOWN	Acox2	10.0696	155.528	-3.94909	145.458	0.984799	-145.512
DOWN	Nckap1l	99.7806	322.515	-1.69254	222.735	0.974842	-222.741
DOWN	Col9a1	0.915418	49.9326	-5.76941	49.0171	0.910023	-49.3555
DOWN	Hoga1	40.2784	261.123	-2.69665	220.844	0.989522	-220.861
DOWN	S100a10	1610.22	2702.91	-0.747253	1092.69	0.907143	-1092.69
DOWN	S100a11	319.481	657.309	-1.04084	337.828	0.951639	-337.83
DOWN	Tmem229a	14.6467	187.452	-3.67787	172.805	0.988541	-172.844
DOWN	Tacstd2	0.5	62.2111	-6.9591	61.7111	0.934617	-62.1022
DOWN	Bach2	144.636	803.014	-2.473	658.378	0.992381	-658.382
DOWN	Bach1	746.981	1368.64	-0.873603	621.662	0.922899	-621.663
DOWN	Liph	11.9004	162.895	-3.77485	150.994	0.98557	-151.042
DOWN	Gpr17	4.57709	62.2111	-3.76467	57.634	0.927628	-57.7568
DOWN	Lipc	6.40793	203.005	-4.98551	196.597	0.991259	-196.66
DOWN	Zfp354c	530.027	919.25	-0.794391	389.223	0.909625	-389.224
DOWN	Slc39a4	12.8159	135.882	-3.40635	123.066	0.979233	-123.113
DOWN	Slc39a8	86.9647	566.448	-2.70344	479.483	0.994572	-479.491
DOWN	Slc39a5	1.83084	225.924	-6.94719	224.094	0.993105	-224.201
DOWN	Acot1	26.5471	160.439	-2.5954	133.892	0.97917	-133.917
DOWN	Pyhin1	32.0396	137.519	-2.1017	105.48	0.964505	-105.5
DOWN	Gpr39	1.83084	49.114	-4.74556	47.2832	0.904695	-47.5207
DOWN	Pth1r	115.343	272.583	-1.24077	157.24	0.951705	-157.245
DOWN	Csrp2	672.832	1191.83	-0.824863	519.001	0.915821	-519.001
DOWN	Csrp3	0.915418	391.275	-8.73954	390.359	0.997226	-390.457
DOWN	Adamts15	177.591	419.925	-1.24157	242.334	0.958741	-242.337
DOWN	Adamts16	35.7013	383.089	-3.42363	347.388	0.995938	-347.405
DOWN	Adamts19	21.97	152.253	-2.79287	130.283	0.978387	-130.313
DOWN	Adamts12	1274.26	2236.32	-0.811467	962.062	0.91616	-962.062
DOWN	Tmem182	89.711	239.021	-1.41378	149.31	0.95687	-149.317
DOWN	Cpa1	1.83084	735.073	-8.64924	733.242	0.998787	-733.293
DOWN	Cpa2	15.5621	373.266	-4.5841	357.704	0.996784	-357.734
DOWN	Cpa3	149.213	685.959	-2.20075	536.746	0.99003	-536.75
DOWN	Dsc3	0.5	91.6795	-7.51853	91.1795	0.965853	-91.4889
DOWN	Slc26a7	0.5	67.941	-7.08621	67.441	0.943387	-67.8123
DOWN	Slc26a1	22.8855	171.08	-2.90217	148.195	0.982771	-148.223
DOWN	Ap1m2	0.5	56.4811	-6.8197	55.9811	0.923889	-56.395
DOWN	Tmem174	0.5	239.021	-8.901	238.521	0.993766	-238.687
DOWN	Tmem173	78.726	172.718	-1.1335	93.9916	0.925337	-93.9984
DOWN	Cpb1	390.884	1294.15	-1.7272	903.27	0.981195	-903.272
DOWN	Cpb2	19.2238	629.478	-5.03319	610.254	0.998486	-610.275
DOWN	Il18rap	13.7313	82.6752	-2.58999	68.944	0.941281	-68.9926
DOWN	Kap	0.5	58.9368	-6.8811	58.4368	0.929656	-58.8405
DOWN	Ush1c	1.83084	74.4896	-5.34646	72.6587	0.949824	-72.8552
DOWN	Slc13a3	27.4626	221.013	-3.00859	193.55	0.989381	-193.574
DOWN	E2f2	216.039	573.815	-1.4093	357.777	0.967975	-357.779
DOWN	Kcp	34.7859	101.502	-1.54494	66.7164	0.916367	-66.7343
DOWN	Tmem100	72.318	170.262	-1.23533	97.9438	0.934357	-97.9516
DOWN	Gbgt1	59.5022	156.346	-1.39373	96.844	0.940193	-96.8541
DOWN	Pappa	173.929	919.25	-2.40196	745.321	0.992381	-745.325
DOWN	Llgl2	90.6264	198.093	-1.12818	107.467	0.932542	-107.473
DOWN	Kel	6.40793	173.536	-4.75923	167.128	0.988222	-167.196
DOWN	Tmem119	465.948	971.639	-1.06025	505.691	0.953736	-505.692
DOWN	Vangl2	162.944	318.422	-0.966562	155.478	0.915988	-155.481
DOWN	Ptgfr	5.49251	86.7681	-3.98163	81.2756	0.958284	-81.373
DOWN	Apobec2	44.8555	448.575	-3.32199	403.719	0.996656	-403.733
DOWN	Apobec3	149.213	296.321	-0.989786	147.108	0.91475	-147.111
DOWN	Ifi44	225.193	440.389	-0.967617	215.196	0.921968	-215.198
DOWN	Hnf1a	4.57709	72.0339	-3.97617	67.4568	0.943221	-67.5739
DOWN	Hnf1b	4.57709	203.823	-5.47674	199.246	0.991497	-199.321
DOWN	Ifi47	45.7709	137.519	-1.58713	91.7483	0.947458	-91.762
DOWN	Srpk3	7.32335	63.8482	-3.12407	56.5249	0.924325	-56.6111
DOWN	Hoxd11	0.5	64.6668	-7.01495	64.1668	0.939322	-64.5491
DOWN	Hoxd10	0.5	86.7681	-7.43909	86.2681	0.962437	-86.5882
DOWN	Hnf4a	32.9551	1183.65	-5.1666	1150.69	0.999304	-1150.7
DOWN	Osmr	334.128	696.6	-1.05993	362.473	0.952526	-362.474
DOWN	Ntsr1	0.5	54.844	-6.77726	54.344	0.92203	-54.7649
DOWN	Kif12	0.5	63.0296	-6.97796	62.5296	0.936285	-62.9178
DOWN	Kif15	345.113	592.642	-0.780094	247.53	0.905676	-247.531
DOWN	Bcl2l1	447.64	814.474	-0.863531	366.834	0.919589	-366.835
DOWN	Evpl	74.1489	153.891	-1.05341	79.7417	0.912095	-79.7486
DOWN	Cpn1	23.8009	654.853	-4.78209	631.052	0.998533	-631.071
DOWN	Cpox	360.675	805.47	-1.15913	444.795	0.957356	-444.796
DOWN	Osr1	39.363	286.498	-2.86362	247.135	0.991422	-247.152
DOWN	Kmo	21.0546	94.1352	-2.1606	73.0805	0.942149	-73.1125
DOWN	Cps1	754.305	10734.7	-3.83099	9980.38	0.999796	-9980.38
DOWN	Kif2c	219.7	382.271	-0.799057	162.57	0.900329	-162.572
DOWN	Colec10	4.57709	252.937	-5.7882	248.36	0.994192	-248.427
DOWN	Bmp6	125.412	234.929	-0.905544	109.516	0.902163	-109.52
DOWN	Bmp3	211.462	878.322	-2.05435	666.86	0.989651	-666.864
DOWN	Mmp2	1471.08	2481.89	-0.754569	1010.82	0.907052	-1010.82
DOWN	Mmp8	8.23877	212.009	-4.68555	203.77	0.991792	-203.824
DOWN	Mmp9	14.6467	164.532	-3.48972	149.885	0.985044	-149.926
DOWN	Kcnj15	70.4872	450.212	-2.67517	379.724	0.993685	-379.734
DOWN	Kcnj16	2.74626	351.165	-6.99854	348.419	0.996662	-348.489
DOWN	Chsy3	30.2088	87.5866	-1.53574	57.3778	0.902272	-57.3984
DOWN	Cxadr	578.544	1150.9	-0.992269	572.36	0.927763	-572.361
DOWN	Pde4dip	1534.24	3043.43	-0.988173	1509.19	0.928973	-1509.19
DOWN	Fzd1	436.655	839.849	-0.943638	403.195	0.92612	-403.196
DOWN	Fzd2	90.6264	308.6	-1.76773	217.973	0.97555	-217.98
DOWN	Fzd7	593.191	1098.52	-0.888988	505.325	0.92382	-505.326
DOWN	Slc16a5	6.40793	78.5824	-3.61628	72.1745	0.949508	-72.265
DOWN	Slc16a3	112.596	472.313	-2.06858	359.717	0.987861	-359.722
DOWN	Slc16a6	37.5322	213.646	-2.50902	176.114	0.983113	-176.132
DOWN	Lrrn4cl	68.6564	347.072	-2.33777	278.416	0.988786	-278.426
DOWN	Nhsl1	187.661	699.875	-1.89897	512.214	0.982872	-512.217
DOWN	Nhsl2	507.142	1051.04	-1.05136	543.898	0.953589	-543.899
DOWN	Tal1	113.512	342.979	-1.59528	229.468	0.974948	-229.473
DOWN	Dusp9	10.985	101.502	-3.2079	90.5172	0.963775	-90.5741
DOWN	Slc29a3	554.744	1016.66	-0.873944	461.916	0.9222	-461.917
DOWN	AI182371	39.363	169.443	-2.10589	130.08	0.972811	-130.097
DOWN	Pstpip2	41.1938	160.439	-1.96153	119.245	0.963628	-119.261
DOWN	Inadl	170.268	505.056	-1.56864	334.788	0.970805	-334.792
DOWN	Bnc2	422.008	992.103	-1.23322	570.095	0.963048	-570.096
DOWN	Bnc1	14.6467	108.051	-2.88306	93.4041	0.964424	-93.4486
DOWN	Pou2af1	11.9004	67.1225	-2.49578	55.222	0.917683	-55.2784
DOWN	Lbp	354.267	729.343	-1.04176	375.076	0.952197	-375.077
DOWN	P3h2	175.76	397.823	-1.17852	222.063	0.9544	-222.066
DOWN	Mnda	30.2088	122.785	-2.02309	92.5762	0.957563	-92.5983
DOWN	Col6a2	3312.9	9434.8	-1.5099	6121.9	0.974221	-6121.9
DOWN	Dock11	859.578	1596.21	-0.892946	736.627	0.924528	-736.628
DOWN	Col6a6	272.795	1873.7	-2.78	1600.9	0.996208	-1600.91
DOWN	Col6a3	5584.05	12243.3	-1.13261	6659.25	0.95813	-6659.25
DOWN	Col6a4	22.8855	78.5824	-1.77978	55.6969	0.906735	-55.7254
DOWN	1810058I24Rik	428.416	830.027	-0.954146	401.611	0.926399	-401.612
DOWN	Ikzf4	43.9401	108.051	-1.2981	64.1107	0.905482	-64.1239
DOWN	Ikzf3	16.4775	67.1225	-2.0263	50.6449	0.903654	-50.6855
DOWN	Ikzf1	75.0643	386.363	-2.36376	311.299	0.989626	-311.308
DOWN	Anpep	293.849	2535.1	-3.10889	2241.25	0.998119	-2241.25
DOWN	Zfp362	377.152	717.883	-0.928601	340.731	0.924882	-340.732
DOWN	BC021614	7.32335	126.059	-4.10546	118.736	0.978296	-118.807
DOWN	Phgdh	348.774	752.263	-1.10894	403.488	0.954573	-403.49
DOWN	Prss23	255.402	1145.99	-2.16576	890.592	0.990842	-890.594
DOWN	Nqo1	59.5022	130.971	-1.13823	71.4685	0.907901	-71.4775
DOWN	Lox	432.993	4991.62	-3.52709	4558.63	0.999263	-4558.63
DOWN	Akna	126.328	257.03	-1.02477	130.702	0.936629	-130.706
DOWN	Myl6b	13.7313	79.401	-2.53169	65.6697	0.934454	-65.7185
DOWN	Cxcl13	1.83084	81.8567	-5.48252	80.0258	0.957544	-80.2134
DOWN	Lsr	66.8255	221.013	-1.72566	154.187	0.968645	-154.197
DOWN	Cdh16	0.915418	1289.24	-10.4598	1288.33	0.999379	-1288.37
DOWN	Cdh11	2181.44	5144.69	-1.2378	2963.25	0.964615	-2963.25
DOWN	Cdh10	28.378	140.793	-2.31074	112.416	0.968175	-112.439
DOWN	Ltf	17.3929	815.292	-5.55074	797.899	0.9989	-797.919
DOWN	Tspo2	1.83084	59.7554	-5.02849	57.9245	0.927941	-58.1424
DOWN	Lum	793.668	2032.5	-1.35665	1238.83	0.969893	-1238.83
DOWN	Fcgr2b	67.741	206.279	-1.6065	138.538	0.965254	-138.547
DOWN	Prdm6	16.4775	95.7723	-2.53911	79.2948	0.950536	-79.3354
DOWN	Cystm1	81.4722	180.085	-1.1443	98.6124	0.929418	-98.6191
DOWN	Lyn	726.842	1245.86	-0.777426	519.016	0.90966	-519.017
DOWN	Prodh2	8.23877	132.608	-4.00859	124.369	0.980092	-124.434
DOWN	Crb3	3.66167	91.6795	-4.64602	88.0178	0.963881	-88.1403
DOWN	Dnajc22	14.6467	90.8609	-2.63308	76.2142	0.950545	-76.2597
DOWN	Crb2	20.1392	85.1309	-2.07968	64.9917	0.930361	-65.025
DOWN	Shisa3	45.7709	846.398	-4.20883	800.627	0.998862	-800.638
DOWN	Maf	615.161	1621.58	-1.39836	1006.42	0.970354	-1006.42
DOWN	Nrap	11.9004	1181.19	-6.63308	1169.29	0.999317	-1169.31
DOWN	ND5	73816.6	126392	-0.775884	52575	0.911524	-52575
DOWN	Eps8l2	25.6317	362.625	-3.82248	336.993	0.996324	-337.015
DOWN	Atp2a1	24.7163	3030.33	-6.93787	3005.62	0.999828	-3005.63
DOWN	Mdk	172.099	545.165	-1.66346	373.067	0.97875	-373.07
DOWN	Il1rl2	99.7806	288.954	-1.53401	189.173	0.964988	-189.18
DOWN	Il1rl1	48.5172	176.81	-1.86564	128.293	0.965988	-128.307
DOWN	Met	298.426	850.491	-1.51092	552.064	0.972547	-552.066
DOWN	Hmcn1	998.721	4103.47	-2.03869	3104.75	0.990867	-3104.75
DOWN	Hbb-bt	460.455	3898.83	-3.08191	3438.38	0.998251	-3438.38
DOWN	Hbb-bs	6522.36	40326.7	-2.62827	33804.3	0.996562	-33804.3
DOWN	Adamtsl4	126.328	450.212	-1.83343	323.884	0.980584	-323.889
DOWN	Adamtsl5	95.2035	197.275	-1.05112	102.071	0.927358	-102.076
DOWN	Cthrc1	74.1489	275.038	-1.89114	200.89	0.976343	-200.898
DOWN	Mif	700.295	1334.26	-0.930009	633.969	0.926879	-633.969
DOWN	Nrn1	85.1339	215.283	-1.33843	130.149	0.952053	-130.156
DOWN	Parvg	44.8555	108.869	-1.27924	64.0139	0.905281	-64.0267
DOWN	Hpcal1	296.596	507.511	-0.774943	210.916	0.901896	-210.917
DOWN	Mn1	132.736	476.406	-1.84363	343.67	0.980888	-343.675
DOWN	2310022B05Rik	565.729	1186.92	-1.06904	621.193	0.954454	-621.194
DOWN	Tcap	5.49251	115.418	-4.39326	109.925	0.975146	-110.013
DOWN	Mb21d2	292.018	532.068	-0.865552	240.05	0.918229	-240.051
DOWN	Hist1h2bg	181.253	323.334	-0.835021	142.081	0.903444	-142.083
DOWN	Mpo	0.5	473.95	-9.88859	473.45	0.997906	-473.553
DOWN	Nt5e	384.476	821.841	-1.09597	437.365	0.954802	-437.367
DOWN	Mt2	172.099	453.486	-1.39782	281.387	0.966486	-281.391
DOWN	Mt1	714.026	1406.3	-0.977853	692.271	0.928111	-692.272
DOWN	Lypd6	239.84	440.389	-0.876708	200.549	0.916295	-200.551
DOWN	Lypd3	0.5	122.785	-7.93999	122.285	0.979631	-122.543
DOWN	Alpl	66.8255	193.182	-1.53149	126.356	0.955046	-126.365
DOWN	Bcl7a	166.606	346.254	-1.05539	179.648	0.945333	-179.651
DOWN	Ddah2	356.098	722.794	-1.02131	366.697	0.95184	-366.698
DOWN	Ddah1	261.81	843.942	-1.68863	582.133	0.980233	-582.135
DOWN	Vill	45.7709	173.536	-1.92273	127.765	0.965843	-127.78
DOWN	Mfsd9	81.4722	165.35	-1.02115	83.8782	0.915041	-83.8845
DOWN	Crym	10.0696	64.6668	-2.68302	54.5972	0.918605	-54.6631
DOWN	Calml4	64.9947	255.393	-1.97432	190.398	0.975679	-190.408
DOWN	Eya2	55.8405	146.523	-1.39175	90.6829	0.936316	-90.6936
DOWN	Eya1	379.899	704.786	-0.891571	324.887	0.922043	-324.889
DOWN	Eya4	162.029	365.899	-1.17519	203.87	0.953209	-203.874
DOWN	Ptk2b	138.228	256.211	-0.890283	117.983	0.90377	-117.987
DOWN	Hemgn	28.378	555.807	-4.29174	527.429	0.998126	-527.446
DOWN	Myb	20.1392	151.435	-2.91062	131.296	0.979305	-131.328
DOWN	Hacd4	235.263	476.406	-1.01792	241.143	0.948806	-241.145
DOWN	9330133O14Rik	44.8555	157.983	-1.81642	113.128	0.96091	-113.142
DOWN	St8sia5	11.9004	155.528	-3.70808	143.627	0.984307	-143.675
DOWN	Zdhhc9	311.242	564.811	-0.85973	253.569	0.917006	-253.57
DOWN	Pygl	491.58	1552	-1.65863	1060.42	0.98096	-1060.42
DOWN	St8sia2	57.6714	198.093	-1.78025	140.422	0.966887	-140.433
DOWN	St8sia1	142.805	445.3	-1.64073	302.495	0.97749	-302.499
DOWN	Nell2	96.1189	348.709	-1.85913	252.59	0.978687	-252.597
DOWN	Scara3	150.129	775.183	-2.36834	625.054	0.992111	-625.059
DOWN	Scara5	611.499	1123.89	-0.87808	512.393	0.922823	-512.393
DOWN	Mylk2	3.66167	81.0381	-4.46803	77.3764	0.954833	-77.5053
DOWN	Scarb1	22186.1	48342.9	-1.12365	26156.8	0.958039	-26156.8
DOWN	Glis2	316.735	762.086	-1.26668	445.351	0.963439	-445.353
DOWN	Csf1	385.391	938.077	-1.28338	552.686	0.964223	-552.688
DOWN	Mylk4	12.8159	225.106	-4.1346	212.29	0.99234	-212.33
DOWN	Mylk3	17.3929	174.355	-3.32545	156.962	0.986068	-156.997
DOWN	2011-09-01	1902.24	4012.61	-1.07684	2110.37	0.955914	-2110.37
DOWN	Tbc1d30	77.8106	180.903	-1.21718	103.093	0.937228	-103.1
DOWN	Pdgfra	2443.25	5710.32	-1.22477	3267.07	0.964565	-3267.07
DOWN	Pdgfrl	39.363	122.785	-1.64122	83.422	0.941801	-83.4382
DOWN	Defb1	0.5	91.6795	-7.51853	91.1795	0.965853	-91.4889
DOWN	Smtnl1	0.915418	158.802	-7.43858	157.887	0.986918	-158.062
DOWN	Smtnl2	108.935	672.043	-2.62509	563.108	0.994866	-563.115
DOWN	Neb	277.372	13356.6	-5.58958	13079.2	0.999984	-13079.2
DOWN	2003-09-01	137.313	276.676	-1.01073	139.363	0.938748	-139.366
DOWN	Ambp	140.974	3016.42	-4.41933	2875.44	0.999796	-2875.45
DOWN	Epb41	1406.08	3781.78	-1.42738	2375.7	0.972804	-2375.7
DOWN	Epb42	24.7163	430.566	-4.1227	405.85	0.997295	-405.871
DOWN	Ngp	1.83084	751.444	-8.68102	749.613	0.998803	-749.664
DOWN	Nhs	273.71	654.035	-1.25672	380.325	0.962788	-380.327
DOWN	Eef1b2	1612.05	2910.82	-0.852529	1298.77	0.921363	-1298.77
DOWN	Nrros	162.029	389.638	-1.26588	227.609	0.95897	-227.612
DOWN	8430408G22Rik	192.238	389.638	-1.01924	197.4	0.946245	-197.403
DOWN	Cela1	276.456	780.913	-1.49811	504.456	0.9723	-504.459
DOWN	Hif1an	833.946	1398.11	-0.745454	564.166	0.906184	-564.166
DOWN	Spon2	31.1242	175.992	-2.4994	144.868	0.978606	-144.889
DOWN	Mylpf	24.7163	5546.61	-7.81	5521.89	0.999919	-5521.9
DOWN	Dnah17	1.83084	65.4853	-5.1606	63.6545	0.937767	-63.8633
DOWN	Acot12	19.2238	126.059	-2.71314	106.835	0.970517	-106.87
DOWN	Sfrp2	37.5322	616.381	-4.03762	578.849	0.998289	-578.863
DOWN	Sfrp1	952.95	2596.49	-1.44609	1643.54	0.972729	-1643.54
DOWN	Nov	51.2634	920.069	-4.16574	868.806	0.998959	-868.816
DOWN	Npl	54.0097	163.713	-1.59988	109.704	0.95677	-109.715
DOWN	Zfp174	269.133	879.141	-1.70777	610.008	0.980593	-610.01
DOWN	Mpp1	572.136	1089.51	-0.929251	517.376	0.926459	-517.377
DOWN	Mpp6	1278.84	2354.2	-0.8804	1075.36	0.923964	-1075.36
DOWN	Prokr1	20.1392	106.414	-2.4016	86.2745	0.956018	-86.3079
DOWN	Nrk	272.795	4383.42	-4.00617	4110.63	0.999809	-4110.63
DOWN	Haao	11.9004	87.5866	-2.8797	75.6862	0.950288	-75.741
DOWN	Amot	321.312	925.799	-1.52672	604.487	0.972789	-604.489
DOWN	Ntm	75.9797	180.085	-1.24499	104.105	0.937777	-104.112
DOWN	Nts	1.83084	48.2954	-4.72131	46.4646	0.901699	-46.7039
DOWN	Hmga2	152.875	350.347	-1.19643	197.472	0.953256	-197.475
DOWN	Hmga1	209.631	512.423	-1.28948	302.792	0.961901	-302.795
DOWN	Cdhr2	0.915418	168.625	-7.52517	167.709	0.988231	-167.878
DOWN	Cracr2a	39.363	99.8651	-1.34314	60.5021	0.903253	-60.5171
DOWN	Itga2b	21.97	112.962	-2.36223	90.9922	0.958741	-91.0228
DOWN	Wnt11	19.2238	90.0423	-2.22771	70.8185	0.939228	-70.8536
DOWN	Lamb3	20.1392	130.152	-2.69212	110.013	0.972121	-110.046
DOWN	Hmgcl	185.83	345.435	-0.894432	159.605	0.912932	-159.608
DOWN	Lamc2	6.40793	594.279	-6.53514	587.871	0.998414	-587.908
DOWN	Nt5c3	306.665	545.165	-0.83003	238.5	0.912368	-238.502
DOWN	Cacng1	1.83084	80.2195	-5.45338	78.3887	0.955805	-78.5782
DOWN	Acta1	50.348	18896.6	-8.55198	18846.3	0.999997	-18846.3
DOWN	Acta2	1356.65	4880.29	-1.84692	3523.64	0.984229	-3523.65
DOWN	Aif1l	257.233	923.343	-1.84379	666.111	0.982922	-666.113
DOWN	Kdelr3	159.283	348.709	-1.13043	189.427	0.948847	-189.43
DOWN	Hao1	19.2238	128.515	-2.74097	109.291	0.971805	-109.326
DOWN	Gcnt4	28.378	126.059	-2.15126	97.6813	0.960782	-97.705
DOWN	Oaf	335.043	577.908	-0.786493	242.865	0.906359	-242.866
DOWN	Gcnt1	53.0943	602.465	-3.50425	549.371	0.997609	-549.382
DOWN	Prr15l	2.74626	58.9368	-4.42363	56.1905	0.925917	-56.3644
DOWN	Has2	3.66167	132.608	-5.17852	128.946	0.981229	-129.05
DOWN	Slc17a1	0.915418	118.692	-7.01858	117.777	0.978032	-117.986
DOWN	Foxc2	71.4026	189.907	-1.41125	118.505	0.949558	-118.513
DOWN	Snord118	80.5568	242.296	-1.58869	161.739	0.969084	-161.747
DOWN	Slfn14	0.915418	162.076	-7.46803	161.161	0.987479	-161.334
DOWN	Col5a2	2424.94	11198.8	-2.20732	8773.87	0.991776	-8773.87
DOWN	Col5a3	2732.52	7009.39	-1.35905	4276.86	0.970432	-4276.86
DOWN	Col5a1	8476.77	14793.1	-0.803341	6316.36	0.912665	-6316.36
DOWN	Foxd1	13.7313	81.8567	-2.57563	68.1254	0.941281	-68.1741
DOWN	Celsr1	252.655	647.486	-1.35768	394.831	0.967802	-394.833
DOWN	Ogn	2465.22	5087.39	-1.04521	2622.17	0.955131	-2622.17
DOWN	Ntn1	888.871	1818.04	-1.03233	929.165	0.954056	-929.166
DOWN	Habp2	12.8159	335.612	-4.71079	322.796	0.996273	-322.831
DOWN	Ank1	165.691	1020.75	-2.62307	855.062	0.995553	-855.066
DOWN	Zcchc24	828.454	1380.92	-0.737139	552.468	0.905363	-552.469
DOWN	Wnk4	13.7313	151.435	-3.46316	137.704	0.982806	-137.747
DOWN	Acsm2	0.5	414.195	-9.69417	413.695	0.997464	-413.808
DOWN	Acsm1	9.15418	117.055	-3.67661	107.901	0.974042	-107.963
DOWN	Snhg6	123.581	259.486	-1.07019	135.904	0.938936	-135.908
DOWN	Snhg5	187.661	432.203	-1.20358	244.542	0.955933	-244.545
DOWN	Ctsc	422.008	1077.23	-1.35199	655.226	0.969	-655.227
DOWN	Ctse	41.1938	155.528	-1.91667	114.334	0.961901	-114.35
DOWN	Ltbp2	226.108	602.465	-1.41386	376.357	0.968263	-376.359
DOWN	Ltbp1	975.836	3305.37	-1.7601	2329.54	0.982521	-2329.54
DOWN	Ctrl	1.83084	52.3883	-4.83867	50.5574	0.912621	-50.7884
DOWN	Plppr3	88.7956	194	-1.1275	105.205	0.931621	-105.211
DOWN	Tmem132d	4.57709	52.3883	-3.51674	47.8112	0.904059	-47.9403
DOWN	Cxcr2	0.5	78.5824	-7.29613	78.0824	0.955805	-78.4225
DOWN	Cdc42ep2	226.108	413.376	-0.870441	187.268	0.914819	-187.27
DOWN	Ampd1	2.74626	204.642	-6.21949	201.895	0.991672	-201.991
DOWN	Itgb2l	0.5	62.2111	-6.9591	61.7111	0.934617	-62.1022
DOWN	Creb3l3	15.5621	225.106	-3.85449	209.544	0.992055	-209.579
DOWN	Creb3l1	145.552	284.861	-0.968729	139.31	0.913242	-139.313
DOWN	Wnt2	8.23877	99.0466	-3.58761	90.8078	0.964844	-90.8786
DOWN	Trp53	248.078	465.764	-0.908805	217.686	0.919711	-217.688
DOWN	Rbm20	54.9251	121.148	-1.14123	66.2228	0.901379	-66.2326
DOWN	Spns2	94.2881	291.41	-1.6279	197.122	0.97298	-197.128
DOWN	Dock2	201.392	376.541	-0.902799	175.149	0.915217	-175.151
DOWN	Hist3h2bb-ps	37.5322	113.781	-1.60006	76.2486	0.935589	-76.2654
DOWN	Lmod2	1.83084	146.523	-6.32248	144.693	0.984812	-144.831
DOWN	Lmod3	2.74626	120.329	-5.45338	117.583	0.978032	-117.709
DOWN	St3gal1	679.24	1276.96	-0.910724	597.724	0.92545	-597.724
DOWN	Rbm38	98.8652	219.376	-1.14987	120.511	0.938544	-120.516
DOWN	Synpo2l	14.6467	265.216	-4.17852	250.569	0.994224	-250.604
DOWN	Pah	87.8802	636.026	-2.85548	548.146	0.995518	-548.154
DOWN	Cubn	21.0546	1159.09	-5.78271	1138.04	0.999301	-1138.05
DOWN	Mrc1	960.274	2613.68	-1.44457	1653.41	0.97271	-1653.41
DOWN	Hba-a1	1139.7	8834.79	-2.95455	7695.09	0.997258	-7695.09
DOWN	Hba-a2	466.863	3944.67	-3.07883	3477.81	0.998257	-3477.81
DOWN	Slc2a10	22.8855	86.7681	-1.92273	63.8826	0.922642	-63.9115
DOWN	Pf4	78.726	530.431	-2.75225	451.705	0.994424	-451.714
DOWN	Tcf21	70.4872	175.992	-1.32008	105.505	0.943716	-105.513
DOWN	Cenpe	815.638	1388.29	-0.767308	572.651	0.907951	-572.652
DOWN	Gprin2	67.741	156.346	-1.20664	88.6053	0.92586	-88.6135
DOWN	Cdkl1	59.5022	164.532	-1.46735	105.03	0.947229	-105.04
DOWN	Tyrobp	113.512	336.431	-1.56747	222.919	0.967329	-222.925
DOWN	Plg	132.736	2806.87	-4.40233	2674.13	0.999765	-2674.13
DOWN	Zfp385a	76.8951	257.849	-1.74556	180.953	0.972535	-180.962
DOWN	Gm10768	5.49251	59.7554	-3.44353	54.2629	0.921331	-54.372
DOWN	Klf1	14.6467	101.502	-2.79287	86.8556	0.95908	-86.9005
DOWN	Scarna10	183.084	438.752	-1.2609	255.668	0.960114	-255.671
DOWN	Klk1	0.915418	150.616	-7.36223	149.701	0.985689	-149.882
DOWN	Ppl	78.726	478.862	-2.6047	400.136	0.993879	-400.144
DOWN	Tfec	24.7163	77.7638	-1.65364	53.0475	0.901404	-53.0733
DOWN	Scd2	12864.4	30536.6	-1.24716	17672.3	0.964985	-17672.3
DOWN	Actn2	23.8009	3252.98	-7.09461	3229.18	0.999853	-3229.19
DOWN	Actn3	26.5471	657.309	-4.62994	630.762	0.998533	-630.779
DOWN	Tff3	2.74626	270.127	-6.62003	267.381	0.994898	-267.463
DOWN	C1qb	487.003	1251.59	-1.36176	764.586	0.969366	-764.587
DOWN	C1qa	559.321	1173.82	-1.06947	614.504	0.954429	-614.505
DOWN	Col2a1	2.74626	361.806	-7.04161	359.06	0.996822	-359.129
DOWN	Dlgap5	239.84	446.937	-0.898003	207.098	0.918125	-207.1
DOWN	Farp1	742.404	1713.26	-1.20647	970.856	0.961098	-970.857
DOWN	C1qc	368.914	1023.21	-1.47175	654.295	0.972388	-654.296
DOWN	AI662270	32.0396	187.452	-2.54859	155.412	0.980414	-155.433
DOWN	Epcam	0.915418	261.123	-8.15608	260.207	0.994637	-260.335
DOWN	Scel	0.5	55.6625	-6.79863	55.1625	0.923889	-55.5799
DOWN	Atp12a	5.49251	126.878	-4.52983	121.385	0.979358	-121.47
DOWN	C5ar1	19.2238	108.051	-2.49075	88.827	0.957669	-88.8619
DOWN	Morc4	178.507	509.967	-1.51443	331.46	0.970711	-331.464
[truncated: 957 more rows]

## Sheet: P2w F - P1 F
Tag	GeneID	P2w_females	P1_females	M	D	Probability	Ranking
UP	Abcb8	782.224	447.853	0.804557	334.371	0.914499	334.372
UP	Bcan	698.641	182.819	1.93413	515.822	0.983673	515.826
UP	Gm32718	60.8699	0.5	6.92766	60.3699	0.926602	60.7661
UP	a	749.518	154.693	2.27655	594.825	0.990486	594.829
UP	Grpr	188.061	63.8245	1.55902	124.236	0.9535	124.246
UP	Lrrc9	181.701	74.6422	1.28351	107.059	0.938591	107.067
UP	Fosb	292.539	75.7239	1.94981	216.815	0.977809	216.824
UP	Lrrc4	388.841	227.172	0.775396	161.669	0.903485	161.671
UP	Ankrd9	308.892	80.051	1.94811	228.841	0.978532	228.849
UP	Agk	725.897	418.645	0.794036	307.251	0.913524	307.252
UP	Mcee	790.401	353.739	1.1599	436.662	0.958683	436.663
UP	Ak3	7208.09	3952.79	0.866746	3255.3	0.929567	3255.3
UP	Dio2	772.23	32.4531	4.5726	739.777	0.998525	739.791
UP	Bcl6	1057.5	424.054	1.31834	633.447	0.970085	633.449
UP	Bcl3	140.818	49.7614	1.50074	91.057	0.937247	91.0694
UP	Gm42127	228.944	106.014	1.11074	122.93	0.936256	122.935
UP	Nfs1	1134.72	675.025	0.74933	459.7	0.910763	459.7
UP	Lrrk2	3783.93	1900.67	0.993376	1883.26	0.934453	1883.26
UP	3110002H16Rik	821.29	448.935	0.871385	372.355	0.926491	372.356
UP	Nfu1	616.876	364.557	0.758837	252.319	0.907718	252.32
UP	Grpel1	2299.43	1208.34	0.928252	1091.09	0.932819	1091.09
UP	Arc	117.197	40.0255	1.54995	77.1718	0.925592	77.1874
UP	Lrrn1	3505.02	887.052	1.98233	2617.97	0.985479	2617.97
UP	Pcdhb22	330.696	163.347	1.01756	167.349	0.94412	167.352
UP	Auh	913.049	535.476	0.769869	377.572	0.911861	377.573
UP	Pdrg1	583.261	326.695	0.836199	256.566	0.918671	256.568
UP	Svip	439.717	178.492	1.30072	261.225	0.961845	261.228
UP	Emc6	779.498	402.419	0.953849	377.08	0.931303	377.081
UP	Prkcdbp	882.16	506.269	0.801137	375.891	0.915085	375.892
UP	Rsrp1	1456.34	475.979	1.61337	980.357	0.981434	980.358
UP	Timm17a	1163.8	636.081	0.871556	527.716	0.927761	527.716
UP	Aldh3b1	2153.16	1125.04	0.936478	1028.12	0.933218	1028.12
UP	Aldh3b2	86.3081	7.57239	3.51067	78.7357	0.950433	78.8139
UP	Kcnab3	195.329	72.4786	1.43028	122.85	0.951526	122.859
UP	Bc1	535.11	228.254	1.2292	306.857	0.961855	306.859
UP	Eml2	536.019	294.242	0.865282	241.777	0.923226	241.779
UP	Smim12	451.528	268.279	0.75108	183.249	0.90243	183.25
UP	Gm32817	135.367	27.0443	2.32349	108.323	0.965773	108.348
UP	Emp3	1390.92	746.422	0.89798	644.502	0.929771	644.502
UP	Gpha2	127.191	43.2708	1.55553	83.9201	0.931265	83.9345
UP	Aacs	520.574	261.788	0.991702	258.786	0.929023	258.788
UP	Mir22hg	197.146	60.5791	1.70237	136.567	0.96432	136.577
UP	Mdh1	5884.4	3385.94	0.797337	2498.45	0.918028	2498.45
UP	Tigar	508.764	287.751	0.822175	221.013	0.915601	221.014
UP	Als2cr12	92.6676	1.08177	6.4206	91.5859	0.961785	91.8107
UP	Pptc7	1498.13	802.674	0.900274	695.453	0.929896	695.454
UP	H2-Ab1	319.794	90.8687	1.81529	228.926	0.977981	228.933
UP	Apmap	2204.94	777.793	1.50328	1427.15	0.974799	1427.15
UP	Traf2	443.351	222.845	0.992411	220.506	0.92714	220.509
UP	Bok	175.342	70.3151	1.31826	105.027	0.941964	105.035
UP	Tapt1	1475.41	895.706	0.720023	579.708	0.902574	579.709
UP	Coq10a	491.502	173.083	1.50573	318.419	0.971286	318.422
UP	Coq10b	1310.07	289.914	2.17594	1020.15	0.991196	1020.15
UP	Hint1	2046.86	1168.31	0.80899	878.553	0.921487	878.553
UP	Hint2	299.807	108.177	1.47064	191.63	0.96504	191.636
UP	Cyp2f2	17032.7	473.815	5.16784	16558.9	0.999987	16558.9
UP	Fabp4	12382	2008.85	2.62381	10373.2	0.996885	10373.2
UP	Klhdc7a	530.568	102.768	2.36814	427.8	0.991419	427.806
UP	Nup35	468.789	220.681	1.08698	248.108	0.952239	248.11
UP	Adra1a	548.738	28.126	4.28614	520.612	0.99785	520.629
UP	Chil3	256.199	111.422	1.20122	144.776	0.946758	144.781
UP	Azin2	478.783	282.342	0.761927	196.441	0.904271	196.442
UP	Afg3l2	1543.55	744.258	1.05238	799.294	0.955972	799.295
UP	Chgb	52727.9	32367.7	0.704013	20360.2	0.901981	20360.2
UP	Mecr	871.258	303.978	1.51913	567.28	0.973697	567.282
UP	Eno1	7953.97	3933.32	1.01593	4020.66	0.956647	4020.66
UP	Eno2	438.809	208.782	1.0716	230.027	0.950726	230.029
UP	Gstk1	1707.08	671.779	1.34547	1035.3	0.970888	1035.3
UP	Suclg1	3168.87	1260.26	1.33024	1908.61	0.971299	1908.61
UP	Dkk3	1043.87	625.263	0.739411	418.61	0.909501	418.611
UP	Cfd	5806.26	46.5161	6.96374	5759.75	0.999882	5759.75
UP	Gm6745	151.721	63.8245	1.24924	87.8961	0.925506	87.905
UP	Ar	8129.31	2299.84	1.8216	5829.47	0.985157	5829.47
UP	Slco2b1	1188.33	675.025	0.815919	513.302	0.921181	513.302
UP	Nat8f4	476.057	258.543	0.88073	217.514	0.922219	217.516
UP	Nat8f1	206.231	78.9692	1.3849	127.262	0.951249	127.269
UP	G0s2	1302.8	613.364	1.0868	689.434	0.957007	689.435
UP	Kcnd2	267.101	128.731	1.05303	138.37	0.939091	138.374
UP	Cs	11008.4	3927.91	1.48677	7080.46	0.975245	7080.46
UP	Chka	1308.25	644.735	1.02086	663.514	0.955214	663.515
UP	Akirin1	1268.27	771.302	0.717499	496.973	0.902214	496.973
UP	Gk	1196.5	404.582	1.56432	791.921	0.974283	791.922
UP	Ldlrap1	1394.56	844.863	0.723018	549.694	0.902472	549.695
UP	Hr	382.481	159.02	1.26618	223.461	0.959664	223.464
UP	Gm32584	1032.06	143.875	2.84264	888.188	0.996372	888.192
UP	Dgat2	3886.59	365.638	3.41002	3520.95	0.999178	3520.95
UP	Dgat1	637.771	150.366	2.08456	487.405	0.989253	487.41
UP	Sdr39u1	531.476	249.889	1.08872	281.587	0.953434	281.589
UP	Gm31222	105.387	28.126	1.90572	77.2607	0.935734	77.2842
UP	Tiparp	1425.45	638.245	1.15923	787.202	0.959953	787.203
UP	Neat1	3106.18	800.51	1.95615	2305.67	0.985438	2305.67
UP	Kcng3	626.869	366.72	0.773485	260.149	0.90931	260.15
UP	Gm31235	963.017	336.431	1.51725	626.586	0.973898	626.588
UP	Cpm	2149.53	934.65	1.20152	1214.88	0.962788	1214.88
UP	Pde10a	1043.87	600.383	0.797993	443.491	0.91583	443.492
UP	Bcat2	940.304	440.281	1.0947	500.023	0.956364	500.025
UP	LOC105243453	252.565	117.913	1.09893	134.652	0.939776	134.656
UP	Kcnn2	1718.89	447.853	1.94038	1271.04	0.985049	1271.04
UP	Alas1	16067.8	4723.01	1.7664	11344.8	0.983676	11344.8
UP	Rnf32	109.021	30.2896	1.84771	78.7312	0.936307	78.7529
UP	Kcnk9	1527.2	655.553	1.2201	871.646	0.965123	871.647
UP	Kcnk5	796.76	207.7	1.93964	589.06	0.984008	589.063
UP	2002-03-01	271.643	149.284	0.863651	122.359	0.905118	122.362
UP	Chuk	1443.62	748.585	0.947449	695.031	0.933042	695.032
UP	Tmem68	463.338	275.851	0.748174	187.487	0.902797	187.488
UP	Kcnq1	122.648	47.5979	1.36556	75.0505	0.919729	75.0629
UP	Tmem70	914.866	445.689	1.03752	469.176	0.95473	469.178
UP	Tmem79	121.74	17.3083	2.81426	104.432	0.967305	104.469
UP	BC005561	731.348	432.708	0.757163	298.639	0.909138	298.64
UP	Itm2c	9214.07	4874.46	0.918597	4339.61	0.932781	4339.61
UP	Tmem97	510.581	294.242	0.795138	216.339	0.91038	216.34
UP	Adarb1	830.375	477.061	0.79959	353.314	0.91476	353.315
UP	Tmem29	337.964	173.083	0.965405	164.881	0.921681	164.884
UP	Ubxn2b	1003.9	561.439	0.838414	442.461	0.922057	442.461
UP	Gm31262	800.394	308.305	1.37635	492.09	0.970219	492.091
UP	Pisd-ps3	378.847	202.291	0.905183	176.556	0.920722	176.558
UP	Tmem53	645.948	384.029	0.750205	261.919	0.907415	261.921
UP	Zc3h12c	2691.9	1433.35	0.90924	1258.56	0.931479	1258.56
UP	Klhl2	756.786	450.017	0.749907	306.769	0.908689	306.77
UP	Tmem56	3005.34	1333.82	1.17196	1671.52	0.96246	1671.52
UP	Rnf152	563.274	240.153	1.22988	323.121	0.962224	323.123
UP	B230307C23Rik	142.635	68.1515	1.06551	74.484	0.904427	74.4916
UP	Dlat	2474.77	913.014	1.43859	1561.76	0.973815	1561.76
UP	Aldh1a1	554.189	201.209	1.46168	352.98	0.971426	352.983
UP	Aldh1a7	109.929	29.2078	1.91215	80.7215	0.938747	80.7441
UP	Htra4	154.446	30.2896	2.35021	124.157	0.972012	124.179
UP	Htra1	1134.72	622.018	0.867314	512.706	0.927688	512.707
UP	Pam16	168.982	81.1328	1.05851	87.8494	0.916572	87.8558
UP	Cib1	387.932	153.611	1.33652	234.321	0.964843	234.325
UP	Cib2	229.852	42.189	2.44577	187.663	0.983775	187.679
UP	Cib4	156.263	25.9625	2.58948	130.301	0.976634	130.326
UP	Dlg2	6454.94	2364.75	1.44872	4090.19	0.974239	4090.19
UP	Dbi	3950.19	2115.94	0.90062	1834.24	0.93094	1834.24
UP	Dbt	1604.42	944.386	0.764606	660.037	0.912212	660.037
UP	Resp18	923.951	400.255	1.2069	523.696	0.961565	523.697
UP	Mybl1	306.167	170.92	0.840998	135.247	0.905708	135.25
UP	Pon3	3135.26	1654.03	0.9226	1481.23	0.932326	1481.23
UP	Poln	162.623	9.73593	4.06206	152.887	0.984727	152.941
UP	Ddo	224.401	64.9062	1.78965	159.495	0.969824	159.505
UP	Ddt	695.007	400.255	0.796109	294.752	0.913559	294.753
UP	Pop5	430.632	228.254	0.915818	202.378	0.923837	202.381
UP	H2-Aa	345.232	58.4156	2.56314	286.817	0.989368	286.828
UP	Rdh13	334.33	187.146	0.837108	147.184	0.908447	147.186
UP	Plin4	1827.01	632.836	1.52958	1194.17	0.97478	1194.17
UP	Plin1	3436.88	723.704	2.24763	2713.18	0.991951	2713.18
UP	Plin5	418.821	135.221	1.63101	283.6	0.977443	283.605
UP	Mocs2	1380.93	718.296	0.94299	662.634	0.932587	662.635
UP	Pcp4l1	662.301	329.94	1.00528	332.361	0.952895	332.363
UP	Enpp2	1277.36	646.899	0.981553	630.461	0.93323	630.462
UP	2210013O21Rik	396.109	220.681	0.843933	175.428	0.912948	175.43
UP	Srebf1	1883.33	963.857	0.966397	919.476	0.933724	919.477
UP	H2-K1	2325.78	1436.59	0.695063	889.185	0.900787	889.185
UP	Dlst	6903.74	3185.81	1.11572	3717.93	0.9596	3717.93
UP	Frzb	3859.33	1067.71	1.85384	2791.63	0.985014	2791.63
UP	Acly	30691.2	15009.6	1.03194	15681.6	0.956937	15681.6
UP	Aco2	27317.9	7454.48	1.87367	19863.4	0.985689	19863.4
UP	Acp6	464.247	236.908	0.970566	227.339	0.927523	227.341
UP	Arhgef19	408.828	229.335	0.834035	179.493	0.913043	179.494
UP	Gm31333	86.3081	11.8995	2.8586	74.4086	0.944104	74.4635
UP	Taldo1	4633.38	1783.84	1.37708	2849.54	0.972137	2849.54
UP	Cebpb	376.122	153.611	1.29191	222.51	0.959896	222.514
UP	Cebpa	585.078	150.366	1.96015	434.712	0.983154	434.716
UP	Acpp	501.496	116.831	2.10181	384.664	0.988368	384.67
UP	Frmpd4	549.646	230.417	1.25426	319.229	0.962371	319.232
UP	Htr3a	548.738	74.6422	2.87805	474.096	0.995235	474.104
UP	Cntnap5a	1488.13	773.466	0.944094	714.667	0.932714	714.668
UP	Tm2d1	151.721	59.4974	1.35052	92.2232	0.934294	92.2331
UP	Syn2	1202.86	624.182	0.946434	578.681	0.932724	578.682
UP	C1qtnf9	194.42	97.3593	0.997788	97.061	0.922506	97.0661
UP	Fads2	11916.9	6425.72	0.891077	5491.16	0.931077	5491.16
UP	Sertad1	373.396	219.599	0.765833	153.797	0.900108	153.799
UP	Fads1	11679.8	5409.93	1.11033	6269.82	0.958979	6269.82
UP	Synm	774.047	385.11	1.00715	388.937	0.953698	388.938
UP	Prune2	4116.44	1794.66	1.19769	2321.79	0.963221	2321.79
UP	Ppargc1b	935.762	377.538	1.30952	558.224	0.965731	558.225
UP	Pnpt1	1904.23	789.692	1.26984	1114.54	0.966384	1114.54
UP	Syt2	106.295	40.0255	1.40909	66.2697	0.908759	66.2847
UP	Syt1	1718.89	1033.09	0.734514	685.803	0.903163	685.804
UP	Pex5l	298.899	90.8687	1.7178	208.03	0.974423	208.037
UP	Adal	503.313	300.732	0.742975	202.58	0.903211	202.582
UP	1110001J03Rik	139.001	51.925	1.4206	87.0765	0.933253	87.0881
UP	Sucla2	9408.49	2584.35	1.86416	6824.14	0.985231	6824.14
UP	Adh1	98078.7	57114.2	0.78009	40964.5	0.917142	40964.5
UP	Serpina3c	126.282	32.4531	1.96022	93.8293	0.948971	93.8497
UP	Ecsit	844.911	364.557	1.21266	480.354	0.961352	480.356
UP	Mgll	4325.4	888.134	2.28398	3437.27	0.992028	3437.27
UP	Ldhb	3451.42	1029.85	1.74476	2421.57	0.9833	2421.57
UP	Adig	341.598	1.08177	8.30276	340.517	0.996197	340.618
UP	Pmpcb	3403.26	2055.36	0.727526	1347.9	0.904039	1347.9
UP	Socs5	1367.3	837.29	0.707532	530.012	0.901182	530.012
UP	Rab31	2184.96	1302.45	0.746376	882.506	0.912005	882.506
UP	Rab34	683.197	404.582	0.755868	278.615	0.908603	278.616
UP	Ldlr	2055.04	944.386	1.12172	1110.66	0.958928	1110.66
UP	2010003K11Rik	124.465	50.8432	1.29162	73.6222	0.913027	73.6335
UP	Esd	2672.83	1647.54	0.698055	1025.29	0.900968	1025.29
UP	Pcsk1	1420	706.396	1.00734	713.599	0.95531	713.6
UP	Wdr4	361.586	181.737	0.992481	179.848	0.923748	179.851
UP	Rhbdl1	145.361	69.2333	1.0701	76.1277	0.906787	76.1352
UP	Mrpl4	766.779	382.947	1.00167	383.833	0.953644	383.834
UP	Rab21	907.598	506.269	0.84215	401.329	0.921611	401.33
UP	Dgcr6	461.521	260.707	0.823969	200.815	0.914091	200.816
UP	Atp5j2	1578.98	637.163	1.30926	941.821	0.966521	941.822
UP	Zbtb8os	232.578	122.24	0.927995	110.338	0.906313	110.341
UP	Osgep	618.693	368.884	0.746057	249.809	0.906918	249.81
UP	Sema7a	545.104	311.55	0.807068	233.554	0.915687	233.555
UP	Fam13a	1181.97	548.458	1.10774	633.509	0.957412	633.51
UP	Clybl	490.593	261.788	0.906126	228.805	0.924978	228.807
UP	Yipf6	1959.65	1081.77	0.8572	877.878	0.926745	877.878
UP	Yipf4	995.723	598.219	0.73507	397.504	0.909272	397.505
UP	Uqcrc2	7886.74	4035	0.96686	3851.74	0.934654	3851.74
UP	Uqcrc1	6537.61	2935.93	1.15495	3601.69	0.961005	3601.69
UP	Gpr158	176.25	64.9062	1.4412	111.344	0.947465	111.353
UP	Proca1	207.139	85.4599	1.27728	121.68	0.944353	121.686
UP	Timm9	208.048	76.8057	1.43763	131.242	0.95436	131.25
UP	Gpr108	1061.14	623.1	0.768074	438.036	0.912511	438.036
UP	Gm31907	80.8571	8.65416	3.22391	72.2029	0.9432	72.2748
UP	Fbxo33	924.859	516.005	0.84185	408.855	0.921703	408.856
UP	Fh1	2920.85	1502.58	0.958946	1418.27	0.934094	1418.27
UP	Cklf	230.761	72.4786	1.67077	158.282	0.968534	158.291
UP	Cpeb1	141.727	69.2333	1.03358	72.4937	0.901252	72.501
UP	Cpeb2	1243.75	609.037	1.03009	634.708	0.955268	634.709
UP	Exoc3l2	522.391	307.223	0.765845	215.168	0.907071	215.17
UP	Fos	445.168	195.8	1.18497	249.368	0.956807	249.37
UP	Greb1l	1674.38	1010.37	0.728736	664.004	0.903093	664.004
UP	Pip5k1b	724.988	243.398	1.57464	481.59	0.973347	481.592
UP	LOC105244251	759.511	202.291	1.90864	557.22	0.983864	557.223
UP	Abhd4	6918.28	3958.2	0.805569	2960.08	0.922401	2960.08
UP	Abhd5	1006.63	601.464	0.742975	405.161	0.909348	405.161
UP	Serpinb1a	2611.05	413.236	2.65959	2197.81	0.996541	2197.81
UP	Bdkrb2	1118.37	511.677	1.12809	606.694	0.958234	606.695
UP	Hibadh	2374.84	1073.12	1.14602	1301.72	0.960492	1301.72
UP	Gm39041	260.741	44.3526	2.55553	216.389	0.986368	216.404
UP	Ppp1r16b	583.261	315.877	0.884779	267.384	0.92458	267.386
UP	Gm28382	226.218	35.6984	2.66378	190.52	0.986782	190.538
UP	Coasy	1326.42	657.716	1.012	668.703	0.955208	668.704
UP	Sh3gl2	268.009	111.422	1.26624	156.587	0.952857	156.592
UP	Lace1	689.556	283.424	1.28271	406.132	0.964505	406.134
UP	Uqcrfs1	1800.66	857.844	1.06974	942.816	0.956772	942.816
UP	Mccc1	1026.61	546.294	0.910142	480.318	0.929966	480.319
UP	Mccc2	1033.88	448.935	1.20349	584.945	0.961775	584.947
UP	Aldh6a1	5502.82	2746.62	1.00252	2756.21	0.956504	2756.21
UP	Gt(ROSA)26Sor	81.7656	21.6354	1.9181	60.1302	0.912387	60.1607
UP	Agtr1b	534.202	157.938	1.75802	376.263	0.980392	376.267
UP	Prg4	206.231	51.925	1.98976	154.306	0.97098	154.319
UP	Akap1	2807.28	1543.69	0.862796	1263.6	0.927172	1263.6
UP	Atp5a1	30797.5	18473.4	0.737362	12324.1	0.912282	12324.1
UP	Mycbp	716.812	338.594	1.08204	378.217	0.954915	378.219
UP	Gda	606.882	341.839	0.828098	265.043	0.918563	265.044
UP	Nrip3	139.91	64.9062	1.10807	75.0037	0.906781	75.0119
UP	Sdcbp	4160.96	2393.96	0.797518	1767	0.917875	1767
UP	Fuom	370.671	153.611	1.27085	217.059	0.959323	217.063
UP	Gem	2061.4	394.846	2.38426	1666.55	0.993598	1666.56
UP	Sirt7	324.337	152.53	1.0884	171.807	0.946404	171.811
UP	Clk1	2021.43	1055.81	0.937026	965.619	0.933138	965.619
UP	Clk4	837.643	467.325	0.841909	370.318	0.921267	370.319
UP	Elmo1	1082.94	578.747	0.903947	504.192	0.929255	504.193
UP	Pgpep1	1975.09	1144.51	0.787186	830.58	0.916712	830.58
UP	Aff2	587.804	303.978	0.95137	283.826	0.929501	283.828
UP	Hspd1	19014.1	11330.5	0.746865	7683.67	0.913104	7683.67
UP	Igfbp7	12303	6255.88	0.975725	6047.11	0.934804	6047.11
UP	Aldh2	9219.52	4573.73	1.01132	4645.8	0.956686	4645.8
UP	F630048H11Rik	413.37	230.417	0.843187	182.953	0.913788	182.955
UP	Ttc39b	1290.99	617.691	1.06352	673.297	0.956045	673.297
UP	Gls	2264	1332.74	0.764476	931.257	0.912725	931.257
UP	Tecpr1	1887.88	1069.87	0.819327	818.005	0.921996	818.006
UP	Etfdh	5417.42	2518.36	1.10512	2899.06	0.958788	2899.06
UP	Clpp	691.373	375.374	0.881135	315.999	0.925895	316
UP	Pik3c2g	515.123	28.126	4.19494	486.997	0.997697	487.015
UP	Gpt	207.139	59.4974	1.7997	147.642	0.967575	147.653
UP	Gm31606	634.137	150.366	2.07632	483.771	0.989234	483.776
UP	C1galt1	1193.78	616.609	0.953106	577.168	0.932724	577.169
UP	Hsd11b1	406.102	191.473	1.0847	214.629	0.950048	214.632
UP	Xist	14078.2	7941.28	0.826021	6136.94	0.924102	6136.94
UP	Acvr1c	1580.8	334.267	2.24158	1246.53	0.991473	1246.54
UP	Gm16062	99.0272	30.2896	1.709	68.7376	0.922	68.7589
UP	Mcfd2	3536.82	2020.75	0.807562	1516.07	0.922079	1516.07
UP	Plod2	5920.74	3238.82	0.870308	2681.92	0.929504	2681.92
UP	Pyurf	1161.98	613.364	0.92177	548.616	0.931001	548.617
UP	Mid1ip1	1173.79	609.037	0.946573	564.753	0.932683	564.754
UP	Nme3	280.728	131.976	1.0889	148.752	0.942569	148.756
UP	Cacna2d3	181.701	61.6609	1.55914	120.04	0.952214	120.05
UP	Nfil3	1154.71	539.803	1.09703	614.908	0.957297	614.909
UP	Hfe	1359.13	554.948	1.29225	804.177	0.966247	804.178
UP	Lrrc55	1120.19	356.984	1.64981	763.204	0.98115	763.206
UP	Cyp11b2	3270.62	1874.71	0.802899	1395.91	0.917716	1395.91
UP	Fahd2a	401.56	221.763	0.856597	179.797	0.916782	179.799
UP	Cyp11a1	42144.7	21504.5	0.970712	20640.2	0.934871	20640.2
UP	Alg14	757.694	385.11	0.976344	372.584	0.931574	372.585
UP	Slc9a7	1283.72	693.415	0.888539	590.305	0.929389	590.305
UP	Esr1	771.322	398.092	0.954233	373.23	0.931256	373.232
UP	Hk2	1334.6	413.236	1.69136	921.359	0.981603	921.361
UP	Lrrc66	132.642	11.8995	3.47857	120.742	0.976029	120.793
UP	Psph	297.99	148.203	1.00769	149.788	0.941053	149.791
UP	Fosl2	8919.72	3840.29	1.21578	5079.43	0.966209	5079.43
UP	Xrra1	271.643	33.5349	3.01798	238.109	0.99197	238.128
UP	S100b	317.977	84.3781	1.91398	233.599	0.978771	233.607
UP	Lrrc8e	449.711	161.184	1.48029	288.527	0.970133	288.531
UP	Lrrc8b	6636.64	3826.22	0.794532	2810.42	0.917706	2810.42
UP	Gm30421	127.191	57.3338	1.14954	69.8571	0.901605	69.8665
UP	Rmdn3	953.932	496.533	0.941997	457.399	0.931775	457.4
UP	Rmdn1	462.43	177.41	1.38214	285.019	0.967419	285.023
UP	A530016L24Rik	212.59	47.5979	2.15911	164.993	0.978449	165.007
UP	Akr1b3	1467.24	775.629	0.919663	691.608	0.931408	691.609
UP	Akr1b8	1712.53	774.548	1.14471	937.987	0.95996	937.987
UP	Lgals12	143.544	20.5536	2.80403	122.99	0.974153	123.022
UP	Akr1d1	9069.62	1418.2	2.67698	7651.42	0.996847	7651.42
UP	Timp4	118.106	25.9625	2.18558	92.1433	0.954625	92.1692
UP	Akr1cl	14690.5	6202.87	1.24388	8487.68	0.966375	8487.68
UP	Lgr6	446.077	47.5979	3.22832	398.479	0.995856	398.492
UP	Uap1	750.426	426.218	0.81612	324.209	0.919209	324.21
UP	Cyb5b	27286.1	12834.1	1.08818	14452	0.958552	14452
UP	Psat1	2168.6	908.687	1.25491	1259.92	0.965798	1259.92
UP	Gm41107	287.088	107.095	1.4226	179.993	0.963161	179.998
UP	Etfb	1485.41	901.115	0.721076	584.293	0.902599	584.294
UP	Etfa	3024.42	1350.05	1.16364	1674.37	0.960766	1674.37
UP	Id2	5240.26	2314.99	1.17863	2925.28	0.962798	2925.28
UP	Id1	641.405	305.059	1.07215	336.346	0.954032	336.348
UP	Id3	381.573	216.354	0.818563	165.219	0.910301	165.221
UP	Cisd1	457.887	187.146	1.29083	270.741	0.962103	270.744
UP	Cisd3	497.861	283.424	0.812783	214.438	0.914566	214.439
UP	Bcl2l11	1046.6	605.791	0.788816	440.808	0.915416	440.809
UP	Aldh4a1	1942.39	969.266	1.00287	973.12	0.955743	973.121
UP	B3galt2	464.247	205.536	1.1755	258.71	0.957195	258.713
UP	Pank1	2098.65	923.832	1.18376	1174.82	0.962256	1174.82
UP	Crls1	1740.7	639.326	1.44504	1101.37	0.973516	1101.37
UP	Mkks	523.3	303.978	0.783673	219.322	0.909313	219.324
UP	Ptp4a1	2351.21	1091.51	1.10709	1259.71	0.958304	1259.71
UP	Cnr1	1700.72	577.665	1.55784	1123.06	0.974761	1123.06
UP	Retnla	120.831	1.08177	6.80346	119.75	0.976229	119.943
UP	Cnst	1493.58	872.989	0.774744	620.596	0.913438	620.596
UP	Ccbe1	1574.44	781.038	1.01137	793.403	0.955482	793.404
UP	Hdhd3	188.969	87.6234	1.10876	101.346	0.927169	101.352
UP	Stat5a	1319.15	480.306	1.45758	838.845	0.973774	838.846
UP	Slc27a1	1650.76	985.493	0.74421	665.263	0.910689	665.264
UP	Pgam5	704.092	417.563	0.75377	286.529	0.908192	286.53
UP	Pgam1	2919.03	1303.53	1.16306	1615.5	0.960743	1615.5
UP	Ptgr2	1324.6	647.981	1.03154	676.622	0.955348	676.623
UP	Vamp1	156.263	62.7427	1.31646	93.5204	0.934915	93.5297
UP	Ivd	2446.61	1288.39	0.925215	1158.22	0.932909	1158.22
UP	Ptgs2	168.982	33.5349	2.33314	135.447	0.975229	135.467
UP	Letm1	1739.79	749.667	1.21459	990.123	0.962575	990.123
UP	Sbspon	373.396	209.863	0.831256	163.533	0.91089	163.535
UP	Orc4	1168.34	708.56	0.721498	459.779	0.901984	459.78
UP	Slc27a3	1712.53	644.735	1.40935	1067.8	0.971617	1067.8
UP	Atp1a2	5168.49	1590.2	1.70053	3578.29	0.982743	3578.29
UP	Atp1a1	20254.2	11960.1	0.76	8294.19	0.913785	8294.19
UP	Atp1b3	3458.68	1856.32	0.897779	1602.37	0.930845	1602.37
UP	Noct	551.463	248.807	1.14824	302.656	0.956619	302.658
UP	Orm1	179.884	31.3713	2.51955	148.513	0.978386	148.534
UP	Orm3	74.4975	6.49062	3.52076	68.0069	0.938467	68.098
UP	Lynx1	5165.77	1523.13	1.76194	3642.63	0.983456	3642.63
UP	LOC102631912	642.314	331.022	0.956353	311.292	0.930332	311.294
UP	Nol3	173.525	73.5604	1.23814	99.9643	0.933441	99.972
UP	Cacna1c	3427.79	2064.02	0.731825	1363.78	0.904045	1363.78
UP	Comt	3135.26	1913.65	0.712254	1221.6	0.90243	1221.6
UP	Coq2	543.287	278.015	0.966551	265.272	0.92922	265.274
UP	Coq3	527.842	285.587	0.886174	242.255	0.92464	242.256
UP	Coq5	1141.08	662.044	0.785407	479.04	0.915722	479.041
UP	Coq6	699.55	298.569	1.22836	400.981	0.963346	400.983
UP	Coq9	2086.84	985.493	1.0824	1101.35	0.957256	1101.35
UP	Kcnip4	195.329	77.8875	1.32644	117.441	0.947258	117.449
UP	Tmem106b	5464.67	3202.04	0.771142	2262.63	0.914744	2262.63
UP	Chpt1	4269.07	1811.97	1.23637	2457.11	0.966066	2457.11
UP	S100a13	819.473	288.833	1.50446	530.64	0.973398	530.642
UP	Lipe	3307.87	719.377	2.20108	2588.49	0.991872	2588.5
UP	Uck1	1173.79	421.89	1.47623	751.9	0.973659	751.901
UP	Ap1s2	1160.16	668.534	0.795254	491.628	0.916145	491.629
UP	Lncbate1	95.3932	30.2896	1.65506	65.1036	0.917333	65.1246
UP	Ucp1	22352.9	23.799	9.87535	22329.1	1	22329.1
UP	Ucp3	220.767	109.259	1.01478	111.508	0.92987	111.513
UP	Gpr55	137.184	34.6167	1.98658	102.568	0.954516	102.587
UP	Rtn4rl1	905.781	532.231	0.767109	373.55	0.911814	373.551
UP	1810037I17Rik	725.897	417.563	0.797769	308.333	0.913919	308.334
UP	Chrm3	79.0401	20.5536	1.94319	58.4864	0.908616	58.5187
UP	Tusc5	643.222	186.065	1.78951	457.158	0.981307	457.161
UP	Gm35959	193.512	61.6609	1.64999	131.851	0.962498	131.861
UP	Eral1	503.313	280.179	0.845108	223.134	0.919684	223.136
UP	Cpb1	418.821	131.976	1.66606	286.845	0.977605	286.85
UP	Tmem179	187.152	60.5791	1.62732	126.573	0.96097	126.584
UP	Mgst3	1478.14	812.41	0.863503	665.73	0.926315	665.731
UP	Mgst1	8279.22	3854.35	1.10301	4424.87	0.958848	4424.87
UP	Mmaa	382.481	221.763	0.78637	160.718	0.904233	160.72
UP	Plpp1	3980.17	2223.04	0.840296	1757.13	0.924108	1757.13
UP	Ifi35	424.272	239.071	0.82755	185.201	0.913648	185.203
UP	Ifi27	2511.11	758.321	1.72745	1752.79	0.982482	1752.79
UP	Mmd2	1788.85	192.555	3.21569	1596.29	0.998306	1596.3
UP	6430548M08Rik	2053.22	1153.17	0.832289	900.057	0.923032	900.057
UP	Phospho1	289.814	69.2333	2.06559	220.58	0.983737	220.59
UP	Stard7	2095.92	1236.46	0.761367	859.46	0.91261	859.461
UP	Memo1	1272.82	663.125	0.940672	609.692	0.932491	609.693
UP	Tmem143	685.922	294.242	1.22104	391.681	0.963231	391.683
UP	6430573F11Rik	250.748	111.422	1.1702	139.325	0.945089	139.33
UP	Tmem144	777.681	390.519	0.993786	387.162	0.931784	387.164
UP	Rps27l	1042.97	634.999	0.715864	407.966	0.901487	407.967
UP	Tmem147	695.916	340.758	1.03017	355.158	0.953351	355.16
UP	Tmem154	194.42	56.2521	1.7892	138.168	0.965547	138.18
UP	Plekha3	1360.94	709.641	0.939444	651.301	0.932568	651.302
UP	Stx17	2118.64	1307.86	0.695928	810.776	0.900653	810.777
UP	Tmem123	3934.74	2096.47	0.908306	1838.27	0.931772	1838.27
UP	Tmem134	585.078	305.059	0.93954	280.019	0.929051	280.02
UP	Tmem135	3247.91	1907.16	0.768085	1340.75	0.914425	1340.75
UP	Gm7265	802.211	322.368	1.31528	479.843	0.969464	479.845
UP	Cpt2	2005.07	1081.77	0.890261	923.303	0.930061	923.303
UP	Gadd45g	192.603	74.6422	1.36757	117.961	0.947532	117.969
UP	Gm9899	370.671	149.284	1.31207	221.386	0.959922	221.39
UP	Gadd45b	486.051	55.1703	3.13914	430.881	0.996009	430.892
UP	Gadd45a	278.003	140.63	0.983194	137.373	0.916483	137.376
UP	Romo1	323.428	160.102	1.01445	163.326	0.943506	163.329
UP	Sgpp1	4475.3	2095.39	1.09477	2379.91	0.958186	2379.91
UP	Iah1	445.168	236.908	0.910025	208.26	0.923685	208.262
UP	COX3	621.418	312.632	0.991101	308.787	0.930447	308.788
UP	Zfyve21	630.503	340.758	0.887758	289.746	0.926258	289.747
UP	Kbtbd8	147.178	73.5604	1.00056	73.6176	0.902281	73.6244
UP	Dusp4	402.468	161.184	1.32017	241.285	0.965158	241.288
UP	Tatdn3	188.969	80.051	1.23916	108.918	0.938059	108.925
UP	Slc29a1	2848.17	1695.13	0.748634	1153.03	0.912355	1153.03
UP	Pcyt2	873.075	425.136	1.03818	447.939	0.954561	447.94
UP	Tap2	539.653	312.632	0.787567	227.021	0.910673	227.022
UP	Tank	1181.06	707.478	0.739323	473.58	0.909985	473.581
UP	Chchd7	499.678	275.851	0.857108	223.827	0.920347	223.829
UP	Chchd2	1564.45	581.993	1.42658	982.455	0.973277	982.456
UP	Uqcrq	1412.73	421.89	1.74354	990.837	0.9826	990.838
UP	Chchd1	580.536	319.122	0.863275	261.413	0.922165	261.415
UP	Uqcrb	5994.32	2988.93	1.00397	3005.39	0.956536	3005.39
UP	2610305D13Rik	523.3	306.141	0.773441	217.159	0.907192	217.16
UP	Mthfd2	353.409	192.555	0.876067	160.854	0.916378	160.856
UP	Sh2b2	183.518	91.9505	0.996995	91.5678	0.91862	91.5732
UP	Cfap69	207.139	57.3338	1.85314	149.806	0.969553	149.817
UP	Zfp367	998.448	475.979	1.06879	522.469	0.9558	522.471
UP	A330023F24Rik	171.708	30.2896	2.50306	141.418	0.976889	141.44
UP	Decr1	4657.91	1883.36	1.30637	2774.55	0.967324	2774.55
UP	Gm34321	109.021	24.8807	2.1315	84.14	0.94813	84.167
UP	Malat1	105545	56123.3	0.911183	49421.5	0.932272	49421.5
UP	Nqo2	1479.05	867.58	0.769601	611.468	0.913413	611.469
UP	Prss35	11245.5	3777.54	1.57383	7467.95	0.975541	7467.95
UP	Apold1	310.709	144.957	1.09994	165.752	0.945993	165.756
UP	Osbpl3	1698.91	894.624	0.925253	804.283	0.932421	804.283
UP	Lpl	11205.5	3456.26	1.69693	7749.26	0.98289	7749.26
UP	Trp53inp2	4900.48	2556.22	0.93891	2344.26	0.933848	2344.26
UP	Trp53inp1	4170.95	2001.28	1.05946	2169.68	0.957233	2169.68
UP	Gm33047	186.244	89.7869	1.05261	96.4569	0.922391	96.4626
UP	Bnip3	2810.01	1563.16	0.846111	1246.85	0.926491	1246.85
UP	Slc28a2	107.204	24.8807	2.10726	82.323	0.946385	82.35
UP	Rapgef4	4467.13	2221.96	1.00752	2245.17	0.956434	2245.17
UP	Dnajc19	498.77	295.323	0.756079	203.447	0.904825	203.448
UP	Mrpl57	605.065	361.311	0.743848	243.754	0.905803	243.755
UP	C330018D20Rik	323.428	164.429	0.97598	158.999	0.92098	159.002
UP	Crat	3377.83	1938.53	0.80113	1439.29	0.917744	1439.29
UP	Mrpl47	371.579	209.863	0.824218	161.716	0.90967	161.718
UP	Gm11744	81.7656	16.2266	2.33314	65.539	0.92887	65.5805
UP	ND3	306.167	173.083	0.822851	133.083	0.903774	133.086
UP	Mrpl33	890.336	481.388	0.88715	408.948	0.928274	408.949
UP	ND6	7179.93	3883.56	0.886591	3296.37	0.930943	3296.37
UP	Mrpl34	513.306	287.751	0.834999	225.555	0.916728	225.557
UP	Adtrp	574.176	134.14	2.09776	440.036	0.988935	440.041
UP	Crem	971.193	329.94	1.55755	641.253	0.973974	641.255
UP	Mrpl42	1134.72	676.107	0.747019	458.618	0.910756	458.618
UP	Fam120aos	504.221	275.851	0.870165	228.37	0.922544	228.371
UP	Mob4	4198.21	1674.58	1.32597	2523.63	0.971407	2523.63
UP	Me1	20331.5	7962.91	1.35235	12368.6	0.97184	12368.6
UP	Mrpl30	906.689	506.269	0.840705	400.421	0.921608	400.422
UP	Mrpl12	1229.21	426.218	1.52807	802.992	0.974277	802.993
UP	Mrpl14	460.613	249.889	0.882267	210.724	0.921742	210.726
UP	Mrpl16	744.975	412.155	0.854007	332.821	0.923356	332.822
UP	Mrpl20	943.03	524.659	0.845924	418.371	0.924465	418.372
UP	Col7a1	136.276	60.5791	1.16964	75.6968	0.910705	75.7058
UP	Atp2b3	1838.82	838.372	1.13312	1000.44	0.958925	1000.45
UP	Smpdl3b	252.565	49.7614	2.34355	202.803	0.985036	202.817
UP	Nrg4	285.271	24.8807	3.51923	260.39	0.993627	260.414
UP	Adamtsl2	546.921	143.875	1.92651	403.045	0.982819	403.05
UP	Cntnap1	148.087	58.4156	1.34201	89.6709	0.932151	89.681
UP	Mgp	3479.58	1724.34	1.01287	1755.24	0.956307	1755.24
UP	Agpat2	2973.54	934.65	1.66968	2038.89	0.982176	2038.89
UP	Metap1d	377.939	204.455	0.886371	173.484	0.919321	173.486
UP	Hpcal4	336.147	127.649	1.39691	208.498	0.963986	208.503
UP	Mlx	648.674	319.122	1.02338	329.551	0.95287	329.553
UP	Mme	1589.89	664.207	1.25922	925.679	0.966094	925.68
UP	Otop1	406.102	1.08177	8.55231	405.021	0.997016	405.111
UP	Pla2g12a	567.816	281.26	1.01352	286.556	0.951819	286.558
UP	Ociad2	180.793	73.5604	1.29734	107.232	0.938753	107.24
UP	Tmem200a	1703.45	915.178	0.896335	788.272	0.930068	788.272
UP	Sorbs2	4750.58	2230.61	1.09066	2519.97	0.958205	2519.97
UP	Glb1l3	208.956	23.799	3.13423	185.158	0.988151	185.184
UP	Glb1l2	229.852	62.7427	1.87319	167.109	0.972955	167.12
UP	Uqcc1	1245.56	717.214	0.796322	528.348	0.916327	528.349
UP	Tmbim4	605.065	331.022	0.870165	274.043	0.924455	274.045
UP	Bcl6b	599.614	340.758	0.815288	258.856	0.917426	258.858
UP	Cdk2ap2	384.298	202.291	0.925793	182.007	0.922907	182.009
UP	Mut	2861.79	1714.61	0.739043	1147.19	0.911466	1147.19
UP	Mvd	255.29	137.385	0.893916	117.905	0.906695	117.909
UP	Dnaja3	2571.07	1199.68	1.09972	1371.39	0.958326	1371.39
UP	Cdip1	2760.04	1678.91	0.717167	1081.13	0.903488	1081.13
UP	Hacd2	436.083	237.99	0.873705	198.094	0.920455	198.095
UP	Hacd3	8500.89	4449.32	0.934029	4051.57	0.933546	4051.57
UP	Nsun4	453.345	268.279	0.756874	185.066	0.90329	185.067
UP	Zdhhc2	787.675	422.972	0.897037	364.703	0.927991	364.704
UP	Icmt	978.461	575.502	0.765694	402.959	0.912129	402.96
UP	Flot2	2359.39	1443.08	0.709261	916.309	0.902089	916.309
UP	Kitl	3078.02	1739.49	0.823341	1338.53	0.922605	1338.53
UP	Prex2	2060.49	1077.44	0.935377	983.049	0.933144	983.049
UP	Lyrm9	711.36	426.218	0.738991	285.143	0.907294	285.144
UP	Nell1	94.4847	27.0443	1.80476	67.4404	0.921337	67.4645
UP	Mpc1	1854.26	672.861	1.46246	1181.4	0.974229	1181.4
UP	Mpc2	740.433	341.839	1.11505	398.593	0.956784	398.595
UP	Scarb1	21079.2	8817.51	1.25737	12261.7	0.96719	12261.7
UP	Nf2	3715.79	1830.36	1.02155	1885.44	0.956389	1885.44
UP	Col4a3	750.426	404.582	0.891278	345.844	0.927472	345.845
UP	Col4a4	1685.28	976.839	0.786795	708.441	0.916496	708.441
UP	Lonrf3	620.51	362.393	0.775899	258.117	0.91124	258.118
UP	Lncpint	208.048	48.6797	2.09552	159.368	0.977605	159.382
UP	Idh3g	4859.6	2429.66	1.00009	2429.94	0.956453	2429.94
UP	Cox7a1	1745.24	112.504	3.95538	1632.74	0.999271	1632.74
UP	Cox7a2	1541.74	817.818	0.914702	723.917	0.930778	723.917
UP	Idh3a	5439.23	1278.65	2.08878	4160.57	0.991356	4160.58
UP	Idh3b	7248.97	3117.66	1.21731	4131.31	0.966155	4131.31
UP	Gm31084	290.722	107.095	1.44075	183.627	0.963651	183.632
UP	Homer1	1002.08	562.521	0.833023	439.562	0.921595	439.563
UP	Ctxn3	366.128	93.0323	1.97655	273.096	0.980415	273.103
UP	Ccdc114	127.191	56.2521	1.17702	70.9388	0.904762	70.9486
UP	Acot11	727.714	253.134	1.52347	474.579	0.973251	474.582
UP	Acot13	724.988	415.4	0.803456	309.588	0.913938	309.589
UP	Mpnd	817.656	483.551	0.757824	334.104	0.909963	334.105
UP	LOC105242408	118.106	18.3901	2.68308	99.7157	0.963948	99.7518
UP	Ppp2r5a	3529.55	1405.22	1.32869	2124.33	0.971337	2124.33
UP	Nt5c1a	2334.86	657.716	1.8278	1677.14	0.984715	1677.15
UP	Larp1b	730.439	434.872	0.748174	295.567	0.90839	295.568
UP	Nsf	3661.28	2157.05	0.763288	1504.23	0.913231	1504.23
UP	Idi1	310.709	115.749	1.42456	194.96	0.964594	194.965
UP	Idh1	10955.7	6011.4	0.865906	4944.28	0.929698	4944.28
UP	Hadh	5462.85	2911.04	0.908117	2551.8	0.931915	2551.8
UP	Pfkfb3	1271	418.645	1.60216	852.355	0.981252	852.357
UP	Pfkfb2	811.296	429.463	0.917695	381.833	0.929733	381.834
UP	Hagh	617.784	358.066	0.786878	259.718	0.912145	259.719
UP	Thrsp	2272.17	96.2776	4.56073	2175.9	0.99957	2175.9
UP	Lamc3	864.898	394.846	1.13124	470.052	0.957625	470.053
UP	Hmgcr	2514.75	1346.8	0.900872	1167.94	0.930596	1167.94
UP	D7Ertd443e	228.035	109.259	1.06151	118.776	0.933517	118.781
UP	Tgoln1	5302.95	2978.11	0.832397	2324.84	0.923834	2324.84
UP	Tdo2	121.74	11.8995	3.35483	109.84	0.971484	109.892
UP	Prdx3	5340.2	2756.35	0.954134	2583.85	0.934237	2583.85
UP	Prdx5	1370.03	748.585	0.871967	621.442	0.928137	621.443
UP	Prdx1	5471.93	3206.37	0.771111	2265.57	0.914744	2265.57
UP	Amy1	796.76	454.344	0.810362	342.416	0.918936	342.417
UP	Hao2	2845.44	1192.11	1.25513	1653.33	0.966677	1653.33
UP	Tdrp	330.696	155.775	1.08604	174.921	0.946793	174.925
UP	Sc5d	1524.47	909.769	0.744739	614.705	0.91061	614.705
UP	Cemip	278.911	152.53	0.870718	126.382	0.908278	126.385
UP	Rasgrf1	159.897	16.2266	3.30072	143.671	0.981819	143.708
UP	Acss1	817.656	452.18	0.854596	365.476	0.92386	365.477
UP	Acss2	874.892	386.192	1.17979	488.7	0.960836	488.701
UP	Acss3	189.878	80.051	1.24608	109.827	0.938651	109.834
UP	Necab1	348.866	172.002	1.02025	176.865	0.945312	176.868
UP	5031425E22Rik	219.859	113.586	0.952792	106.273	0.905249	106.277
UP	Cables1	350.683	170.92	1.03685	179.764	0.945923	179.767
UP	Ntn4	512.398	241.235	1.08683	271.163	0.953112	271.165
UP	Zcchc16	246.205	72.4786	1.76423	173.727	0.971805	173.736
UP	LOC102632957	109.021	4.32708	4.65506	104.694	0.969729	104.797
UP	Omd	208.048	86.5416	1.26545	121.506	0.944152	121.513
UP	Omp	92.6676	7.57239	3.61324	85.0953	0.957042	85.1719
UP	Tysnd1	929.402	453.262	1.03596	476.14	0.954771	476.141
UP	Acsm3	810.388	308.305	1.39426	502.083	0.970372	502.085
UP	Ctso	2086.84	1222.4	0.771602	864.438	0.913909	864.439
UP	Acsl1	10243.4	5713.91	0.842145	4529.5	0.924478	4529.5
UP	Kcnma1	5396.53	3145.79	0.77861	2250.74	0.916741	2250.74
UP	Tmem132b	258.924	103.85	1.31803	155.074	0.957128	155.08
UP	Rnaset2b	239.846	116.831	1.03768	123.014	0.934613	123.019
UP	Mrps36	459.704	221.763	1.05169	237.941	0.950497	237.944
UP	Mrps22	642.314	367.802	0.80435	274.512	0.913014	274.513
UP	Mrps24	340.69	180.656	0.915217	160.034	0.919165	160.037
UP	Mrps25	892.153	541.967	0.719086	350.186	0.900764	350.187
UP	Mrps28	391.566	222.845	0.813218	168.722	0.9101	168.723
UP	Ampd2	1530.83	851.353	0.846487	679.48	0.925694	679.48
UP	Rbm4b	237.12	124.404	0.93059	112.717	0.907186	112.72
UP	Mrps11	616.876	307.223	1.00569	309.653	0.952376	309.655
UP	Mrps14	368.854	214.191	0.784153	154.663	0.902296	154.665
UP	Mrps16	607.791	348.33	0.80312	259.461	0.912514	259.462
UP	Abhd11	443.351	231.499	0.937444	211.852	0.925882	211.854
UP	Abhd15	333.422	160.102	1.05836	173.32	0.94577	173.323
UP	Acsf3	286.179	125.485	1.1894	160.694	0.949662	160.699
UP	Naa38	685.014	404.582	0.7597	280.432	0.908679	280.433
UP	Impdh1	1728.89	541.967	1.67357	1186.92	0.981781	1186.92
UP	Rbm39	6991.86	4289.22	0.704962	2702.64	0.901653	2702.64
UP	Ier2	304.35	156.857	0.956282	147.493	0.918572	147.496
UP	Tesc	306.167	138.467	1.14478	167.7	0.94835	167.704
UP	Echdc1	1004.81	398.092	1.33575	606.716	0.970034	606.718
UP	Mrap	8390.96	3465.99	1.27557	4924.97	0.967337	4924.97
UP	Skap1	183.518	73.5604	1.31892	109.958	0.94383	109.966
UP	Ppara	1770.68	750.749	1.2379	1019.93	0.965416	1019.93
UP	Pparg	1019.34	100.605	3.34087	918.739	0.99827	918.746
UP	Prpf38b	1244.65	632.836	0.975841	611.818	0.933189	611.819
UP	Aoc3	1408.18	669.616	1.07243	738.569	0.956424	738.57
UP	Cenpv	476.057	273.688	0.798603	202.369	0.909275	202.371
UP	Hnrnpa2b1	4683.35	2880.75	0.701094	1802.6	0.901468	1802.6
UP	4930486L24Rik	1220.12	382.947	1.67181	837.177	0.981316	837.179
UP	Pgp	654.125	339.676	0.945406	314.449	0.930268	314.45
UP	4732440D04Rik	172.616	81.1328	1.08921	91.4834	0.920353	91.4899
UP	Herc4	2362.12	1385.75	0.769415	976.369	0.914056	976.369
UP	Mrm1	295.265	152.53	0.952919	142.735	0.917289	142.738
UP	Oxr1	10350.6	4077.19	1.34407	6273.42	0.971675	6273.42
UP	Klf9	2274.9	1351.13	0.751635	923.769	0.912062	923.769
UP	Pnp	1063.86	588.483	0.854237	475.378	0.924965	475.379
UP	Actr6	324.337	169.838	0.933334	154.499	0.91891	154.502
UP	Scarna10	330.696	155.775	1.08604	174.921	0.946793	174.925
UP	Oxtr	6728.4	2126.76	1.66161	4601.64	0.982472	4601.64
UP	Nabp1	464.247	249.889	0.893604	214.358	0.923073	214.36
UP	Scd1	27294.3	1707.03	3.99903	25587.2	0.99992	25587.2
UP	Hccs	626.869	297.487	1.07534	329.382	0.954192	329.384
UP	Atp10a	3558.62	1913.65	0.894989	1644.97	0.930641	1644.97
UP	Atp10d	465.155	140.63	1.72581	324.525	0.978892	324.53
UP	Pvr	796.76	355.902	1.16266	440.858	0.958714	440.859
UP	Tmem126a	590.529	322.368	0.873301	268.162	0.924306	268.163
UP	Scg5	878.526	472.734	0.894057	405.792	0.928223	405.793
UP	Scg2	24844.9	15263.8	0.702839	9581.14	0.901917	9581.14
UP	Atp6ap1	2953.55	1657.27	0.833641	1296.28	0.923465	1296.28
UP	Flt3l	207.139	78.9692	1.39124	128.17	0.951631	128.178
UP	Scgn	93.5762	21.6354	2.11275	71.9407	0.934587	71.9718
UP	Aox1	783.132	260.707	1.58683	522.426	0.980424	522.428
UP	Usp33	2698.26	1572.89	0.77861	1125.37	0.91626	1125.37
UP	Pebp1	3256.09	2005.6	0.699103	1250.48	0.901188	1250.48
UP	Clcn2	635.954	377.538	0.752302	258.417	0.907307	258.418
UP	Tfrc	4294.51	1403.06	1.61392	2891.45	0.982211	2891.45
UP	Rasl12	286.179	76.8057	1.89763	209.374	0.977198	209.382
UP	Hadha	14218.1	7809.3	0.864466	6408.82	0.927844	6408.82
UP	Hadhb	6944.62	2314.99	1.58489	4629.63	0.98237	4629.63
UP	Ptges2	568.725	267.197	1.08983	301.528	0.953927	301.53
UP	Aifm2	6374.08	1859.56	1.77725	4514.52	0.983606	4514.52
UP	Sctr	176.25	81.1328	1.11927	95.1174	0.924267	95.124
UP	Hmgn3	876.709	533.313	0.717115	343.396	0.900672	343.397
UP	Hsd3b6	1093.84	115.749	3.24033	978.092	0.997812	978.098
UP	Cox6a1	3327.86	1987.21	0.743848	1340.65	0.911613	1340.65
UP	Gm32219	135.367	15.1448	3.15999	120.223	0.97529	120.264
UP	Hsd3b1	189347	81185.8	1.22174	108161	0.966349	108161
UP	Dhrs9	182.61	50.8432	1.84464	131.767	0.965206	131.779
UP	Dhrs7	1996.9	667.452	1.58102	1329.44	0.981791	1329.45
UP	Cox6b1	5416.51	2625.46	1.0448	2791.06	0.956778	2791.06
UP	Apip	576.902	320.204	0.849333	256.697	0.921331	256.699
UP	Ivns1abp	3271.53	1842.26	0.828493	1429.28	0.92356	1429.28
UP	Apln	363.403	170.92	1.08825	192.483	0.948605	192.486
UP	Myo5c	240.754	24.8807	3.27446	215.873	0.990827	215.898
UP	Samd12	556.914	284.506	0.968998	272.409	0.929446	272.41
UP	Apoo	511.489	274.77	0.89648	236.719	0.924592	236.721
UP	Insig1	931.219	358.066	1.37889	573.153	0.970592	573.155
UP	Usmg5	2784.57	1654.03	0.751473	1130.54	0.91233	1130.55
UP	Igip	459.704	255.298	0.848525	204.406	0.91833	204.408
UP	Sdhd	2977.18	1384.67	1.10441	1592.51	0.958421	1592.51
UP	Sdhc	2254.91	1368.44	0.72054	886.473	0.90323	886.473
UP	Sdhb	3172.5	1562.08	1.02216	1610.43	0.956275	1610.43
UP	Mlxipl	245.297	122.24	1.00481	123.057	0.934348	123.061
UP	Nr0b2	224.401	81.1328	1.46772	143.268	0.958014	143.276
UP	A530020G20Rik	369.762	103.85	1.8321	265.912	0.979618	265.918
UP	Psme2	1261.01	624.182	1.01454	636.825	0.955154	636.826
UP	Ganc	791.309	478.143	0.7268	313.166	0.900373	313.167
UP	Ccdc57	498.77	188.228	1.40589	310.542	0.96812	310.545
UP	Ccdc51	214.407	112.504	0.930377	101.903	0.901828	101.908
UP	Bloc1s3	256.199	141.712	0.854302	114.487	0.901663	114.49
UP	Sec61b	647.765	366.72	0.820791	281.045	0.918193	281.046
UP	Ccdc30	490.593	230.417	1.09028	260.176	0.952733	260.179
UP	Acadsb	5094.9	2901.31	0.812351	2193.6	0.922289	2193.6
UP	Btg2	1509.03	470.57	1.68114	1038.46	0.981752	1038.46
UP	Psma1	1851.54	1102.32	0.748174	749.212	0.911763	749.212
UP	Isoc2a	456.07	209.863	1.1198	246.207	0.953395	246.209
UP	LOC108167375	144.453	43.2708	1.73913	101.182	0.951755	101.197
UP	Psmb5	555.097	324.531	0.774384	230.566	0.907976	230.568
UP	Psmb4	1241.93	759.403	0.709644	482.525	0.900956	482.526
UP	Psmb3	1177.42	690.17	0.770611	487.255	0.912877	487.255
UP	Epdr1	445.168	250.971	0.826831	194.197	0.914476	194.199
UP	Mfsd4a	618.693	182.819	1.75881	435.874	0.981033	435.877
UP	Tubb4b	6597.57	3870.57	0.769388	2727	0.914811	2727
UP	Brinp2	220.767	115.749	0.93152	105.018	0.90395	105.022
UP	Ffar4	59.9614	2.16354	4.79257	57.7979	0.920847	57.9962
UP	Mtm1	418.821	206.618	1.01937	212.203	0.948586	212.206
UP	Chrna7	570.542	312.632	0.867869	257.91	0.923904	257.912
UP	Gimap4	1564.45	920.587	0.765028	643.861	0.913476	643.862
UP	Mto1	611.425	335.349	0.866512	276.076	0.924497	276.077
UP	Map1lc3a	2298.52	1009.29	1.18736	1289.23	0.962693	1289.23
UP	Rpe	1151.08	564.684	1.02747	586.393	0.955128	586.394
UP	Ptpn4	3734.87	2066.18	0.854091	1668.69	0.926736	1668.69
UP	Acadvl	5826.25	2168.95	1.42557	3657.3	0.97413	3657.3
UP	Aqp7	620.51	61.6609	3.33103	558.849	0.997506	558.859
UP	Gm12338	420.638	242.317	0.795688	178.322	0.90709	178.324
UP	Gbe1	1410.91	671.779	1.07057	739.131	0.956428	739.132
UP	2010107E04Rik	715.903	400.255	0.838844	315.648	0.92034	315.649
UP	Scml4	293.448	142.794	1.03917	150.654	0.941521	150.657
UP	Gm26944	660.484	290.996	1.18252	369.488	0.959718	369.49
UP	Mtx1	738.616	443.526	0.735806	295.09	0.907514	295.091
UP	Nr3c2	331.605	181.737	0.867609	149.867	0.914056	149.87
UP	Sele	127.191	16.2266	2.97057	110.964	0.970146	111.004
UP	Selo	600.523	290.996	1.04522	309.526	0.952851	309.528
UP	Fam167b	460.613	223.926	1.04053	236.686	0.950252	236.689
UP	Atg101	486.959	270.443	0.848479	216.517	0.91928	216.518
UP	Hmgcs1	9145.02	4650.53	0.975592	4494.49	0.934756	4494.49
UP	Fam161a	496.044	268.279	0.886735	227.765	0.923853	227.767
UP	Sag	105.387	28.126	1.90572	77.2607	0.935734	77.2842
UP	Thrb	2779.12	948.713	1.55059	1830.41	0.975143	1830.41
UP	Tmem87b	1626.23	969.266	0.746563	656.96	0.911546	656.96
UP	Pcdh17	2307.61	1216.99	0.923078	1090.61	0.932023	1090.61
UP	Pcdh15	671.386	372.129	0.85134	299.257	0.922602	299.258
UP	Hes6	784.041	275.851	1.50704	508.19	0.973353	508.192
UP	Trmt2b	1267.37	773.466	0.712424	493.9	0.901016	493.901
UP	Rbp7	71.772	17.3083	2.05195	54.4637	0.905924	54.5023
UP	Shb	685.922	325.613	1.07489	360.309	0.954357	360.311
UP	1700030C10Rik	213.499	53.0068	2.00998	160.492	0.977717	160.505
UP	Klhl11	2194.95	1252.69	0.809159	942.261	0.921576	942.261
UP	Arl6	254.382	140.63	0.855089	113.752	0.901889	113.755
UP	Csrnp1	256.199	134.14	0.933529	122.059	0.910915	122.063
UP	Serpinb9	1160.16	594.974	0.963429	565.189	0.932864	565.19
UP	Ces1f	162.623	4.32708	5.23199	158.296	0.985912	158.382
UP	Ces1d	2879.06	183.901	3.9686	2695.16	0.999509	2695.16
UP	Efhd1	4428.06	2218.71	0.996953	2209.35	0.956428	2209.35
UP	Serpina6	136.276	25.9625	2.39203	110.313	0.966716	110.339
UP	Foxred1	1026.61	510.596	1.00764	516.017	0.954701	516.017
UP	Srxn1	2935.38	853.517	1.78206	2081.87	0.983329	2081.87
UP	Ddhd2	1276.45	717.214	0.831663	559.238	0.922305	559.238
UP	Tmem178b	1676.19	948.713	0.821146	727.481	0.92184	727.482
UP	Smim3	457.887	220.681	1.05303	237.206	0.950497	237.208
UP	Art3	487.868	276.933	0.816952	210.935	0.914897	210.936
UP	Ppp1r3b	1042.97	196.882	2.40529	846.083	0.992875	846.086
UP	Zbtb7b	1212.86	646.899	0.906796	565.957	0.930373	565.958
UP	Crabp1	141.727	29.2078	2.27869	112.519	0.965715	112.542
UP	Serp1	5971.61	3655.3	0.70813	2316.31	0.90286	2316.31
UP	Scn7a	1217.4	718.296	0.761152	499.103	0.911654	499.103
UP	Zbtb20	21786	10802.6	1.01203	10983.4	0.956772	10983.4
UP	Cyc1	2941.74	832.963	1.82035	2108.78	0.984842	2108.78
UP	Fastk	641.405	365.638	0.810819	275.767	0.917346	275.768
UP	Dcaf11	1539.92	929.241	0.728729	610.677	0.903	610.678
UP	Cox4i1	5915.28	3371.88	0.810895	2543.41	0.922337	2543.41
UP	Cycs	3543.17	1543.69	1.19866	1999.49	0.963158	1999.49
UP	Spry3	130.825	20.5536	2.67017	110.271	0.969509	110.304
UP	Tef	2473.86	1392.24	0.829359	1081.62	0.923277	1081.62
UP	C330007P06Rik	1754.33	1041.74	0.751915	712.581	0.91168	712.581
UP	Ankrd13c	1856.99	1136.94	0.707807	720.046	0.901745	720.047
UP	Fxyd6	2062.31	1187.78	0.795988	874.525	0.917177	874.526
UP	LOC108168481	111.746	25.9625	2.10573	85.7838	0.948892	85.8096
UP	Sfxn5	322.52	136.303	1.24257	186.217	0.955959	186.221
UP	Fgfr2	6474.02	3892.21	0.734071	2581.81	0.904389	2581.81
UP	Gcsh	1215.58	655.553	0.890862	560.029	0.929294	560.029
UP	Eif4a1	8301.02	4909.07	0.757838	3391.95	0.913597	3391.95
UP	Tkt	9003.3	4725.17	0.930086	4278.12	0.933574	4278.12
UP	Pik3r3	1037.51	565.766	0.874854	471.748	0.927484	471.749
UP	Prkar2b	8112.96	2188.42	1.89034	5924.54	0.985581	5924.54
UP	Tnr	615.059	302.896	1.0219	312.163	0.952472	312.165
UP	Mtch2	3926.56	1625.9	1.27203	2300.66	0.966888	2300.66
UP	Ccdc85a	252.565	123.322	1.03423	129.243	0.936333	129.247
UP	Zfp52	1472.69	849.19	0.794294	623.499	0.916336	623.499
UP	Lsm8	289.814	159.02	0.865914	130.793	0.90952	130.796
UP	Il15ra	178.067	87.6234	1.02303	90.4438	0.917888	90.4496
UP	Cers2	2482.04	1498.25	0.728246	983.787	0.90365	983.787
UP	Zfp91	3416.89	2085.65	0.712185	1331.24	0.902519	1331.24
UP	Trappc3	900.33	508.432	0.824398	391.898	0.92021	391.899
UP	Trappc2	288.905	161.184	0.841888	127.721	0.903427	127.724
UP	Tst	1523.57	724.786	1.07182	798.779	0.956558	798.78
UP	Aspg	184.427	29.2078	2.65862	155.219	0.98231	155.242
UP	Aspa	163.531	73.5604	1.15256	89.9707	0.921601	89.9781
UP	P2rx5	112.655	21.6354	2.38044	91.0194	0.955943	91.0505
UP	Gde1	1561.72	829.718	0.912445	732.004	0.930794	732.005
UP	1110008P14Rik	817.656	295.323	1.4692	522.332	0.973	522.334
UP	Pde1a	570.542	278.015	1.03717	292.527	0.952217	292.529
UP	Il15	154.446	59.4974	1.37621	94.9487	0.936237	94.9587
UP	Tlcd1	476.057	252.053	0.917411	224.005	0.925392	224.007
UP	Tlcd2	308.892	136.303	1.18029	172.589	0.95107	172.593
UP	Mettl7a1	972.102	474.897	1.03349	497.205	0.954739	497.206
UP	Rdh1	76.3145	12.9812	2.55553	63.3333	0.925914	63.3848
UP	Sgk1	2947.19	1630.23	0.854268	1316.97	0.926558	1316.97
UP	Nr5a1	9371.24	4702.46	0.994826	4668.79	0.934778	4668.79
UP	Pde7a	2505.66	1401.97	0.837731	1103.69	0.923713	1103.69
UP	Gm38785	260.741	102.768	1.34323	157.973	0.957542	157.979
UP	Slit1	1024.8	404.582	1.34083	620.213	0.970085	620.214
UP	Slirp	452.436	270.443	0.742392	181.994	0.901373	181.995
UP	Pde2a	5150.32	2300.93	1.16245	2849.4	0.961005	2849.4
UP	Pde3b	1768.86	741.013	1.25525	1027.85	0.966225	1027.85
UP	Tmem63a	1057.5	479.224	1.14189	578.277	0.959227	578.278
UP	2210408F21Rik	103.57	23.799	2.12163	79.7708	0.943697	79.799
UP	Pex11a	488.776	154.693	1.65977	334.083	0.978723	334.087
UP	Mbnl1	19742.8	10823.1	0.867207	8919.64	0.929768	8919.64
UP	Prkcd	3563.16	2126.76	0.7445	1436.4	0.91168	1436.4
UP	Far2	225.31	117.913	0.934186	107.397	0.90487	107.401
UP	Atl2	2919.03	983.329	1.56974	1935.7	0.975182	1935.7
UP	LOC108168323	352.5	174.165	1.01717	178.335	0.945554	178.338
UP	Zcchc7	751.335	416.482	0.851203	334.853	0.923398	334.854
UP	Amotl2	6561.23	2330.13	1.49355	4231.1	0.975169	4231.1
UP	Nop10	944.847	443.526	1.09106	501.321	0.956373	501.322
UP	Ifrd1	787.675	430.545	0.871438	357.13	0.926271	357.131
UP	Dhx58	376.122	155.775	1.27174	220.347	0.959492	220.35
UP	Slc33a1	919.408	551.703	0.736814	367.705	0.908925	367.706
UP	Synpr	121.74	44.3526	1.45671	77.3873	0.925019	77.401
UP	Fam195a	350.683	137.385	1.35195	213.299	0.963699	213.303
UP	Tmed8	1705.27	895.706	0.9289	809.56	0.932421	809.561
UP	Adgrl4	1661.66	988.738	0.748963	672.92	0.911597	672.92
UP	Nr4a3	3465.04	1152.09	1.58863	2312.96	0.982131	2312.96
UP	Nr4a2	1707.08	231.499	2.88246	1475.58	0.996933	1475.59
UP	Nr4a1	7167.21	964.939	2.8929	6202.27	0.997455	6202.27
UP	Copg2	1714.35	1038.5	0.723162	675.852	0.902825	675.852
UP	Cyp2c29	78.1315	0.5	7.28783	77.6315	0.949949	77.9729
UP	Avpi1	451.528	143.875	1.64999	307.652	0.978064	307.657
UP	Oplah	1455.43	656.635	1.14828	798.792	0.959906	798.793
UP	Gm13570	95.3932	29.2078	1.70753	66.1854	0.919181	66.2074
UP	Ift57	589.621	353.739	0.737102	235.882	0.905431	235.883
UP	Acyp2	393.383	162.266	1.27758	231.118	0.960364	231.121
UP	Rerg	2773.67	1320.84	1.07034	1452.83	0.957243	1452.83
UP	Retn	127.191	9.73593	3.70753	117.455	0.975188	117.513
UP	Gsg1l	639.588	337.512	0.922203	302.076	0.928335	302.077
UP	Mcts1	564.182	269.361	1.06662	294.822	0.953058	294.824
UP	Sacm1l	2551.09	1504.74	0.761595	1046.34	0.912881	1046.34
UP	Lurap1	124.465	31.3713	1.98823	93.094	0.948971	93.1153
UP	Tle6	126.282	56.2521	1.16668	70.0303	0.904685	70.04
UP	ATP6	291.631	160.102	0.86515	131.529	0.909769	131.531
UP	Cyp51	1916.95	960.612	0.996785	956.336	0.955724	956.337
UP	Steap1	547.829	141.712	1.95077	406.117	0.982855	406.122
UP	Steap2	5314.76	1267.84	2.06764	4046.93	0.991311	4046.93
UP	Sbno2	1280.99	636.081	1.00998	644.913	0.955166	644.914
UP	BC003965	410.645	237.99	0.786993	172.655	0.906001	172.657
UP	Slc36a2	1151.99	50.8432	4.50192	1101.14	0.999067	1101.15
UP	Cnnm2	582.353	331.022	0.814967	251.331	0.916499	251.332
UP	Tmem45b	244.388	5.40885	5.49771	238.979	0.993251	239.043
UP	Unc13c	292.539	88.7052	1.72154	203.834	0.973974	203.841
UP	Sik2	2193.13	1098	0.99812	1095.14	0.955902	1095.14
UP	Sik1	1911.5	586.32	1.70494	1325.18	0.982259	1325.18
UP	D930016D06Rik	231.669	108.177	1.09867	123.492	0.936533	123.497
UP	Ccnl2	842.185	492.206	0.774877	349.98	0.911473	349.981
UP	Ccnl1	1328.24	656.635	1.01635	671.602	0.955246	671.602
UP	Gm35438	59.0529	3.24531	4.18558	55.8076	0.916754	55.9643
UP	Esrra	375.213	186.065	1.01191	189.149	0.94657	189.151
UP	Vsnl1	886.702	380.783	1.21948	505.919	0.964167	505.92
UP	D10Jhu81e	1936.03	1010.37	0.93821	925.653	0.933087	925.654
UP	Nubp1	362.494	209.863	0.788506	152.631	0.902835	152.633
UP	1810026B05Rik	459.704	206.618	1.15374	253.086	0.955163	253.089
UP	E030024N20Rik	210.773	104.932	1.00624	105.842	0.927029	105.847
UP	Prodh	624.144	109.259	2.51413	514.885	0.992238	514.891
UP	LOC108167796	89.0336	28.126	1.66244	60.9076	0.909224	60.9303
UP	Ndrg4	1042.97	527.904	0.982344	515.061	0.932781	515.062
UP	Banf1	825.832	429.463	0.943315	396.369	0.931163	396.371
UP	Glrx5	866.715	483.551	0.841888	383.164	0.921445	383.165
UP	Myh4	576.902	114.668	2.33087	462.234	0.991731	462.24
UP	LOC108167760	67.2295	14.063	2.25719	53.1665	0.90429	53.2143
UP	LOC108167749	130.825	59.4974	1.13674	71.3275	0.904131	71.3366
UP	Mcur1	919.408	440.281	1.06228	479.128	0.955351	479.129
UP	LOC108167745	74.4975	15.1448	2.29837	59.3527	0.917005	59.3972
UP	Zfp948	502.404	297.487	0.756022	204.917	0.904896	204.919
UP	Tma7	928.493	506.269	0.874989	422.225	0.927058	422.226
UP	1700037H04Rik	426.089	203.373	1.06703	222.717	0.95021	222.719
UP	Ciapin1	729.531	401.337	0.862155	328.194	0.923946	328.195
UP	Tmc3	205.322	82.2146	1.32043	123.108	0.949283	123.115
UP	Bscl2	1147.44	624.182	0.878385	523.262	0.92808	523.263
UP	LOC102635948	145.361	68.1515	1.09282	77.2095	0.908517	77.2172
UP	Acaa1a	767.688	459.752	0.739663	307.935	0.907829	307.936
UP	Rgcc	449.711	137.385	1.71077	312.326	0.978606	312.33
UP	Kctd12b	1001.17	577.665	0.793387	423.509	0.915263	423.509
UP	Gm34231	94.4847	33.5349	1.49442	60.9498	0.901956	60.9681
UP	Nhlrc2	1496.31	903.278	0.728167	593.032	0.902937	593.032
UP	Hexim1	1720.71	892.461	0.947144	828.25	0.933265	828.251
UP	Slc35e2	2027.79	1128.29	0.845772	899.5	0.926108	899.5
UP	Rragb	236.212	111.422	1.08404	124.789	0.936036	124.794
UP	Imp3	535.11	302.896	0.821015	232.215	0.916286	232.216
UP	Vdac3	2849.08	1538.28	0.889178	1310.8	0.930459	1310.8
UP	Slc35d3	522.391	232.581	1.1674	289.81	0.958071	289.813
UP	Slc22a5	612.333	253.134	1.27441	359.199	0.963728	359.201
UP	Slc22a4	127.191	44.3526	1.51991	82.8383	0.930427	82.8522
UP	Slc22a3	82.6741	18.3901	2.16851	64.284	0.925405	64.3205
UP	Myeov2	481.508	269.361	0.838021	212.148	0.916362	212.149
UP	Dguok	313.435	165.511	0.921239	147.924	0.91677	147.927
UP	Pitpnm1	764.962	429.463	0.832855	335.499	0.920343	335.5
UP	LOC108168907	236.212	97.3593	1.27869	138.852	0.949258	138.858
UP	Ly6c1	838.551	493.287	0.765471	345.264	0.911409	345.265
UP	Siah2	377.03	189.31	0.99393	187.72	0.924513	187.723
UP	Gm35533	92.6676	29.2078	1.66571	63.4598	0.914151	63.4817
UP	Hspa1b	257.107	80.051	1.68338	177.056	0.971347	177.064
UP	Hspa1a	346.141	127.649	1.43918	218.492	0.966531	218.497
UP	Tomm5	695.916	385.11	0.853641	310.806	0.922844	310.807
UP	Tomm7	935.762	557.112	0.748174	378.65	0.909941	378.65
UP	Clic5	999.357	356.984	1.48514	642.373	0.973685	642.374
UP	Pak3	2179.51	1312.19	0.732028	867.319	0.90351	867.319
UP	Slc35g1	714.086	408.909	0.804317	305.177	0.913862	305.178
UP	Wwc1	1128.36	622.018	0.859205	506.347	0.92578	506.348
UP	Rgs5	5611.84	2431.82	1.20644	3180.02	0.963381	3180.02
UP	Rgs2	5252.98	2198.16	1.25684	3054.83	0.966951	3054.83
UP	Pla2g16	1031.15	387.274	1.41283	643.881	0.970904	643.882
UP	Pla2g15	508.764	289.914	0.811368	218.849	0.914801	218.851
UP	Fdps	1727.98	915.178	0.916962	812.801	0.931625	812.802
UP	Pla2g2f	1140.18	274.77	2.05296	865.406	0.990279	865.408
UP	Qdpr	912.14	534.395	0.77135	377.746	0.911861	377.747
UP	Mtfr1l	1635.31	972.512	0.749778	662.8	0.911562	662.8
UP	Hibch	1577.17	579.829	1.44364	997.338	0.973353	997.339
UP	LOC108167626	420.638	160.102	1.39359	260.536	0.966728	260.54
UP	Tmem50b	1005.72	528.986	0.926923	476.731	0.931428	476.732
UP	Tnfrsf12a	462.43	239.071	0.951793	223.358	0.926975	223.36
UP	Prr16	350.683	123.322	1.50774	227.362	0.968165	227.367
UP	Endog	164.44	60.5791	1.44067	103.861	0.943655	103.87
UP	Parl	616.876	362.393	0.767425	254.483	0.909084	254.484
UP	Fdx1	6316.84	1337.07	2.24013	4979.78	0.992139	4979.78
UP	Slc25a51	5084.91	2372.32	1.09992	2712.59	0.958686	2712.59
UP	Slc25a45	421.547	245.562	0.779607	175.985	0.905453	175.987
UP	Slc25a42	564.182	163.347	1.78822	400.835	0.980736	400.839
UP	Fdxr	9715.57	4753.3	1.03137	4962.27	0.956813	4962.27
UP	Slc25a34	404.285	144.957	1.47975	259.328	0.969219	259.332
UP	Slc25a35	309.801	38.9437	2.99188	270.857	0.99211	270.873
UP	Slc25a30	869.441	432.708	1.00669	436.732	0.954192	436.734
UP	Slc25a26	145.361	67.0698	1.11591	78.2912	0.910801	78.2992
UP	Slc25a29	173.525	21.6354	3.00367	151.889	0.983294	151.919
UP	Slc25a25	2892.68	770.221	1.90907	2122.46	0.985352	2122.46
UP	Slc25a20	2787.3	836.209	1.73693	1951.09	0.983224	1951.09
UP	Map6d1	107.204	35.6984	1.58642	71.5053	0.925561	71.5229
UP	9630002D21Rik	71.772	8.65416	3.05195	63.1178	0.930249	63.1916
UP	Slc25a19	1177.42	282.342	2.06012	895.082	0.99033	895.084
UP	Slc25a16	842.185	481.388	0.806938	360.798	0.919162	360.798
UP	Slc25a17	1354.58	713.969	0.923916	640.614	0.931287	640.615
UP	Pnpla3	302.533	9.73593	4.95763	292.797	0.995117	292.839
UP	Pnpla2	3657.65	775.629	2.23748	2882.02	0.991967	2882.02
UP	Pnpla8	3674	2223.04	0.724819	1450.96	0.903778	1450.96
UP	Inha	1392.74	432.708	1.68646	960.032	0.981647	960.034
UP	Lims2	432.449	181.737	1.25067	250.712	0.960345	250.715
UP	Tpst2	1909.68	993.065	0.943371	916.615	0.933077	916.616
UP	Tnfaip8l1	156.263	74.6422	1.06591	81.6209	0.911782	81.6279
UP	Slmo2	1915.13	1156.41	0.727787	758.719	0.903309	758.719
UP	Ly6d	4643.38	1397.65	1.73217	3245.73	0.98274	3245.73
UP	Slc12a2	4187.31	2543.24	0.719353	1644.06	0.903864	1644.06
UP	Cd151	5407.43	3221.51	0.747205	2185.92	0.912795	2185.92
UP	Zfand5	6134.23	3025.71	1.01961	3108.52	0.956577	3108.52
UP	Capns1	8650.8	4574.81	0.919122	4075.99	0.932753	4075.99
UP	Tmem221	127.191	56.2521	1.17702	70.9388	0.904762	70.9486
UP	Tmem230	316.16	176.329	0.842389	139.832	0.906705	139.834
UP	Gm36527	241.663	97.3593	1.3116	144.303	0.950799	144.309
UP	Zadh2	1796.12	919.505	0.965952	876.612	0.93366	876.613
UP	Vegfa	4225.46	1595.61	1.405	2629.85	0.972229	2629.85
UP	Vegfd	1118.37	548.458	1.02795	569.914	0.955071	569.915
UP	Nudt7	502.404	193.637	1.37549	308.767	0.96798	308.77
UP	9530091C08Rik	845.819	263.952	1.68007	581.867	0.980899	581.87
UP	0610011F06Rik	542.378	324.531	0.740942	217.847	0.90438	217.848
UP	LOC108167562	174.433	80.051	1.12368	94.3822	0.923608	94.3889
UP	Pdha1	7655.07	3387.02	1.1764	4268.05	0.962916	4268.05
UP	Oxnad1	909.415	545.212	0.73812	364.203	0.908883	364.203
UP	LOC108168868	116.289	36.7802	1.66071	79.5086	0.934673	79.526
UP	Sidt1	486.051	255.298	0.928926	230.753	0.926586	230.755
UP	Tob2	1512.66	771.302	0.971722	741.361	0.933418	741.361
UP	Clstn3	978.461	522.495	0.905097	455.966	0.92979	455.967
UP	Mapkapk3	774.956	318.041	1.2849	456.915	0.965005	456.917
UP	Npy2r	341.598	155.775	1.13284	185.823	0.94942	185.827
UP	Dleu2	147.178	58.4156	1.33314	88.7624	0.931443	88.7724
UP	LOC101056219	141.727	35.6984	1.98918	106.029	0.956488	106.047
UP	Pbx3	3612.22	1873.63	0.947053	1738.59	0.934052	1738.6
UP	Slbp	1032.97	614.446	0.749443	418.526	0.910377	418.527
UP	Itgb1bp1	754.969	412.155	0.873232	342.814	0.926073	342.815
UP	Slc37a2	568.725	319.122	0.833622	249.603	0.917929	249.604
UP	Pacrgl	150.812	74.6422	1.01469	76.1699	0.905727	76.1766
UP	S100a1	2199.49	703.151	1.64527	1496.34	0.981937	1496.34
UP	Syt12	976.644	328.858	1.57037	647.786	0.973981	647.788
UP	Pcca	1030.25	393.764	1.38758	636.482	0.970882	636.483
UP	Pccb	3132.53	1720.02	0.864907	1412.51	0.927287	1412.52
UP	Cd274	185.335	80.051	1.21115	105.284	0.933851	105.291
UP	Atp5b	26541.1	16093.5	0.72175	10447.6	0.904364	10447.6
UP	Scrn1	1194.69	728.032	0.714558	466.654	0.900847	466.655
UP	Slc24a2	1348.22	560.357	1.26664	787.866	0.965903	787.867
UP	Atp5e	443.351	241.235	0.878011	202.116	0.92105	202.118
UP	Atp5k	918.5	469.488	0.96819	449.012	0.932354	449.013
UP	Atp5l	1532.65	561.439	1.44883	971.211	0.97335	971.212
UP	Mtfp1	316.16	125.485	1.33314	190.675	0.9616	190.679
UP	Eci1	1877.88	546.294	1.78136	1331.59	0.983039	1331.59
UP	Ech1	4796.91	2060.77	1.21892	2736.14	0.966015	2736.14
UP	Pck1	7248.06	3724.54	0.960535	3523.53	0.934511	3523.53
UP	Slc11a2	1167.43	603.628	0.951605	563.803	0.932683	563.804
UP	Cyb561	2434.8	1440.92	0.756813	993.879	0.912782	993.879
UP	AW549877	2135.9	1301.37	0.714812	834.529	0.90193	834.529
UP	Kcnq1ot1	9008.75	4210.25	1.09742	4798.5	0.958877	4798.5
UP	Colgalt2	258.016	89.7869	1.52288	168.229	0.962989	168.236
UP	Cdkn2c	560.548	234.744	1.25575	325.804	0.963145	325.807
UP	Sult4a1	301.624	120.077	1.3288	181.548	0.96081	181.552
UP	LOC108168763	91.7591	31.3713	1.5484	60.3878	0.902246	60.4076
UP	LOC108168764	68.138	8.65416	2.97699	59.4838	0.922309	59.5583
UP	Zfp654	1943.3	1184.54	0.71418	758.756	0.901816	758.757
UP	LOC108167433	106.295	27.0443	1.97468	79.251	0.937877	79.2756
UP	LOC108168753	163.531	44.3526	1.88248	119.179	0.961925	119.193
UP	Srcin1	496.953	266.116	0.901057	230.837	0.924271	230.839
UP	Rasd1	129.916	56.2521	1.20761	73.6643	0.909103	73.6742
UP	Rn7s2	165815	26513.1	2.6448	139302	0.996952	139302
UP	Ghitm	6999.13	2799.62	1.32194	4199.51	0.971579	4199.51
UP	Fam210a	6633	4050.15	0.711688	2582.86	0.902895	2582.86
UP	Higd1a	706.818	246.644	1.51891	460.174	0.973149	460.177
UP	Fam213a	2057.77	960.612	1.09905	1097.15	0.958087	1097.16
UP	Gm40309	193.512	83.2963	1.2161	110.216	0.938906	110.222
UP	Usp2	690.465	391.601	0.818184	298.864	0.918604	298.865
UP	Phf20l1	4314.5	1861.73	1.21255	2452.77	0.963279	2452.77
UP	Hapln1	376.122	220.681	0.769236	155.44	0.900503	155.442
UP	Ndufv2	3316.05	1626.98	1.02727	1689.07	0.956396	1689.07
UP	Ndufv1	3555.89	1378.18	1.36745	2177.72	0.971621	2177.72
UP	Ndufs1	4604.31	2194.91	1.06882	2409.4	0.957514	2409.4
UP	Ndufs3	1535.38	892.461	0.782731	642.915	0.915473	642.916
UP	Ndufs2	5920.74	3183.65	0.895095	2737.09	0.931106	2737.09
UP	Ndufs5	1613.51	755.076	1.09551	858.431	0.957769	858.432
UP	Ndufs4	935.762	479.224	0.96544	456.537	0.932405	456.538
UP	Ndufs7	1022.98	519.25	0.978275	503.728	0.932733	503.729
UP	Ndufs8	3007.16	1310.02	1.19881	1697.13	0.963053	1697.13
UP	Ippk	743.158	336.431	1.14336	406.728	0.958119	406.729
UP	Neurl1b	2622.86	1239.71	1.08114	1383.15	0.957498	1383.15
UP	Bckdhb	678.654	252.053	1.42895	426.602	0.971624	426.604
UP	Bckdha	2711.89	1168.31	1.21487	1543.58	0.963043	1543.58
UP	Tppp	644.131	350.494	0.877966	293.637	0.925312	293.639
UP	Atox1	850.362	491.124	0.79199	359.238	0.91448	359.239
UP	Pdhx	2055.95	915.178	1.16768	1140.77	0.962148	1140.77
UP	Pdk4	3553.17	1353.29	1.39263	2199.87	0.972153	2199.87
UP	Tspan12	3299.7	1363.03	1.27551	1936.66	0.967012	1936.66
UP	Pdhb	3912.03	1489.6	1.39299	2422.43	0.972181	2422.43
UP	Hsd17b7	938.487	337.512	1.4754	600.975	0.973321	600.976
UP	Caln1	3331.49	1916.9	0.797396	1414.6	0.917725	1414.6
UP	Akr1b10	1369.12	699.906	0.968016	669.214	0.933249	669.214
UP	Pdp2	1264.64	741.013	0.771157	523.628	0.913053	523.629
UP	Derl2	1006.63	569.011	0.822997	437.614	0.920694	437.615
UP	Gm41705	472.423	187.146	1.33591	285.277	0.966754	285.28
UP	Ndufc1	781.315	384.029	1.02469	397.287	0.9538	397.288
UP	Ndufc2	990.272	426.218	1.21623	564.054	0.964445	564.056
UP	Nxph1	233.486	72.4786	1.68771	161.008	0.969098	161.016
UP	Hsdl2	2533.82	1431.18	0.824109	1102.64	0.922404	1102.64
UP	Cd1d1	1805.2	328.858	2.45662	1476.34	0.993738	1476.35
UP	Ndufa1	1410.91	768.057	0.877341	642.853	0.928504	642.854
UP	Ndufa2	467.881	249.889	0.904854	217.992	0.923487	217.994
UP	Ndufa4	2319.42	720.459	1.68677	1598.96	0.98216	1598.96
UP	Gm15411	114.472	35.6984	1.68106	78.7734	0.933721	78.7913
UP	Ndufa7	1123.82	573.338	0.970955	550.484	0.932921	550.485
UP	Ndufa9	2106.83	1138.02	0.888542	968.804	0.930112	968.804
UP	Ndufa8	2446.61	1304.62	0.907158	1141.99	0.931399	1141.99
UP	Cpxm2	411.553	47.5979	3.11211	363.955	0.995251	363.969
UP	Ndufb2	669.569	353.739	0.920548	315.83	0.928663	315.832
UP	Ndufb4	1876.07	890.297	1.07535	985.768	0.957093	985.769
UP	Ndufb3	1419.09	728.032	0.96289	691.055	0.933211	691.056
UP	Ndufb6	437.9	195.8	1.16122	242.1	0.954759	242.102
UP	Ndufb5	1742.52	831.881	1.06672	910.634	0.956717	910.634
UP	Ndufb8	1972.37	777.793	1.34247	1194.57	0.970958	1194.58
UP	Ndufb9	4173.68	2230.61	0.903881	1943.07	0.930975	1943.07
UP	Cyth1	1016.62	599.301	0.762426	417.318	0.911017	417.318
UP	Hoxb9	1732.52	493.287	1.81237	1239.23	0.984466	1239.24
UP	Hoxb6	360.677	177.41	1.02362	183.267	0.946082	183.27
UP	Fam222a	493.319	253.134	0.962618	240.185	0.928105	240.187
UP	Gm39443	156.263	53.0068	1.55973	103.256	0.944872	103.268
UP	Sytl5	600.523	284.506	1.07776	316.017	0.953905	316.019
UP	Exosc5	257.107	133.058	0.950318	124.05	0.912441	124.053
UP	Hnmt	292.539	72.4786	2.013	220.06	0.983727	220.07
UP	9630013D21Rik	69.0465	9.73593	2.82618	59.3105	0.922293	59.3778
UP	Elac2	990.272	560.357	0.821478	429.915	0.920601	429.916
UP	Efr3a	3625.85	2218.71	0.708597	1407.14	0.90257	1407.14
UP	Ppm1m	1186.51	407.827	1.54069	778.682	0.974255	778.683
UP	Ppm1f	1432.71	877.316	0.707583	555.399	0.901312	555.399
UP	Gm53	125.374	40.0255	1.64725	85.3484	0.939913	85.3643
UP	Akr1c18	27752.1	810.246	5.0981	26941.9	1	26941.9
UP	4930511M06Rik	206.231	103.85	0.98976	102.381	0.903615	102.386
UP	Oprd1	154.446	30.2896	2.35021	124.157	0.972012	124.179
UP	Slc4a4	2403.91	1235.38	0.960424	1168.53	0.933918	1168.53
UP	Akr1c13	797.669	228.254	1.80515	569.415	0.983393	569.418
UP	Dhrs7b	469.698	210.945	1.15486	258.753	0.955341	258.755
UP	Chac1	79.9486	12.9812	2.62264	66.9673	0.933138	67.0186
UP	Cidea	4311.77	61.6609	6.12778	4250.11	0.999818	4250.11
UP	Cidec	1904.23	46.5161	5.35533	1857.71	0.999516	1857.72
UP	Firre	380.664	204.455	0.896738	176.21	0.919891	176.212
UP	Cox8a	3577.7	1448.49	1.30448	2129.21	0.967206	2129.21
UP	Cox8b	2290.34	94.114	4.60501	2196.23	0.999586	2196.24
UP	Ppip5k1	730.439	391.601	0.89938	338.838	0.927609	338.839
UP	Nudt22	307.984	170.92	0.849535	137.064	0.908858	137.067
UP	Cox7b	2608.32	1112.06	1.22989	1496.26	0.965744	1496.26
UP	Nudt13	418.821	220.681	0.924372	198.14	0.923576	198.142
UP	Nudt19	642.314	381.865	0.750216	260.449	0.907374	260.45
UP	Nudt18	257.107	90.8687	1.50051	166.239	0.962575	166.245
UP	Nudt11	446.077	163.347	1.44935	282.729	0.969327	282.733
UP	Cox6c	4768.75	2064.02	1.20816	2704.73	0.963323	2704.73
UP	A530050N04Rik	241.663	4.32708	5.80346	237.336	0.993187	237.407
UP	Cox5a	728.622	282.342	1.36773	446.28	0.969499	446.282
UP	Cox5b	2253.1	1173.72	0.940819	1079.37	0.933288	1079.38
UP	Per2	1251.92	719.377	0.799324	532.544	0.91634	532.545
UP	Per3	835.826	309.386	1.43379	526.439	0.972283	526.441
UP	Cox14	579.627	201.209	1.52643	378.418	0.972347	378.421
UP	Cd300lg	574.176	203.373	1.49737	370.803	0.972092	370.806
UP	Prrg4	205.322	107.095	0.938996	98.2272	0.900596	98.2316
UP	Pex2	923.042	514.923	0.842041	408.12	0.921703	408.121
UP	Pex7	721.354	368.884	0.967541	352.47	0.931233	352.472
UP	Icosl	376.122	167.674	1.16554	208.447	0.954434	208.45
UP	Sod3	2197.68	1082.85	1.02114	1114.82	0.955969	1114.83
UP	Sod2	3262.45	1544.77	1.07856	1717.68	0.957641	1717.68
UP	Sod1	8386.42	4520.72	0.891503	3865.7	0.930985	3865.7
UP	Plbd1	1402.73	378.62	1.88942	1024.11	0.98468	1024.12
UP	Clock	4116.44	2356.1	0.805	1760.35	0.917872	1760.35
UP	Nbeal1	5262.07	3103.6	0.761688	2158.47	0.913435	2158.47
UP	Junb	1388.2	227.172	2.61136	1161.03	0.996105	1161.03
UP	Adipoq	2480.22	139.548	4.15163	2340.67	0.999535	2340.68
UP	Gm30759	160.806	25.9625	2.63082	134.843	0.977707	134.869
UP	Rbm12b2	384.298	226.09	0.765329	158.208	0.901057	158.21
UP	Oca2	278.911	133.058	1.06775	145.854	0.941282	145.858
UP	Ero1lb	767.688	461.916	0.732889	305.772	0.900204	305.773
UP	Echs1	3809.37	1530.71	1.31535	2278.66	0.971369	2278.66
UP	Uqcr10	1348.22	622.018	1.11603	726.205	0.958342	726.206
UP	Uqcr11	1812.47	897.869	1.01338	914.601	0.955673	914.601
UP	Irs3	79.9486	5.40885	3.88568	74.5397	0.946372	74.6409
UP	Gria3	1115.65	481.388	1.21261	634.258	0.961973	634.259
UP	2810403A07Rik	1058.41	610.119	0.794737	448.291	0.915499	448.292
UP	Fam107a	247.114	125.485	0.977656	121.628	0.911798	121.632
UP	Glrb	728.622	373.211	0.96518	355.411	0.931275	355.413
UP	Cttnbp2	1765.23	783.202	1.1724	982.026	0.961931	982.027
UP	Glul	15607.2	8351.27	0.902147	7255.96	0.931332	7255.96
UP	AW549542	262.558	101.686	1.36851	160.872	0.958249	160.878
UP	Plscr4	668.661	375.374	0.832944	293.286	0.919359	293.287
UP	Iscu	3699.44	1961.25	0.915533	1738.19	0.932425	1738.19
UP	Metrnl	452.436	195.8	1.20833	256.636	0.957692	256.639
UP	Cntn1	549.646	297.487	0.885678	252.159	0.925064	252.161
UP	Cntn5	117.197	47.5979	1.29997	69.5994	0.908001	69.6116
UP	2700046A07Rik	149.904	29.2078	2.35961	120.696	0.970726	120.719
UP	Cytip	244.388	98.4411	1.31184	145.947	0.951035	145.953
UP	Pole4	405.194	203.373	0.994485	201.821	0.925739	201.823
UP	Nampt	4775.11	1771.94	1.4302	3003.17	0.974067	3003.17
UP	Ism1	1437.26	795.101	0.854108	642.156	0.925627	642.156
UP	Gpihbp1	1157.44	697.742	0.730168	459.695	0.902293	459.696
UP	D430041D05Rik	957.566	556.03	0.784209	401.536	0.914116	401.536
UP	L3hypdh	597.797	311.55	0.940193	286.247	0.929217	286.249
UP	Adcy3	977.553	572.257	0.772513	405.296	0.912161	405.297
UP	Adcy9	3271.53	1722.18	0.925731	1549.35	0.933141	1549.35
UP	Gpat4	2576.52	1473.37	0.806305	1103.15	0.921777	1103.15
UP	1110008F13Rik	1463.6	745.34	0.973555	718.264	0.93337	718.265
UP	Gm40208	535.11	288.833	0.889602	246.278	0.924774	246.279
UP	Commd3	1082.94	569.011	0.928424	513.928	0.931609	513.929
UP	Ormdl2	337.056	156.857	1.10354	180.199	0.947958	180.203
UP	Ormdl3	1568.99	834.045	0.911639	734.945	0.930797	734.946
UP	P2ry14	605.065	142.794	2.08316	462.272	0.989094	462.276
UP	Snx10	653.216	229.335	1.5101	423.881	0.972754	423.883
UP	Tspo	713.177	252.053	1.50054	461.125	0.973035	461.127
UP	Fitm2	894.879	371.047	1.27009	523.831	0.965183	523.833
UP	Rims2	3655.83	1776.27	1.04135	1879.56	0.956628	1879.56
UP	Ugt2b36	66.321	8.65416	2.938	57.6668	0.918435	57.7416
UP	Sar1b	867.624	475.979	0.866171	391.645	0.92672	391.646
UP	Nadk	4726.96	1911.49	1.30622	2815.47	0.967327	2815.47
UP	U2af1l4	510.581	305.059	0.743049	205.521	0.903494	205.523
UP	Khdrbs3	1406.37	763.73	0.880839	642.638	0.928504	642.638
UP	Pgls	786.766	444.608	0.823403	342.159	0.919563	342.16
UP	Ginm1	4811.45	2316.07	1.05479	2495.38	0.95694	2495.38
UP	Sowahc	2397.55	1363.03	0.814742	1034.52	0.921697	1034.52
UP	Pgs1	556.914	316.959	0.81316	239.956	0.915989	239.957
UP	Adck3	5195.75	1125.04	2.20735	4070.71	0.992015	4070.71
UP	Adck4	725.897	375.374	0.951434	350.522	0.930921	350.524
UP	Slc6a4	851.27	155.775	2.45015	695.495	0.992642	695.5
UP	Slc6a5	321.611	61.6609	2.38289	259.95	0.988276	259.961
UP	Car3	11731.5	3773.22	1.63653	7958.33	0.982469	7958.33
UP	Gm41607	526.934	248.807	1.08259	278.126	0.952924	278.129
UP	Srd5a1	723.171	180.656	2.00109	542.515	0.989511	542.519
UP	Srd5a2	523.3	131.976	1.98736	391.324	0.982708	391.329
UP	Car8	736.799	407.827	0.853311	328.971	0.923283	328.972
UP	Cav2	744.067	340.758	1.12669	403.309	0.956998	403.311
UP	Gnb3	250.748	122.24	1.03652	128.508	0.936167	128.512
UP	1500015O10Rik	2596.51	377.538	2.78188	2218.97	0.996586	2218.97
UP	Rnf5	401.56	220.681	0.863651	180.879	0.916897	180.881
UP	Rnh1	2635.58	1461.47	0.850697	1174.1	0.926456	1174.11
UP	Fam126b	1500.85	550.621	1.44665	950.231	0.973325	950.232
UP	Fam96b	410.645	230.417	0.833643	180.228	0.913158	180.23
UP	Itpa	562.365	295.323	0.929213	267.042	0.928163	267.044
UP	Pomt1	806.754	485.715	0.732018	321.039	0.900551	321.04
UP	Mtmr1	1057.5	572.257	0.885925	485.245	0.928927	485.246
UP	Ndufab1	536.019	200.128	1.42136	335.891	0.970461	335.894
UP	Fstl5	615.967	367.802	0.743925	248.165	0.906004	248.166
UP	Gm38485	619.601	290.996	1.09034	328.605	0.954555	328.607
UP	LOC108168202	105.387	32.4531	1.69926	72.9336	0.927287	72.9534
UP	Mif4gd	1251.92	660.962	0.921506	590.96	0.931141	590.961
UP	Acat1	6347.73	3594.72	0.820361	2753.01	0.922997	2753.01
UP	Acat2	685.014	375.374	0.867803	309.639	0.925379	309.641
UP	Pvalb	148.995	25.9625	2.52076	123.033	0.971898	123.058
UP	Elovl6	1911.5	966.021	0.984577	945.476	0.933797	945.477
UP	Elovl7	359.769	118.995	1.59617	240.774	0.975863	240.779
UP	Gm2115	701.367	286.669	1.29078	414.698	0.964709	414.7
UP	4931406C07Rik	3522.28	1260.26	1.48278	2262.02	0.974701	2262.02
UP	Fktn	1221.94	723.704	0.755702	498.237	0.911651	498.237
UP	Car5b	204.414	41.1073	2.31403	163.307	0.978956	163.323
UP	Cd36	10639.5	4275.16	1.31538	6364.36	0.971652	6364.36
UP	Pla2g5	796.76	478.143	0.736705	318.618	0.9081	318.618
UP	Acadl	9467.54	4745.73	0.996361	4721.82	0.956692	4721.82
UP	Acadm	9116.86	4459.06	1.0318	4657.8	0.956803	4657.8
UP	Letmd1	1807.02	588.483	1.61854	1218.54	0.981708	1218.54
UP	Cd74	377.939	165.511	1.19123	212.428	0.955182	212.431
UP	Phyh	3824.81	2307.42	0.72911	1517.4	0.904118	1517.4
UP	Car14	105.387	38.9437	1.43623	66.443	0.910616	66.4585
UP	Gm39897	465.155	143.875	1.69289	321.28	0.978567	321.284
UP	Acad8	1479.96	641.49	1.20606	838.467	0.962361	838.468
UP	Acad9	963.017	522.495	0.882143	440.522	0.927561	440.522
UP	Acacb	3361.47	967.103	1.79735	2394.37	0.983383	2394.37
UP	Acaca	6897.38	2939.17	1.23064	3958.21	0.966152	3958.21
UP	Acaa2	7164.48	3242.07	1.14395	3922.41	0.960868	3922.42
UP	Cbx7	129.916	55.1703	1.23562	74.7461	0.912976	74.7563
UP	Cbx4	3058.03	1156.41	1.40295	1901.62	0.972102	1901.62
UP	Atp6v0e	863.081	421.89	1.03263	441.191	0.954357	441.192
UP	Gna14	896.696	281.26	1.67271	615.435	0.980899	615.438
UP	Gm38504	93.5762	30.2896	1.62732	63.2866	0.914059	63.3075
UP	Uxs1	1459.97	844.863	0.78915	615.107	0.916305	615.107
UP	Adhfe1	979.37	214.191	2.19296	765.179	0.990808	765.182
UP	Ptprn2	1042.97	563.602	0.887941	479.363	0.928902	479.364
UP	Eid2	485.142	267.197	0.860503	217.945	0.920006	217.947
UP	LOC108168109	321.611	123.322	1.38289	198.289	0.963075	198.294
UP	Plcb1	6051.56	2938.09	1.04243	3113.47	0.956816	3113.47
UP	Fam132a	355.226	196.882	0.851404	158.344	0.913209	158.346
UP	Rom1	443.351	160.102	1.46946	283.249	0.970009	283.253
UP	Srrd	228.944	107.095	1.0961	121.848	0.935896	121.853
UP	Gm38585	212.59	16.2266	3.71165	196.364	0.99011	196.399
UP	Fam136a	1652.57	984.411	0.747381	668.162	0.911581	668.162
UP	Pim1	1747.97	546.294	1.67793	1201.67	0.981921	1201.67
UP	Pim3	615.967	189.31	1.7021	426.657	0.980246	426.661
UP	Rorc	479.691	261.788	0.873705	217.903	0.921885	217.905
UP	Fndc5	643.222	315.877	1.02596	327.346	0.952924	327.347
UP	LOC108168162	214.407	90.8687	1.2385	123.539	0.943958	123.545
UP	Gm40912	172.616	74.6422	1.20951	97.974	0.929329	97.9815
UP	Gm13315	258.924	54.0885	2.25914	204.836	0.98332	204.848
UP	Timm13	530.568	263.952	1.00726	266.616	0.95122	266.618
UP	B3gnt2	2065.94	1239.71	0.736799	826.234	0.911011	826.235
UP	Ndufa12	3952	2349.61	0.750165	1602.4	0.912613	1602.4
UP	Ndufa11	900.33	444.608	1.01792	455.722	0.95438	455.723
UP	Ndufa10	3765.76	1901.75	0.985611	1864.01	0.934441	1864.01
UP	Timm23	1272.82	749.667	0.763704	523.15	0.911769	523.151
UP	Gpam	12627.3	5571.12	1.18051	7056.21	0.962989	7056.21
UP	Gpc5	100.844	21.6354	2.22066	79.2088	0.94433	79.2399
UP	Jagn1	404.285	200.128	1.01445	204.158	0.947869	204.16
UP	Gpd2	2621.95	580.911	2.17425	2041.04	0.991779	2041.04
UP	Gpd1	16793.7	1129.37	3.89434	15664.4	0.999825	15664.4
UP	Cmtr2	318.886	173.083	0.881573	145.802	0.913559	145.805
UP	Acbd4	397.017	193.637	1.03585	203.38	0.948063	203.383
UP	Gm39941	311.618	64.9062	2.26335	246.711	0.985852	246.722
UP	Cmtm4	2050.5	1123.96	0.867385	926.539	0.928695	926.54
UP	Cyp2u1	219.859	30.2896	2.85968	189.569	0.987307	189.591
UP	Ogdh	15119.4	8232.27	0.877035	6887.09	0.930061	6887.09
UP	Rhot1	1973.28	1104.49	0.837215	868.788	0.923411	868.789
UP	Rhot2	1112.92	578.747	0.943345	534.173	0.932189	534.174
UP	Arxes2	279.82	102.768	1.4451	177.052	0.96304	177.058
UP	Lncppara	179.884	44.3526	2.01998	135.532	0.972582	135.547
UP	Ssu2	63.5954	8.65416	2.87746	54.9413	0.911982	55.0166
UP	Cyp4f14	134.459	44.3526	1.60008	90.1063	0.943547	90.1206
UP	Hsd17b10	1595.34	971.43	0.71568	623.907	0.902739	623.908
UP	Dgkd	1899.69	1163.99	0.706689	735.702	0.901774	735.702
UP	Dgke	873.983	390.519	1.16221	483.464	0.959039	483.465
UP	Gpt2	1804.29	783.202	1.20398	1021.09	0.962581	1021.09
UP	Itga1	3018.97	1747.06	0.789126	1271.91	0.917251	1271.91
UP	Slc1a5	795.852	335.349	1.24684	460.503	0.964151	460.504
UP	Gpx4	4186.4	2293.35	0.868251	1893.04	0.929367	1893.04
UP	Mipep	637.771	380.783	0.74407	256.988	0.906367	256.989
UP	Mterf3	486.959	292.078	0.737448	194.881	0.90259	194.883
UP	Cdo1	2397.55	771.302	1.63619	1626.25	0.981982	1626.25
UP	H2-Eb1	209.865	31.3713	2.74194	178.494	0.985686	178.515
UP	2010315B03Rik	349.775	175.247	0.997039	174.528	0.94506	174.531
UP	Star	174173	46064	1.91881	128109	0.985785	128109
UP	Msmo1	2968.09	843.781	1.81459	2124.31	0.984842	2124.31
UP	Gm41949	141.727	67.0698	1.07938	74.6572	0.904714	74.665
UP	Slc30a9	2276.72	1232.14	0.885793	1044.58	0.93022	1044.58
UP	Sphkap	933.036	149.284	2.64387	783.752	0.995566	783.756
UP	Qrsl1	150.812	72.4786	1.05712	78.3334	0.908628	78.3406
UP	Gm14322	167.165	63.8245	1.38909	103.341	0.941789	103.35
UP	Gm41905	77.223	8.65416	3.15756	68.5689	0.937728	68.6415
UP	Gdap10	123.557	18.3901	2.74817	105.167	0.967187	105.203
UP	Gnat2	176.25	60.5791	1.54073	115.671	0.95042	115.681
UP	E330033B04Rik	158.08	50.8432	1.63653	107.237	0.953676	107.249
UP	Dhdh	2889.05	1523.13	0.923553	1365.92	0.932265	1365.92
UP	Nebl	305.258	150.366	1.02155	154.892	0.942015	154.895
UP	LOC108169205	354.317	76.8057	2.20576	277.512	0.986935	277.521
UP	Med21	625.052	353.739	0.821292	271.313	0.917872	271.315
UP	C130023O10Rik	194.42	78.9692	1.29982	115.451	0.942416	115.458
UP	Atpaf2	930.31	324.531	1.51936	605.779	0.973828	605.781
UP	Gm14391	723.171	329.94	1.13213	393.231	0.956896	393.233
UP	Stx7	2681.91	1345.72	0.99488	1336.19	0.934202	1336.19
UP	Med30	453.345	244.48	0.890891	208.865	0.922621	208.866
UP	Aste1	326.154	186.065	0.809749	140.089	0.905013	140.092
UP	Slc2a4	676.837	283.424	1.25585	393.413	0.964145	393.415
UP	Srek1	1817.92	974.675	0.899296	843.246	0.93015	843.246
UP	Fgfr1op	456.07	250.971	0.861737	205.099	0.91912	205.101
UP	Fam64a	198.963	95.1958	1.06353	103.767	0.926882	103.773
UP	Nenf	1231.03	681.515	0.853043	549.511	0.925338	549.511
UP	1810011O10Rik	1339.14	814.573	0.717189	524.565	0.902338	524.566
UP	Isca2	393.383	217.436	0.855346	175.947	0.91627	175.949
UP	Alkbh7	250.748	139.548	0.845471	111.199	0.900331	111.203
UP	Alkbh6	416.096	227.172	0.873132	188.924	0.919518	188.926
UP	Gm14403	527.842	293.16	0.848419	234.682	0.920347	234.684
UP	Btbd10	524.208	281.26	0.898234	242.948	0.924873	242.949
UP	Mrfap1	4448.05	2480.5	0.842541	1967.55	0.924181	1967.55
UP	Pet100	480.6	263.952	0.864561	216.648	0.919942	216.65
UP	Tsc22d3	2558.35	1278.65	1.00059	1279.7	0.956058	1279.7
UP	Nat8l	242.571	72.4786	1.74278	170.093	0.971401	170.101
UP	Lpin1	1884.24	702.069	1.4243	1182.17	0.973497	1182.17
DOWN	Abcb4	125.374	765.894	-2.61091	640.52	0.99528	-640.525
DOWN	Abcc3	193.512	470.57	-1.28199	277.058	0.962189	-277.061
DOWN	Abcc2	89.9421	918.423	-3.35209	828.481	0.998102	-828.488
DOWN	Abcc6	29.9807	104.932	-1.80734	74.951	0.931807	-74.9728
DOWN	Rrs1	210.773	395.928	-0.909545	185.155	0.9217	-185.157
DOWN	Plk1	168.074	294.242	-0.807907	126.168	0.90114	-126.17
DOWN	Bmpr1b	50.8764	140.63	-1.46684	89.7538	0.935454	-89.7658
DOWN	Abca6	918.5	1751.39	-0.931146	832.886	0.93244	-832.887
DOWN	Afm	65.4125	170.92	-1.38568	105.507	0.942757	-105.516
DOWN	Afp	83.5826	26693.8	-8.31908	26610.2	1	-26610.2
DOWN	Zim1	707.726	3822.98	-2.43343	3115.25	0.993904	-3115.25
DOWN	Ankrd2	19.0786	190.392	-3.31894	171.313	0.98726	-171.345
DOWN	Agt	297.99	1794.66	-2.59037	1496.67	0.996321	-1496.67
DOWN	Plp1	383.39	654.471	-0.771518	271.081	0.909689	-271.083
DOWN	Ahr	289.814	640.408	-1.14387	350.595	0.957425	-350.596
DOWN	Hist1h3d	199.871	399.173	-0.997943	199.302	0.947528	-199.304
DOWN	Pls1	42.6998	108.177	-1.34109	65.4772	0.906504	-65.491
DOWN	Nfix	1218.31	2302.01	-0.918015	1083.7	0.932017	-1083.7
DOWN	Ak5	49.9678	172.002	-1.78335	122.034	0.960925	-122.047
DOWN	Eif4ebp3	64.504	346.167	-2.42401	281.663	0.989053	-281.673
DOWN	Hist1h1c	1690.73	3004.08	-0.829275	1313.35	0.923478	-1313.35
DOWN	Hist1h1a	3128.9	5183.84	-0.728369	2054.95	0.904297	-2054.95
DOWN	Hist1h1d	2174.06	4609.42	-1.0842	2435.37	0.9578	-2435.37
DOWN	Hist1h1e	2548.36	5594.92	-1.13455	3046.56	0.959699	-3046.56
DOWN	Bcl9	389.749	960.612	-1.30141	570.863	0.96576	-570.864
DOWN	Alb	21865.9	117492	-2.42581	95626.2	0.994187	-95626.2
DOWN	Pdlim3	84.4911	698.824	-3.04806	614.333	0.996996	-614.34
DOWN	Pdlim1	158.08	465.161	-1.55708	307.081	0.971143	-307.085
DOWN	Pdlim7	284.362	789.692	-1.47356	505.33	0.972914	-505.332
DOWN	Bco1	4.54253	55.1703	-3.60232	50.6278	0.904048	-50.7558
DOWN	Folr1	19.9871	114.668	-2.52031	94.6805	0.958163	-94.7141
DOWN	Folr2	38.1573	135.221	-1.82529	97.064	0.950946	-97.0812
DOWN	Itih4	540.561	2588.68	-2.25968	2048.12	0.991843	-2048.12
DOWN	Itih3	519.666	9450.35	-4.18471	8930.68	0.999895	-8930.68
DOWN	Itih2	1720.71	7666.51	-2.15556	5945.8	0.991528	-5945.8
DOWN	Itih1	211.682	1107.73	-2.38764	896.051	0.99297	-896.054
DOWN	Bcor	985.729	1928.8	-0.968438	943.067	0.933753	-943.068
DOWN	Scn10a	0.908506	143.875	-7.30711	142.967	0.982702	-143.154
DOWN	Cftr	5.45104	55.1703	-3.33929	49.7193	0.90115	-49.8313
DOWN	Lrrn4	92.6676	914.096	-3.30221	821.428	0.997573	-821.435
DOWN	C8b	51.7849	407.827	-2.97736	356.043	0.994002	-356.055
DOWN	C8a	50.8764	276.933	-2.44447	226.057	0.986772	-226.07
DOWN	Lmcd1	154.446	296.405	-0.940467	141.959	0.916738	-141.962
DOWN	Sec14l2	114.472	473.815	-2.04933	359.344	0.987967	-359.35
DOWN	Qpct	148.995	287.751	-0.949556	138.756	0.916368	-138.759
DOWN	Pbld1	63.5954	240.153	-1.91696	176.558	0.974236	-176.568
DOWN	Axl	1783.4	4658.1	-1.38511	2874.71	0.972251	-2874.71
DOWN	Abcb11	89.9421	1107.73	-3.62247	1017.79	0.998659	-1017.8
DOWN	Csf2rb2	19.0786	74.6422	-1.96803	55.5635	0.902615	-55.5984
DOWN	Fpgs	166.257	377.538	-1.18321	211.281	0.954746	-211.285
DOWN	Creb5	110.838	486.797	-2.13487	375.959	0.988333	-375.965
DOWN	Dapk1	804.937	1485.27	-0.883779	680.334	0.928574	-680.335
DOWN	Avpr1a	82.6741	311.55	-1.91396	228.876	0.978491	-228.884
DOWN	Stmn2	951.206	1864.97	-0.971324	913.766	0.933711	-913.767
DOWN	Stmn4	48.1508	130.894	-1.44277	82.7434	0.929268	-82.756
DOWN	Tigd4	7.26805	65.988	-3.18256	58.7199	0.921691	-58.8061
DOWN	Bgn	5442.86	9180.99	-0.754284	3738.12	0.912979	-3738.12
DOWN	Emp1	2589.24	4203.76	-0.69915	1614.52	0.901405	-1614.52
DOWN	Rspo1	77.223	286.669	-1.89228	209.446	0.977198	-209.455
DOWN	Tlr13	119.014	228.254	-0.939502	109.239	0.906294	-109.243
DOWN	Bdh1	105.387	634.999	-2.59106	529.613	0.994888	-529.619
DOWN	Aldh1l2	67.2295	154.693	-1.20224	87.4637	0.922522	-87.472
DOWN	Pmp2	0.908506	103.85	-6.83679	102.941	0.96869	-103.168
DOWN	Nfam1	75.406	184.983	-1.29464	109.577	0.939642	-109.584
DOWN	Veph1	2.72552	59.4974	-4.44822	56.7719	0.918885	-56.9459
DOWN	Qprt	19.9871	183.901	-3.20179	163.914	0.985571	-163.945
DOWN	Rcan2	275.277	519.25	-0.915543	243.972	0.92643	-243.974
DOWN	Fam46c	919.408	2226.28	-1.27586	1306.88	0.966725	-1306.88
DOWN	Tfcp2l1	43.6083	374.293	-3.10149	330.684	0.994745	-330.699
DOWN	Syngap1	208.956	411.073	-0.976191	202.116	0.925799	-202.119
DOWN	Emilin2	238.937	773.466	-1.69471	534.529	0.980711	-534.531
DOWN	Emilin3	8.17656	108.177	-3.72576	100	0.967282	-100.07
DOWN	Cyp2d9	13.6276	402.419	-4.88409	388.791	0.996863	-388.822
DOWN	Fermt3	131.733	406.746	-1.62651	275.012	0.977175	-275.017
DOWN	Btk	30.8892	109.259	-1.82257	78.3696	0.936247	-78.3908
DOWN	Cyp2e1	1434.53	3412.99	-1.25045	1978.45	0.966136	-1978.45
DOWN	Cmya5	484.234	2843.97	-2.55413	2359.74	0.994002	-2359.74
DOWN	Aass	90.8506	483.551	-2.4121	392.701	0.991043	-392.708
DOWN	Anks4b	6.35954	71.3969	-3.48887	65.0373	0.934173	-65.1308
DOWN	Cyp2j5	43.6083	227.172	-2.38111	183.563	0.98338	-183.579
DOWN	Fabp1	93.5762	2100.8	-4.48865	2007.22	0.999548	-2007.23
DOWN	Fabp5	932.128	2009.93	-1.10855	1077.8	0.958144	-1077.8
DOWN	Tram2	76.3145	196.882	-1.3673	120.568	0.948611	-120.575
DOWN	Hist4h4	489.685	815.655	-0.736105	325.97	0.908237	-325.971
DOWN	Clec1b	10.9021	70.3151	-2.68923	59.413	0.921672	-59.4738
DOWN	Dnm3os	57.2359	361.311	-2.65825	304.075	0.992403	-304.087
DOWN	Hebp1	129.008	260.707	-1.01497	131.699	0.936766	-131.703
DOWN	Rtn2	175.342	474.897	-1.43745	299.556	0.969735	-299.559
DOWN	Isg20	138.093	293.16	-1.08605	155.067	0.943926	-155.071
DOWN	Rtkn	185.335	334.267	-0.850864	148.932	0.911298	-148.934
DOWN	Igsf11	477.874	1219.16	-1.35118	741.281	0.970433	-741.282
DOWN	Rtp3	17.2616	100.605	-2.54306	83.343	0.950003	-83.3818
DOWN	Igsf10	414.279	1216.99	-1.55465	802.713	0.974306	-802.714
DOWN	Clec4f	9.99357	123.322	-3.62528	113.328	0.973627	-113.386
DOWN	Clec3b	77.223	266.116	-1.78495	188.892	0.973446	-188.901
DOWN	Abcd2	400.651	1233.22	-1.62201	832.567	0.981211	-832.569
DOWN	Cbs	50.8764	233.662	-2.19936	182.786	0.981373	-182.799
DOWN	Cd9	397.017	1174.8	-1.56514	777.785	0.974258	-777.787
DOWN	Eno3	589.621	2834.24	-2.2651	2244.62	0.991884	-2244.62
DOWN	Kcna6	265.284	451.098	-0.765905	185.814	0.904574	-185.816
DOWN	Dkk2	145.361	947.631	-2.70468	802.27	0.995655	-802.274
DOWN	Rpl21	3117.99	7074.78	-1.18207	3956.79	0.962874	-3956.79
DOWN	Ube2l6	572.359	1338.15	-1.22525	765.791	0.964961	-765.792
DOWN	Cfb	497.861	2471.85	-2.31177	1973.98	0.99183	-1973.99
DOWN	Cfi	147.178	907.605	-2.6245	760.427	0.995522	-760.432
DOWN	Slco2a1	336.147	667.452	-0.989571	331.305	0.930966	-331.307
DOWN	C3	4405.35	28130.4	-2.6748	23725	0.996952	-23725
DOWN	Gm5424	80.8571	448.935	-2.47306	368.078	0.99098	-368.086
DOWN	Cgn	51.7849	176.329	-1.76766	124.544	0.961594	-124.556
DOWN	Kcnd3	584.17	986.575	-0.756041	402.405	0.910845	-402.406
DOWN	Cic	1413.64	2491.32	-0.817498	1077.68	0.922375	-1077.68
DOWN	Agtr2	1533.56	3230.17	-1.07473	1696.61	0.957342	-1696.61
DOWN	F2	263.467	2065.1	-2.97052	1801.63	0.99707	-1801.64
DOWN	F5	402.468	1477.7	-1.8764	1075.23	0.98474	-1075.23
DOWN	F9	19.0786	148.203	-2.95754	129.124	0.976968	-129.158
DOWN	Kcnb2	166.257	385.11	-1.21186	218.854	0.955759	-218.857
DOWN	Ptafr	59.0529	150.366	-1.3484	91.3132	0.933676	-91.3231
DOWN	Rpl11	2936.29	6034.12	-1.03915	3097.82	0.956813	-3097.82
DOWN	Ckm	642.314	10442.3	-4.02302	9800.02	0.99985	-9800.02
DOWN	Kcnc1	29.0722	144.957	-2.31792	115.885	0.968936	-115.908
DOWN	Gc	856.721	3936.56	-2.20004	3079.84	0.991935	-3079.84
DOWN	Lrtm1	17.2616	117.913	-2.77208	100.651	0.964575	-100.69
DOWN	Hc	265.284	1804.39	-2.7659	1539.11	0.996379	-1539.11
DOWN	Hp	734.073	3857.59	-2.39371	3123.52	0.993878	-3123.52
DOWN	Npas2	78.1315	161.184	-1.04473	83.0523	0.912718	-83.0588
DOWN	P4ha3	15.4446	94.114	-2.60731	78.6694	0.947923	-78.7126
DOWN	Kl	6.35954	169.838	-4.73909	163.478	0.98667	-163.547
DOWN	Cpz	168.982	325.613	-0.946287	156.631	0.920168	-156.634
DOWN	Bcat1	73.589	178.492	-1.2783	104.903	0.937209	-104.911
DOWN	Ky	24.5297	86.5416	-1.81887	62.012	0.915279	-62.0386
DOWN	Gm32540	0.5	73.5604	-7.20086	73.0604	0.945445	-73.4144
DOWN	Crp	29.0722	497.614	-4.09732	468.542	0.997541	-468.56
DOWN	Alas2	1175.61	2860.2	-1.28271	1684.59	0.966916	-1684.59
DOWN	Bcas1	9.08506	103.85	-3.51486	94.7649	0.963241	-94.8301
DOWN	Kcnk6	121.74	280.179	-1.20255	158.439	0.949519	-158.443
DOWN	Kcnq4	68.138	180.656	-1.40671	112.518	0.946003	-112.526
DOWN	Pkhd1	16.3531	191.473	-3.54951	175.12	0.987772	-175.156
DOWN	Abra	28.1637	140.63	-2.32	112.466	0.967588	-112.49
DOWN	Mest	1914.22	6983.91	-1.86728	5069.69	0.985555	-5069.69
DOWN	Rnf126	192.603	339.676	-0.818526	147.073	0.907138	-147.075
DOWN	Bex1	129.008	465.161	-1.85027	336.153	0.981472	-336.158
DOWN	Itm2a	305.258	2787.72	-3.19099	2482.46	0.998525	-2482.47
DOWN	Rnf122	126.282	258.543	-1.03375	132.261	0.937116	-132.265
DOWN	Kcne1l	40.8828	144.957	-1.82606	104.074	0.955007	-104.09
DOWN	Gpm6a	135.367	710.723	-2.39241	575.356	0.992292	-575.361
DOWN	Tmem27	3.63403	56.2521	-3.95227	52.618	0.909466	-52.7663
DOWN	Tmem26	647.765	1081.77	-0.739852	434.005	0.90966	-434.006
DOWN	Rnf149	581.444	1074.2	-0.885548	492.754	0.928969	-492.755
DOWN	Podn	109.021	393.764	-1.85273	284.744	0.980278	-284.75
DOWN	Tfap4	74.4975	276.933	-1.89427	202.436	0.976577	-202.445
DOWN	Mybpc1	546.921	9426.55	-4.10733	8879.63	0.99985	-8879.63
DOWN	Mybpc2	89.0336	881.643	-3.30777	792.609	0.997547	-792.616
DOWN	Htra3	380.664	757.239	-0.992231	376.575	0.931625	-376.576
DOWN	F830016B08Rik	43.6083	133.058	-1.60938	89.4495	0.942881	-89.4639
DOWN	Nid2	1995.99	3711.55	-0.89492	1715.57	0.930663	-1715.57
DOWN	Nid1	7817.7	14093.3	-0.850194	6275.61	0.927179	-6275.61
DOWN	Mybl2	99.9357	219.599	-1.1358	119.664	0.93732	-119.669
DOWN	Dcn	7735.93	14360.5	-0.892459	6624.57	0.931093	-6624.57
DOWN	Dcx	151.721	1006.05	-2.72921	854.326	0.995735	-854.33
DOWN	Pon1	195.329	465.161	-1.25183	269.832	0.961087	-269.835
DOWN	Rgs16	17.2616	136.303	-2.98118	119.041	0.973818	-119.079
DOWN	Pmp22	1377.3	2830.99	-1.03947	1453.7	0.956447	-1453.7
DOWN	Dlk1	1754.33	5720.4	-1.7052	3966.08	0.982772	-3966.08
DOWN	Des	1082.03	7181.87	-2.73062	6099.84	0.996875	-6099.84
DOWN	Xirp2	385.207	2747.7	-2.83452	2362.49	0.997191	-2362.49
DOWN	Xirp1	54.5104	717.214	-3.7178	662.703	0.998054	-662.714
DOWN	Hecw1	95.3932	281.26	-1.55995	185.867	0.965075	-185.874
DOWN	Lcat	29.9807	424.054	-3.82214	394.073	0.996754	-394.092
DOWN	Ace2	1805.2	3629.34	-1.00755	1824.14	0.956332	-1824.14
DOWN	Nipal1	20.8956	372.129	-4.15453	351.233	0.996267	-351.258
DOWN	Alcam	4311.77	9288.08	-1.1071	4976.31	0.958957	-4976.31
DOWN	Atcayos	13.6276	71.3969	-2.38933	57.7693	0.915005	-57.8186
DOWN	Cilp	194.42	478.143	-1.29826	283.722	0.962553	-283.725
DOWN	Enpp3	73.589	215.272	-1.5486	141.683	0.958148	-141.692
DOWN	Ston1	428.815	746.422	-0.799635	317.607	0.914145	-317.608
DOWN	Ston2	278.911	644.735	-1.2089	365.824	0.960221	-365.826
DOWN	F10	142.635	1014.7	-2.83065	872.065	0.996353	-872.07
DOWN	F12	109.929	743.176	-2.75713	633.247	0.995308	-633.253
DOWN	F11	29.0722	268.279	-3.20602	239.207	0.99219	-239.228
DOWN	Pcyt1b	104.478	225.008	-1.10678	120.53	0.935664	-120.535
DOWN	Dpt	362.494	1130.45	-1.64087	767.956	0.981154	-767.958
DOWN	Gatsl2	307.984	609.037	-0.983676	301.053	0.930281	-301.055
DOWN	Fam20a	106.295	380.783	-1.84089	274.488	0.979892	-274.494
DOWN	Hdac9	74.4975	222.845	-1.58077	148.347	0.966521	-148.356
DOWN	Dsp	140.818	692.333	-2.29763	551.515	0.990333	-551.519
DOWN	Slco1b2	167.165	1098	-2.71553	930.832	0.995853	-930.836
DOWN	Lcp1	763.145	1536.11	-1.00926	772.969	0.955443	-772.969
DOWN	Lcp2	80.8571	205.536	-1.34595	124.679	0.949745	-124.687
DOWN	Obscn	403.377	1853.07	-2.19972	1449.7	0.991569	-1449.7
DOWN	Fsd2	45.4253	250.971	-2.46595	205.545	0.98554	-205.56
DOWN	Asxl3	120.831	578.747	-2.25994	457.916	0.989827	-457.921
DOWN	Apoc3	23.6212	81.1328	-1.7802	57.5116	0.904612	-57.5392
DOWN	Apoc4	250.748	447.853	-0.836788	197.105	0.915145	-197.107
DOWN	Megf6	208.956	885.97	-2.08406	677.014	0.989919	-677.017
DOWN	Apoa1	1528.11	20098.2	-3.71725	18570.1	0.999694	-18570.1
DOWN	Apoa2	654.125	4213.5	-2.68738	3559.37	0.9967	-3559.37
DOWN	Apoa4	10.9021	3210.69	-8.20214	3199.79	0.999726	-3199.8
DOWN	Apoa5	49.0593	1021.19	-4.37958	972.132	0.998882	-972.142
DOWN	Hykk	195.329	548.458	-1.48948	353.129	0.971716	-353.132
DOWN	Sync	49.0593	165.511	-1.75433	116.452	0.958848	-116.465
DOWN	Amer2	289.814	539.803	-0.897309	249.99	0.92515	-249.992
DOWN	Diaph1	801.303	1357.62	-0.760663	556.319	0.911935	-556.32
DOWN	C1qtnf2	198.963	351.575	-0.821335	152.613	0.908135	-152.615
DOWN	C1qtnf1	585.987	998.474	-0.768857	412.488	0.912247	-412.488
DOWN	C1qtnf3	72.6805	783.202	-3.42974	710.521	0.997901	-710.53
DOWN	Susd1	179.884	337.512	-0.907872	157.628	0.918021	-157.631
DOWN	Angptl7	8.17656	103.85	-3.66686	95.6734	0.964136	-95.7437
DOWN	Angptl1	176.25	533.313	-1.59736	357.063	0.978953	-357.066
DOWN	Angptl3	116.289	641.49	-2.46371	525.201	0.992286	-525.207
DOWN	Rogdi	158.989	285.587	-0.845009	126.599	0.905736	-126.602
DOWN	Myadm	1828.82	3193.39	-0.804171	1364.56	0.917703	-1364.56
DOWN	Postn	10288.8	28699.4	-1.47994	18410.5	0.975092	-18410.5
DOWN	Tbx15	31.7977	196.882	-2.63034	165.085	0.983925	-165.105
DOWN	Hist2h4	447.894	1195.36	-1.41621	747.463	0.972888	-747.464
DOWN	Ldb2	615.967	1176.97	-0.934147	560.999	0.931845	-561
DOWN	Ldb3	136.276	1382.5	-3.34268	1246.23	0.998618	-1246.23
DOWN	Tbx18	36.3403	135.221	-1.89568	98.8811	0.952061	-98.8992
DOWN	Efs	76.3145	189.31	-1.31072	112.995	0.941579	-113.003
DOWN	Phactr4	807.662	1342.48	-0.733074	534.815	0.902695	-534.816
DOWN	Eps8	529.659	921.668	-0.799183	392.009	0.915282	-392.01
DOWN	Shox2	18.1701	83.2963	-2.19668	65.1262	0.926933	-65.1632
DOWN	Nsmce2	208.956	374.293	-0.840964	165.336	0.91161	-165.338
DOWN	F13b	53.6019	644.735	-3.58835	591.133	0.997891	-591.144
DOWN	Eln	1467.24	5123.26	-1.80396	3656.03	0.98353	-3656.03
DOWN	Aadac	34.5232	179.574	-2.37894	145.051	0.977545	-145.07
DOWN	Csf2rb	186.244	326.695	-0.810751	140.451	0.905013	-140.453
DOWN	Aadat	26.3467	233.662	-3.14873	207.316	0.99005	-207.34
DOWN	Serpina1e	79.9486	7886.11	-6.6241	7806.16	0.999904	-7806.16
DOWN	Ttll1	110.838	272.606	-1.29837	161.768	0.953981	-161.774
DOWN	Serpina3m	84.4911	656.635	-2.95822	572.144	0.995722	-572.151
DOWN	Serpina3n	164.44	1821.7	-3.46966	1657.26	0.998901	-1657.27
DOWN	Serpina3k	31.7977	509.514	-4.00213	477.716	0.997598	-477.733
DOWN	Serpina3g	68.138	196.882	-1.5308	128.744	0.954682	-128.753
DOWN	Socs3	104.478	301.814	-1.53046	197.336	0.966123	-197.342
DOWN	Pkhd1l1	449.711	1328.41	-1.56264	878.704	0.974433	-878.705
DOWN	Rab30	309.801	644.735	-1.05737	334.935	0.953758	-334.936
DOWN	Rab32	88.1251	213.109	-1.27396	124.984	0.94513	-124.99
DOWN	Hpgds	42.6998	154.693	-1.85711	111.993	0.958377	-112.009
DOWN	Zscan2	107.204	284.506	-1.4081	177.302	0.96117	-177.307
DOWN	Oasl2	317.069	528.986	-0.738433	211.917	0.903981	-211.918
DOWN	Gfpt2	112.655	403.5	-1.84066	290.846	0.980348	-290.851
DOWN	Serpina1c	322.52	645.817	-1.00174	323.297	0.952685	-323.299
DOWN	Serpina1d	326.154	2515.12	-2.947	2188.96	0.997175	-2188.96
DOWN	Serpina1a	327.971	1797.9	-2.45468	1469.93	0.993547	-1469.93
DOWN	Serpina1b	741.341	6042.77	-3.027	5301.43	0.998589	-5301.43
DOWN	Serpina11	21.8042	232.581	-3.41506	210.777	0.990999	-210.804
DOWN	Serpina10	26.3467	163.347	-2.63225	137.001	0.978513	-137.026
DOWN	Pcsk6	351.592	590.647	-0.748393	239.055	0.906498	-239.056
DOWN	Rhbdl3	69.0465	150.366	-1.12284	81.3196	0.913715	-81.3274
DOWN	Sh3pxd2b	520.574	1715.69	-1.72061	1195.11	0.982176	-1195.12
DOWN	Rab13	239.846	424.054	-0.822142	184.208	0.912661	-184.21
DOWN	Ftcd	17.2616	337.512	-4.2893	320.251	0.995757	-320.279
DOWN	Gpr161	143.544	372.129	-1.37431	228.585	0.96475	-228.589
DOWN	Cyp26b1	106.295	351.575	-1.72576	245.28	0.976548	-245.286
DOWN	Timd2	29.0722	128.731	-2.14664	99.6585	0.958641	-99.6816
DOWN	Irgm2	347.049	680.434	-0.971313	333.384	0.930953	-333.386
DOWN	Timd4	36.3403	111.422	-1.6164	75.0821	0.930211	-75.0995
DOWN	Ezr	700.458	1777.35	-1.34336	1076.89	0.97084	-1076.89
DOWN	Ggta1	410.645	710.723	-0.791397	300.078	0.913365	-300.079
DOWN	Adam12	535.11	923.832	-0.787794	388.722	0.91489	-388.723
DOWN	Camta1	533.293	944.386	-0.824447	411.092	0.92042	-411.093
DOWN	Adam19	784.041	1331.66	-0.764224	547.618	0.911893	-547.619
DOWN	Cyp39a1	307.984	1046.07	-1.76406	738.088	0.982221	-738.091
DOWN	Rab7b	155.355	364.557	-1.23058	209.202	0.957874	-209.206
DOWN	Adam10	2325.78	4111.81	-0.822061	1786.03	0.922805	-1786.03
DOWN	Vav1	51.7849	138.467	-1.41894	86.6818	0.932498	-86.6934
DOWN	Apbb1ip	53.6019	189.31	-1.82039	135.708	0.966346	-135.72
DOWN	Adam33	26.3467	86.5416	-1.71577	60.195	0.909613	-60.2194
DOWN	Gpr153	391.566	741.013	-0.920242	349.447	0.929287	-349.448
DOWN	Fah	297.99	882.725	-1.5667	584.735	0.973815	-584.737
DOWN	Gpr157	49.9678	166.593	-1.73725	116.625	0.958839	-116.638
DOWN	Fap	200.78	471.652	-1.23211	270.872	0.960896	-270.875
DOWN	Gm6485	278.003	545.212	-0.971718	267.209	0.929284	-267.211
DOWN	Kazn	529.659	961.694	-0.860513	432.035	0.925258	-432.036
DOWN	Fcer1g	129.916	297.487	-1.19524	167.57	0.950866	-167.575
DOWN	Fbxo32	281.637	532.231	-0.918216	250.594	0.926714	-250.596
DOWN	Fbxo36	42.6998	118.995	-1.4786	76.295	0.923994	-76.3093
DOWN	Sema6a	625.961	1121.8	-0.841666	495.835	0.922417	-495.836
DOWN	Sema6c	44.5168	176.329	-1.98584	131.812	0.965757	-131.827
DOWN	Fgb	784.041	16544.6	-4.39929	15760.6	0.999959	-15760.6
DOWN	Fga	854.904	16008	-4.22689	15153.1	0.999949	-15153.1
DOWN	Fgg	635.954	11893	-4.22504	11257	0.999901	-11257
DOWN	Dnm1	331.605	592.81	-0.838105	261.205	0.918843	-261.207
DOWN	Sema4d	223.493	384.029	-0.780987	160.536	0.903348	-160.538
DOWN	S1pr2	253.473	451.098	-0.831608	197.625	0.914728	-197.627
DOWN	Sema4g	73.589	263.952	-1.84271	190.363	0.975105	-190.372
DOWN	Sh2d4a	220.767	421.89	-0.934344	201.123	0.92457	-201.126
DOWN	Pamr1	59.9614	596.056	-3.31334	536.094	0.996866	-536.104
DOWN	Sema3a	95.3932	830.8	-3.12254	735.407	0.997251	-735.413
DOWN	Sema3b	209.865	367.802	-0.809468	157.937	0.90845	-157.939
DOWN	Sema3c	556.006	2741.21	-2.30164	2185.2	0.991872	-2185.2
DOWN	Sema3d	202.597	2092.14	-3.3683	1889.55	0.998952	-1889.55
DOWN	Gpld1	147.178	465.161	-1.66017	317.983	0.97837	-317.988
DOWN	Fn1	8119.32	45057.9	-2.47235	36938.6	0.994378	-36938.6
DOWN	H19	4518.91	95587.4	-4.40277	91068.5	0.999975	-91068.5
DOWN	Bhmt	573.268	6038.44	-3.3969	5465.18	0.999299	-5465.18
DOWN	Glipr2	178.067	352.657	-0.985844	174.59	0.923149	-174.593
DOWN	BC067074	229.852	494.369	-1.10488	264.517	0.953335	-264.519
DOWN	Pip5k1c	944.847	1586.96	-0.748111	642.111	0.91154	-642.111
DOWN	Gm39090	105.387	243.398	-1.20763	138.012	0.945439	-138.017
DOWN	Fst	137.184	388.356	-1.50126	251.171	0.96926	-251.176
DOWN	Ppp1r13b	431.541	888.134	-1.04128	456.593	0.954628	-456.594
DOWN	Fus	854.904	1512.32	-0.822924	657.411	0.921665	-657.411
DOWN	Myd88	139.001	293.16	-1.07659	154.158	0.943337	-154.162
DOWN	Fyb	99.0272	322.368	-1.70281	223.34	0.975376	-223.347
DOWN	Fyn	830.375	1371.68	-0.724115	541.31	0.902421	-541.311
DOWN	Il1r1	298.899	537.64	-0.846984	238.741	0.920547	-238.743
DOWN	Il1rn	12.7191	98.4411	-2.95227	85.722	0.954934	-85.7728
DOWN	Lmntd1	35.4317	160.102	-2.17588	124.67	0.970076	-124.689
DOWN	Igfn1	6.35954	62.7427	-3.30245	56.3831	0.917811	-56.4798
DOWN	Mtus2	235.303	441.362	-0.907443	206.059	0.923506	-206.061
DOWN	Grin3a	33.6147	120.077	-1.83679	86.4618	0.943435	-86.4813
DOWN	Mia2	10.9021	126.567	-3.53723	115.665	0.974239	-115.719
DOWN	Akap6	980.278	1890.93	-0.947836	910.656	0.933409	-910.657
DOWN	Aldob	615.967	8057.03	-3.70932	7441.06	0.999595	-7441.06
DOWN	Slc8a1	1284.63	4349.8	-1.7596	3065.17	0.983402	-3065.17
DOWN	Slc8a3	103.57	207.7	-1.0039	104.13	0.926567	-104.135
DOWN	Proc	73.589	688.006	-3.22486	614.417	0.997178	-614.425
DOWN	Tgfb1	244.388	441.362	-0.852789	196.974	0.917706	-196.976
DOWN	Tgfb2	202.597	591.728	-1.54632	389.132	0.972509	-389.135
DOWN	Tgfb3	643.222	1380.34	-1.10163	737.117	0.957549	-737.117
DOWN	Fut9	7.26805	174.165	-4.58274	166.897	0.98711	-166.96
DOWN	Hspb7	68.138	603.628	-3.14713	535.49	0.996681	-535.499
DOWN	Hspb1	306.167	627.427	-1.03513	321.26	0.952911	-321.262
DOWN	Tgfbi	952.115	2522.69	-1.40576	1570.57	0.971965	-1570.57
DOWN	Fblim1	266.192	451.098	-0.760973	184.906	0.903195	-184.907
DOWN	Prr5	111.746	227.172	-1.02356	115.426	0.931638	-115.43
DOWN	Prr3	60.8699	152.53	-1.32529	91.6597	0.933555	-91.6693
DOWN	Aff3	320.703	1120.71	-1.80511	800.011	0.983937	-800.014
DOWN	Exph5	42.6998	162.266	-1.92606	119.566	0.962043	-119.581
DOWN	Vcan	605.974	7242.45	-3.57915	6636.48	0.999586	-6636.48
DOWN	Proz	70.8635	637.163	-3.16855	566.299	0.997006	-566.308
DOWN	Igfbp6	423.364	904.36	-1.095	480.996	0.956268	-480.997
DOWN	Clmn	443.351	922.75	-1.05749	479.399	0.955351	-479.4
DOWN	Clmp	525.117	1418.2	-1.43335	893.084	0.973175	-893.086
DOWN	Igfbp2	285.271	4419.03	-3.95333	4133.76	0.99965	-4133.76
DOWN	Igfbp5	3070.75	14173.4	-2.20652	11102.6	0.992158	-11102.6
DOWN	Igfbp4	2014.16	4892.85	-1.2805	2878.69	0.967165	-2878.69
DOWN	Igfbp1	81.7656	5042.13	-5.9464	4960.37	0.99986	-4960.37
DOWN	Cln6	260.741	474.897	-0.864996	214.156	0.919824	-214.158
DOWN	Ldoc1	32.7062	93.0323	-1.50817	60.326	0.902121	-60.3449
DOWN	Bin2	53.6019	140.63	-1.39155	87.0283	0.931479	-87.0394
DOWN	Bin1	737.707	1210.5	-0.714484	472.794	0.900895	-472.795
DOWN	Miox	0.908506	63.8245	-6.13447	62.916	0.930004	-63.2143
DOWN	Fbln1	665.027	1761.12	-1.40501	1096.1	0.97164	-1096.1
DOWN	Fbln2	844.911	4238.38	-2.32664	3393.47	0.993894	-3393.47
DOWN	Piezo2	1146.54	2731.47	-1.2524	1584.94	0.965986	-1584.94
DOWN	Piezo1	1075.67	2210.06	-1.03885	1134.39	0.956227	-1134.39
DOWN	Golm1	486.051	888.134	-0.869669	402.083	0.926822	-402.084
DOWN	Mirg	49.9678	118.995	-1.25183	69.0269	0.906953	-69.0383
DOWN	Tceal7	59.9614	1120.71	-4.22424	1060.75	0.998997	-1060.76
DOWN	Chodl	76.3145	194.719	-1.35136	118.404	0.947751	-118.412
DOWN	Il4ra	1891.51	3425.97	-0.856973	1534.46	0.927341	-1534.46
DOWN	Shank2	234.395	453.262	-0.951405	218.867	0.926688	-218.869
DOWN	Shank1	73.589	152.53	-1.05153	78.9406	0.908281	-78.9476
DOWN	Cma1	155.355	527.904	-1.76471	372.549	0.980345	-372.554
DOWN	Mapk13	268.009	505.187	-0.914534	237.177	0.925459	-237.179
DOWN	Acvr2b	228.944	464.08	-1.01938	235.136	0.949959	-235.138
DOWN	Sostdc1	44.5168	286.669	-2.68696	242.152	0.990384	-242.167
DOWN	Cmah	92.6676	248.807	-1.42489	156.14	0.959918	-156.146
DOWN	Dpf2	342.507	633.918	-0.888162	291.411	0.926306	-291.412
DOWN	Hal	49.0593	220.681	-2.16936	171.622	0.980058	-171.636
DOWN	Ryr1	461.521	3023.55	-2.71177	2562.03	0.99664	-2562.03
DOWN	Ryr3	60.8699	279.097	-2.19696	218.227	0.984323	-218.238
DOWN	Lrrc17	116.289	532.231	-2.19434	415.942	0.989362	-415.948
DOWN	Gys2	200.78	509.514	-1.34351	308.734	0.967314	-308.737
DOWN	Hck	64.504	175.247	-1.44193	110.743	0.946987	-110.752
DOWN	Lpcat2	58.1444	166.593	-1.51861	108.448	0.947203	-108.459
DOWN	Lrrc32	256.199	663.125	-1.37202	406.927	0.969072	-406.929
DOWN	Cfhr1	23.6212	83.2963	-1.81817	59.6752	0.909995	-59.7029
DOWN	Cfhr2	36.3403	161.184	-2.14907	124.844	0.969499	-124.862
DOWN	Atp8a2	73.589	216.354	-1.55583	142.765	0.958348	-142.774
DOWN	Cmip	1903.32	3184.73	-0.742653	1281.41	0.911556	-1281.41
DOWN	Hgd	66.321	479.224	-2.85316	412.903	0.994674	-412.913
DOWN	Atp8b1	149.904	294.242	-0.972967	144.338	0.918028	-144.341
DOWN	Traf3ip3	19.9871	84.3781	-2.0778	64.391	0.924704	-64.4245
DOWN	Myh11	474.24	940.059	-0.987132	465.818	0.93252	-465.819
DOWN	Myh10	2150.43	6659.38	-1.63076	4508.94	0.98237	-4508.94
DOWN	Dpp4	99.0272	669.616	-2.75744	570.589	0.995114	-570.595
DOWN	Slc9a9	85.3996	265.034	-1.63388	179.634	0.971353	-179.642
DOWN	Tgif2	155.355	290.996	-0.905436	135.642	0.913342	-135.645
DOWN	S100g	1.81701	134.14	-6.20602	132.323	0.980163	-132.468
DOWN	Lgi2	89.9421	443.526	-2.30195	353.584	0.988648	-353.591
DOWN	Ackr4	10.9021	152.53	-3.80641	141.628	0.982345	-141.679
DOWN	Crmp1	167.165	544.131	-1.70268	376.965	0.979688	-376.969
DOWN	Hpd	274.369	2108.37	-2.94194	1834	0.997089	-1834
DOWN	Hpn	35.4317	354.821	-3.32398	319.389	0.995203	-319.406
DOWN	Hpx	1034.79	2990.01	-1.53082	1955.22	0.975156	-1955.23
DOWN	Snai2	87.2166	210.945	-1.27419	123.729	0.944789	-123.735
DOWN	Hrc	116.289	848.108	-2.86654	731.819	0.996095	-731.825
DOWN	Hrg	59.9614	1324.09	-4.46482	1264.13	0.999207	-1264.13
DOWN	Sgms2	262.558	657.716	-1.32483	395.158	0.96869	-395.16
DOWN	Slco5a1	58.1444	137.385	-1.24051	79.2404	0.918496	-79.2502
DOWN	Gpnmb	126.282	252.053	-0.997071	125.77	0.934979	-125.774
DOWN	Klkb1	72.6805	591.728	-3.02529	519.048	0.996598	-519.057
DOWN	Dpys	40.8828	249.889	-2.61172	209.006	0.988451	-209.023
DOWN	Timp2	1667.11	2958.64	-0.827587	1291.53	0.923455	-1291.53
DOWN	Tead3	117.197	225.008	-0.941038	107.811	0.905348	-107.815
DOWN	Tead2	287.088	732.359	-1.35106	445.271	0.969343	-445.273
DOWN	Ubtd2	510.581	895.706	-0.810887	385.125	0.919534	-385.126
DOWN	Ifi204	215.316	484.633	-1.17044	269.317	0.957517	-269.32
DOWN	Hoxa10	2.72552	86.5416	-4.98879	83.8161	0.955619	-83.9645
DOWN	Cspg4	613.242	1115.31	-0.862911	502.064	0.925768	-502.064
DOWN	Brsk1	65.4125	143.875	-1.13718	78.463	0.912062	-78.4713
DOWN	Agxt	104.478	676.107	-2.69405	571.628	0.995076	-571.635
DOWN	Synpo2	398.834	679.352	-0.76837	280.518	0.909963	-280.519
DOWN	Id4	86.3081	183.901	-1.09136	97.5929	0.924239	-97.599
DOWN	Tmprss6	59.9614	289.914	-2.27352	229.953	0.985059	-229.964
DOWN	Etl4	1588.07	2840.73	-0.838988	1252.66	0.923841	-1252.66
DOWN	Ptk7	673.203	1386.83	-1.04268	713.627	0.955574	-713.627
DOWN	Tmeff1	364.311	641.49	-0.816256	277.179	0.918041	-277.18
DOWN	Gfra1	149.904	505.187	-1.75278	355.283	0.98009	-355.288
DOWN	Gfra2	386.115	667.452	-0.789634	281.337	0.912893	-281.338
DOWN	Gfra3	75.406	205.536	-1.44664	130.13	0.954125	-130.138
DOWN	G6pc	191.695	929.241	-2.27724	737.546	0.990814	-737.55
DOWN	Lhfp	577.81	1004.96	-0.798478	427.155	0.915658	-427.155
DOWN	Cnn1	16.3531	87.6234	-2.42175	71.2703	0.937228	-71.3114
DOWN	Mkl1	385.207	753.994	-0.96892	368.787	0.931479	-368.789
DOWN	Cx3cr1	224.401	440.281	-0.972344	215.88	0.926803	-215.882
DOWN	Ina	122.648	385.11	-1.65074	262.462	0.976812	-262.467
DOWN	Erbb2	221.676	534.395	-1.26946	312.719	0.962887	-312.722
DOWN	Erbb4	43.6083	169.838	-1.96148	126.23	0.964266	-126.245
DOWN	Erbb3	249.839	932.486	-1.90008	682.647	0.984109	-682.65
DOWN	Pdzk1	9.99357	359.148	-5.16743	349.154	0.996328	-349.192
DOWN	Col8a1	198.054	684.761	-1.7897	486.706	0.981494	-486.71
DOWN	Col8a2	277.094	552.785	-0.99634	275.69	0.951481	-275.692
DOWN	Xkr4	543.287	983.329	-0.855961	440.043	0.925347	-440.043
DOWN	Kank1	663.21	1194.27	-0.848598	531.065	0.925233	-531.066
DOWN	Ubl7	435.175	929.241	-1.09446	494.066	0.956345	-494.068
DOWN	Pgam2	75.406	751.83	-3.31766	676.424	0.997818	-676.433
DOWN	Kank4	168.074	321.286	-0.934764	153.212	0.918719	-153.215
DOWN	Ptgs1	281.637	492.206	-0.805424	210.569	0.914269	-210.57
DOWN	Ahsg	9073.25	68442.5	-2.9152	59369.3	0.997586	-59369.3
DOWN	Zfp618	459.704	991.984	-1.10961	532.279	0.957039	-532.28
DOWN	Olfml2b	478.783	1171.56	-1.29098	692.775	0.966031	-692.776
DOWN	Zfp608	832.192	1367.36	-0.716403	535.166	0.902389	-535.167
DOWN	Kera	0.5	106.014	-7.7281	105.514	0.970194	-105.796
DOWN	Slc14a1	68.138	172.002	-1.33589	103.864	0.941018	-103.872
DOWN	Plekhm1	351.592	605.791	-0.784919	254.2	0.911081	-254.201
DOWN	Fibin	199.871	496.533	-1.31282	296.661	0.962846	-296.664
DOWN	Tfap2b	537.836	941.14	-0.807244	403.305	0.919706	-403.305
DOWN	Lhx1	0.5	55.1703	-6.78582	54.6703	0.914409	-55.0898
DOWN	Slc27a5	82.6741	240.153	-1.53845	157.479	0.961393	-157.486
DOWN	Slc27a2	562.365	2938.09	-2.3853	2375.72	0.993776	-2375.72
DOWN	Slc27a6	19.9871	106.014	-2.4071	86.0264	0.952319	-86.06
DOWN	C1ql3	20.8956	134.14	-2.68246	113.244	0.970882	-113.276
DOWN	Plekhh2	395.2	685.842	-0.795293	290.642	0.91347	-290.643
DOWN	Atp1b4	55.4189	2102.96	-5.2459	2047.54	0.999557	-2047.55
DOWN	Plekhg3	238.029	706.396	-1.56934	468.367	0.973267	-468.37
DOWN	Smap2	506.947	895.706	-0.821192	388.759	0.92019	-388.76
DOWN	Plekhg2	330.696	715.05	-1.11254	384.354	0.955918	-384.356
DOWN	Cobl	97.2102	376.456	-1.9533	279.246	0.980603	-279.253
DOWN	Rps16	113.563	387.274	-1.76986	273.711	0.978328	-273.716
DOWN	Paqr9	192.603	677.188	-1.81392	484.585	0.982991	-484.588
DOWN	Bend4	109.021	259.625	-1.25183	150.604	0.951013	-150.609
DOWN	Bend3	246.205	419.727	-0.76959	173.522	0.903258	-173.523
DOWN	Hs3st3b1	63.5954	246.644	-1.95543	183.048	0.975048	-183.059
DOWN	Mep1a	0.908506	192.555	-7.72756	191.647	0.989945	-191.802
DOWN	Plxdc2	1499.94	2863.45	-0.932844	1363.5	0.933062	-1363.5
DOWN	Hoxc10	3.63403	96.2776	-4.72756	92.6435	0.962403	-92.7641
DOWN	Aif1	30.8892	93.0323	-1.59063	62.143	0.912524	-62.1634
DOWN	Wif1	5.45104	56.2521	-3.3673	50.801	0.903774	-50.9125
DOWN	Cacna1g	36.3403	359.148	-3.30494	322.808	0.994725	-322.824
DOWN	Cacna1e	85.3996	192.555	-1.17297	107.156	0.934135	-107.162
DOWN	Mlip	21.8042	204.455	-3.22911	182.65	0.988053	-182.679
DOWN	Cacna1s	128.099	781.038	-2.60813	652.939	0.995286	-652.944
DOWN	Nono	3862.06	7675.16	-0.990826	3813.1	0.934699	-3813.1
DOWN	Epb41l2	1911.5	3169.59	-0.729592	1258.09	0.903946	-1258.09
DOWN	Epb41l3	924.859	2425.33	-1.39087	1500.47	0.971933	-1500.47
DOWN	Coro2b	228.035	408.909	-0.842525	180.874	0.913575	-180.876
DOWN	Fcrls	57.2359	134.14	-1.22874	76.9036	0.915266	-76.9135
DOWN	Rimklb	4.54253	60.5791	-3.73725	56.0366	0.918611	-56.1611
DOWN	Snord17	895.787	1747.06	-0.963701	851.272	0.933495	-851.273
DOWN	Pom121	382.481	683.679	-0.83793	301.198	0.919996	-301.199
DOWN	Nos1	59.0529	221.763	-1.90894	162.71	0.972286	-162.721
DOWN	Aim1	135.367	265.034	-0.969295	129.666	0.914257	-129.67
DOWN	Zfp568	630.503	1132.61	-0.84508	502.11	0.925105	-502.111
DOWN	Acox2	41.7913	239.071	-2.51617	197.28	0.984893	-197.296
DOWN	Nckap1l	156.263	351.575	-1.16986	195.312	0.953357	-195.316
DOWN	Hoga1	65.4125	266.116	-2.02442	200.703	0.982275	-200.713
DOWN	S100a11	281.637	742.095	-1.39777	460.458	0.970133	-460.46
DOWN	Tmem229a	10.9021	64.9062	-2.57375	54.0042	0.908794	-54.0654
DOWN	Nckap5l	291.631	594.974	-1.02868	303.343	0.952373	-303.345
DOWN	Bach2	142.635	588.483	-2.04467	445.848	0.988967	-445.852
DOWN	Bach1	719.537	1198.6	-0.736211	479.065	0.910027	-479.065
DOWN	Gpr17	6.35954	76.8057	-3.59422	70.4462	0.941362	-70.5378
DOWN	Lipc	27.2552	282.342	-3.37284	255.087	0.993416	-255.109
DOWN	Zfp354c	488.776	1210.5	-1.30836	721.725	0.966149	-721.726
DOWN	Slc39a4	19.0786	131.976	-2.79025	112.897	0.970423	-112.932
DOWN	Slc39a8	172.616	495.451	-1.52117	322.835	0.971414	-322.838
DOWN	Slc39a5	3.63403	99.5229	-4.77539	95.8889	0.964438	-96.0077
DOWN	Acot1	43.6083	279.097	-2.67809	235.488	0.99005	-235.504
DOWN	Acot3	9.08506	151.448	-4.05918	142.363	0.982622	-142.421
DOWN	Csrp3	15.4446	214.191	-3.79372	198.746	0.990317	-198.782
DOWN	Adamts15	167.165	341.839	-1.03204	174.674	0.945178	-174.677
DOWN	Adamts16	39.0658	214.191	-2.45492	175.125	0.982498	-175.142
DOWN	Adamts19	12.7191	137.385	-3.43316	124.666	0.977284	-124.713
DOWN	Adamts12	1262.82	2319.32	-0.877046	1056.49	0.929198	-1056.49
DOWN	Chrnd	1.81701	65.988	-5.18256	64.171	0.933183	-64.3799
DOWN	Trim8	336.147	665.289	-0.984887	329.141	0.930931	-329.143
DOWN	Adamts20	93.5762	290.996	-1.63679	197.42	0.97307	-197.427
DOWN	Tmem182	136.276	459.752	-1.75433	323.477	0.979542	-323.481
DOWN	Cpa3	152.629	633.918	-2.05427	481.288	0.989215	-481.293
DOWN	Slc26a1	59.0529	213.109	-1.85151	154.056	0.97049	-154.067
DOWN	Tecrl	0.908506	51.925	-5.83679	51.0165	0.907122	-51.3493
DOWN	Cpb2	48.1508	344.003	-2.83679	295.852	0.992754	-295.866
DOWN	Itpr3	706.818	1563.16	-1.14505	856.34	0.959989	-856.341
DOWN	Slc13a3	64.504	351.575	-2.44637	287.071	0.989193	-287.082
DOWN	E2f2	342.507	679.352	-0.988026	336.845	0.931061	-336.846
DOWN	E2f4	297.99	498.696	-0.742897	200.706	0.903096	-200.707
DOWN	E2f8	217.133	432.708	-0.994815	215.575	0.926851	-215.577
DOWN	Tmem108	115.38	230.417	-0.997851	115.037	0.931612	-115.041
DOWN	Ifi30	218.95	522.495	-1.25482	303.545	0.962011	-303.548
DOWN	Tmem100	94.4847	259.625	-1.45828	165.14	0.962043	-165.147
DOWN	Gbgt1	64.504	142.794	-1.14647	78.2898	0.912215	-78.2981
DOWN	Pappa	173.525	614.446	-1.82414	440.921	0.982663	-440.925
DOWN	Vangl2	155.355	325.613	-1.06759	170.258	0.945614	-170.262
DOWN	Ptgfr	7.26805	68.1515	-3.22911	60.8835	0.925503	-60.9691
DOWN	Apobec2	120.831	660.962	-2.45157	540.13	0.992174	-540.136
DOWN	Hnf1a	3.63403	65.988	-4.18256	62.354	0.929969	-62.4941
DOWN	Hnf1b	2.72552	107.095	-5.29622	104.37	0.969732	-104.504
DOWN	Srpk3	9.99357	67.0698	-2.74659	57.0762	0.91784	-57.1422
DOWN	Hnf4a	69.0465	843.781	-3.61123	774.734	0.998306	-774.743
DOWN	Plekhb1	178.067	314.795	-0.821991	136.728	0.90466	-136.73
DOWN	Evpl	83.5826	176.329	-1.07699	92.746	0.920585	-92.7523
DOWN	Gm35988	60.8699	191.473	-1.65334	130.603	0.96225	-130.614
DOWN	Cpn1	43.6083	405.664	-3.21761	362.056	0.995417	-362.07
DOWN	Cpn2	281.637	642.572	-1.19002	360.935	0.959918	-360.937
DOWN	Cpox	522.391	1439.84	-1.4627	917.445	0.973917	-917.447
DOWN	Kif5c	1385.47	2516.2	-0.860868	1130.73	0.92708	-1130.73
DOWN	Kif5a	943.938	1550.18	-0.715669	606.239	0.902672	-606.239
DOWN	Osr1	29.9807	371.047	-3.6295	341.067	0.995904	-341.086
DOWN	Kmo	46.3338	166.593	-1.84619	120.259	0.961903	-120.273
DOWN	Zfp423	455.162	791.856	-0.798859	336.694	0.914534	-336.695
DOWN	Zfp422	453.345	776.711	-0.77677	323.367	0.912992	-323.367
DOWN	Cps1	1593.52	14015.4	-3.13673	12421.9	0.998672	-12421.9
DOWN	Colec10	23.6212	216.354	-3.19524	192.733	0.988938	-192.759
DOWN	Colec12	1932.39	3185.81	-0.721274	1253.42	0.903634	-1253.42
DOWN	Zfp414	82.6741	199.046	-1.26759	116.372	0.942432	-116.379
DOWN	Bmp3	138.093	834.045	-2.59449	695.952	0.995407	-695.957
DOWN	Phf12	615.059	1049.32	-0.770655	434.259	0.912473	-434.259
DOWN	Mmp2	1610.78	2681.71	-0.735392	1070.93	0.911377	-1070.93
DOWN	Ncam2	551.463	1006.05	-0.86736	454.583	0.927344	-454.584
DOWN	Ncam1	2957.19	5970.29	-1.01358	3013.1	0.956536	-3013.1
DOWN	Kcnj10	124.465	282.342	-1.1817	157.877	0.948847	-157.881
DOWN	Kcnj15	74.4975	156.857	-1.07418	82.3592	0.912734	-82.3662
DOWN	Kcnj16	0.5	137.385	-8.10208	136.885	0.981332	-137.124
DOWN	Chsy3	20.8956	99.5229	-2.25183	78.6272	0.943257	-78.6595
DOWN	Pde4dip	1719.8	5183.84	-1.59178	3464.04	0.982262	-3464.04
DOWN	Fzd2	100.844	346.167	-1.77934	245.322	0.977303	-245.329
DOWN	Fzd7	641.405	1221.32	-0.929131	579.913	0.931899	-579.914
DOWN	Slc16a3	82.6741	207.7	-1.32899	125.026	0.949914	-125.033
DOWN	Slc16a6	80.8571	266.116	-1.71861	185.258	0.972439	-185.266
DOWN	Lrrn4cl	83.5826	371.047	-2.15033	287.465	0.986651	-287.473
DOWN	Nhsl1	212.59	735.604	-1.79085	523.013	0.981673	-523.017
DOWN	Nhsl2	557.823	1085.02	-0.959837	527.193	0.932686	-527.194
DOWN	Slc29a3	628.686	1105.57	-0.814377	476.883	0.920372	-476.884
DOWN	AI182371	90.8506	409.991	-2.17402	319.14	0.988002	-319.148
DOWN	Setbp1	989.363	1827.11	-0.884991	837.747	0.928867	-837.747
DOWN	Setd1b	587.804	1046.07	-0.831576	458.268	0.921767	-458.269
DOWN	Pstpip2	73.589	194.719	-1.40383	121.13	0.949449	-121.138
DOWN	Inadl	165.348	371.047	-1.1661	205.699	0.954182	-205.702
DOWN	Bnc2	458.796	1686.48	-1.87809	1227.68	0.98488	-1227.69
DOWN	Bnc1	29.0722	210.945	-2.85916	181.873	0.986613	-181.896
DOWN	Lbp	417.004	1068.79	-1.35784	651.785	0.970359	-651.786
DOWN	P3h2	122.648	319.122	-1.37958	196.474	0.962868	-196.479
DOWN	Mnda	33.6147	102.768	-1.61223	69.1535	0.922885	-69.1723
DOWN	Fchsd2	702.275	1147.76	-0.70871	445.483	0.900698	-445.484
DOWN	Col6a2	3293.34	11145.5	-1.75884	7852.15	0.983597	-7852.15
DOWN	Dock11	795.852	1831.44	-1.20241	1035.59	0.962604	-1035.59
DOWN	Col6a5	353.409	1108.81	-1.64961	755.406	0.981131	-755.408
DOWN	Col6a6	258.016	2153.81	-3.06136	1895.79	0.998248	-1895.79
DOWN	Col6a3	5281.15	12331.1	-1.22338	7049.95	0.966241	-7049.95
DOWN	Ikzf4	44.5168	179.574	-2.01216	135.057	0.972582	-135.072
DOWN	Ikzf1	173.525	441.362	-1.34682	267.838	0.966298	-267.841
DOWN	Gltscr1	188.969	353.739	-0.904533	164.77	0.918244	-164.772
DOWN	Anpep	311.618	1763.29	-2.50042	1451.67	0.993732	-1451.67
DOWN	Zfp362	448.802	791.856	-0.819159	343.054	0.919569	-343.055
DOWN	BC021614	10.9021	81.1328	-2.89568	70.2307	0.939237	-70.2904
DOWN	Prss23	336.147	902.197	-1.42435	566.049	0.972442	-566.051
DOWN	Lox	545.104	3683.43	-2.75645	3138.32	0.996713	-3138.33
DOWN	Akna	158.989	340.758	-1.09982	181.769	0.94806	-181.772
DOWN	Myl6b	29.9807	136.303	-2.18471	106.322	0.962884	-106.345
DOWN	Lsr	60.8699	144.957	-1.25183	84.0873	0.923076	-84.0966
DOWN	Cdh16	1.81701	299.65	-7.36557	297.833	0.995235	-297.924
DOWN	Cdh15	8.17656	86.5416	-3.40383	78.3651	0.950401	-78.439
DOWN	Cdh11	2415.72	6805.42	-1.49423	4389.7	0.975178	-4389.7
DOWN	Cdh10	19.9871	137.385	-2.78108	117.398	0.972481	-117.431
DOWN	Zfp334	446.985	744.258	-0.735576	297.273	0.907568	-297.274
DOWN	Fcgr2b	91.7591	219.599	-1.25895	127.84	0.946031	-127.846
DOWN	Lxn	178.067	404.582	-1.18401	226.515	0.955682	-226.518
DOWN	Prodh2	28.1637	179.574	-2.67267	151.41	0.981526	-151.434
DOWN	Dnajc22	19.9871	97.3593	-2.28425	77.3722	0.942235	-77.4059
DOWN	Crb2	13.6276	84.3781	-2.63034	70.7505	0.938616	-70.7994
DOWN	Cntnap4	0.5	54.0885	-6.75725	53.5885	0.912005	-54.0129
DOWN	Shisa7	56.3274	165.511	-1.55502	109.183	0.947707	-109.195
DOWN	Shisa9	140.818	269.361	-0.935703	128.542	0.913301	-128.546
DOWN	Shisa3	58.1444	813.491	-3.80641	755.347	0.998404	-755.357
DOWN	Mag	14.5361	115.749	-2.99329	101.213	0.965661	-101.258
DOWN	Maf	685.922	2052.12	-1.581	1366.2	0.981826	-1366.2
DOWN	Nrap	357.043	2189.5	-2.61643	1832.46	0.996452	-1832.46
DOWN	Mbp	511.489	1431.18	-1.48443	919.693	0.973949	-919.694
DOWN	Slc15a3	50.8764	137.385	-1.43316	86.5085	0.932526	-86.5204
DOWN	Eps8l2	38.1573	303.978	-2.99393	265.82	0.991932	-265.837
DOWN	Atp2a1	1079.31	5442.39	-2.33414	4363.08	0.99398	-4363.08
DOWN	Mdk	195.329	543.049	-1.47518	347.72	0.971391	-347.723
DOWN	Il1rl2	132.642	245.562	-0.88855	112.92	0.904638	-112.923
DOWN	Il1rl1	77.223	197.964	-1.35813	120.741	0.948592	-120.749
DOWN	Met	355.226	792.938	-1.15847	437.712	0.958692	-437.713
DOWN	Hmcn1	1010.26	4297.87	-2.0889	3287.62	0.991279	-3287.62
DOWN	Hmcn2	159.897	303.978	-0.926821	144.08	0.916907	-144.083
DOWN	Hbb-bt	1460.88	4684.07	-1.68093	3223.19	0.982479	-3223.19
DOWN	Hbb-bs	16761	36042.4	-1.10459	19281.4	0.959014	-19281.4
DOWN	Adamtsl3	194.42	397.01	-1.03	202.589	0.947831	-202.592
DOWN	Adamtsl4	140.818	478.143	-1.7636	337.324	0.979851	-337.329
DOWN	Adamtsl5	126.282	296.405	-1.23092	170.123	0.954093	-170.127
DOWN	Mrgprf	46.3338	127.649	-1.46204	81.3151	0.928956	-81.3282
DOWN	Nrn1	91.7591	284.506	-1.63253	192.746	0.972567	-192.753
DOWN	Mn1	136.276	537.64	-1.98011	401.364	0.9828	-401.369
DOWN	Hist1h2bj	246.205	438.117	-0.831455	191.912	0.914164	-191.914
DOWN	Srrm1	1469.96	2418.84	-0.718535	948.876	0.903313	-948.876
DOWN	Hist1h2af	215.316	550.621	-1.3546	335.305	0.968015	-335.308
DOWN	Tcap	43.6083	253.134	-2.53723	209.526	0.985884	-209.541
DOWN	Meox2	135.367	289.914	-1.09875	154.547	0.944174	-154.551
DOWN	Hist1h2ak	78.1315	422.972	-2.43659	344.841	0.990441	-344.849
DOWN	Mpo	31.7977	424.054	-3.73725	392.256	0.996586	-392.274
DOWN	Nt5e	385.207	680.434	-0.820822	295.227	0.918509	-295.228
DOWN	Mpz	384.298	3172.83	-3.04547	2788.53	0.998398	-2788.54
DOWN	Opcml	49.0593	133.058	-1.43945	83.9984	0.930915	-84.0108
DOWN	Mt2	133.55	404.582	-1.59905	271.032	0.977064	-271.036
DOWN	Mt1	815.839	1791.41	-1.13474	975.573	0.958902	-975.574
DOWN	Gpsm2	442.443	746.422	-0.754501	303.979	0.908628	-303.98
DOWN	Bcl7a	208.956	429.463	-1.03933	220.506	0.949315	-220.509
DOWN	Ddah2	375.213	748.585	-0.996456	373.372	0.953504	-373.373
DOWN	Ddah1	240.754	686.924	-1.51259	446.17	0.972974	-446.173
DOWN	Vill	32.7062	143.875	-2.13718	111.169	0.96468	-111.19
DOWN	Calml4	59.9614	218.518	-1.86564	158.556	0.971608	-158.567
DOWN	Eya2	58.1444	156.857	-1.43174	98.7123	0.940728	-98.7227
DOWN	Eya1	370.671	637.163	-0.781524	266.492	0.911527	-266.493
DOWN	Eya4	146.27	361.311	-1.30461	215.042	0.959565	-215.046
DOWN	Ptk2b	145.361	274.77	-0.918583	129.409	0.912339	-129.412
DOWN	Hemgn	368.854	725.868	-0.976659	357.014	0.931354	-357.016
DOWN	Myb	21.8042	164.429	-2.91479	142.625	0.980287	-142.655
DOWN	Hacd4	295.265	527.904	-0.838267	232.639	0.917595	-232.641
DOWN	D430020J02Rik	69.0465	143.875	-1.05918	74.829	0.904188	-74.8365
DOWN	Bcl11a	99.0272	209.863	-1.08355	110.836	0.93074	-110.842
DOWN	Cdk14	528.751	923.832	-0.805043	395.081	0.91962	-395.082
DOWN	St8sia5	9.08506	129.812	-3.83679	120.727	0.976408	-120.788
DOWN	Zdhhc9	309.801	524.659	-0.760039	214.858	0.905727	-214.859
DOWN	Pygl	673.203	1158.58	-0.783239	485.373	0.914862	-485.374
DOWN	St8sia2	51.7849	244.48	-2.23911	192.695	0.982316	-192.708
DOWN	St8sia1	156.263	372.129	-1.25183	215.866	0.958517	-215.87
DOWN	Nell2	79.0401	426.218	-2.43093	347.178	0.990476	-347.186
DOWN	Scara3	173.525	823.227	-2.24615	649.703	0.99062	-649.707
DOWN	Mylk2	14.5361	156.857	-3.43174	142.321	0.982131	-142.362
DOWN	Glis2	339.781	779.957	-1.19879	440.175	0.960995	-440.177
DOWN	Csf1	387.932	933.568	-1.26695	545.636	0.965292	-545.637
DOWN	Mylk4	19.0786	347.248	-4.18594	328.17	0.995952	-328.196
DOWN	Mylk3	60.8699	151.448	-1.31502	90.5779	0.932797	-90.5875
DOWN	2011-09-01	1777.04	4047.99	-1.18773	2270.95	0.963056	-2270.95
DOWN	Pdgfra	2477.5	6048.18	-1.28762	3570.68	0.967333	-3570.68
DOWN	Defb1	5.45104	67.0698	-3.62106	61.6187	0.928	-61.725
DOWN	Smtnl1	49.0593	237.99	-2.2783	188.93	0.981966	-188.944
DOWN	Smtnl2	198.054	533.313	-1.42909	335.258	0.97049	-335.262
DOWN	Neb	3572.25	24939.1	-2.80351	21366.9	0.996993	-21366.9
DOWN	2005-09-01	183.518	331.022	-0.851002	147.503	0.911107	-147.506
DOWN	Nes	1030.25	2056.45	-0.997164	1026.2	0.955819	-1026.2
DOWN	2003-09-01	140.818	345.085	-1.29311	204.266	0.958616	-204.27
DOWN	Ambp	413.37	2712	-2.71385	2298.63	0.996605	-2298.63
DOWN	Cercam	309.801	591.728	-0.933595	281.928	0.928621	-281.929
DOWN	Scarf2	214.407	382.947	-0.836788	168.539	0.912037	-168.541
DOWN	Tmem151a	47.2423	120.077	-1.3458	72.8342	0.91619	-72.8466
DOWN	Epb41	2075.94	4873.38	-1.23116	2797.44	0.966053	-2797.44
DOWN	Nhs	249.839	655.553	-1.39171	405.714	0.969579	-405.716
DOWN	Homer2	79.0401	174.165	-1.1398	95.125	0.925529	-95.1318
DOWN	Ctxn1	61.7784	203.373	-1.71895	141.594	0.965515	-141.605
DOWN	Spon2	27.2552	256.38	-3.23368	229.124	0.991674	-229.147
DOWN	Ccdc112	32.7062	99.5229	-1.60546	66.8167	0.918709	-66.8359
DOWN	Mylpf	788.584	7313.85	-3.2133	6525.27	0.998786	-6525.27
DOWN	Acot12	39.9743	164.429	-2.04032	124.455	0.969369	-124.472
DOWN	Sfrp2	62.6869	465.161	-2.89149	402.474	0.994557	-402.485
DOWN	Sfrp1	1254.65	3489.79	-1.47586	2235.14	0.974697	-2235.14
DOWN	Sfrp4	51.7849	127.649	-1.30158	75.8641	0.915324	-75.8752
DOWN	Nov	68.138	597.137	-3.13153	528.999	0.996659	-529.009
DOWN	Npl	54.5104	152.53	-1.48449	98.0193	0.941464	-98.0305
DOWN	Zfp174	377.03	1062.3	-1.49444	685.268	0.973777	-685.27
DOWN	Mpp6	1336.41	2552.98	-0.933816	1216.57	0.932937	-1216.57
DOWN	Prokr1	45.4253	187.146	-2.0426	141.721	0.974019	-141.736
DOWN	Nrk	258.016	5166.54	-4.32367	4908.52	0.999834	-4908.52
DOWN	Amot	383.39	1075.28	-1.48783	691.89	0.973802	-691.892
DOWN	Lama2	4435.33	7221.9	-0.703338	2786.57	0.901666	-2786.57
DOWN	Lama4	3147.97	5578.69	-0.825503	2430.72	0.923837	-2430.72
DOWN	Ntm	72.6805	210.945	-1.53723	138.265	0.957425	-138.273
DOWN	Itga11	67.2295	172.002	-1.35526	104.772	0.941757	-104.781
DOWN	Hmga1	192.603	473.815	-1.29869	281.212	0.962505	-281.215
DOWN	Cdhr2	3.63403	76.8057	-4.40157	73.1717	0.94542	-73.3039
DOWN	Itga2b	24.5297	90.8687	-1.88926	66.339	0.921885	-66.3659
DOWN	Hspa12b	158.989	306.141	-0.945273	147.152	0.918397	-147.155
DOWN	Lamb3	27.2552	90.8687	-1.73725	63.6135	0.915212	-63.6372
DOWN	Lamc1	7699.59	13733.1	-0.834801	6033.48	0.924102	-6033.49
DOWN	Lamc2	11.8106	212.027	-4.1661	200.216	0.990728	-200.26
DOWN	Cacng1	5.45104	260.707	-5.57975	255.256	0.993993	-255.317
DOWN	Acta1	2402.09	33392.1	-3.79714	30990	0.999701	-30990
DOWN	Acta2	1382.75	2283.62	-0.723784	900.871	0.903242	-900.871
DOWN	Aif1l	361.586	644.735	-0.83437	283.15	0.919133	-283.151
DOWN	Hao1	45.4253	172.002	-1.92085	126.576	0.964225	-126.591
DOWN	Hamp	5.45104	108.177	-4.31072	102.726	0.968655	-102.816
DOWN	Gcnt1	120.831	496.533	-2.03889	375.701	0.988202	-375.707
DOWN	Has2	7.26805	75.7239	-3.38111	68.4559	0.938428	-68.5393
DOWN	Slc17a2	25.4382	167.674	-2.7206	142.236	0.979695	-142.262
DOWN	Cacnb3	386.115	704.233	-0.867021	318.117	0.925605	-318.119
DOWN	Cacnb1	176.25	430.545	-1.28854	254.294	0.961521	-254.298
DOWN	Foxa3	15.4446	69.2333	-2.16436	53.7887	0.90365	-53.8322
DOWN	Foxc2	69.955	152.53	-1.12459	82.5746	0.914667	-82.5823
DOWN	Snord118	106.295	388.356	-1.8693	282.06	0.98058	-282.067
DOWN	Slfn14	84.4911	193.637	-1.19648	109.146	0.935667	-109.152
DOWN	Col5a2	2441.16	11572.8	-2.2451	9131.62	0.992216	-9131.62
DOWN	Col5a1	7154.49	16820.4	-1.2333	9665.96	0.966305	-9665.96
DOWN	Foxd1	10.9021	85.4599	-2.97064	74.5578	0.94412	-74.6169
DOWN	Disp1	436.083	770.221	-0.820669	334.138	0.919429	-334.139
DOWN	Celsr3	198.054	348.33	-0.814558	150.276	0.907122	-150.278
DOWN	Celsr1	218.95	479.224	-1.1301	260.274	0.954157	-260.277
DOWN	Kdelc2	568.725	1202.93	-1.08075	634.204	0.956498	-634.205
DOWN	Mcm10	176.25	311.55	-0.821838	135.3	0.904399	-135.302
DOWN	Ntn1	1088.39	2419.92	-1.15276	1331.53	0.960517	-1331.53
DOWN	Habp2	51.7849	217.436	-2.06999	165.651	0.978494	-165.664
DOWN	Foxk1	864.898	1501.5	-0.7958	636.599	0.916716	-636.6
DOWN	Ank3	1662.57	3615.28	-1.12069	1952.71	0.959371	-1952.71
[truncated: 902 more rows]

## Sheet: P12w M - P2w M
Tag	GeneID	P12w_males	P2w_males	M	D	Probability	Ranking
UP	Abca5	892.289	481.178	0.89094	411.111	0.928918	411.112
UP	Adk	1890.13	1130.31	0.741763	759.818	0.911243	759.818
UP	Adm	333.553	195.195	0.773	138.358	0.903886	138.36
UP	Lrrc2	539.032	190.655	1.4994	348.377	0.973661	348.38
UP	Ak4	271.627	124.38	1.12687	147.247	0.950496	147.252
UP	Gm42111	140.74	47.2099	1.57587	93.5296	0.959617	93.5429
UP	Gm42127	564.366	256.023	1.14036	308.343	0.958487	308.345
UP	Fnip1	3508.64	2082.68	0.752467	1425.95	0.912366	1425.95
UP	C4b	1653.69	884.278	0.903117	769.412	0.929983	769.412
UP	Pcdhb18	274.442	153.432	0.838901	121.01	0.910103	121.013
UP	LOC102637269	81.6289	29.0523	1.49043	52.5767	0.909248	52.5978
UP	Acer3	660.069	387.666	0.767802	272.402	0.911426	272.404
UP	Lrrn4	171.702	90.7883	0.919331	80.914	0.901339	80.9192
UP	Pcdhb20	139.332	67.1833	1.05235	72.1488	0.919527	72.1565
UP	Svip	954.214	402.192	1.24643	552.022	0.965645	552.023
UP	Abcb1a	2171.61	1061.32	1.03291	1110.3	0.9564	1110.3
UP	Abcb1b	138837	16775	3.04901	122062	0.998678	122062
UP	AU021092	702.29	309.588	1.18172	392.702	0.961488	392.704
UP	Emcn	4353.07	2448.56	0.830101	1904.51	0.923122	1904.51
UP	Csf2rb2	56.2958	9.07883	2.63245	47.217	0.918802	47.2903
UP	4831440E17Rik	118.221	54.473	1.11788	63.7482	0.911834	63.758
UP	Lingo3	173.11	6.35518	4.76761	166.754	0.992467	166.823
UP	Enpep	1227.25	586.492	1.06524	640.757	0.95672	640.757
UP	Kcnab1	101.332	41.7626	1.27881	59.5699	0.914211	59.5836
UP	Kcnab3	330.738	194.287	0.7675	136.451	0.903536	136.453
UP	Bc1	1629.76	294.154	2.47002	1335.61	0.994031	1335.61
UP	Gm32856	115.406	54.473	1.08311	60.9335	0.905914	60.9431
UP	Supt3	730.438	284.167	1.36202	446.271	0.970801	446.273
UP	Eml5	3276.42	1897.48	0.788038	1378.94	0.916768	1378.94
UP	Gm32819	357.478	63.5518	2.49185	293.927	0.991758	293.937
UP	Rspo3	1971.76	1077.66	0.871587	894.104	0.928425	894.105
UP	Tlr13	275.85	117.117	1.23593	158.733	0.958435	158.737
UP	Aacs	1182.21	481.178	1.29685	701.034	0.967039	701.035
UP	Aldh1l1	3871.75	2014.59	0.942496	1857.15	0.933095	1857.15
UP	Gm42256	102.74	44.4863	1.20756	58.2536	0.908278	58.2661
UP	Fam46b	74.592	16.3419	2.19045	58.2501	0.936987	58.2912
UP	Gm42259	539.032	183.392	1.55544	355.64	0.973893	355.644
UP	LOC105243374	123.851	39.039	1.66562	84.8118	0.954588	84.8282
UP	H2-Ab1	3510.04	241.497	3.86141	3268.55	0.999664	3268.55
UP	Fam45a	914.807	492.073	0.894597	422.735	0.928954	422.735
UP	Mtmr11	534.81	307.772	0.797164	227.038	0.913241	227.039
UP	Aak1	992.214	561.072	0.822466	431.142	0.920974	431.143
UP	Gm32896	75.9994	26.3286	1.52936	49.6708	0.902759	49.6943
UP	Spag1	301.183	115.301	1.38523	185.882	0.966745	185.887
UP	Gm32888	284.294	114.393	1.31338	169.901	0.960743	169.906
UP	Fermt3	180.147	80.8016	1.15672	99.345	0.940912	99.3518
UP	Coq10b	2741.61	1165.72	1.2338	1575.88	0.96621	1575.89
UP	Cyp2e1	6861.05	1395.42	2.29773	5465.64	0.992463	5465.64
UP	Lat2	95.7029	38.1311	1.3276	57.5718	0.915044	57.5871
UP	Adra1d	216.739	120.748	0.843954	95.9905	0.901721	95.9942
UP	Mpeg1	2488.28	643.689	1.95071	1844.59	0.985655	1844.59
UP	Isg20	115.406	35.4074	1.7046	79.999	0.952132	80.0172
UP	Abcg3	159.036	65.3676	1.2827	93.6681	0.944805	93.6769
UP	AA986860	553.106	105.314	2.39285	447.792	0.992803	447.798
UP	Abca8b	1664.95	989.592	0.750572	675.357	0.911814	675.357
UP	Abcd2	1286.36	344.088	1.90245	942.272	0.985175	942.274
UP	Swt1	1045.69	571.058	0.872752	474.637	0.927714	474.637
UP	9830147E19Rik	624.884	375.864	0.733379	249.02	0.900578	249.021
UP	Clec2d	869.77	522.033	0.736495	347.738	0.909914	347.739
UP	Gm5431	67.555	14.5261	2.21741	53.0289	0.928027	53.0752
UP	Rpl39	1885.91	973.251	0.954378	912.66	0.933007	912.66
UP	Rpl34	4894.92	2710.03	0.852977	2184.89	0.926362	2184.89
UP	Med7	668.513	388.574	0.782766	279.939	0.91332	279.94
UP	Rpl22	6153.13	3442.69	0.837784	2710.44	0.923664	2710.44
UP	Cfb	523.551	222.431	1.23497	301.12	0.963953	301.122
UP	Cfd	11491.4	5902.15	0.961241	5589.24	0.933882	5589.24
UP	Meg3	2350.35	1414.48	0.732603	935.869	0.903497	935.869
UP	Cfh	16045.7	7313.9	1.13347	8731.81	0.959982	8731.81
UP	Gm6745	843.03	197.918	2.09068	645.111	0.990808	645.115
UP	Gstm7	1213.17	618.268	0.972483	594.907	0.932902	594.907
UP	C2	2748.64	1076.75	1.35204	1671.89	0.971846	1671.89
UP	Gstm1	2524.87	1069.49	1.23929	1455.38	0.966249	1455.38
UP	C7	854.289	270.549	1.65883	583.74	0.981619	583.742
UP	Nat8f5	66.1476	14.5261	2.18704	51.6215	0.923841	51.6678
UP	Cp	6804.76	4076.39	0.73925	2728.36	0.911912	2728.36
UP	A730046J19Rik	446.144	216.984	1.03992	229.16	0.952936	229.163
UP	F8	2914.72	995.948	1.54921	1918.77	0.975676	1918.77
UP	Ptafr	99.9251	44.4863	1.16749	55.4388	0.902449	55.4511
UP	Rpl10	11512.5	6799.14	0.759777	4713.36	0.913274	4713.36
UP	Chn2	336.368	172.498	0.963461	163.87	0.926185	163.873
UP	Clasp2	10572.4	6365.17	0.732026	4207.19	0.904075	4207.19
UP	Hp	1541.1	395.837	1.96098	1145.26	0.985417	1145.26
UP	Gm32584	1892.95	833.437	1.18349	1059.51	0.962699	1059.51
UP	Kcnj2	897.918	394.021	1.18831	503.897	0.962219	503.899
UP	Gstt2	306.812	128.919	1.25089	177.893	0.960172	177.897
UP	Gstt1	555.921	283.259	0.972756	272.662	0.930972	272.663
UP	Ube2v2	754.364	444.863	0.761901	309.501	0.910779	309.502
UP	Chrd	189.998	103.499	0.876375	86.4997	0.902635	86.5042
UP	Neat1	4422.04	1719.53	1.3627	2702.51	0.972153	2702.51
UP	Ntng1	358.886	206.089	0.800255	152.796	0.908585	152.799
UP	Awat2	63.3328	6.35518	3.31695	56.9776	0.94056	57.0741
UP	Pde10a	2840.12	1086.74	1.38595	1753.39	0.972593	1753.39
UP	Bcas3	1304.66	802.569	0.700973	502.087	0.900229	502.088
UP	Rnf13	4119.45	1783.99	1.20734	2335.46	0.963496	2335.46
UP	LOC105243453	717.772	343.18	1.06456	374.592	0.955633	374.593
UP	Rnf11	5605.66	3272.92	0.776306	2332.74	0.91602	2332.74
UP	Gstz1	2151.91	1224.73	0.813148	927.174	0.921297	927.174
UP	Kcnj4	54.8884	8.17095	2.74793	46.7175	0.916138	46.7982
UP	Kcnk1	835.993	93.5119	3.16027	742.481	0.99777	742.488
UP	Dram1	641.772	188.84	1.7649	452.933	0.98238	452.936
UP	Gm6712	358.886	160.695	1.1592	198.191	0.955897	198.194
UP	H2-DMb1	222.368	21.7892	3.35127	200.579	0.994008	200.607
UP	Rnf24	381.404	199.734	0.933239	181.67	0.9266	181.672
UP	Il23r	143.554	62.6439	1.19635	80.9104	0.932667	80.9193
UP	Kcnq1	302.59	137.09	1.14224	165.5	0.953494	165.504
UP	Rnf121	415.182	228.786	0.859741	186.395	0.921186	186.397
UP	Oas1a	153.406	57.1966	1.42335	96.2095	0.952942	96.22
UP	LOC102640673	419.404	243.313	0.785529	176.091	0.910466	176.093
UP	Adarb1	1552.36	892.449	0.798619	659.908	0.916448	659.909
UP	Gm31262	2609.31	857.041	1.60623	1752.27	0.982357	1752.27
UP	Pisd-ps3	592.514	220.616	1.42531	371.898	0.972734	371.901
UP	Tmem52	119.629	50.8414	1.23449	68.7872	0.924709	68.7983
UP	Mybpc1	153.406	69.907	1.13385	83.4991	0.931181	83.5068
UP	Kcnt2	350.441	129.827	1.43258	220.614	0.970206	220.619
UP	Aldh1a1	2295.46	254.207	3.17471	2041.25	0.998563	2041.26
UP	Aldh1a7	693.846	71.7228	3.27411	622.123	0.99777	622.132
UP	Gm4070	160.443	28.1444	2.51114	132.299	0.982847	132.323
UP	F830016B08Rik	150.591	45.3941	1.73006	105.197	0.965014	105.211
UP	Snap91	1659.32	923.317	0.845694	736.002	0.925715	736.003
UP	Bspry	326.516	55.3809	2.55969	271.135	0.991461	271.147
UP	Scarna6	434.885	99.8671	2.12255	335.018	0.98972	335.025
UP	Dbp	2851.38	748.096	1.93037	2103.29	0.985694	2103.29
UP	Dcc	115.406	55.3809	1.05926	60.0256	0.905372	60.0349
UP	Scarna2	264.59	97.1435	1.44557	167.447	0.967349	167.453
UP	Dll4	427.848	233.326	0.874753	194.522	0.923511	194.524
UP	1520401A03Rik	133.703	22.6971	2.55845	111.006	0.978246	111.035
UP	Rgs11	149.184	35.4074	2.07497	113.776	0.976022	113.795
UP	Acan	820.512	19.0655	5.42748	801.446	0.999174	801.464
UP	H2-Aa	4158.85	270.549	3.94222	3888.3	0.99969	3888.31
UP	Hecw2	1994.28	1205.67	0.726034	788.611	0.903357	788.611
UP	H2-D1	8001.04	2512.11	1.67129	5488.93	0.982723	5488.93
UP	Apol6	384.219	150.709	1.35017	233.51	0.968113	233.514
UP	Gm4024	232.22	127.104	0.869489	105.117	0.911004	105.12
UP	Plin4	3997	1547.94	1.36857	2449.06	0.972143	2449.06
UP	Cilp	526.366	168.866	1.64019	357.5	0.980652	357.503
UP	Nip7	726.216	435.784	0.736786	290.432	0.909306	290.433
UP	Enpp4	660.069	357.706	0.883842	302.363	0.926855	302.364
UP	Enpp5	2522.05	1229.27	1.03679	1292.78	0.956616	1292.78
UP	1110034G24Rik	199.85	104.407	0.936707	95.4436	0.911279	95.4482
UP	Mocos	188.591	91.6962	1.04033	96.8948	0.935417	96.9004
UP	H2-K1	7435.27	2194.35	1.76059	5240.92	0.983836	5240.92
UP	Gm42016	154.814	41.7626	1.89025	113.051	0.97005	113.067
UP	H2-M2	118.221	1.81577	6.02477	116.405	0.985038	116.561
UP	Dpt	443.33	252.391	0.812717	190.938	0.916056	190.94
UP	B130006D01Rik	118.221	52.6572	1.16679	65.564	0.917617	65.5744
UP	Acp5	486.959	176.129	1.46717	310.83	0.972802	310.833
UP	Hdac8	425.033	233.326	0.86523	191.708	0.923299	191.709
UP	Gm19665	347.627	88.9725	1.96611	258.654	0.982599	258.662
UP	Gm31333	173.11	81.7095	1.08311	91.4002	0.934022	91.4066
UP	Lcp1	1652.28	666.386	1.31003	985.896	0.967336	985.897
UP	Lcp2	125.258	56.2887	1.15399	68.9695	0.919413	68.9791
UP	H2-Q6	104.147	5.4473	4.25694	98.7	0.979124	98.7917
UP	H2-Q7	101.332	7.26306	3.80237	94.0694	0.97707	94.1462
UP	H2-Q4	1023.18	444.863	1.20162	578.314	0.96251	578.315
UP	Chmp4c	57.7032	12.7104	2.18265	44.9929	0.905972	45.0458
UP	Evi2a	71.7772	20.8813	1.78131	50.8959	0.913042	50.927
UP	Snapc3	2146.28	1090.37	0.977023	1055.91	0.933477	1055.91
UP	Lctl	199.85	20.8813	3.25863	178.969	0.992209	178.999
UP	D3Ertd751e	969.696	555.624	0.803422	414.071	0.915798	414.072
UP	Susd3	990.806	68.0912	3.86306	922.715	0.999122	922.723
UP	Tbxas1	137.925	58.1045	1.24716	79.8203	0.935191	79.83
UP	Fads6	2821.83	1389.06	1.02252	1432.77	0.956479	1432.77
UP	Gsta3	633.328	211.537	1.58204	421.791	0.981031	421.794
UP	Hypm	129.48	1.81577	6.15601	127.665	0.987471	127.813
UP	Fads1	22967.3	11841.5	0.955727	11125.8	0.933947	11125.8
UP	Pex12	164.665	72.6306	1.18089	92.0346	0.939763	92.0422
UP	Adcy10	61.9254	13.6182	2.18499	48.3072	0.916807	48.3565
UP	4833422C13Rik	142.147	24.5128	2.53577	117.634	0.979865	117.661
UP	Tnfaip8	323.701	187.024	0.791439	136.677	0.906273	136.679
UP	Hsph1	3184.94	1324.6	1.26571	1860.33	0.967303	1860.34
UP	Dnmt3l	101.332	43.5784	1.21741	57.7541	0.909525	57.7669
UP	Adi1	927.474	559.256	0.729798	368.218	0.902217	368.218
UP	Ppt1	3027.31	1574.27	0.943353	1453.04	0.932981	1453.04
UP	Mgl2	212.517	33.5917	2.6614	178.925	0.990272	178.945
UP	Hddc3	232.22	128.919	0.849025	103.301	0.90771	103.304
UP	Neurod4	185.776	35.4074	2.39144	150.369	0.985234	150.388
UP	Gm41284	227.998	99.8671	1.19094	128.131	0.951277	128.136
UP	Csmd1	508.07	220.616	1.20349	287.454	0.960848	287.457
UP	Hpgds	122.443	49.0257	1.32051	73.4177	0.935361	73.4296
UP	Ldlr	3987.15	2168.93	0.878373	1818.22	0.92918	1818.22
UP	Esd	3854.86	2144.42	0.84609	1710.44	0.926277	1710.44
UP	Rab28	935.918	570.15	0.715039	365.768	0.901949	365.768
UP	Gm30596	108.369	32.6838	1.72931	75.6857	0.948171	75.7054
UP	Snora3	63.3328	16.3419	1.95438	46.9909	0.905156	47.0315
UP	Fth1	16069.6	6031.97	1.41364	10037.7	0.97292	10037.7
UP	Irgm2	702.29	380.403	0.884539	321.887	0.927051	321.889
UP	Mndal	928.881	399.468	1.21741	529.413	0.965302	529.414
UP	Lmbrd1	3208.86	1917.45	0.742874	1291.41	0.911599	1291.41
UP	Rab7b	354.664	149.801	1.24341	204.863	0.96154	204.867
UP	Ftl1	15637.6	6434.17	1.28119	9203.41	0.967855	9203.41
UP	Vav1	104.147	37.2232	1.48435	66.9241	0.931116	66.9405
UP	Gpr146	610.81	251.484	1.28026	359.326	0.965837	359.328
UP	Apbb1ip	95.7029	31.7759	1.59063	63.927	0.93463	63.9468
UP	Slc7a4	581.254	147.985	1.97372	433.269	0.984375	433.274
UP	Fas	227.998	128.919	0.822553	99.0787	0.902132	99.0821
UP	Hcar1	288.516	151.616	0.928225	136.9	0.922068	136.903
UP	Fcer1g	292.738	100.775	1.53847	191.963	0.970118	191.969
UP	Gm31907	236.442	61.736	1.9373	174.706	0.979075	174.717
UP	Gm31909	343.405	85.341	2.0086	258.064	0.988454	258.071
UP	Fbxo30	2282.8	1350.93	0.756849	931.866	0.912676	931.866
UP	Gm5148	42.2219	1.81577	4.53934	40.4061	0.900118	40.6603
UP	Dnm3	1123.1	550.177	1.02952	572.925	0.95579	572.926
UP	Tspan4	1085.1	320.483	1.75951	764.619	0.983062	764.621
UP	Sema5b	875.4	532.927	0.716004	342.473	0.901731	342.473
UP	Tspan5	1206.14	505.691	1.25407	700.447	0.965932	700.448
UP	S1pr2	461.626	210.629	1.13202	250.997	0.956475	250.999
UP	Sema3d	372.96	177.945	1.06759	195.015	0.952185	195.018
UP	Gm6402	125.258	37.2232	1.75063	88.035	0.958226	88.0524
UP	Entpd1	1275.1	777.148	0.71435	497.953	0.90142	497.953
UP	Cped1	4070.19	2359.59	0.786561	1710.6	0.916895	1710.6
UP	Cklf	478.514	205.182	1.22166	273.333	0.963542	273.336
UP	Gm39017	97.1103	32.6838	1.57105	64.4265	0.929239	64.4457
UP	Gm41338	329.331	151.616	1.11911	177.714	0.953174	177.718
UP	Gm31984	102.74	27.2365	1.91538	75.5034	0.950954	75.5277
UP	Cpeb1	502.44	149.801	1.74591	352.64	0.981802	352.644
UP	Exoc3l2	976.733	565.611	0.788153	411.121	0.915547	411.122
UP	Gm29683	168.887	81.7095	1.04749	87.178	0.930966	87.1843
UP	Glipr1	109.777	25.4207	2.1105	84.3561	0.963659	84.3825
UP	Ipcef1	92.8881	23.605	1.9764	69.2831	0.945144	69.3113
UP	Abhd3	1631.17	562.887	1.53499	1068.28	0.975366	1068.29
UP	Abhd4	11827.8	6975.26	0.761856	4852.49	0.91328	4852.49
UP	Abhd1	115.406	11.8025	3.28956	103.604	0.979937	103.656
UP	Abhd2	39018.6	14883.8	1.39042	24134.8	0.972949	24134.8
UP	Ftx	493.996	158.88	1.63657	335.116	0.980427	335.12
UP	Cdc73	3878.78	1865.7	1.05589	2013.08	0.957282	2013.08
UP	Gm39041	800.808	214.26	1.90209	586.548	0.984705	586.551
UP	Gm28382	465.848	254.207	0.873854	211.641	0.924376	211.643
UP	Gm40010	119.629	28.1444	2.08764	91.4842	0.967777	91.5081
UP	Gm41343	83.0363	11.8025	2.81465	71.2339	0.9588	71.2894
UP	Fyb	351.849	100.775	1.80382	251.074	0.980466	251.08
UP	Ifit3b	281.479	95.3277	1.56206	186.151	0.96985	186.158
UP	Gm39030	182.961	84.4331	1.11566	98.5283	0.939074	98.5346
UP	Uap1l1	303.997	123.472	1.29987	180.525	0.961471	180.53
UP	Mturn	1094.95	611.005	0.841613	483.949	0.92243	483.949
UP	Gt(ROSA)26Sor	154.814	62.6439	1.30528	92.1696	0.944465	92.1788
UP	AI413582	109.777	49.9336	1.13649	59.8433	0.907426	59.8541
UP	1810022K09Rik	1163.92	525.664	1.14677	638.252	0.960253	638.253
UP	Grin2c	247.702	51.7493	2.25899	195.952	0.986942	195.965
UP	LOC102639543	111.184	16.3419	2.76631	94.8424	0.974347	94.8827
UP	Gal	260.368	29.0523	3.16383	231.316	0.994521	231.338
UP	Il11ra1	1024.58	593.755	0.787097	430.829	0.915628	430.829
UP	Gca	150.591	74.4464	1.01636	76.1449	0.922806	76.1517
UP	Meiob	101.332	10.8946	3.21741	90.4379	0.97422	90.4951
UP	Mid1	432.07	220.616	0.969732	211.455	0.929265	211.457
UP	Prnp	3262.34	1877.5	0.797094	1384.84	0.91701	1384.84
UP	Hspb8	2937.23	1034.99	1.50485	1902.25	0.975526	1902.25
UP	Hspb1	795.178	301.417	1.39952	493.761	0.971548	493.763
UP	Ggh	1223.03	687.267	0.831513	535.759	0.922149	535.76
UP	Tgfbi	2108.28	795.305	1.40648	1312.97	0.972443	1312.97
UP	Ghr	3332.71	1062.22	1.64961	2270.49	0.982497	2270.49
UP	Igfbp3	4979.37	2238.84	1.15321	2740.53	0.961125	2740.53
UP	Igfbp5	6144.69	2994.2	1.03717	3150.49	0.956959	3150.49
UP	Gm5067	589.699	343.18	0.781014	246.519	0.912569	246.52
UP	F630048H11Rik	1296.21	532.019	1.28475	764.192	0.967023	764.193
UP	Cln5	1170.95	621.9	0.912929	549.053	0.930564	549.054
UP	Pik3ap1	924.659	194.287	2.25073	730.372	0.991627	730.375
UP	4930590J08Rik	68.9624	22.6971	1.6033	46.2653	0.901868	46.2931
UP	Gm31606	2305.31	905.159	1.34872	1400.15	0.971731	1400.16
UP	Gm8995	1649.47	571.058	1.53029	1078.41	0.975369	1078.41
UP	Hsd11b1	1035.84	357.706	1.53396	678.137	0.974958	678.139
UP	Gsn	13837.5	6109.14	1.17954	7728.37	0.963254	7728.37
UP	Tpd52	1097.77	566.519	0.954378	531.25	0.932429	531.25
UP	Gm41024	101.332	42.6705	1.24779	58.662	0.911426	58.6752
UP	Gm42351	150.591	49.0257	1.61903	101.566	0.962996	101.579
UP	Gm31684	173.11	62.6439	1.46644	110.466	0.958804	110.475
UP	Psd4	108.369	31.7759	1.76995	76.5936	0.949866	76.614
UP	LOC100503338	555.921	85.341	2.70357	470.58	0.9955	470.588
UP	Gm16062	167.48	72.6306	1.20534	94.8494	0.941131	94.8571
UP	Tango2	413.774	222.431	0.895484	191.343	0.924971	191.345
UP	Mapk13	427.848	243.313	0.814288	184.536	0.915743	184.537
UP	Gm31679	235.035	82.6173	1.50836	152.418	0.967026	152.425
UP	5930430L01Rik	689.624	150.709	2.19405	538.915	0.99117	538.92
UP	Ctla2a	420.811	206.997	1.02356	213.814	0.952204	213.816
UP	Cmbl	1384.88	847.055	0.709231	537.822	0.901525	537.823
UP	Esm1	875.4	405.824	1.10909	469.576	0.957726	469.578
UP	Gys2	258.961	144.353	0.843129	114.607	0.90834	114.61
UP	Gm41098	417.996	128.011	1.70722	289.985	0.980345	289.99
UP	Nme3	381.404	216.984	0.813732	164.42	0.914319	164.422
UP	Hck	219.554	52.6572	2.05987	166.896	0.984323	166.909
UP	Cacna2d1	23889.1	9826.02	1.28168	14063.1	0.967885	14063.1
UP	Lpcat2	216.739	62.6439	1.79071	154.095	0.97532	154.105
UP	Lrrc3b	167.48	54.473	1.62038	113.007	0.966876	113.019
UP	Lrrc51	88.6659	35.4074	1.32433	53.2585	0.907621	53.2749
UP	Hgf	364.515	90.7883	2.0054	273.727	0.98877	273.734
UP	Atp8b4	116.814	34.4996	1.75956	82.3143	0.954382	82.3331
UP	Cyp11b1	85585.1	50967.6	0.747779	34617.5	0.91284	34617.5
UP	Dpy19l4	3424.19	1918.36	0.835893	1505.84	0.923439	1505.84
UP	Dpp7	759.994	374.048	1.02276	385.946	0.955058	385.947
UP	Slc9a9	175.924	83.5252	1.07467	92.3992	0.934248	92.4055
UP	Slc9a6	1446.8	829.805	0.802024	616.998	0.916379	616.998
UP	Slc9a7	4602.18	1460.78	1.65558	3141.4	0.982631	3141.4
UP	Lrrc4c	741.697	409.455	0.857125	332.242	0.92498	332.243
UP	Rpl35a	3959	2075.42	0.931734	1883.58	0.932719	1883.58
UP	Gm30427	280.072	73.5385	1.92922	206.533	0.98091	206.542
UP	Gm30421	332.145	110.762	1.58436	221.384	0.978249	221.389
UP	Rmdn2	9235.33	4748.23	0.959774	4487.1	0.933856	4487.1
UP	Optn	2115.32	1169.35	0.855162	945.962	0.926633	945.963
UP	A530016L24Rik	593.921	221.523	1.42281	372.397	0.972695	372.4
UP	Sgms1	2312.35	1360.92	0.764782	951.434	0.912683	951.435
UP	Akr1b3	2447.46	1458.06	0.747236	989.401	0.912157	989.401
UP	Akr1b7	21078.6	8787.4	1.26227	12291.2	0.967597	12291.2
UP	Gm6211	92.8881	27.2365	1.76995	65.6516	0.938431	65.6755
UP	Lgals12	333.553	156.156	1.09493	177.397	0.951799	177.4
UP	Ifi27l2a	2212.43	78.9858	4.80789	2133.44	0.999713	2133.45
UP	Cx3cl1	854.289	485.717	0.814607	368.572	0.92002	368.573
UP	Timp2	2579.76	1391.78	0.890299	1187.97	0.930061	1187.97
UP	Akr1cl	24081.9	11738.9	1.03665	12343	0.957119	12343
UP	Ifi205	98.5177	15.434	2.67427	83.0837	0.968087	83.1267
UP	Ifi204	491.181	168.866	1.54037	322.315	0.973534	322.318
UP	Ifi203	1009.1	430.337	1.22954	578.766	0.965426	578.767
UP	Cyb5a	2761.31	1303.72	1.08272	1457.59	0.95768	1457.59
UP	Kdsr	1277.92	585.584	1.12584	692.331	0.959029	692.332
UP	Gm41107	1127.32	243.313	2.21202	884.011	0.991719	884.014
UP	Ids	1956.28	1202.04	0.702631	754.243	0.900735	754.243
UP	B3galt2	1093.55	482.086	1.18165	611.46	0.962187	611.462
UP	Uba7	354.664	186.116	0.930249	168.548	0.925682	168.55
UP	A330074K22Rik	264.59	142.538	0.892418	122.053	0.917068	122.056
UP	Nnmt	106.962	49.9336	1.09902	57.0285	0.902031	57.0391
UP	Cx3cr1	624.884	246.944	1.3394	377.939	0.970223	377.942
UP	Ccbe1	3632.49	1873.87	0.954937	1758.62	0.933392	1758.62
UP	Wdr78	285.701	118.933	1.26436	166.769	0.960087	166.773
UP	Wdr5b	171.702	90.7883	0.919331	80.914	0.901339	80.9192
UP	Vamp4	934.511	561.98	0.733693	372.531	0.902237	372.532
UP	Wdr37	1424.28	870.66	0.710056	553.625	0.901571	553.625
UP	Il6ra	201.258	86.2489	1.22247	115.009	0.951394	115.015
UP	Bhlhe41	723.401	89.8804	3.00872	633.521	0.997597	633.528
UP	Htatip2	347.627	185.208	0.908392	162.419	0.923949	162.421
UP	Junos	436.293	78.9858	2.46563	357.307	0.992447	357.315
UP	Slc4a10	298.368	156.156	0.934105	142.212	0.922923	142.215
UP	Rps14	8203.71	3633.35	1.17498	4570.36	0.963071	4570.36
UP	Paqr5	61.9254	16.3419	1.92196	45.5835	0.902416	45.624
UP	Yod1	788.141	366.785	1.10352	421.357	0.957452	421.358
UP	Rps27	9250.81	4267.96	1.11603	4982.85	0.959813	4982.85
UP	Rps21	2686.72	1567.01	0.777834	1119.71	0.91569	1119.71
UP	Orm1	854.289	107.13	2.99536	747.159	0.997773	747.165
UP	Rps15a	6247.43	3729.58	0.744248	2517.85	0.911896	2517.85
UP	Gm33228	95.7029	33.5917	1.51046	62.1112	0.926434	62.1296
UP	Shtn1	1170.95	573.782	1.02911	597.171	0.955839	597.172
UP	2010111I01Rik	1445.4	757.174	0.932767	688.221	0.932057	688.221
UP	Aif1	105.555	30.868	1.77381	74.6866	0.94807	74.7077
UP	8430431K14Rik	136.517	40.8547	1.74051	95.6626	0.961772	95.6785
UP	Gm33219	232.22	72.6306	1.67684	159.59	0.974745	159.598
UP	Baalc	143.554	45.3941	1.66102	98.1602	0.961974	98.1743
UP	Purg	700.883	410.363	0.772273	290.52	0.911707	290.521
UP	Coro1a	298.368	98.0514	1.60548	200.316	0.977328	200.323
UP	Snord17	7105.94	726.306	3.29038	6379.63	0.998789	6379.63
UP	Aim2	68.9624	17.2498	1.99923	51.7126	0.92322	51.7512
UP	Polr2k	167.48	88.0646	0.927355	79.4154	0.901336	79.4208
UP	Ms4a7	181.554	29.9601	2.59928	151.594	0.987898	151.616
UP	Gm33293	229.405	70.8149	1.69578	158.591	0.974909	158.6
UP	Chpt1	7580.23	3782.24	1.003	3797.99	0.956753	3797.99
UP	Snord22	212.517	35.4074	2.58545	177.109	0.990191	177.128
UP	Neurl3	227.998	87.1568	1.38734	140.841	0.962582	140.848
UP	Nckap1l	384.219	98.9592	1.95702	285.26	0.983108	285.266
UP	Jun	5691.51	1826.66	1.6396	3864.85	0.982592	3864.85
UP	Zfp354b	128.073	49.9336	1.35888	78.1394	0.93992	78.1512
UP	Gpr22	1151.25	620.084	0.892665	531.166	0.929317	531.166
UP	Gpr21	167.48	48.1178	1.79935	119.362	0.969739	119.376
UP	Bace2	441.922	256.931	0.782412	184.991	0.910018	184.993
UP	B3gntl1	363.108	152.524	1.25136	210.584	0.962066	210.587
UP	Pyhin1	126.666	31.7759	1.99502	94.8897	0.96922	94.9107
UP	Tmem182	168.887	88.9725	0.92463	79.9149	0.900666	79.9203
UP	Gpr65	125.258	52.6572	1.2502	72.601	0.929108	72.6118
UP	Tmem196	519.329	181.577	1.51607	337.752	0.973678	337.756
UP	Gm33310	80.2215	19.0655	2.07302	61.156	0.94104	61.1911
UP	Gpr75	105.555	46.302	1.18884	59.2526	0.909927	59.2646
UP	Chrm3	246.294	97.1435	1.34219	149.151	0.962915	149.157
UP	Gm35959	539.032	203.366	1.4063	335.667	0.970637	335.67
UP	Mgst2	154.814	59.0124	1.39144	95.8011	0.95079	95.8112
UP	Npc2	2788.05	1684.12	0.727259	1103.93	0.903605	1103.93
UP	Ifi35	527.773	305.957	0.786592	221.817	0.9128	221.818
UP	Wdpcp	671.328	347.719	0.949095	323.609	0.931283	323.61
UP	Ptges	865.548	293.246	1.5615	572.302	0.974798	572.304
UP	Phospho2	972.51	571.058	0.768075	401.452	0.912758	401.453
UP	Apobec1	278.664	137.09	1.0234	141.574	0.946673	141.578
UP	Ifi44	982.362	223.339	2.13702	759.023	0.991164	759.026
UP	Ifi47	147.777	45.3941	1.70284	102.382	0.963855	102.397
UP	Tmem140	457.404	270.549	0.757577	186.854	0.907233	186.856
UP	Rps27a	5086.33	2818.07	0.851918	2268.26	0.926368	2268.26
UP	Bmi1	2227.91	1158.46	0.943483	1069.45	0.932821	1069.45
UP	Osmr	892.289	331.377	1.42904	560.911	0.973462	560.913
UP	Rpph1	147489	75522.2	0.965638	71967.2	0.934071	71967.2
UP	Tmem159	1769.1	1028.63	0.782286	740.465	0.91537	740.465
UP	Pvt1	569.995	227.879	1.32268	342.117	0.969903	342.119
UP	Extl1	206.887	63.5518	1.70284	143.335	0.973181	143.345
UP	Adrb3	415.182	36.3153	3.51509	378.866	0.997482	378.883
UP	Npr3	2095.61	999.579	1.06798	1096.03	0.95719	1096.03
UP	Bmp7	1601.62	398.561	2.00666	1203.06	0.991285	1203.06
UP	Nppb	43.6293	0.5	6.44722	43.1293	0.910377	43.6085
UP	Gm32091	164.665	52.6572	1.64483	112.008	0.96668	112.02
UP	Gm7265	2195.54	917.87	1.25821	1277.67	0.967078	1277.67
UP	Ptgis	809.252	419.442	0.948119	389.811	0.93189	389.812
UP	Zfp459	64.7402	8.17095	2.98609	56.5692	0.938774	56.648
UP	Fmnl2	2513.61	1281.02	0.972464	1232.59	0.933516	1232.59
UP	Sgpp1	5891.36	3459.94	0.767852	2431.42	0.91428	2431.42
UP	Snora81	1328.58	236.957	2.48719	1091.62	0.993933	1091.63
UP	F420015M19Rik	52.0736	9.07883	2.51997	42.9948	0.901754	43.0686
UP	Gm9801	191.406	91.6962	1.0617	99.7096	0.937118	99.7153
UP	Snora68	188.591	34.4996	2.45061	154.091	0.985697	154.111
UP	Snora70	106.962	8.17095	3.71045	98.7911	0.978863	98.8608
UP	Snora7a	159.036	29.9601	2.40823	129.076	0.982194	129.098
UP	Snora30	56.2958	9.98671	2.49495	46.3091	0.913702	46.3763
UP	Slc16a9	212.517	115.301	0.88217	97.2156	0.908271	97.2196
UP	Snora28	121.036	55.3809	1.12798	65.6552	0.914456	65.6648
UP	Snora23	2125.17	317.759	2.74157	1807.41	0.996633	1807.41
UP	Tatdn1	368.738	199.734	0.884513	169.003	0.922251	169.006
UP	Snora44	136.517	32.6838	2.06244	103.834	0.972923	103.854
UP	4732471J01Rik	246.294	63.5518	1.95438	182.742	0.979614	182.753
UP	Olfr920	84.4437	29.9601	1.49495	54.4836	0.913176	54.5041
UP	4930405O22Rik	240.665	98.9592	1.28212	141.705	0.957628	141.711
UP	Chchd6	357.478	132.551	1.43131	224.928	0.970337	224.932
UP	Chchd1	734.66	444.863	0.723718	289.798	0.901136	289.799
UP	Pstpip2	101.332	40.8547	1.31052	60.4777	0.915798	60.4919
UP	Podxl2	1166.73	524.756	1.15275	641.975	0.960253	641.976
UP	Mnda	92.8881	29.9601	1.63245	62.928	0.933216	62.9491
UP	C530005A16Rik	99.9251	36.3153	1.46027	63.6098	0.927283	63.6265
UP	Dock10	3541.01	1808.5	0.969364	1732.5	0.933709	1732.5
UP	Lep	336.368	22.6971	3.88946	313.67	0.997293	313.695
UP	Cfap69	653.032	207.905	1.65123	445.126	0.981204	445.129
UP	Ikzf1	173.11	74.4464	1.21741	98.6633	0.945784	98.6708
UP	Icam1	420.811	237.865	0.823028	182.946	0.916223	182.948
UP	A330023F24Rik	831.771	169.774	2.29257	661.997	0.991503	662.001
UP	LOC108167915	292.738	63.5518	2.20361	229.186	0.988271	229.197
UP	Gm34321	422.219	95.3277	2.14702	326.891	0.989639	326.898
UP	LOC108167902	84.4437	19.9734	2.07991	64.4703	0.945089	64.5038
UP	Malat1	529607	128252	2.04594	401355	0.991853	401355
UP	Efemp2	1691.69	1024.09	0.724119	667.597	0.902926	667.598
UP	Efemp1	1299.03	593.755	1.12949	705.271	0.959062	705.272
UP	Zfp300	233.628	118.933	0.974066	114.695	0.918531	114.699
UP	Osbpl3	3878.78	2050	0.91998	1828.78	0.93204	1828.78
UP	Gm33097	187.184	74.4464	1.33018	112.737	0.956074	112.745
UP	Cxcl16	401.108	170.682	1.23268	230.426	0.962451	230.429
UP	Impact	2391.17	1254.69	0.930378	1136.47	0.932471	1136.47
UP	Lsr	140.74	66.2755	1.08648	74.4641	0.922606	74.472
UP	Morf4l1-ps1	319.479	183.392	0.800787	136.086	0.906514	136.089
UP	Gm33047	660.069	215.168	1.61715	444.9	0.981139	444.903
UP	Fcgr2b	180.147	67.1833	1.423	112.963	0.958598	112.972
UP	Prdm1	256.146	118.933	1.10682	137.213	0.94839	137.218
UP	4933403O08Rik	344.812	194.287	0.827621	150.525	0.914322	150.527
UP	Hdac11	460.218	256.931	0.840938	203.287	0.918665	203.289
UP	Mogat1	78.8141	7.26306	3.4398	71.5511	0.960596	71.6337
UP	Parm1	1764.87	969.619	0.864075	795.255	0.926509	795.256
UP	ND1	211235	107915	0.968956	103320	0.934071	103320
UP	ND3	499.625	246.944	1.01666	252.681	0.953409	252.683
UP	ND2	137398	45445	1.59617	91953.4	0.98271	91953.4
UP	ND5	142008	73209	0.955876	68798.7	0.933977	68798.7
UP	ND4	109712	47337.9	1.21265	62374.2	0.963764	62374.2
UP	Crem	1717.02	975.974	0.814994	741.048	0.921101	741.049
UP	Me1	45719.2	17674.7	1.37112	28044.6	0.972384	28044.6
UP	Gm10400	337.775	157.972	1.0964	179.803	0.952531	179.807
UP	Agpat9	408.145	99.8671	2.031	308.278	0.989227	308.284
UP	Agpat4	993.621	404.008	1.29831	589.613	0.96684	589.615
UP	Park2	610.81	215.168	1.50526	395.641	0.974148	395.644
UP	LOC108167846	181.554	29.0523	2.64368	152.502	0.988013	152.525
UP	6820431F20Rik	415.182	245.128	0.760205	170.053	0.906175	170.055
UP	Zfp273	343.405	142.538	1.26857	200.867	0.962262	200.871
UP	Lair1	360.293	53.5651	2.74981	306.728	0.994335	306.74
UP	Ifit1	592.514	184.3	1.68479	408.213	0.981208	408.217
UP	Ifit3	792.364	214.26	1.8868	578.103	0.984682	578.106
UP	Neil2	73.1846	24.5128	1.578	48.6717	0.907043	48.6973
UP	Ndfip1	4810.48	2833.5	0.763594	1976.98	0.913071	1976.98
UP	Parvg	106.962	44.4863	1.26567	62.4758	0.918136	62.4886
UP	Zfp248	212.517	118.933	0.837431	93.5841	0.900787	93.5878
UP	Mkx	533.403	222.431	1.26187	310.972	0.965024	310.974
UP	LOC108167802	111.184	39.9468	1.4768	71.2374	0.936605	71.2527
UP	Parp3	851.474	394.929	1.10837	456.545	0.957664	456.547
UP	Laptm4b	4920.25	2681.89	0.875485	2238.37	0.929248	2238.37
UP	Mmd	2975.23	1246.52	1.25509	1728.71	0.967258	1728.71
UP	Ociad2	433.478	193.379	1.16453	240.099	0.957514	240.102
UP	Tmem200a	3068.12	1886.58	0.701582	1181.54	0.901048	1181.54
UP	1700086D15Rik	91.4807	35.4074	1.36942	56.0733	0.913551	56.09
UP	Mt1	1230.06	708.149	0.796609	521.915	0.916161	521.916
UP	Glb1l2	391.256	217.892	0.8445	173.364	0.916872	173.366
UP	Uqcc2	1189.25	492.98	1.27045	696.269	0.966654	696.27
UP	Hephl1	42.2219	0.907883	5.53934	41.314	0.903798	41.6837
UP	Lypd1	192.813	95.3277	1.01624	97.4855	0.935688	97.4908
UP	Alpl	147.777	66.2755	1.15687	81.5011	0.931165	81.5093
UP	Mx2	74.592	19.9734	1.90094	54.6185	0.923335	54.6516
UP	Dnajb9	1383.47	780.779	0.825304	602.69	0.922303	602.691
UP	Apol9b	105.555	27.2365	1.95438	78.3182	0.95355	78.3426
UP	Apol9a	66.1476	17.2498	1.93911	48.8978	0.910332	48.9362
UP	Ankef1	125.258	40.8547	1.61633	84.4035	0.954483	84.4189
UP	Gm34917	80.2215	23.605	1.7649	56.6166	0.925104	56.6441
UP	Gm34907	80.2215	4.53941	4.14341	75.6821	0.964897	75.7955
UP	Pygl	1660.73	487.533	1.76824	1173.19	0.983428	1173.19
UP	Rap1gap	1766.28	1045.88	0.755996	720.4	0.912451	720.401
UP	Gm34979	182.961	55.3809	1.72408	127.581	0.970664	127.592
UP	Lonrf1	242.072	119.841	1.01432	122.231	0.943352	122.236
UP	Gm32304	159.036	24.5128	2.69774	134.523	0.9856	134.55
UP	Pvrig	54.8884	5.4473	3.33289	49.4411	0.926169	49.5533
UP	Lncpint	1002.07	249.668	2.0049	752.398	0.990961	752.4
UP	Gm19327	115.406	45.3941	1.34615	70.0123	0.932465	70.0252
UP	Gm31090	87.2585	25.4207	1.77929	61.8378	0.933199	61.8634
UP	Ctxn3	709.327	299.601	1.24341	409.726	0.964978	409.728
UP	Cela1	637.55	274.181	1.21741	363.37	0.964593	363.372
UP	Lefty1	294.146	31.7759	3.21053	262.37	0.995572	262.389
UP	Ccdc114	344.812	170.682	1.0145	174.13	0.949993	174.133
UP	Gucy1a2	2187.09	1204.76	0.860268	982.332	0.926662	982.332
UP	Ccdc107	444.737	259.655	0.776359	185.082	0.910084	185.084
UP	Pilra	88.6659	32.6838	1.4398	55.9821	0.914058	56.0006
UP	Acot12	70.3698	19.0655	1.88399	51.3042	0.917248	51.3388
UP	Camkmt	277.257	125.288	1.14598	151.969	0.952302	151.973
UP	Amn1	367.33	206.997	0.827466	160.333	0.915354	160.335
UP	Cstb	1541.1	692.715	1.15363	848.383	0.960544	848.384
UP	Mpp7	938.733	482.994	0.95871	455.739	0.932429	455.74
UP	Camkk1	136.517	37.2232	1.87481	99.2942	0.965406	99.3119
UP	Slc2a4rg-ps	81.6289	27.2365	1.58354	54.3925	0.920157	54.4155
UP	Dnah7c	151.999	29.9601	2.34294	122.039	0.980803	122.061
UP	Dnah7b	1082.29	493.888	1.13183	588.399	0.958846	588.4
UP	Pfkfb4	204.072	113.485	0.846574	90.587	0.901992	90.5909
UP	Pfkfb2	2630.42	892.449	1.55945	1737.97	0.975647	1737.97
UP	Tnfsf10	736.068	438.507	0.747237	297.56	0.910103	297.561
UP	Cebpzos	458.811	264.194	0.796302	194.617	0.911831	194.619
UP	Ccdc153	97.1103	26.3286	1.88299	70.7817	0.946121	70.8067
UP	Ccdc159	125.258	47.2099	1.40774	78.0483	0.940511	78.061
UP	Thrsp	4472.7	1709.54	1.38754	2763.16	0.97274	2763.16
UP	Tgoln1	9067.85	4542.14	0.997389	4525.71	0.956799	4525.71
UP	Prdx1	9035.48	4539.41	0.993095	4496.06	0.933983	4496.06
UP	Vti1b	1237.1	712.688	0.79562	524.413	0.916177	524.413
UP	Aif1l	1584.73	255.115	2.63501	1329.61	0.996418	1329.61
UP	Hao2	8551.34	2651.02	1.6896	5900.32	0.982847	5900.32
UP	Tctex1d2	104.147	43.5784	1.25694	60.5689	0.9154	60.5819
UP	Ntf3	75.9994	16.3419	2.21741	59.6575	0.938862	59.6987
UP	Tdrp	781.105	285.983	1.44959	495.121	0.9734	495.124
UP	Mamld1	1051.32	577.414	0.864531	473.911	0.925875	473.912
UP	Snord118	405.33	79.8937	2.34294	325.436	0.991951	325.445
UP	Rasgrf1	640.365	162.511	1.97836	477.854	0.984538	477.858
UP	Rasgrf2	264.59	129.827	1.02717	134.763	0.945624	134.767
UP	Ogn	4261.59	2444.93	0.801601	1816.66	0.917156	1816.67
UP	Acss2	2717.68	702.701	1.95139	2014.98	0.985688	2014.98
UP	Acss3	298.368	175.221	0.767913	123.146	0.901192	123.149
UP	Omd	399.7	180.669	1.14557	219.032	0.956799	219.035
UP	Snhg4	174.517	78.0779	1.16038	96.4391	0.939662	96.4461
UP	Ctsb	16438.4	10084.8	0.704891	6353.62	0.901541	6353.62
UP	Ctsc	1618.5	418.534	1.95124	1199.97	0.98543	1199.97
UP	Ctsd	16894.4	10322.6	0.710733	6571.75	0.902756	6571.75
UP	Ctss	3249.68	612.821	2.40676	2636.86	0.994148	2636.86
UP	Klra2	249.109	10.8946	4.51509	238.214	0.996059	238.257
UP	Israa	174.517	79.8937	1.12721	94.6233	0.937396	94.6301
UP	Snord15b	3099.08	776.24	1.99727	2322.85	0.991585	2322.85
UP	Snord15a	197.035	54.473	1.85484	142.562	0.975353	142.574
UP	Kcnma1	9554.81	5659.74	0.755491	3895.07	0.913235	3895.07
UP	Rnaset2a	115.406	51.7493	1.15711	63.6571	0.913307	63.6676
UP	Mrps33	381.404	219.708	0.795735	161.697	0.909502	161.698
UP	Sqstm1	18291.9	8022.05	1.18916	10269.9	0.963574	10269.9
UP	Klrg2	125.258	38.1311	1.71587	87.1271	0.956828	87.144
UP	1810013L24Rik	2056.2	1214.75	0.759328	841.458	0.912591	841.458
UP	Snhg18	478.514	257.839	0.892093	220.676	0.92613	220.678
UP	Snhg11	204.072	103.499	0.979469	100.574	0.914048	100.578
UP	Dock2	461.626	199.734	1.20864	261.891	0.960446	261.894
UP	Cxcl9	97.1103	32.6838	1.57105	64.4265	0.929239	64.4457
UP	St3gal5	3175.08	1935.61	0.714009	1239.48	0.902276	1239.48
UP	Cep70	329.331	193.379	0.768105	135.951	0.903324	135.954
UP	Tesc	493.996	283.259	0.802375	210.736	0.912657	210.738
UP	Echdc1	1946.43	921.501	1.07877	1024.93	0.957488	1024.93
UP	Aoah	108.369	31.7759	1.76995	76.5936	0.949866	76.614
UP	Sbsn	3206.05	578.321	2.47085	2627.73	0.994325	2627.73
UP	4732440D04Rik	453.181	194.287	1.2219	258.894	0.963225	258.897
UP	Tyrobp	475.7	112.577	2.07913	363.122	0.989828	363.128
UP	Ppp4r4	195.628	84.4331	1.21223	111.195	0.94743	111.201
UP	Scarna10	729.031	181.577	2.0054	547.454	0.990566	547.458
UP	Scarna13	2827.46	1352.75	1.06361	1474.71	0.957145	1474.71
UP	Ppl	315.257	78.0779	2.01354	237.179	0.987876	237.187
UP	Lilr4b	85.8511	19.9734	2.10376	65.8777	0.946317	65.9113
UP	Nabp1	1256.8	457.573	1.45769	799.231	0.974536	799.233
UP	Tmem255a	748.734	410.363	0.867553	338.371	0.926887	338.372
UP	Scd1	124526	25172.9	2.30651	99353.5	0.992558	99353.5
UP	Gm33473	232.22	72.6306	1.67684	159.59	0.974745	159.598
UP	C1qb	1719.84	482.994	1.8322	1236.84	0.984881	1236.84
UP	C1qa	1877.47	554.716	1.75896	1322.75	0.983425	1322.75
UP	Il10rb	5623.95	2479.43	1.18158	3144.52	0.963133	3144.52
UP	Tmem120a	448.959	214.26	1.06722	234.699	0.953729	234.701
UP	Il10ra	213.924	75.3543	1.50534	138.57	0.965305	138.578
UP	Tmem120b	474.292	178.853	1.407	295.439	0.970206	295.443
UP	C1ra	1953.47	1015.01	0.944537	938.452	0.932726	938.452
UP	C1qc	1096.36	365.877	1.58329	730.484	0.981782	730.486
UP	C1rl	966.881	420.35	1.20175	546.531	0.962428	546.532
UP	Cwc27	1156.88	673.649	0.780169	483.23	0.914838	483.231
UP	Galk2	1501.69	863.397	0.798493	638.294	0.916422	638.295
UP	Flrt1	783.919	256.023	1.61443	527.896	0.981387	527.899
UP	Aox3	422.219	135.275	1.6421	286.944	0.979865	286.949
UP	Aox1	1428.51	749.911	0.929716	678.595	0.93203	678.596
UP	Nr1d2	5335.44	2390.46	1.15832	2944.98	0.961194	2944.98
UP	Nr1d1	1451.02	424.889	1.77191	1026.14	0.983356	1026.14
UP	4931406H21Rik	436.293	185.208	1.23615	251.084	0.963153	251.088
UP	Scin	104.147	29.0523	1.8419	75.095	0.950418	75.1176
UP	Usp18	156.221	57.1966	1.44959	99.0243	0.954336	99.0349
UP	Gm34801	64.7402	14.5261	2.15601	50.2141	0.921068	50.2603
UP	Ptger3	467.255	219.708	1.08863	247.548	0.954852	247.55
UP	Aifm3	409.552	92.6041	2.1449	316.948	0.989538	316.955
UP	Magi2	447.552	256.023	0.805781	191.529	0.916128	191.53
UP	Cnih4	1542.51	919.685	0.746063	622.82	0.911739	622.821
UP	Gm33534	106.962	33.5917	1.67092	73.3704	0.946036	73.3894
UP	Hivep3	761.401	297.786	1.35438	463.615	0.970713	463.617
UP	Myo1a	429.256	151.616	1.50141	277.639	0.972858	277.643
UP	Myo1f	220.961	84.4331	1.38791	136.528	0.961961	136.535
UP	AW146154	296.96	167.05	0.829987	129.91	0.911282	129.913
UP	Myo5b	461.626	273.273	0.756382	188.353	0.907331	188.354
UP	Samd12	1921.09	646.413	1.5714	1274.68	0.975464	1274.68
UP	Msr1	232.22	123.472	0.911309	108.748	0.914662	108.752
UP	Bst1	87.2585	21.7892	2.00168	65.4693	0.946281	65.4999
UP	Insig1	2391.17	823.45	1.53796	1567.72	0.975581	1567.72
UP	Gabra3	802.215	255.115	1.65284	547.1	0.981485	547.103
UP	Cd300a	151.999	51.7493	1.55445	100.249	0.955956	100.261
UP	Etnk2	232.22	118.025	0.976404	114.195	0.918561	114.2
UP	Hmha1	173.11	88.9725	0.960254	84.1371	0.905747	84.1426
UP	Pfdn5	5904.02	3494.44	0.756637	2409.58	0.913143	2409.58
UP	Cabp1	139.332	18.1577	2.93988	121.174	0.98383	121.21
UP	Slc22a21	101.332	44.4863	1.18766	56.8462	0.904781	56.8586
UP	Lpxn	81.6289	19.9734	2.031	61.6555	0.941033	61.689
UP	Odf2l	622.069	368.6	0.755016	253.468	0.909875	253.469
UP	Slc22a15	242.072	137.09	0.82031	104.982	0.904043	104.985
UP	Atg4c	506.662	261.47	0.954378	245.192	0.930003	245.194
UP	Igtp	515.107	257.839	0.998402	257.268	0.953491	257.27
UP	Arap2	817.697	442.139	0.887066	375.558	0.92868	375.559
UP	Sec61g	2209.61	1066.76	1.05055	1142.85	0.956746	1142.85
UP	Fgf11	460.218	93.5119	2.2991	366.706	0.990547	366.714
UP	Gas6	3001.97	1686.85	0.831583	1315.13	0.922943	1315.13
UP	Mfsd4a	865.548	501.151	0.788368	364.397	0.915236	364.398
UP	Psmb9	263.183	114.393	1.20206	148.79	0.95433	148.795
UP	Psmb8	539.032	294.154	0.8738	244.878	0.925428	244.88
UP	Adamts6	691.031	221.523	1.64129	469.508	0.981273	469.511
UP	Cept1	1556.58	895.173	0.798141	661.407	0.916448	661.407
UP	Gm26908	156.221	58.1045	1.42687	98.1164	0.95387	98.1268
UP	Gm26901	125.258	26.3286	2.2502	98.9296	0.971715	98.9552
UP	Scmh1	1504.51	819.818	0.875914	684.688	0.92852	684.688
UP	Rnu3a	1303.25	269.641	2.273	1033.61	0.991918	1033.61
UP	Ptprc	992.214	276.904	1.84126	715.31	0.984496	715.312
UP	Gimap5	233.628	128.919	0.857742	104.708	0.908781	104.712
UP	Ptpn6	209.702	112.577	0.897422	97.1245	0.9096	97.1286
UP	Rnu12	3522.71	601.926	2.54903	2920.78	0.994383	2920.79
UP	Rnu11	1286.36	536.559	1.26149	749.801	0.966719	749.802
UP	Sp140	202.665	104.407	0.956885	98.2584	0.913137	98.2631
UP	1700109H08Rik	132.295	61.736	1.09958	70.5591	0.91937	70.5677
UP	Slc45a3	584.069	258.747	1.1746	325.323	0.960773	325.325
UP	Rnase6	61.9254	15.434	2.00442	46.4914	0.911011	46.5346
UP	AW112010	163.258	28.1444	2.53623	135.114	0.983379	135.137
UP	Sp100	828.956	442.139	0.906796	386.817	0.92996	386.818
UP	Alpk1	413.774	197.918	1.06394	215.856	0.952919	215.858
UP	Acvr1	2306.72	1173.89	0.974543	1132.83	0.933487	1132.83
UP	Gm26910	133.703	42.6705	1.64772	91.0321	0.95866	91.047
UP	Efcab7	122.443	48.1178	1.34747	74.3256	0.936292	74.3378
UP	Gm26944	1652.28	932.396	0.825446	719.887	0.922515	719.887
UP	Gm36375	201.258	60.8282	1.72623	140.429	0.972825	140.44
UP	Inhbb	232.22	116.209	0.998772	116.011	0.941954	116.016
UP	Sag	187.184	78.0779	1.26147	109.106	0.950712	109.113
UP	Dusp14	236.442	132.551	0.834943	103.892	0.904523	103.895
UP	Tmem86a	769.845	464.836	0.727847	305.009	0.901561	305.01
UP	Gbp2	1237.1	564.703	1.1314	672.397	0.958996	672.398
UP	Gbp4	326.516	92.6041	1.81801	233.912	0.981322	233.919
UP	Gbp3	761.401	328.654	1.21209	432.747	0.962134	432.749
UP	Morn2	329.331	167.05	0.979252	162.28	0.926211	162.283
UP	Gbp6	422.219	154.34	1.45188	267.879	0.971643	267.882
UP	Gbp5	191.406	62.6439	1.61139	128.762	0.970376	128.772
UP	Gvin1	233.628	59.0124	1.98512	174.615	0.979075	174.627
UP	Hes6	1480.58	788.042	0.909817	692.538	0.930839	692.538
UP	Gbp9	1071.03	471.191	1.18461	599.837	0.96216	599.838
UP	Nr1h4	785.327	448.494	0.808204	336.833	0.9197	336.834
UP	Rbp4	268.813	105.314	1.3519	163.498	0.964433	163.504
UP	B230317F23Rik	101.332	36.3153	1.48045	65.0172	0.92983	65.034
UP	Tnfrsf1b	495.403	208.813	1.24639	286.59	0.964028	286.593
UP	Lilra5	206.887	31.7759	2.70284	175.111	0.990135	175.132
UP	Ms4a6b	291.331	78.0779	1.89967	213.253	0.981149	213.261
UP	Bcap29	486.959	239.681	1.02268	247.278	0.953256	247.28
UP	Hexb	1063.99	345.903	1.62104	718.088	0.981772	718.089
UP	Ms4a6c	447.552	148.893	1.58778	298.659	0.97999	298.663
UP	Ms4a6d	164.665	41.7626	1.97925	122.903	0.972433	122.919
UP	Serping1	2416.5	1399.05	0.788473	1017.45	0.916595	1017.45
UP	Sla	370.145	117.117	1.66014	253.028	0.979297	253.034
UP	Hvcn1	104.147	48.1178	1.11398	56.0295	0.900369	56.0405
UP	Ms4a4c	98.5177	9.98671	3.3023	88.531	0.973158	88.5925
UP	Ms4a4d	151.999	59.9203	1.34294	92.0784	0.948615	92.0882
UP	Serpine1	312.442	70.8149	2.14146	241.627	0.988218	241.636
UP	2310067E19Rik	1750.8	669.11	1.3877	1081.69	0.972339	1081.69
UP	Ces1f	768.438	148.893	2.36765	619.545	0.993254	619.55
UP	9130001E16Rik	113.999	37.2232	1.61475	76.7758	0.948576	76.7928
UP	Scn1b	239.257	93.5119	1.35534	145.745	0.962647	145.752
UP	Smim7	1397.54	804.384	0.796937	593.159	0.91633	593.16
UP	Tifa	164.665	78.9858	1.05987	85.6795	0.930022	85.686
UP	Tmem176a	3346.79	1430.82	1.22593	1915.96	0.966298	1915.96
UP	Igsf6	146.369	62.6439	1.22436	83.7252	0.937778	83.7342
UP	Arsg	364.515	178.853	1.02721	185.663	0.950797	185.665
UP	Slc31a2	1002.07	406.732	1.30083	595.334	0.96685	595.335
UP	Slc7a10	80.2215	17.2498	2.21741	62.9718	0.943038	63.0108
UP	Ifit1bl1	71.7772	18.1577	1.98295	53.6195	0.921477	53.6562
UP	Ifit1bl2	78.8141	11.8025	2.73936	67.0117	0.953876	67.0676
UP	Gm36490	136.517	53.5651	1.34972	82.9523	0.942669	82.9633
UP	Kansl1l	3341.16	1697.74	0.976731	1643.42	0.933715	1643.42
UP	Nup62cl	493.996	207.905	1.24857	286.091	0.964028	286.093
UP	Gclm	904.955	544.73	0.732306	360.226	0.902162	360.226
UP	Cybb	1179.4	318.667	1.88793	860.731	0.985103	860.733
UP	H2-T24	222.368	71.7228	1.63245	150.646	0.973593	150.655
UP	H2-T23	1075.25	425.797	1.33643	649.453	0.971104	649.454
UP	H2-T22	942.955	364.061	1.37301	578.894	0.971179	578.896
UP	Slfn8	420.811	125.288	1.74793	295.523	0.981185	295.529
UP	Slfn2	420.811	155.248	1.4386	265.563	0.971575	265.567
UP	Zbtb42	142.147	53.5651	1.40802	88.5819	0.947247	88.593
UP	Tm7sf2	161.85	63.5518	1.34866	98.2987	0.951385	98.3079
UP	Gm1966	437.7	183.392	1.25501	254.308	0.964136	254.311
UP	3300002I08Rik	181.554	90.7883	0.999821	90.7657	0.932266	90.7712
UP	Tek	4137.74	2345.06	0.819218	1792.68	0.922257	1792.68
UP	LOC108168481	315.257	172.498	0.869949	142.759	0.91905	142.761
UP	Eif4a2	9535.1	4641.1	1.03878	4894.01	0.957034	4894.01
UP	Tk2	2095.61	1024.09	1.03303	1071.52	0.956384	1071.52
UP	Egln3	102.74	38.1311	1.42996	64.6088	0.927939	64.6246
UP	4930596I21Rik	46.4441	5.4473	3.09188	40.9968	0.902478	41.1132
UP	Tbx3os1	220.961	118.933	0.893647	102.028	0.911308	102.032
UP	LOC102634709	337.775	154.34	1.12995	183.435	0.9537	183.438
UP	Zfp58	396.886	217.892	0.86511	178.994	0.922522	178.996
UP	Trf	7660.45	4112.71	0.897341	3547.74	0.930688	3547.74
UP	Lsp1	627.698	377.679	0.73291	250.019	0.900627	250.02
UP	Amica1	94.2955	33.5917	1.48909	60.7038	0.923508	60.7221
UP	Sgcz	118.221	27.2365	2.11788	90.9847	0.967392	91.0094
UP	P2rx6	108.369	12.7104	3.09188	95.6591	0.976522	95.709
UP	Sgcd	1268.06	773.516	0.713123	494.547	0.90142	494.548
UP	Pde1b	233.628	82.6173	1.49969	151.01	0.966827	151.018
UP	Mettl7a1	1641.02	877.015	0.903922	764.008	0.92998	764.009
UP	Il34	258.961	78.9858	1.71307	179.975	0.97658	179.983
UP	LOC108168421	249.109	130.735	0.93013	118.374	0.918551	118.378
UP	Gm13481	97.1103	5.4473	4.15601	91.663	0.975807	91.7572
UP	Gm13483	144.962	29.9601	2.27456	115.002	0.977328	115.024
UP	Gm13486	216.739	57.1966	1.92196	159.542	0.977785	159.554
UP	Pik3cg	216.739	110.762	0.968499	105.977	0.915893	105.982
UP	Gm38785	948.585	301.417	1.65402	647.167	0.981691	647.17
UP	2210408F21Rik	240.665	74.4464	1.69275	166.218	0.975402	166.227
UP	C3ar1	399.7	150.709	1.40716	248.992	0.969308	248.996
UP	LOC108168382	61.9254	12.7104	2.28453	49.215	0.919335	49.268
UP	Prkcb	1324.36	688.175	0.944447	636.184	0.932357	636.185
UP	Mbnl1	38400.8	20425.6	0.910761	17975.2	0.931831	17975.2
UP	Gm36195	83.0363	21.7892	1.93013	61.2471	0.935172	61.2776
UP	Fasn	55241.7	7466.43	2.88727	47775.3	0.997597	47775.3
UP	Prkg2	513.699	256.023	1.00465	257.676	0.953491	257.678
UP	Mmp12	370.145	37.2232	3.31382	332.922	0.996506	332.938
UP	Mmp13	129.48	13.6182	3.24912	115.862	0.98364	115.908
UP	LOC108168323	1100.58	442.139	1.3157	658.444	0.971088	658.446
UP	Adgrg2	243.479	85.341	1.51249	158.138	0.967672	158.146
UP	Tgtp1	170.295	34.4996	2.30339	135.795	0.981358	135.815
UP	Tgtp2	351.849	86.2489	2.02838	265.6	0.98863	265.608
UP	Zcchc7	1248.36	763.53	0.709278	484.83	0.901385	484.831
UP	CYTB	143302	86533	0.72774	56769.4	0.904209	56769.4
UP	Slc46a1	465.848	203.366	1.19578	262.482	0.960417	262.485
UP	Slc46a3	551.699	182.484	1.59611	369.215	0.980721	369.218
UP	Adgre1	602.365	236.05	1.35155	366.316	0.970213	366.318
UP	Fbxo6	830.363	427.613	0.957438	402.751	0.932217	402.752
UP	Syne1	5524.03	3360.07	0.717227	2163.95	0.90369	2163.95
UP	Hhex	2758.5	434.876	2.66521	2323.62	0.996666	2323.62
UP	Gm38834	108.369	47.2099	1.1988	61.1595	0.912895	61.1713
UP	Dhx58	921.844	366.785	1.32959	555.059	0.970882	555.061
UP	Themis2	147.777	55.3809	1.41596	92.3957	0.951114	92.4065
UP	Epsti1	177.332	60.8282	1.54364	116.504	0.96104	116.514
UP	Lilrb4a	209.702	56.2887	1.89742	153.413	0.97709	153.425
UP	E030003E18Rik	106.962	29.0523	1.88038	77.9098	0.952599	77.9325
UP	Zmat5	364.515	210.629	0.791277	153.887	0.908464	153.889
UP	Avpi1	710.735	302.325	1.23321	408.41	0.964903	408.412
UP	Relb	446.144	264.194	0.755913	181.95	0.906936	181.952
UP	LOC105247188	450.367	191.563	1.23328	258.803	0.963231	258.806
UP	Gm12240	60.518	4.53941	3.73679	55.9786	0.938963	56.1032
UP	Gm13570	198.443	103.499	0.939111	94.9441	0.910805	94.9488
UP	Gm12238	202.665	41.7626	2.27881	160.902	0.984457	160.918
UP	Pira6	45.0367	3.63153	3.63245	41.4051	0.903484	41.5642
UP	Gm26871	885.252	471.191	0.909775	414.061	0.930133	414.062
UP	Gm12250	198.443	23.605	3.07156	174.838	0.991755	174.865
UP	Gm38863	508.07	98.9592	2.36012	409.111	0.99264	409.117
UP	Gm38865	378.589	92.6041	2.03149	285.985	0.988963	285.993
UP	D630024D03Rik	91.4807	33.5917	1.44536	57.889	0.917712	57.9071
UP	Retn	1455.25	154.34	3.23708	1300.91	0.998354	1300.91
UP	Gsg1l	2572.72	636.426	2.01523	1936.29	0.991533	1936.29
UP	Ephx1	7711.12	3313.77	1.21847	4397.35	0.966497	4397.35
UP	Ikbkg	2719.09	1568.82	0.793442	1150.27	0.91668	1150.27
UP	LOC102635844	201.258	87.1568	1.20736	114.101	0.948224	114.107
UP	Stat1	4576.85	2504.85	0.869631	2072	0.928883	2072
UP	Mien1	405.33	235.142	0.785566	170.188	0.910044	170.19
UP	Tle2	256.146	69.907	1.87346	186.239	0.979722	186.248
UP	Tle6	491.181	178.853	1.45748	312.328	0.972786	312.332
UP	ATP6	358.886	162.511	1.14299	196.375	0.955558	196.378
UP	Tll1	343.405	64.4597	2.41344	278.945	0.991389	278.955
UP	LOC108167732	70.3698	14.5261	2.27631	55.8436	0.931818	55.89
UP	Tmem45b	592.514	178.853	1.72807	413.661	0.981479	413.664
UP	Mxra7	2002.72	650.044	1.62335	1352.68	0.98221	1352.68
UP	Ttc39aos1	265.998	127.104	1.06541	138.894	0.947162	138.898
UP	Nfxl1	443.33	244.221	0.860195	199.109	0.921904	199.111
UP	Bbs12	776.882	230.602	1.75229	546.28	0.982651	546.283
UP	Tlr1	83.0363	27.2365	1.6082	55.7998	0.921973	55.823
UP	Tlr8	253.331	81.7095	1.63245	171.622	0.975558	171.629
UP	Tlr7	212.517	73.5385	1.531	138.978	0.965344	138.987
UP	Tlr4	855.696	471.191	0.860786	384.505	0.925457	384.506
UP	Gm36712	106.962	41.7626	1.35682	65.1994	0.926796	65.2136
UP	Sec11c	375.775	218.8	0.780256	156.975	0.907824	156.977
UP	1810026B05Rik	1161.1	543.822	1.09429	617.279	0.957416	617.28
UP	Pqlc3	320.886	157.972	1.0224	162.915	0.949053	162.918
UP	E030024N20Rik	515.107	267.825	0.943578	247.281	0.929751	247.283
UP	LOC108167796	230.813	87.1568	1.40504	143.656	0.96296	143.663
UP	Ndrg1	2821.83	1381.8	1.03008	1440.03	0.956537	1440.03
UP	H2-Q10	99.9251	32.6838	1.61227	67.2413	0.939609	67.2606
UP	Fcor	88.6659	29.9601	1.56534	58.7058	0.920523	58.7266
UP	LOC108167757	71.7772	22.6971	1.66102	49.0801	0.909591	49.1082
UP	LOC108167760	164.665	63.5518	1.37353	101.113	0.952668	101.123
UP	LOC108167749	439.107	145.261	1.59592	293.846	0.979924	293.85
UP	Gm35463	101.332	22.6971	2.15852	78.6354	0.959597	78.665
UP	Tnfrsf11a	216.739	102.591	1.07906	114.148	0.942594	114.153
UP	Zfp950	2402.42	914.238	1.39385	1488.19	0.972502	1488.19
UP	Zfp953	327.923	174.314	0.911673	153.61	0.923041	153.612
UP	Zfp945	1382.06	803.476	0.782495	578.586	0.915083	578.587
UP	Raph1	8414.82	3134.92	1.4245	5279.9	0.974566	5279.9
UP	Zfp932	378.589	195.195	0.955719	183.395	0.927648	183.397
UP	Zfp931	602.365	268.733	1.16446	333.632	0.959042	333.634
UP	Phf11b	106.962	15.434	2.79291	91.5281	0.972868	91.5707
UP	Phf11d	208.295	115.301	0.853218	92.9934	0.903089	92.9973
UP	Zfp938	316.664	175.221	0.853774	141.443	0.916373	141.445
UP	Myoc	121.036	9.98671	3.59928	111.049	0.983353	111.108
UP	Myof	1966.13	645.505	1.60686	1320.63	0.9822	1320.63
UP	4930572G02Rik	99.9251	29.0523	1.7822	70.8728	0.944259	70.8952
UP	Zfp960	147.777	71.7228	1.04291	76.0538	0.923005	76.0609
UP	Slc48a1	3984.34	2136.25	0.89926	1848.09	0.930512	1848.09
UP	Rgcc	758.586	378.587	1.00269	379.999	0.95499	380
UP	Ggcx	1645.25	971.435	0.760114	673.811	0.912363	673.811
UP	Cnot4	3034.34	1747.67	0.795948	1286.67	0.916974	1286.67
UP	Ildr2	824.734	315.943	1.38426	508.791	0.971486	508.792
UP	Upp2	111.184	26.3286	2.07825	84.8556	0.96363	84.8811
UP	LOC108168936	471.478	163.419	1.52861	308.059	0.973357	308.062
UP	Gm35566	182.961	75.3543	1.27978	107.607	0.950408	107.615
UP	Nr6a1	364.515	189.748	0.941899	174.768	0.926515	174.77
UP	Slc35d2	115.406	51.7493	1.15711	63.6571	0.913307	63.6676
UP	Myeov2	676.957	374.956	0.852345	302.002	0.923971	302.003
UP	Comtd1	219.554	108.946	1.01096	110.608	0.940321	110.612
UP	Gm34220	84.4437	31.7759	1.41006	52.6678	0.906479	52.6867
UP	1700087I21Rik	184.369	54.473	1.75898	129.896	0.971764	129.908
UP	Pitpnm3	133.703	31.7759	2.07302	101.927	0.972143	101.948
UP	LOC108168906	312.442	127.104	1.29758	185.338	0.961814	185.343
UP	LOC108168907	482.737	225.155	1.10032	257.582	0.955705	257.584
UP	Ly6c1	1451.02	857.041	0.759635	593.983	0.912219	593.984
UP	Zrsr1	775.475	468.468	0.727131	307.007	0.90158	307.008
UP	Nuak2	98.5177	27.2365	1.85484	71.2812	0.946689	71.3053
UP	AF357426	111.184	29.9601	1.89184	81.2241	0.955665	81.2461
UP	Prmt3	945.77	546.546	0.791147	399.224	0.915485	399.225
UP	Il18bp	268.813	133.459	1.01021	135.354	0.945716	135.358
UP	Tmem59l	340.59	137.998	1.30339	202.592	0.962742	202.596
UP	LOC108167693	163.258	70.8149	1.20503	92.443	0.94021	92.4509
UP	Pla2g15	858.511	393.113	1.12689	465.398	0.958529	465.399
UP	Taf1a	332.145	193.379	0.780383	138.766	0.905649	138.768
UP	Ggt5	363.108	187.024	0.957176	176.084	0.927181	176.087
UP	Mir99ahg	482.737	226.971	1.08873	255.766	0.955078	255.768
UP	LOC108167659	95.7029	36.3153	1.39798	59.3876	0.919272	59.404
UP	LOC108167643	271.627	144.353	0.912024	127.274	0.919308	127.277
UP	LOC108167641	157.628	59.9203	1.39541	97.708	0.951705	97.718
UP	LOC108167626	996.436	523.848	0.927628	472.588	0.931583	472.588
UP	LOC108168959	178.739	86.2489	1.05128	92.4904	0.933777	92.4963
UP	Sec24a	2652.94	1143.02	1.21474	1509.92	0.963323	1509.92
UP	LOC108167614	294.146	113.485	1.37402	180.66	0.965837	180.666
UP	Tnfrsf12a	1415.84	354.982	1.99584	1060.86	0.991236	1060.86
UP	1110046J04Rik	144.962	50.8414	1.5116	94.1203	0.953311	94.1324
UP	LOC102635638	346.219	53.5651	2.69232	292.654	0.994135	292.667
UP	LOC102634300	624.884	207.905	1.58766	416.978	0.981015	416.981
UP	Pydc4	191.406	27.2365	2.81302	164.169	0.989903	164.193
UP	Pydc3	230.813	54.473	2.08311	176.34	0.985064	176.352
UP	Trank1	14580.6	7313	0.995517	7267.62	0.956844	7267.62
UP	Slc25a30	3580.41	748.096	2.25883	2832.32	0.992352	2832.32
UP	Slc25a26	205.48	112.577	0.868078	92.9023	0.90563	92.9063
UP	Pnpla3	415.182	237.865	0.803598	177.316	0.910763	177.318
UP	Samd8	3162.42	1869.33	0.758506	1293.09	0.912866	1293.09
UP	Slc25a1	2972.42	1279.21	1.21639	1693.21	0.966255	1693.21
UP	Cd180	102.74	29.9601	1.77788	72.7797	0.946215	72.8014
UP	Rhcg	223.776	5.4473	5.36037	218.329	0.995409	218.394
UP	Ly86	202.665	48.1178	2.07445	154.547	0.98316	154.561
UP	Slc38a6	282.887	135.275	1.06433	147.612	0.94806	147.616
UP	Rab11fip1	561.551	256.023	1.13314	305.528	0.95738	305.53
UP	Ly6a	866.956	315.943	1.45629	551.012	0.974092	551.014
UP	Inmt	249.109	26.3286	3.24207	222.78	0.994436	222.804
UP	Arhgap15	273.035	71.7228	1.92858	201.312	0.980659	201.321
UP	Ly96	182.961	88.0646	1.0549	94.8968	0.934698	94.9026
UP	Cd151	9271.92	5250.29	0.820472	4021.63	0.922456	4021.63
UP	Arhgap30	216.739	85.341	1.34465	131.398	0.960319	131.405
UP	Tagap	83.0363	30.868	1.42763	52.1683	0.908229	52.1878
UP	Tmem220	94.2955	34.4996	1.45061	59.7959	0.921124	59.8135
UP	Mgarp	7602.75	3803.12	0.999337	3799.63	0.956756	3799.63
UP	Greb1	3729.6	2257.9	0.724036	1471.69	0.903523	1471.69
UP	Tmem204	1805.69	1001.39	0.850538	804.294	0.92582	804.294
UP	Tmem205	1698.73	854.318	0.991609	844.409	0.933307	844.409
UP	Vaultrc5	2337.68	116.209	4.33029	2221.47	0.999703	2221.48
UP	Gm36527	471.478	279.628	0.75368	191.85	0.906955	191.851
UP	Rhod	323.701	190.655	0.763694	133.046	0.901822	133.048
UP	Mpv17l	571.403	295.062	0.95349	276.341	0.930728	276.342
UP	Tor3a	665.698	380.403	0.80734	285.295	0.919122	285.296
UP	Nudt4	3776.04	1894.75	0.994866	1881.29	0.933768	1881.29
UP	Tmem251	201.258	98.0514	1.03743	103.206	0.938209	103.211
UP	Tmem256	636.143	333.193	0.932992	302.95	0.930385	302.951
UP	Sntg1	496.811	177.945	1.48126	318.866	0.972904	318.869
UP	9530091C08Rik	2651.53	831.621	1.67283	1819.91	0.982471	1819.91
UP	LOC108168899	222.368	89.8804	1.30687	132.488	0.956296	132.495
UP	LOC108168868	247.702	111.67	1.14937	136.032	0.950346	136.037
UP	LOC108168876	264.59	81.7095	1.69519	182.881	0.976796	182.889
UP	Gm36556	121.036	48.1178	1.33079	72.9182	0.934339	72.9304
UP	Gm36559	121.036	35.4074	1.77331	85.6286	0.956433	85.6469
UP	LOC108168843	220.961	94.4198	1.22663	126.541	0.953902	126.547
UP	LOC108167513	98.5177	27.2365	1.85484	71.2812	0.946689	71.3053
UP	Mapkapk3	917.622	544.73	0.752359	372.892	0.910867	372.893
UP	Hmox1	2154.72	118.933	4.17929	2035.79	0.999657	2035.79
UP	Zfp719	945.77	561.98	0.750971	383.79	0.910942	383.791
UP	2410006H16Rik	296.96	168.866	0.81439	128.094	0.909675	128.097
UP	Dleu2	261.776	148.893	0.814056	112.883	0.905943	112.886
UP	Zfp708	256.146	140.722	0.86412	115.424	0.912115	115.427
UP	1300002E11Rik	157.628	73.5385	1.09995	84.0898	0.930901	84.097
UP	Zfp759	425.033	236.05	0.848487	188.984	0.920582	188.986
UP	Lin52	417.996	205.182	1.02659	212.815	0.952224	212.817
UP	Osgin1	596.736	259.655	1.2005	337.081	0.961413	337.083
UP	Ric3	5138.4	1637.82	1.64954	3500.58	0.982605	3500.58
UP	Smoc1	2426.35	1128.5	1.10438	1297.85	0.958611	1297.85
UP	LOC108168795	74.592	9.98671	2.90094	64.6053	0.950826	64.6703
UP	Cryba4	128.073	53.5651	1.2576	74.5079	0.931688	74.5185
UP	Slc37a2	1434.14	609.189	1.23522	824.947	0.965889	824.948
UP	Pacrgl	211.109	95.3277	1.14702	115.782	0.946104	115.787
UP	Naip2	391.256	232.418	0.751391	158.838	0.904568	158.84
UP	1700066O22Rik	88.6659	9.98671	3.1503	78.6792	0.966232	78.7422
UP	Atp5e	529.181	299.601	0.820716	229.579	0.918401	229.581
UP	Churc1	622.069	374.048	0.733852	248.021	0.900558	248.022
UP	Trove2	3304.56	1910.19	0.790747	1394.38	0.916768	1394.38
UP	2010109I03Rik	381.404	36.3153	3.39267	345.089	0.997166	345.106
UP	Slc11a1	254.739	81.7095	1.64044	173.029	0.975741	173.037
UP	Gm10033	291.331	159.787	0.866505	131.543	0.917333	131.546
UP	Ecm1	1231.47	552.901	1.15529	678.57	0.960361	678.571
UP	Mir6516	530.588	118.933	2.15745	411.655	0.990331	411.661
UP	Lime1	150.591	67.1833	1.16446	83.408	0.93254	83.4161
UP	Kcnq1ot1	20515.6	10388	0.981804	10127.6	0.934062	10127.6
UP	Ube2w	1659.32	965.08	0.781872	694.24	0.915292	694.24
UP	LOC108168785	346.219	145.261	1.25304	200.958	0.961527	200.962
UP	Ube2b	1562.21	946.014	0.723654	616.195	0.902847	616.195
UP	Gm454	105.555	5.4473	4.27631	100.107	0.979911	100.199
UP	LOC108167456	111.184	39.9468	1.4768	71.2374	0.936605	71.2527
UP	Cdkn2b	84.4437	33.5917	1.32989	50.8521	0.901166	50.8695
UP	LOC108168762	427.848	155.248	1.46252	272.6	0.972264	272.604
UP	LOC108168764	99.9251	39.039	1.35593	60.8861	0.920148	60.9012
UP	Zfp655	2631.83	1592.43	0.724839	1039.4	0.903337	1039.4
UP	Serac1	378.589	209.721	0.852163	168.868	0.919269	168.871
UP	LOC108168750	57.7032	11.8025	2.28956	45.9007	0.908999	45.9578
UP	LOC108168753	973.918	176.129	2.46717	797.788	0.993711	797.792
UP	LOC102634483	247.702	39.9468	2.63245	207.755	0.991921	207.771
UP	LOC102634481	437.7	172.498	1.34336	265.202	0.968946	265.206
UP	Phyhd1	198.443	89.8804	1.14264	108.562	0.943936	108.568
UP	Zfp697	192.813	84.4331	1.19132	108.38	0.946437	108.387
UP	Rasd2	113.999	44.4863	1.35759	69.5128	0.931514	69.526
UP	Ciart	64.7402	5.4473	3.57105	59.2929	0.945735	59.4003
UP	Rn7s2	66512.1	13939.6	2.25442	52572.5	0.992555	52572.5
UP	Rn7s1	278635	43851.7	2.66767	234783	0.996934	234783
UP	Gja6	94.2955	17.2498	2.45061	77.0457	0.961115	77.0847
UP	Rn7sk	1.13068e+06	454120	1.31604	676559	0.972143	676559
UP	Cited1	119.629	7.26306	4.04184	112.366	0.983849	112.438
UP	Gm40346	173.11	91.6962	0.916753	81.4135	0.902165	81.4186
UP	Gm40310	60.518	6.35518	3.25136	54.1628	0.936318	54.2603
UP	4930557A04Rik	104.147	7.26306	3.8419	96.8842	0.978115	96.9604
UP	Fgd2	113.999	25.4207	2.16494	88.5783	0.966334	88.6048
UP	Gm41620	122.443	42.6705	1.5208	79.7729	0.944259	79.7874
UP	Cysltr2	121.036	24.5128	2.30383	96.5232	0.970833	96.5507
UP	Cysltr1	75.9994	25.4207	1.57998	50.5786	0.911733	50.6033
UP	Gm30983	112.592	31.7759	1.82509	80.8157	0.954389	80.8363
UP	Gm40309	523.551	179.761	1.54225	343.79	0.973762	343.794
UP	Frmd6	3449.53	1357.28	1.34567	2092.24	0.971924	2092.24
UP	Lyz2	3310.19	868.844	1.92975	2441.35	0.98575	2441.35
UP	LOC108169172	184.369	46.302	1.99345	138.067	0.975359	138.081
UP	LOC108169177	91.4807	39.039	1.22855	52.4417	0.90015	52.4561
UP	Olfm3	388.441	193.379	1.00626	195.062	0.9513	195.065
UP	Gm39382	163.258	64.4597	1.34068	98.7982	0.951329	98.8073
UP	Fgl2	823.326	443.955	0.891052	379.372	0.9287	379.373
UP	LOC108169130	243.479	108.946	1.16019	134.533	0.95001	134.538
UP	Luc7l2	8279.71	4684.68	0.821631	3595.03	0.92244	3595.03
UP	Tspan11	415.182	213.352	0.960504	201.829	0.928644	201.831
UP	Cd302	398.293	134.367	1.56765	263.926	0.972731	263.931
UP	Akr1b10	2388.35	1433.55	0.736425	954.803	0.911416	954.803
UP	LOC108169085	67.555	14.5261	2.21741	53.0289	0.928027	53.0752
UP	Gm39408	80.2215	25.4207	1.65798	54.8008	0.920262	54.8259
UP	4930467E23Rik	90.0733	21.7892	2.04749	68.2841	0.949931	68.3148
UP	Gm40406	415.182	208.813	0.991531	206.369	0.929023	206.371
UP	Gm41705	1576.28	514.77	1.61453	1061.51	0.982096	1061.51
UP	Oas2	61.9254	12.7104	2.28453	49.215	0.919335	49.268
UP	Gm15411	422.219	95.3277	2.14702	326.891	0.989639	326.898
UP	Cpxm2	1061.18	346.811	1.61344	714.365	0.981763	714.367
UP	Cyth4	313.849	128.011	1.2938	185.838	0.961765	185.842
UP	Hoxc6	501.033	285.075	0.813562	215.958	0.917339	215.959
UP	Gm41783	94.2955	28.1444	1.74434	66.1511	0.939645	66.1741
UP	Gm39469	1124.51	602.834	0.899462	521.675	0.929513	521.676
UP	Gm39443	351.849	148.893	1.24068	202.956	0.961429	202.96
UP	Gm40448	166.073	68.9991	1.26717	97.0736	0.946392	97.0818
UP	Sytl5	5098.99	743.556	2.7777	4355.44	0.996849	4355.44
UP	Cd300c2	129.48	28.1444	2.20182	101.336	0.97276	101.36
UP	Gm40417	136.517	53.5651	1.34972	82.9523	0.942669	82.9633
UP	LOC105246409	109.777	41.7626	1.39429	68.0142	0.931028	68.0285
UP	Rnu3b4	113.999	14.5261	2.9723	99.4729	0.977132	99.5173
UP	LOC108169046	101.332	14.5261	2.80237	86.8064	0.970089	86.8516
UP	Marc2	1711.39	908.791	0.913151	802.602	0.931015	802.603
[truncated: 2,028 more rows]

## Sheet: P12w F - P2w F
Tag	GeneID	P12w_females	P2w_females	M	D	Probability	Ranking
[truncated: 2,606 more rows]

[truncated: 1 more sheets: Common DEG age]
