# Supplementary material for: Integrative genomic analysis reveals a conserved role for prolactin signalling in the regulation of adrenal function
Source: Clin Transl Med. 2021 Nov 8;11(11):e630. doi: 10.1002/ctm2.630 (PMC8574957; doi:10.1002/ctm2.630)
Supplement: Supplementary file 3 — Supporting information [file CTM2-11-e630-s012.xlsx]

## Sheet: P1 M-F
Table S2. DEG in the mouse adrenal gland according to sex. UP refers to DEG upregulated in males, DOWN to DEG upregulated in females.
Tag	GeneID	P1_males	P1_females	M	D	Probability	Ranking
UP	Tcp11l2	888.2	527.065	0.752903	361.135	0.914924	361.135
UP	a	884.126	153.817	2.52304	730.309	0.993552	730.313
UP	Rpl37rt	413.135	239.869	0.78437	173.267	0.912653	173.268
UP	Afp	49899.7	26542.6	0.910723	23357.1	0.937966	23357.1
UP	Elp5	714.634	415.198	0.783404	299.436	0.917983	299.437
UP	Pls1	206.16	107.564	0.938566	98.5958	0.914914	98.6003
UP	Ak4	389.504	231.263	0.752102	158.241	0.90713	158.243
UP	Alb	207038	116827	0.825524	90211.1	0.929339	90211.1
UP	Gm42127	202.901	105.413	0.94472	97.4877	0.914488	97.4922
UP	Cftr	158.083	54.8578	1.52692	103.225	0.955583	103.237
UP	Creb3	2183.02	1297.23	0.750893	885.79	0.916667	885.79
UP	Lad1	137.712	43.0257	1.67838	94.686	0.957866	94.7009
UP	Mir22hg	200.456	60.236	1.73459	140.22	0.971997	140.231
UP	Veph1	190.678	59.1604	1.68843	131.517	0.969989	131.528
UP	Mtmr14	590.775	333.449	0.825141	257.326	0.924741	257.327
UP	Tfcp2l1	1387.71	372.173	1.89866	1015.54	0.986655	1015.54
UP	Dhcr7	5022	2165.27	1.21371	2856.73	0.965786	2856.73
UP	Abca13	355.28	98.9592	1.84405	256.321	0.982367	256.327
UP	Chil3	252.607	110.791	1.18905	141.816	0.953047	141.821
UP	Aplnr	1930.41	1172.45	0.719378	757.957	0.907111	757.958
UP	Azin2	462.842	280.743	0.721269	182.099	0.900155	182.1
UP	Abcg2	1888.04	1103.61	0.774656	784.426	0.918394	784.426
UP	Ccs	779.823	465.754	0.74358	314.07	0.913449	314.071
UP	Cyp2a4	79.8565	11.8321	2.75471	68.0244	0.949801	68.0802
UP	Cyp2a5	82.3011	21.5129	1.93571	60.7882	0.929819	60.819
UP	Eno1	12333.8	3911.04	1.65699	8422.72	0.984495	8422.72
UP	Rpl39	2029.82	927.205	1.13039	1102.62	0.961412	1102.62
UP	Cel	796.935	31.1937	4.67514	765.742	0.998778	765.756
UP	Gstm6	277.053	112.943	1.29457	164.111	0.960427	164.116
UP	Nat8f1	168.677	78.522	1.10309	90.1545	0.932137	90.1613
UP	Gm5483	139.341	59.1604	1.23592	80.1811	0.933248	80.1906
UP	Rpl15	3965.12	2366.42	0.744661	1598.7	0.916367	1598.7
UP	Rpl18	4669.98	2714.92	0.782503	1955.05	0.921242	1955.05
UP	Kcnc2	80.6714	29.0424	1.4739	51.629	0.903186	51.65
UP	Gm32584	561.44	143.061	1.97251	418.38	0.985288	418.384
UP	Kcnj1	164.602	43.0257	1.93571	121.576	0.97056	121.592
UP	Neat1	2466.59	795.976	1.63172	1670.61	0.984075	1670.61
UP	Kl	454.693	168.876	1.42893	285.817	0.972887	285.821
UP	LOC105243453	248.533	117.245	1.08391	131.288	0.945585	131.292
UP	Il23r	147.49	32.2693	2.19238	115.221	0.97422	115.242
UP	Tmem72	88.82	24.7398	1.84405	64.0802	0.934789	64.1067
UP	Pkhd1	498.696	190.389	1.38921	308.307	0.971779	308.31
UP	Tmem27	224.902	55.9335	2.00751	168.969	0.982708	168.98
UP	Tmem35	3637.55	2156.67	0.754163	1480.88	0.917226	1480.88
UP	B230307C23Rik	146.675	67.7655	1.114	78.9097	0.924116	78.9175
UP	Tmem60	158.083	61.3117	1.36645	96.7716	0.948854	96.7813
UP	Cib1	338.168	152.741	1.14665	185.426	0.955542	185.43
UP	Dao	74.9673	13.9834	2.42255	60.984	0.936952	61.0321
UP	Dll1	190.678	89.2784	1.09475	101.399	0.937205	101.405
UP	Acan	286.832	53.7822	2.415	233.049	0.989314	233.062
UP	H2-Aa	162.972	58.0847	1.4884	104.888	0.95569	104.898
UP	Rdh11	719.523	391.534	0.877903	327.989	0.932642	327.99
UP	Rab33a	438.396	249.549	0.81291	188.847	0.919847	188.848
UP	Heatr3	829.53	503.401	0.720585	326.129	0.905242	326.13
UP	2210010C04Rik	497.066	12.9077	5.26713	484.158	0.998061	484.187
UP	Nip7	524.771	320.542	0.711177	204.23	0.900581	204.231
UP	Enpp2	1185.62	643.235	0.88223	542.39	0.933996	542.391
UP	Srebf1	1572.68	958.398	0.714532	614.286	0.905776	614.286
UP	Frzb	1945.89	1061.66	0.874109	884.231	0.934281	884.232
UP	Sycn	109.192	2.15129	5.66552	107.04	0.978821	107.19
UP	Chmp1a	976.205	562.562	0.795173	413.644	0.920633	413.644
UP	Arhgef16	91.2646	27.9667	1.70634	63.2979	0.931429	63.3208
UP	Taldo1	2863.43	1773.74	0.690951	1089.69	0.903155	1089.69
UP	Arhgef37	352.835	175.33	1.00892	177.506	0.950284	177.508
UP	Apoc3	235.495	80.6733	1.54554	154.822	0.967222	154.83
UP	Treml2	113.266	43.0257	1.39644	70.2401	0.93027	70.254
UP	Ppbp	130.378	58.0847	1.16647	72.2932	0.922565	72.3026
UP	Dmc1	149.935	64.5386	1.2161	85.3961	0.936561	85.4047
UP	Gsta2	152.379	19.3616	2.9764	133.018	0.98334	133.051
UP	Fads1	12247.4	5379.29	1.18698	6868.09	0.965779	6868.09
UP	Pex19	2648.3	1634.98	0.695797	1013.32	0.905144	1013.32
UP	Pex16	863.754	434.56	0.991065	429.194	0.938436	429.195
UP	Epn3	308.833	114.018	1.43756	194.815	0.969528	194.82
UP	Ehf	113.266	46.2527	1.2921	67.0132	0.92194	67.0257
UP	Slco4c1	179.27	29.0424	2.6259	150.227	0.985477	150.25
UP	Dnmt3l	52.9661	5.37822	3.29987	47.5878	0.914649	47.7021
UP	Dnmt3b	192.308	104.337	0.882158	87.9701	0.904901	87.9745
UP	Eln	10130.4	5094.25	0.991746	5036.12	0.940565	5036.12
UP	Serpina1e	24062.9	7841.44	1.61762	16221.4	0.984442	16221.4
UP	Ldha	9166.39	4474.68	1.03457	4691.71	0.95893	4691.71
UP	Ldhb	1648.47	1024.01	0.686891	624.454	0.9024	624.454
UP	CJ186046Rik	59.485	8.60515	2.78925	50.8798	0.920279	50.9562
UP	Serpina3k	2130.87	506.628	2.07244	1624.24	0.991682	1624.24
UP	Serpina3g	438.396	195.767	1.1631	242.629	0.958523	242.632
UP	Esd	2873.2	1638.21	0.810545	1235	0.926955	1235
UP	Serpina1c	1138.36	642.159	0.825957	496.204	0.927463	496.204
UP	Pcsk9	129.563	38.7232	1.74239	90.8399	0.956467	90.8567
UP	Pcsk6	963.167	587.301	0.713685	375.866	0.904667	375.867
UP	Atp5g1	1993.15	1058.43	0.913122	934.72	0.937018	934.721
UP	Mrpl4	673.891	380.778	0.823566	293.113	0.924511	293.115
UP	Atp5j2	1272	633.554	1.00556	638.446	0.957418	638.447
UP	Ftl1	14595	8600.85	0.762924	5994.15	0.918331	5994.15
UP	Yipf4	1109.03	594.831	0.898744	514.197	0.935193	514.198
UP	Gm31909	96.1538	40.8745	1.23414	55.2793	0.902324	55.2931
UP	Gm28382	89.6349	35.4962	1.33639	54.1386	0.906082	54.1551
UP	Il1r2	85.5605	22.5885	1.92136	62.972	0.932765	63.0013
UP	Aldoc	527.216	280.743	0.909144	246.473	0.933043	246.475
UP	Sdcbp	4525.75	2380.4	0.926952	2145.35	0.939096	2145.35
UP	Clk2	86.3754	33.3449	1.37315	53.0305	0.904307	53.0482
UP	Fut9	515.808	173.179	1.57457	342.629	0.975319	342.633
UP	Gla	506.844	281.819	0.846776	225.026	0.927068	225.027
UP	Ttc39c	556.551	234.49	1.24699	322.061	0.965928	322.063
UP	Tecpr1	1822.03	1063.81	0.776306	758.221	0.920327	758.221
UP	Clps	758.637	10.7564	6.14014	747.88	0.99874	747.906
UP	Parp10	590.775	349.584	0.75697	241.191	0.9133	241.192
UP	Gm19950	48.8917	2.15129	4.50632	46.7405	0.913067	46.9572
UP	Gm31606	340.612	149.514	1.18785	191.098	0.958336	191.102
UP	Fbln5	2719.2	1665.1	0.707574	1054.1	0.90653	1054.1
UP	Rpl22l1	250.978	79.5976	1.65676	171.38	0.975455	171.388
UP	Hsd11b1	326.76	190.389	0.779281	136.371	0.907812	136.373
UP	Ctrb1	2846.31	32.2693	6.46279	2814.04	0.999807	2814.05
UP	Dph1	268.905	147.363	0.867718	121.541	0.918271	121.545
UP	Dph2	171.936	79.5976	1.11107	92.3383	0.933343	92.345
UP	Hdc	1412.97	502.326	1.49204	910.646	0.97697	910.647
UP	Cyp11b1	79307.3	38912.5	1.02722	40394.8	0.959015	40394.8
UP	Cyp11a1	49846.8	21382.7	1.22105	28464	0.968779	28464
UP	Cyp24a1	283.572	26.8911	3.39852	256.681	0.994739	256.704
UP	S100g	570.404	133.38	2.09644	437.024	0.989943	437.029
UP	Lrrc8e	288.461	160.271	0.847865	128.19	0.917459	128.193
UP	Akr1b8	1663.95	770.161	1.11138	893.788	0.960307	893.789
UP	Akr1b7	44002.6	6367.81	2.78872	37634.8	0.997006	37634.8
UP	Ifi205	92.8943	35.4962	1.38792	57.3981	0.912464	57.4149
UP	Psat1	1973.6	903.541	1.12717	1070.06	0.961384	1070.06
UP	Zfas1	189.863	102.186	0.893759	87.6768	0.905987	87.6813
UP	Id3	365.058	215.129	0.762927	149.93	0.906777	149.932
UP	Tmprss2	236.31	50.5552	2.22475	185.755	0.984884	185.768
UP	Tinag	68.4484	19.3616	1.82182	49.0869	0.907964	49.1207
UP	Gfra1	872.718	502.326	0.796892	370.392	0.920298	370.393
UP	Tinagl1	1428.45	678.731	1.07354	749.723	0.958678	749.723
UP	G6pc	1878.26	923.978	1.02346	954.28	0.957989	954.28
UP	Cnn1	234.68	87.1271	1.4295	147.553	0.964889	147.56
UP	Keg1	149.12	51.6309	1.53017	97.4889	0.952908	97.5009
UP	Erbb4	528.031	168.876	1.64466	359.155	0.981717	359.159
UP	Pdzk1	616.851	357.114	0.788538	259.737	0.918015	259.738
UP	Pgam1	2693.12	1296.15	1.05505	1396.97	0.959214	1396.97
UP	Slc27a4	1288.3	781.993	0.720238	506.305	0.906496	506.305
UP	Atp1a4	96.9686	26.8911	1.85039	70.0775	0.94209	70.102
UP	Plekhh1	164.602	84.9758	0.953859	79.6264	0.903878	79.6321
UP	Atp1b1	3128.26	1952.29	0.680189	1175.96	0.902027	1175.96
UP	Rps14	6514.01	3289.32	0.985757	3224.69	0.940489	3224.69
UP	Rps18	7478.81	4532.76	0.722418	2946.04	0.908175	2946.05
UP	Paqr5	101.858	27.9667	1.86477	73.8911	0.94521	73.9146
UP	Mep1a	822.196	191.465	2.10241	630.732	0.990615	630.735
UP	LOC102631912	570.404	329.147	0.793252	241.257	0.917453	241.258
UP	Baalc	286.017	76.3707	1.90501	209.646	0.98117	209.655
UP	Nphs2	309.648	34.4206	3.16928	275.227	0.994714	275.245
UP	Nphs1	118.155	19.3616	2.60941	98.7935	0.972089	98.8279
UP	Mlkl	574.478	280.743	1.033	293.735	0.955302	293.737
UP	Abhd17c	617.666	380.778	0.697877	236.888	0.900666	236.889
UP	Coro1a	300.684	172.103	0.804977	128.581	0.90768	128.584
UP	Nos3	333.279	196.843	0.759685	136.436	0.904651	136.438
UP	Tmem229a	186.603	64.5386	1.53174	122.065	0.961491	122.074
UP	Tacstd2	61.9295	10.7564	2.52543	51.1731	0.92038	51.2354
UP	Lipg	81.4862	29.0424	1.4884	52.4439	0.905542	52.465
UP	Liph	162.158	33.3449	2.28186	128.813	0.977624	128.833
UP	Uck1	680.41	419.501	0.69773	260.909	0.901446	260.91
UP	Slc39a5	224.902	98.9592	1.18439	125.943	0.949545	125.948
UP	Ap1s1	596.479	359.265	0.731424	237.214	0.903432	237.215
UP	Csrp2	1186.44	708.849	0.743088	477.591	0.9148	477.591
UP	Csrp3	389.504	212.977	0.870938	176.527	0.926576	176.529
UP	Adamts16	381.356	212.977	0.840436	168.378	0.920519	168.38
UP	Cpa1	731.746	20.4372	5.16207	711.309	0.998674	711.328
UP	Cpa2	371.577	35.4962	3.38792	336.081	0.996378	336.098
UP	Dsc3	91.2646	34.4206	1.40678	56.844	0.910613	56.8614
UP	Ap1m2	56.2255	9.68079	2.53803	46.5447	0.90792	46.6139
UP	Tmem174	237.94	47.3283	2.32982	190.611	0.987082	190.626
UP	Cpb1	1288.3	131.229	3.29531	1157.07	0.998134	1157.07
UP	Cpb2	626.629	342.055	0.873385	284.575	0.931379	284.576
UP	Ush1c	74.1525	18.2859	2.01976	55.8665	0.925597	55.903
UP	Grwd1	359.354	198.994	0.852682	160.36	0.922464	160.363
UP	Plpp2	272.164	145.212	0.906317	126.952	0.922183	126.955
UP	Ifi35	456.323	237.717	0.940809	218.606	0.933829	218.608
UP	Ifi27	1700.62	754.026	1.17337	946.592	0.964485	946.592
UP	Hnf1b	202.901	106.489	0.930074	96.412	0.913591	96.4165
UP	Tmem144	950.129	388.307	1.29093	561.822	0.968533	561.824
UP	Tmem147	563.885	338.828	0.734848	225.057	0.903019	225.058
UP	Kctd9	895.534	516.309	0.794513	379.225	0.919998	379.226
UP	Gm7265	569.589	320.542	0.829408	249.047	0.924514	249.048
UP	Mmp8	211.049	73.1438	1.52877	137.906	0.964652	137.914
UP	Kcnj15	448.174	155.968	1.52281	292.206	0.974463	292.21
UP	Kcnj16	349.576	136.607	1.35558	212.969	0.9684	212.974
UP	Iah1	456.323	235.566	0.953924	220.757	0.934372	220.759
UP	COX3	531.29	310.861	0.773231	220.429	0.913724	220.431
UP	Bcl10	426.988	254.928	0.744108	172.06	0.907781	172.062
UP	Slc16a3	470.176	206.524	1.18689	263.652	0.961441	263.655
UP	Chchd2	1161.18	578.696	1.00471	582.483	0.957282	582.484
UP	Phgdh	748.858	425.955	0.813993	322.904	0.924384	322.905
UP	Nqo1	130.378	54.8578	1.24893	75.5202	0.92925	75.5305
UP	Cxcl13	81.4862	20.4372	1.99536	61.049	0.935768	61.0816
UP	Cdh16	1283.41	297.953	2.10682	985.455	0.99124	985.457
UP	Trp53inp1	3758.15	1989.94	0.917296	1768.2	0.938272	1768.2
UP	Bnip3	2752.61	1554.3	0.824528	1198.3	0.927608	1198.3
UP	Cystm1	179.27	75.295	1.2515	103.975	0.946463	103.982
UP	Mob4	2667.86	1665.1	0.680077	1002.76	0.901838	1002.76
UP	Ifit3	338.168	189.313	0.836964	148.855	0.918122	148.857
UP	Laptm4b	4187.58	2522.38	0.731328	1665.19	0.908295	1665.19
UP	Mb21d2	529.661	318.39	0.734271	211.27	0.902387	211.271
UP	Vil1	127.933	44.1014	1.5365	83.832	0.944708	83.8461
UP	Tmbim4	549.217	329.147	0.738645	220.07	0.91092	220.072
UP	Lypd3	122.229	2.15129	5.82825	120.078	0.982774	120.219
UP	Mx2	61.1147	15.059	2.02089	46.0557	0.905141	46.1
UP	Scarb1	48124.1	8767.57	2.45651	39356.6	0.994821	39356.6
UP	Cela1	777.379	319.466	1.28295	457.913	0.967993	457.914
UP	Dnah17	65.189	11.8321	2.46192	53.3569	0.924479	53.4137
UP	Cstb	922.424	561.486	0.716181	360.938	0.905608	360.939
UP	Dpep1	1690.84	1049.83	0.687587	641.011	0.902425	641.012
UP	Cdhr2	167.862	76.3707	1.13618	91.491	0.934735	91.498
UP	Lamc2	591.59	210.826	1.48854	380.764	0.975392	380.767
UP	Acta2	4858.21	2270.68	1.0973	2587.53	0.960995	2587.53
UP	Prdx3	5191.49	2740.74	0.921583	2450.75	0.938392	2450.75
UP	Prdx1	5268.09	3188.21	0.724533	2079.88	0.908037	2079.88
UP	Slc17a1	118.155	27.9667	2.0789	90.1883	0.963001	90.2123
UP	Has3	66.0039	17.2103	1.93928	48.7936	0.905984	48.8321
UP	Ctgf	1879.89	1145.56	0.714593	734.327	0.905993	734.327
UP	Senp2	1324.97	813.186	0.704297	511.78	0.904105	511.78
UP	Acsm2	412.32	84.9758	2.27864	327.345	0.989797	327.352
UP	Ctrl	52.1512	2.15129	4.59943	49.9999	0.923266	50.211
UP	Mrps24	358.539	179.632	0.997084	178.907	0.950354	178.91
UP	Snhg17	115.71	54.8578	1.07675	60.8526	0.90252	60.8622
UP	Rbm46	66.8187	17.2103	1.95698	49.6084	0.908542	49.647
UP	Cubn	1153.85	322.693	1.83822	831.152	0.985897	831.154
UP	Mrap	6124.51	3446.36	0.829519	2678.14	0.929127	2678.14
UP	Pf4	528.031	315.164	0.744521	212.867	0.910534	212.869
UP	Cdkl1	163.787	84.9758	0.946699	78.8115	0.903044	78.8172
UP	Pkm	17024.9	10356.3	0.71714	6668.62	0.90828	6668.62
UP	Pnp	943.611	585.15	0.689385	358.461	0.901121	358.461
UP	Scarna10	436.766	154.893	1.49559	281.874	0.974135	281.878
UP	Klk1	149.935	20.4372	2.87506	129.497	0.982588	129.529
UP	Tmem255a	543.513	326.996	0.733044	216.518	0.902624	216.519
UP	Scd2	30398.4	14090.9	1.10923	16307.5	0.961289	16307.5
UP	Scd1	2773.79	1697.37	0.708562	1076.43	0.906537	1076.43
UP	Col2a1	360.169	152.741	1.23758	207.428	0.962366	207.431
UP	Epcam	259.941	106.489	1.28748	153.452	0.959072	153.458
UP	Myocd	265.645	102.186	1.3783	163.459	0.965205	163.465
UP	Scin	83.116	25.8154	1.68689	57.3005	0.92195	57.3253
UP	Actc1	2949.8	1209.02	1.28678	1740.78	0.969837	1740.78
UP	Pebp1	3331.97	1994.24	0.740535	1337.73	0.916266	1337.73
UP	Usp18	182.529	68.8412	1.40678	113.688	0.956091	113.697
UP	Tex261	1756.84	941.188	0.900431	815.655	0.935872	815.656
UP	Wnt9b	64.3741	7.5295	3.09585	56.8446	0.934019	56.9289
UP	Bsnd	99.4132	18.2859	2.4427	81.1273	0.959849	81.164
UP	Etnk2	189.048	97.8836	0.949615	91.1645	0.911703	91.1695
UP	Trpv5	149.935	13.9834	3.42255	135.951	0.985449	135.994
UP	Clcnkb	200.456	59.1604	1.76058	141.296	0.972742	141.307
UP	Clcnka	64.3741	7.5295	3.09585	56.8446	0.934019	56.9289
UP	Slc22a19	137.712	27.9667	2.29987	109.745	0.972385	109.769
UP	Amy2a3	318.611	4.30257	6.21045	314.309	0.996678	314.37
UP	Amy2a5	123.044	0.5	7.94303	122.544	0.983286	122.801
UP	Cldn6	127.119	15.059	3.07748	112.06	0.979137	112.102
UP	Cldn7	66.0039	10.7564	2.61735	55.2474	0.930491	55.3094
UP	Cldn8	261.571	57.0091	2.19794	204.562	0.986071	204.574
UP	Cldn2	365.873	146.288	1.32254	219.586	0.968523	219.59
UP	Btg3	849.901	517.385	0.716059	332.517	0.905308	332.518
UP	Rfk	4561.6	1113.29	2.03471	3448.31	0.991929	3448.31
UP	Psmb5	642.112	322.693	0.992661	319.418	0.93741	319.42
UP	Spsb4	143.416	45.177	1.66654	98.2387	0.959688	98.2529
UP	Map1lc3a	1983.37	1003.58	0.982808	979.8	0.939766	979.8
UP	Aqp8	66.8187	18.2859	1.86952	48.5328	0.905877	48.5688
UP	Aqp2	160.528	12.9077	3.63652	147.62	0.987795	147.665
UP	Slc45a3	284.387	149.514	0.92757	134.873	0.925281	134.876
UP	Rnase1	268.09	19.3616	3.79145	248.728	0.99484	248.757
UP	2010107E04Rik	718.709	397.988	0.852682	320.72	0.929509	320.722
UP	Ramp2	589.145	340.979	0.788941	248.166	0.917706	248.168
UP	Selo	510.104	289.348	0.817985	220.756	0.922373	220.757
UP	Dusp14	172.751	84.9758	1.02357	87.775	0.928066	87.7809
UP	Hes6	504.4	274.289	0.87887	230.111	0.930223	230.112
UP	Rbp2	183.344	61.3117	1.58032	122.032	0.967731	122.043
UP	Shb	585.071	323.769	0.853649	261.302	0.928246	261.304
UP	Ms4a6b	224.902	122.623	0.875063	102.279	0.912653	102.282
UP	Serpine1	221.643	116.169	0.932004	105.473	0.917466	105.477
UP	Anxa1	1007.17	629.251	0.678598	377.918	0.900092	377.919
UP	Lrp2	6346.96	1878.07	1.75681	4468.89	0.985455	4468.89
UP	Srxn1	2618.97	848.683	1.6257	1770.28	0.984104	1770.29
UP	Atp6v0a4	220.828	64.5386	1.77469	156.289	0.974848	156.299
UP	Smim3	381.356	219.431	0.797368	161.924	0.912792	161.926
UP	Smim7	1125.32	572.242	0.975643	553.083	0.938926	553.083
UP	Cckar	57.0404	7.5295	2.92136	49.5109	0.918618	49.597
UP	Cyc1	1419.49	828.245	0.777243	591.245	0.919989	591.245
UP	Tes	394.393	218.356	0.852956	176.038	0.924027	176.04
UP	Fxyd2	368.318	198.994	0.888226	169.324	0.927558	169.326
UP	Fgfr4	448.989	230.188	0.96387	218.801	0.934499	218.804
UP	Eif4a1	8160.85	4881.27	0.741462	3279.58	0.916626	3279.58
UP	Prkar2b	4310.62	2176.03	0.9862	2134.6	0.940344	2134.6
UP	LOC102634709	334.094	102.186	1.70905	231.907	0.979487	231.914
UP	Ccdc85a	234.68	122.623	0.936463	112.057	0.920308	112.061
UP	Trf	84247.8	45239.4	0.897059	39008.4	0.937018	39008.4
UP	Ttr	4185.13	2182.48	0.939305	2002.65	0.939463	2002.65
UP	Gde1	1492.83	825.019	0.855549	667.809	0.931975	667.81
UP	Slc6a18	117.34	18.2859	2.68189	99.0542	0.972499	99.0905
UP	Pnliprp2	93.7092	3.22693	4.85996	90.4822	0.970923	90.6127
UP	Pnliprp1	3943.93	62.3873	5.98224	3881.55	0.999889	3881.55
UP	Slc34a1	915.09	252.776	1.85605	662.314	0.985638	662.317
UP	Umod	127.933	21.5129	2.57212	106.421	0.97327	106.452
UP	Rdh1	70.0782	12.9077	2.44073	57.1704	0.931979	57.2225
UP	Dmbt1	575.293	9.68079	5.89303	565.612	0.998348	565.643
UP	Gdnf	114.896	51.6309	1.15402	63.2647	0.909985	63.2752
UP	Il7r	129.563	45.177	1.51999	84.3861	0.945289	84.3998
UP	LOC102633497	156.454	79.5976	0.974937	76.856	0.901652	76.8621
UP	LOC108168323	325.13	173.179	0.908756	151.951	0.926598	151.954
UP	Nop10	825.456	441.014	0.904367	384.442	0.934486	384.443
UP	Uty	1689.21	258.154	2.71004	1431.06	0.996539	1431.06
UP	Ifrd1	776.564	428.106	0.859136	348.458	0.930526	348.459
UP	Dhx58	271.349	154.893	0.808882	116.456	0.909271	116.459
UP	Reg1	74.1525	1.07564	6.10722	73.0768	0.958172	73.3316
UP	Cyp2c70	427.803	92.5053	2.20934	335.297	0.989766	335.305
UP	Cyp2c69	471.805	69.9168	2.75448	401.888	0.994607	401.898
UP	Cyp2c40	158.083	63.463	1.3167	94.6203	0.947629	94.6295
UP	Tmed1	377.281	193.616	0.962444	183.665	0.932339	183.668
UP	Zmat5	466.101	191.465	1.28357	274.637	0.965953	274.64
UP	Avpi1	396.023	143.061	1.46896	252.963	0.972894	252.967
UP	Ren1	3463.98	388.307	3.15716	3075.67	0.998459	3075.67
UP	Ankrd33b	191.493	83.9002	1.19054	107.592	0.94467	107.599
UP	Gm26871	420.469	222.658	0.917169	197.811	0.931492	197.813
UP	Adgrv1	358.539	132.304	1.43827	226.235	0.971255	226.24
UP	Try10	73.3376	0.5	7.19648	72.8376	0.957152	73.1923
UP	Edem2	1170.14	715.303	0.710058	454.839	0.905191	454.84
UP	Cyp2j13	51.3363	5.37822	3.25478	45.9581	0.909079	46.0732
UP	Slc23a2	4975.55	1902.81	1.38672	3072.74	0.975022	3072.74
UP	2410002F23Rik	1154.66	719.606	0.68219	435.054	0.900496	435.055
UP	Esrp1	82.3011	15.059	2.45028	67.2421	0.946438	67.2867
UP	Krt8	608.702	310.861	0.969467	297.841	0.936996	297.843
UP	Sim1	185.789	83.9002	1.14692	101.888	0.940025	101.895
UP	Ccng2	604.628	363.568	0.733824	241.06	0.903578	241.061
UP	Amy2b	50.5215	2.15129	4.55362	48.3702	0.918407	48.584
UP	1810026B05Rik	367.503	205.448	0.838983	162.055	0.919865	162.057
UP	Banf1	735.821	427.03	0.785015	308.79	0.919149	308.791
UP	Sult1d1	485.658	218.356	1.15326	267.302	0.959218	267.305
UP	Phf11d	129.563	60.236	1.10496	69.3271	0.915138	69.3359
UP	Tma7	909.386	503.401	0.853185	405.985	0.930362	405.986
UP	Slc35f6	670.632	414.123	0.695462	256.509	0.901326	256.51
UP	Imp3	574.478	301.18	0.931625	273.298	0.93525	273.299
UP	Slc22a8	105.932	45.177	1.22948	60.7551	0.911043	60.7675
UP	Slc22a2	88.0051	27.9667	1.65388	60.0384	0.926749	60.0612
UP	Slc22a6	529.661	79.5976	2.73427	450.063	0.994903	450.071
UP	Myeov2	481.584	267.835	0.846441	213.748	0.926538	213.75
UP	Gprc5c	746.414	354.962	1.07231	391.452	0.957465	391.453
UP	Clic5	618.481	354.962	0.801062	263.518	0.918542	263.519
UP	Xdh	3873.04	2198.62	0.816871	1674.43	0.927839	1674.43
UP	Corin	222.457	87.1271	1.35234	135.33	0.960594	135.337
UP	Ggt1	653.52	231.263	1.49869	422.256	0.975815	422.259
UP	Fdps	2615.71	909.994	1.52327	1705.71	0.977814	1705.71
UP	Tmem52b	479.954	172.103	1.47962	307.851	0.97423	307.855
UP	Mctp2	225.717	129.077	0.80628	96.6397	0.901746	96.643
UP	LOC108167626	405.801	159.195	1.34998	246.606	0.969588	246.61
UP	Tnfrsf12a	707.301	237.717	1.57308	469.583	0.976225	469.586
UP	Fdx1	4908.73	1329.5	1.88447	3579.24	0.987334	3579.24
UP	Pdgfb	455.508	259.23	0.813243	196.278	0.920336	196.28
UP	Fdxr	8075.29	4726.38	0.772778	3348.91	0.919433	3348.91
UP	Slc25a30	770.045	430.257	0.839743	339.788	0.926933	339.789
UP	Pax2	103.488	46.2527	1.16185	57.2348	0.900872	57.2466
UP	Pax8	325.13	115.094	1.49821	210.036	0.971741	210.042
UP	Slc25a17	1229.63	709.925	0.792483	519.703	0.920743	519.703
UP	Inha	1833.44	430.257	2.09128	1403.18	0.991622	1403.18
UP	Slc25a3	6079.69	2408.37	1.33594	3671.32	0.974315	3671.32
UP	Rhcg	238.755	123.699	0.948695	115.056	0.921681	115.06
UP	Ly6e	7194.42	3883.07	0.889679	3311.35	0.936684	3311.35
UP	Ly6a	766.785	314.088	1.28765	452.698	0.968107	452.699
UP	Lpar4	453.063	273.213	0.729685	179.85	0.900246	179.851
UP	Slc12a1	963.982	155.968	2.62775	808.014	0.99581	808.018
UP	Slc12a3	231.421	48.404	2.25732	183.017	0.98478	183.031
UP	Arhgap28	1375.49	860.515	0.676671	514.973	0.900843	514.973
UP	Mgarp	4637.38	2251.32	1.04254	2386.06	0.958936	2386.06
UP	Tmem222	607.887	366.794	0.728832	241.093	0.903578	241.094
UP	Tmem208	296.61	154.893	0.937298	141.717	0.926983	141.72
UP	Tagln	1403.19	685.185	1.03415	718.008	0.957702	718.009
UP	Wfdc2	215.124	55.9335	1.94338	159.19	0.97716	159.202
UP	Tmem252	376.466	36.5719	3.36371	339.895	0.996422	339.911
UP	Eif2s3y	855.605	235.566	1.86081	620.04	0.985544	620.042
UP	Hmox1	2133.31	775.539	1.45982	1357.77	0.977116	1357.77
UP	Prom1	436.766	243.095	0.845338	193.671	0.925338	193.673
UP	1700011H14Rik	143.416	39.7988	1.84941	103.617	0.964415	103.633
UP	Slc37a4	801.825	424.879	0.916234	376.945	0.936033	376.946
UP	S100a9	1222.29	557.183	1.13337	665.11	0.960733	665.111
UP	S100a8	983.539	479.737	1.03574	503.802	0.957329	503.803
UP	Syt12	561.44	326.996	0.779861	234.445	0.916218	234.446
UP	Slc5a12	131.193	34.4206	1.93035	96.7722	0.961766	96.7915
UP	Atp5l	1030.8	558.259	0.884759	472.542	0.933747	472.543
UP	Selenbp2	56.2255	10.7564	2.38602	45.4691	0.90498	45.5316
UP	Kcnq1ot1	7088.49	4186.4	0.759766	2902.08	0.91822	2902.08
UP	LOC108168753	119.785	44.1014	1.44155	75.6834	0.937034	75.6971
UP	Mcoln3	66.8187	17.2103	1.95698	49.6084	0.908542	49.647
UP	Zfp697	231.421	118.321	0.967816	113.1	0.921476	113.104
UP	Rpl34-ps1	365.873	212.977	0.780643	152.896	0.910329	152.898
UP	Ghitm	5191.49	2783.77	0.89911	2407.72	0.936772	2407.72
UP	Higd1a	409.876	245.247	0.740953	164.629	0.906994	164.631
UP	Stfa1	228.976	69.9168	1.71149	159.059	0.974548	159.069
UP	Tpi1	7766.45	4724.23	0.717178	3042.23	0.908188	3042.23
UP	Frmd8	618.481	377.551	0.712057	240.93	0.902157	240.931
UP	Pdzk1ip1	240.384	51.6309	2.21904	188.754	0.985159	188.767
UP	Slc3a1	360.169	55.9335	2.68689	304.236	0.993476	304.248
UP	Gm40376	47.262	4.30257	3.45741	42.9594	0.900139	43.0983
UP	Atox1	880.051	488.342	0.849695	391.709	0.930258	391.71
UP	Cd320	286.017	159.195	0.845302	126.821	0.916948	126.824
UP	Cyp17a1	84.7457	32.2693	1.39298	52.4764	0.902785	52.4949
UP	F2rl1	83.9308	24.7398	1.76237	59.191	0.926222	59.2173
UP	Ndufc1	717.894	381.853	0.910751	336.04	0.934979	336.042
UP	Oas2	78.2268	26.8911	1.54053	51.3357	0.903767	51.3588
UP	Aurkb	331.649	197.918	0.744751	133.731	0.902463	133.733
UP	Ndufa4	1184.81	716.379	0.725861	468.431	0.906666	468.432
UP	Ndufa7	946.055	570.091	0.730732	375.964	0.906069	375.965
UP	Calb1	708.115	92.5053	2.93638	615.61	0.996144	615.617
UP	Fam189a2	450.619	204.372	1.14071	246.247	0.958333	246.249
UP	Adam8	233.865	122.623	0.931445	111.242	0.919553	111.246
UP	Scnn1b	202.086	70.9925	1.50923	131.093	0.963471	131.102
UP	Scnn1g	184.159	35.4962	2.37521	148.663	0.982929	148.682
UP	Elac2	899.608	557.183	0.691144	342.425	0.900973	342.425
UP	LOC108169013	879.236	372.173	1.24028	507.064	0.966998	507.065
UP	Slc16a12	215.939	119.396	0.854861	96.5421	0.906934	96.5459
UP	Nudt18	195.567	90.3541	1.114	105.213	0.939374	105.219
UP	Pdia2	125.489	45.177	1.4739	80.3118	0.942046	80.3253
UP	Cox14	440.841	200.07	1.13975	240.771	0.958134	240.774
UP	BC100530	193.937	93.581	1.0513	100.356	0.935509	100.362
UP	Mgat4b	2201.76	1368.22	0.686357	833.54	0.902791	833.54
UP	Igf2bp1	728.487	393.686	0.887859	334.801	0.933804	334.803
UP	Cyp7a1	615.221	189.313	1.70033	425.908	0.982708	425.911
UP	Echs1	2688.23	1522.04	0.820655	1166.2	0.927577	1166.2
UP	Fam107a	297.425	124.775	1.2532	172.65	0.960095	172.655
UP	Try5	756.192	17.2103	5.45741	738.982	0.998721	739.002
UP	Try4	140.156	1.07564	7.02569	139.081	0.986838	139.258
UP	Dcdc2a	392.764	148.439	1.40379	244.325	0.970213	244.329
UP	Sost	70.893	3.22693	4.45741	67.6661	0.951727	67.8127
UP	Slc5a1	83.116	13.9834	2.57141	69.1326	0.948768	69.1804
UP	Slc5a8	234.68	57.0091	2.04143	177.671	0.983466	177.683
UP	Plscr2	235.495	121.548	0.954175	113.948	0.921097	113.951
UP	Krt14	186.603	92.5053	1.01237	94.0981	0.932086	94.1036
UP	Ccnyl1	623.37	382.929	0.703011	240.441	0.90083	240.442
UP	Plac8	301.499	131.229	1.20007	170.271	0.956748	170.275
UP	Snx17	1235.33	747.572	0.724613	487.759	0.906426	487.76
UP	1110008F13Rik	1254.89	741.118	0.759783	513.77	0.916566	513.77
UP	Spp1	1029.17	234.49	2.13388	794.681	0.991073	794.684
UP	Prss2	399.283	7.5295	5.72871	391.753	0.997527	391.795
UP	Prss3	180.085	0.5	8.49253	179.585	0.991566	179.785
UP	Prss1	205.345	2.15129	6.57671	203.194	0.993246	203.3
UP	Tspo	573.663	250.625	1.19467	323.038	0.962716	323.04
UP	Pgk1	4374.18	2484.74	0.81592	1889.44	0.927889	1889.44
UP	Sar1b	763.526	473.283	0.689974	290.243	0.900129	290.244
UP	Cyp27b1	227.347	4.30257	5.72355	223.044	0.994269	223.117
UP	Gm41607	456.323	247.398	0.883221	208.925	0.929301	208.927
UP	Casr	125.489	43.0257	1.54429	82.4631	0.944016	82.4775
UP	Itpa	504.4	293.651	0.780467	210.749	0.91523	210.751
UP	Napsa	180.085	57.0091	1.65941	123.075	0.968075	123.087
UP	Gm38485	477.509	289.348	0.722723	188.161	0.900657	188.163
UP	Fam129a	6628.09	4098.2	0.693602	2529.89	0.903657	2529.89
UP	Rny3	629.889	349.584	0.849457	280.304	0.92877	280.306
UP	Zg16	103.488	1.07564	6.58811	102.412	0.976914	102.624
UP	Car15	86.3754	26.8911	1.68349	59.4843	0.925341	59.5081
UP	Car12	321.056	124.775	1.3635	196.281	0.967431	196.286
UP	Gm39897	250.978	143.061	0.810932	107.917	0.906363	107.92
UP	Rps15a-ps6	200.456	77.4463	1.37202	123.01	0.958166	123.017
UP	Atp6v0e	804.269	419.501	0.939004	384.768	0.937252	384.769
UP	Kdm5d	794.491	158.12	2.32901	636.371	0.993211	636.375
UP	Gm40824	77.4119	18.2859	2.08182	59.126	0.932755	59.1626
UP	St14	158.898	44.1014	1.84921	114.797	0.968198	114.812
UP	Gipc2	62.7444	3.22693	4.28125	59.5175	0.940647	59.6713
UP	LOC108168109	229.791	122.623	0.90609	107.168	0.916787	107.172
UP	Eif6	1080.51	623.873	0.792384	456.634	0.920478	456.635
UP	Srrd	200.456	106.489	0.912586	93.9674	0.910616	93.9719
UP	Pim3	337.353	188.238	0.841704	149.115	0.918249	149.118
UP	Got1	3074.48	1089.63	1.49651	1984.85	0.977754	1984.85
UP	LOC108168162	200.456	90.3541	1.14963	110.102	0.943331	110.108
UP	Ugt1a2	132.823	48.404	1.4563	84.4186	0.944708	84.4312
UP	Jagn1	372.392	198.994	0.904097	173.398	0.928107	173.4
UP	Gm39941	172.751	64.5386	1.42046	108.212	0.955933	108.222
UP	Rpl9	4832.95	2937.58	0.718274	1895.37	0.908018	1895.37
UP	Mecom	1050.36	494.796	1.08597	555.562	0.958993	555.563
UP	Rps2	6798.4	4246.64	0.678873	2551.76	0.902438	2551.76
UP	Gm39552	183.344	9.68079	4.24328	173.663	0.991057	173.715
UP	Cdh4	519.882	313.012	0.731966	206.87	0.902141	206.871
UP	Rps8	5463.65	3321.59	0.717993	2142.06	0.908062	2142.07
UP	Rps5	7088.49	4367.11	0.698798	2721.37	0.905747	2721.38
UP	Itga2	1654.17	665.823	1.3129	988.347	0.969414	988.348
UP	Xaf1	379.726	214.053	0.82699	165.673	0.919673	165.675
UP	Spint1	143.416	58.0847	1.30397	85.331	0.938048	85.341
UP	H2-Eb1	96.1538	31.1937	1.62409	64.9601	0.932244	64.9804
UP	Cela2a	1258.15	7.5295	7.38453	1250.62	0.999425	1250.64
UP	Twf2	712.19	416.274	0.774728	295.916	0.915928	295.917
UP	Cela3b	322.685	2.15129	7.22878	320.534	0.996779	320.616
UP	Star	97041.1	45803.1	1.08315	51238.1	0.960269	51238.1
UP	A2m	4934.81	884.179	2.48058	4050.63	0.994723	4050.63
UP	2010005H15Rik	68.4484	10.7564	2.66982	57.692	0.934236	57.7537
UP	Clrn3	97.7835	12.9077	2.92136	84.8758	0.964747	84.926
UP	Gnat2	122.229	60.236	1.02089	61.9933	0.902608	62.0017
UP	Gm5771	156.454	4.30257	5.18439	152.151	0.988765	152.239
UP	Clec18a	138.527	46.2527	1.58255	92.2739	0.956492	92.2875
UP	Med30	422.914	243.095	0.79884	179.818	0.914516	179.82
UP	Fam64a	177.64	94.6566	0.908181	82.9834	0.903751	82.9883
UP	Fam63a	3296.93	1897.44	0.797074	1399.5	0.922477	1399.5
UP	Nlrc3	96.1538	40.8745	1.23414	55.2793	0.902324	55.2931
UP	Eno1b	96.9686	34.4206	1.49425	62.548	0.923162	62.5659
UP	Snora73a	1013.69	559.335	0.857831	454.354	0.931281	454.355
UP	Plau	634.778	275.365	1.20491	359.413	0.963162	359.415
UP	Ddx3y	2770.53	588.377	2.23535	2182.15	0.992567	2182.16
UP	Ddx56	803.454	479.737	0.743972	323.717	0.913638	323.718
UP	Ddx39	408.246	217.28	0.909884	190.966	0.930368	190.968
UP	Gm15767	105.117	18.2859	2.52319	86.8313	0.963307	86.868
UP	Lpin3	1352.67	708.849	0.932261	643.822	0.937941	643.823
UP	Lpin1	1520.53	698.093	1.12309	822.441	0.960825	822.441
DOWN	Abcb4	416.395	761.556	-0.870998	345.161	0.932389	-345.162
DOWN	Tcp11l1	211.864	356.038	-0.748891	144.174	0.905308	-144.176
DOWN	Nfic	1553.94	2837.55	-0.868711	1283.61	0.934729	-1283.61
DOWN	Fosb	17.1121	75.295	-2.13754	58.1829	0.931338	-58.2222
DOWN	Ankrd2	102.673	189.313	-0.882723	86.6406	0.904203	-86.6451
DOWN	Plp1	394.393	650.764	-0.7225	256.371	0.903726	-256.372
DOWN	Hist1h3d	228.161	396.912	-0.798766	168.751	0.913594	-168.753
DOWN	Nfix	1226.37	2288.97	-0.900306	1062.6	0.936276	-1062.6
DOWN	Mcm4	1001.47	1600.56	-0.676461	599.092	0.901121	-599.092
DOWN	Hist1h4j	120.6	214.053	-0.827743	93.4534	0.901989	-93.4571
DOWN	Hist1h4a	183.344	340.979	-0.89513	157.635	0.926361	-157.638
DOWN	Hist1h4b	171.121	346.357	-1.01724	175.236	0.950129	-175.239
DOWN	Enox2	315.352	515.233	-0.708264	199.882	0.900259	-199.883
DOWN	Scn10a	4.88917	143.061	-4.87089	138.171	0.986636	-138.257
DOWN	Lrrn4	428.618	908.919	-1.08446	480.301	0.958314	-480.302
DOWN	Hnrnpm	1129.4	1832.9	-0.69857	703.497	0.904613	-703.498
DOWN	C8a	150.75	275.365	-0.86919	124.615	0.919089	-124.618
DOWN	Deptor	1764.18	3186.06	-0.852776	1421.88	0.932263	-1421.88
DOWN	Sec14l2	149.935	471.132	-1.6518	321.197	0.981319	-321.201
DOWN	Pbld1	84.7457	238.793	-1.49455	154.047	0.966932	-154.054
DOWN	Abcb11	475.88	1101.46	-1.21075	625.579	0.964491	-625.581
DOWN	Snap25	586.701	1026.16	-0.806564	439.463	0.925404	-439.464
DOWN	Rspo3	577.737	1135.88	-0.975324	558.142	0.938951	-558.143
DOWN	Bdh1	286.832	631.403	-1.13836	344.571	0.960357	-344.573
DOWN	Pmp2	1.62972	103.262	-5.98553	101.632	0.976513	-101.808
DOWN	Luzp2	98.5983	239.869	-1.28261	141.27	0.957263	-141.276
DOWN	Cyp2d9	204.53	400.139	-0.968187	195.609	0.933333	-195.611
DOWN	Cyp2e1	783.898	3393.66	-2.1141	2609.76	0.991881	-2609.76
DOWN	Cmya5	1492.01	2827.87	-0.922454	1335.85	0.938121	-1335.85
DOWN	Aatk	379.726	672.277	-0.824098	292.551	0.924498	-292.552
DOWN	Tmtc4	334.094	593.755	-0.829616	259.662	0.924798	-259.663
DOWN	Fabp1	647.816	2088.9	-1.68909	1441.08	0.984211	-1441.09
DOWN	Fabp3	445.73	1593.03	-1.83753	1147.3	0.98633	-1147.3
DOWN	Rtp3	26.0756	100.035	-1.93973	73.9593	0.94574	-73.9847
DOWN	Abca8a	1410.53	2280.36	-0.69303	869.837	0.902861	-869.838
DOWN	Chd5	445.73	870.196	-0.965171	424.466	0.938357	-424.467
DOWN	Abcd2	597.294	1226.23	-1.03772	628.939	0.957705	-628.94
DOWN	Cd9	456.323	1168.15	-1.3561	711.826	0.973311	-711.827
DOWN	Cyp2b9	9.77835	81.7489	-3.06354	71.9706	0.954756	-72.0357
DOWN	Chgb	14218.5	32184.3	-1.17859	17965.8	0.965501	-17965.8
DOWN	Kcna1	158.083	499.099	-1.65864	341.015	0.981638	-341.019
DOWN	Rpl21	3165.74	7034.71	-1.15195	3868.97	0.963402	-3868.97
DOWN	Chga	14173.7	35024	-1.30513	20850.3	0.97027	-20850.3
DOWN	Cfd	3.25945	46.2527	-3.82684	42.9932	0.900587	-43.1632
DOWN	G0s2	237.125	609.89	-1.3629	372.765	0.971994	-372.767
DOWN	F5	811.603	1469.33	-0.856312	657.726	0.931966	-657.727
DOWN	Kcnb2	187.418	382.929	-1.03082	195.511	0.951746	-195.513
DOWN	Ckm	5539.43	10383.2	-0.906439	4843.75	0.937881	-4843.75
DOWN	Hc	991.687	1794.17	-0.855362	802.486	0.932212	-802.486
DOWN	Kcng3	175.195	364.643	-1.05752	189.448	0.95204	-189.451
DOWN	Cpe	2636.89	4281.06	-0.699129	1644.17	0.905567	-1644.17
DOWN	Ky	25.2607	86.0515	-1.7683	60.7907	0.927848	-60.8165
DOWN	Gm32540	17.927	73.1438	-2.0286	55.2168	0.925597	-55.254
DOWN	Kcnn3	106.747	224.809	-1.07451	118.063	0.942241	-118.067
DOWN	Mb	57.8552	229.112	-1.98553	171.257	0.978467	-171.268
DOWN	Kcnk2	202.901	370.021	-0.866835	167.121	0.925783	-167.123
DOWN	Bcas1	8.14862	103.262	-3.66361	95.1132	0.973405	-95.1837
DOWN	Vps13a	1144.07	1830.75	-0.67826	686.679	0.901307	-686.679
DOWN	Bex4	167.047	300.105	-0.845213	133.058	0.918422	-133.06
DOWN	Rnf126	189.863	337.752	-0.831006	147.889	0.917459	-147.891
DOWN	Bex1	277.053	462.527	-0.739374	185.474	0.908801	-185.475
DOWN	Kcne1l	50.5215	144.136	-1.51246	93.6148	0.950805	-93.627
DOWN	Gpm6a	420.469	706.698	-0.749094	286.229	0.913803	-286.23
DOWN	Ubxn2b	278.683	558.259	-1.00231	279.576	0.954898	-279.578
DOWN	Podn	174.381	391.534	-1.1669	217.154	0.95941	-217.157
DOWN	Mybpc1	4867.17	9373.16	-0.945451	4505.98	0.940135	-4505.98
DOWN	Mybpc2	425.358	876.649	-1.04332	451.291	0.957083	-451.293
DOWN	Dlg2	1426.82	2351.36	-0.720686	924.533	0.907399	-924.533
DOWN	Dbp	209.42	565.788	-1.43387	356.369	0.973999	-356.372
DOWN	Pmp22	1443.94	2814.96	-0.963107	1371.02	0.939968	-1371.02
DOWN	Des	3734.51	7141.2	-0.935245	3406.68	0.939646	-3406.68
DOWN	Xirp2	1705.51	2732.13	-0.679828	1026.63	0.901879	-1026.63
DOWN	Plin4	331.649	629.251	-0.92398	297.602	0.935023	-297.604
DOWN	Ache	132.823	263.533	-0.988482	130.71	0.925783	-130.714
DOWN	Slco1b2	222.457	1091.78	-2.29508	869.321	0.991869	-869.324
DOWN	Obscn	911.831	1842.58	-1.01489	930.746	0.957932	-930.747
DOWN	Fsd2	131.193	249.549	-0.927636	118.356	0.921691	-118.36
DOWN	Apoa4	550.032	3192.51	-2.5371	2642.48	0.994629	-2642.48
DOWN	Apoa5	550.847	1015.41	-0.882335	464.561	0.933712	-464.561
DOWN	Sync	81.4862	164.573	-1.0141	83.0872	0.92536	-83.0934
DOWN	Syn1	96.9686	182.859	-0.915145	85.8908	0.90641	-85.8957
DOWN	Synm	222.457	382.929	-0.783548	160.472	0.911298	-160.474
DOWN	Rogdi	121.414	283.97	-1.2258	162.555	0.958782	-162.56
DOWN	Pxmp2	62.7444	177.481	-1.50011	114.737	0.959236	-114.747
DOWN	Hist2h4	296.61	1188.59	-2.00261	891.976	0.991076	-891.978
DOWN	Dmpk	229.791	382.929	-0.736754	153.138	0.90564	-153.14
DOWN	Pkhd1l1	729.302	1320.89	-0.856923	591.588	0.931792	-591.589
DOWN	Zscan2	159.713	282.894	-0.824781	123.181	0.911741	-123.184
DOWN	Pcsk1	432.692	702.395	-0.698943	269.703	0.901708	-269.704
DOWN	Rab13	242.829	421.652	-0.796113	178.823	0.914428	-178.825
DOWN	Mdga2	198.012	334.525	-0.75653	136.514	0.904651	-136.516
DOWN	Ftcd	98.5983	335.601	-1.76711	237.002	0.980349	-237.009
DOWN	Timd2	58.6701	128.002	-1.12546	69.3315	0.916051	-69.3406
DOWN	Gpr179	314.537	675.504	-1.10274	360.967	0.958469	-360.969
DOWN	Nkd1	521.512	908.919	-0.801451	387.407	0.920447	-387.408
DOWN	Gm6485	308.018	542.124	-0.815609	234.106	0.922878	-234.108
DOWN	Bhmt	1199.48	6004.24	-2.32358	4804.76	0.994594	-4804.77
DOWN	Fst	206.975	386.156	-0.899727	179.181	0.928584	-179.183
DOWN	Lepr	530.475	925.053	-0.802251	394.578	0.920497	-394.579
DOWN	Agtr1b	74.9673	157.044	-1.06683	82.0766	0.925723	-82.0835
DOWN	Igfn1	5.70404	62.3873	-3.4512	56.6833	0.934761	-56.7883
DOWN	Hspb6	234.68	463.602	-0.982191	228.922	0.935061	-228.924
DOWN	Hspa2	123.044	309.785	-1.33209	186.741	0.96655	-186.746
DOWN	Clmp	868.643	1410.17	-0.699032	541.525	0.904209	-541.526
DOWN	Igfbp2	1628.09	4394	-1.43235	2765.91	0.976573	-2765.91
DOWN	Xist	22.0013	7896.3	-8.48745	7874.3	0.999934	-7874.3
DOWN	Cmah	79.0416	247.398	-1.64615	168.356	0.975142	-168.364
DOWN	Hal	102.673	219.431	-1.09572	116.759	0.942942	-116.764
DOWN	Ryr1	1323.34	3006.42	-1.18387	1683.09	0.965116	-1683.09
DOWN	Esm1	171.121	344.206	-1.00825	173.085	0.949972	-173.088
DOWN	Gys2	285.202	506.628	-0.828944	221.426	0.92351	-221.428
DOWN	Lrrc39	89.6349	168.876	-0.913833	79.2412	0.90162	-79.2464
DOWN	Cfhr1	30.1499	82.8245	-1.4579	52.6746	0.905207	-52.6948
DOWN	Atp8a2	95.3389	215.129	-1.17406	119.79	0.947922	-119.796
DOWN	Lrrc55	148.305	354.962	-1.2591	206.657	0.963275	-206.661
DOWN	Hgd	204.53	476.51	-1.22019	271.98	0.964592	-271.982
DOWN	Cyp11b2	814.862	1864.09	-1.19384	1049.23	0.965091	-1049.23
DOWN	Slc9a7	371.577	689.487	-0.891862	317.91	0.93357	-317.912
DOWN	Lrrc4b	114.081	206.524	-0.856251	92.4428	0.905416	-92.4468
DOWN	Hlf	237.94	435.636	-0.872525	197.696	0.928142	-197.698
DOWN	Lgi4	101.858	195.767	-0.942582	93.9093	0.912435	-93.9141
DOWN	Hpd	1096.8	2096.43	-0.934627	999.624	0.938544	-999.625
DOWN	Hrc	431.062	843.305	-0.968158	412.242	0.938282	-412.243
DOWN	Hrg	383.8	1316.59	-1.77838	932.787	0.984663	-932.789
DOWN	Dpyd	732.561	1254.2	-0.775746	521.639	0.919758	-521.64
DOWN	Gpnmb	25.2607	250.625	-3.31056	225.364	0.993129	-225.389
DOWN	Fetub	594.035	990.668	-0.737854	396.633	0.91432	-396.634
DOWN	Dpys	67.6336	248.474	-1.87728	180.84	0.979099	-180.85
DOWN	Cspg5	344.687	599.133	-0.797591	254.447	0.918252	-254.448
DOWN	Agxt	115.71	672.277	-2.53854	556.567	0.993151	-556.573
DOWN	Gfra2	322.685	663.672	-1.04034	340.987	0.956249	-340.988
DOWN	Ptms	1650.91	2908.54	-0.817033	1257.63	0.927656	-1257.63
DOWN	Ubl7	487.288	923.978	-0.923084	436.69	0.936469	-436.691
DOWN	9030617O03Rik	97.7835	190.389	-0.961287	92.6054	0.912502	-92.6104
DOWN	Kank4	171.121	319.466	-0.900645	148.345	0.925265	-148.348
DOWN	Sbspon	97.7835	208.675	-1.09359	110.891	0.940511	-110.897
DOWN	Slc27a2	1141.62	2921.45	-1.3556	1779.83	0.974286	-1779.83
DOWN	C1ql1	193.122	362.492	-0.908433	169.369	0.928698	-169.372
DOWN	C1ql3	66.8187	133.38	-0.997216	66.5611	0.909325	-66.5686
DOWN	Atp1a2	757.007	1581.2	-1.06264	824.189	0.958561	-824.19
DOWN	Rps16	134.452	385.08	-1.51807	250.628	0.97338	-250.633
DOWN	Paqr9	264.83	673.353	-1.34629	408.523	0.972152	-408.525
DOWN	Mlip	90.4497	203.297	-1.1684	112.847	0.945936	-112.853
DOWN	Cacna1s	448.989	776.615	-0.790518	327.625	0.919458	-327.626
DOWN	Pura	1356.75	2238.41	-0.722327	881.668	0.907348	-881.669
DOWN	Acot1	159.713	277.516	-0.797089	117.803	0.90498	-117.806
DOWN	Acot3	30.1499	150.59	-2.3204	120.44	0.977454	-120.463
DOWN	Ucp3	23.631	108.64	-2.2008	85.009	0.96055	-85.0375
DOWN	Adamts20	134.452	289.348	-1.10571	154.896	0.950284	-154.9
DOWN	Tmem182	237.94	457.148	-0.942066	219.209	0.933883	-219.211
DOWN	Tusc5	75.7822	185.011	-1.28768	109.228	0.949694	-109.236
DOWN	Tmem108	125.489	229.112	-0.868495	103.623	0.912656	-103.627
DOWN	Plekhb1	142.601	313.012	-1.13424	170.411	0.952949	-170.415
DOWN	Rpph1	61983.3	131581	-1.086	69598	0.960692	-69598
DOWN	Plekha6	572.848	961.625	-0.747322	388.777	0.915173	-388.778
DOWN	Plekha4	114.896	259.23	-1.17391	144.334	0.953057	-144.339
DOWN	Kif1a	2224.57	3646.43	-0.712956	1421.86	0.906811	-1421.86
DOWN	Tmem158	218.383	380.778	-0.802088	162.395	0.912941	-162.397
DOWN	Gm35988	101.043	190.389	-0.913981	89.346	0.908324	-89.3506
DOWN	Cpn2	378.096	638.932	-0.75691	260.836	0.913897	-260.837
DOWN	Cpox	801.825	1431.68	-0.836352	629.857	0.928395	-629.858
DOWN	Pdzd4	187.418	316.239	-0.754754	128.821	0.902394	-128.823
DOWN	Zfp414	88.82	197.918	-1.15595	109.098	0.943085	-109.105
DOWN	Kcnj10	152.379	280.743	-0.881583	128.364	0.920469	-128.367
DOWN	Pde4dip	3029.66	5154.48	-0.766673	2124.83	0.919269	-2124.83
DOWN	Snora23	316.981	616.344	-0.959337	299.362	0.936873	-299.364
DOWN	AI182371	168.677	407.669	-1.27314	238.992	0.964639	-238.996
DOWN	Pcsk1n	22.0013	106.489	-2.27504	84.4874	0.959994	-84.518
DOWN	Bnc2	987.613	1676.93	-0.763803	689.315	0.917049	-689.315
DOWN	Bnc1	107.562	209.75	-0.963508	102.189	0.917368	-102.193
DOWN	Col6a5	590.775	1102.53	-0.900143	511.759	0.935171	-511.76
DOWN	Prss12	125.489	220.507	-0.813265	95.0181	0.901273	-95.0216
DOWN	Efemp1	598.924	973.457	-0.700745	374.534	0.903335	-374.534
DOWN	Cxcl16	126.304	223.734	-0.824887	97.4302	0.902927	-97.4337
DOWN	Cxcl14	166.232	288.272	-0.794236	122.041	0.905842	-122.043
DOWN	Mns1	136.082	276.44	-1.02249	140.358	0.945933	-140.362
DOWN	Hells	514.178	830.397	-0.691533	316.219	0.900619	-316.219
DOWN	Crat	1158.73	1927.55	-0.734221	768.819	0.907471	-768.819
DOWN	Parm1	567.144	1092.85	-0.946313	525.71	0.93842	-525.71
DOWN	Mag	8.96349	115.094	-3.68261	106.13	0.978101	-106.194
DOWN	Nrap	1175.85	2177.1	-0.88871	1001.26	0.935992	-1001.26
DOWN	Mal	583.441	1004.65	-0.784035	421.21	0.919297	-421.21
DOWN	Adtrp	30.9648	133.38	-2.10684	102.415	0.96901	-102.437
DOWN	Mbp	480.769	1423.08	-1.5656	942.308	0.977305	-942.309
DOWN	Atp2a1	3016.62	5411.56	-0.843112	2394.94	0.929626	-2394.94
DOWN	Atp2b2	188.233	325.92	-0.791997	137.687	0.909003	-137.689
DOWN	Atp2b3	480.769	833.624	-0.794053	352.855	0.919758	-352.856
DOWN	Hmcn2	136.082	302.256	-1.15129	166.174	0.953925	-166.178
DOWN	Adamtsl1	557.366	942.264	-0.757506	384.898	0.915871	-384.899
DOWN	Crot	1007.98	1625.3	-0.68923	617.313	0.902384	-617.313
DOWN	Hist1h2bj	247.718	435.636	-0.814422	187.917	0.919758	-187.919
DOWN	Hist1h2bn	851.531	1367.14	-0.683033	515.612	0.900843	-515.612
DOWN	Hist1h2af	151.564	547.503	-1.85293	395.938	0.984587	-395.942
DOWN	Tcap	114.896	251.701	-1.13139	136.805	0.948374	-136.81
DOWN	Hist1h2be	653.52	1093.93	-0.743217	440.41	0.914643	-440.41
DOWN	Hist1h2ak	96.1538	420.577	-2.12895	324.423	0.989109	-324.43
DOWN	Mr1	790.416	1280.02	-0.695477	489.599	0.904039	-489.6
DOWN	Mpz	174.381	3154.86	-4.17727	2980.48	0.999795	-2980.48
DOWN	D430020J02Rik	71.7079	143.061	-0.996423	71.3527	0.915018	-71.3597
DOWN	Bcl11a	102.673	208.675	-1.0232	106.002	0.937331	-106.007
DOWN	Eef1a2	903.682	1825.37	-1.0143	921.685	0.957929	-921.685
DOWN	Mylk2	80.6714	155.968	-0.951124	75.2969	0.900388	-75.3029
DOWN	Neb	13296.1	24797.9	-0.899213	11501.8	0.936981	-11501.8
DOWN	Polr3gl	268.905	456.073	-0.76217	187.168	0.91062	-187.17
DOWN	Sfrp4	40.7431	126.926	-1.63936	86.1828	0.952943	-86.1984
DOWN	Sfrp5	43.1877	100.035	-1.21181	56.8471	0.901374	-56.8601
DOWN	Npy	4102.83	7432.7	-0.857266	3329.86	0.933226	-3329.86
DOWN	Nt5c1a	381.356	653.991	-0.778135	272.636	0.917406	-272.637
DOWN	Lama3	668.187	1329.5	-0.992555	661.308	0.939242	-661.309
DOWN	Cacng1	79.8565	259.23	-1.69875	179.374	0.976519	-179.382
DOWN	Acta1	18811.1	33203	-0.819728	14391.9	0.928211	-14391.9
DOWN	Hamp	14.6675	107.564	-2.8745	92.8968	0.969685	-92.9413
DOWN	Slc17a2	44.8174	166.725	-1.89534	121.907	0.970456	-121.922
DOWN	Cacnb1	210.234	428.106	-1.02597	217.872	0.953013	-217.874
DOWN	Lzts1	126.304	248.474	-0.976196	122.17	0.923923	-122.174
DOWN	Necab1	67.6336	171.027	-1.33842	103.394	0.951816	-103.402
DOWN	Wnk2	166.232	299.029	-0.847087	132.797	0.918255	-132.8
DOWN	Snhg8	60.2998	134.455	-1.1569	74.1556	0.922767	-74.1646
DOWN	Ctse	154.824	524.914	-1.76145	370.09	0.982891	-370.094
DOWN	Ano1	552.477	926.129	-0.7453	373.652	0.915031	-373.653
DOWN	Otc	50.5215	157.044	-1.6362	106.522	0.962906	-106.535
DOWN	Creb3l3	224.087	466.829	-1.05884	242.742	0.954617	-242.744
DOWN	Creb3l1	283.572	484.04	-0.771409	200.467	0.912603	-200.469
DOWN	Egfl8	88.0051	228.036	-1.3736	140.031	0.961677	-140.038
DOWN	Prelp	404.172	826.094	-1.03134	421.922	0.956748	-421.924
DOWN	Lmod3	119.785	224.809	-0.908259	105.025	0.916045	-105.029
DOWN	Synpo2l	264.015	470.056	-0.832211	206.041	0.922799	-206.042
DOWN	Upf3b	197.197	342.055	-0.794591	144.858	0.9102	-144.86
DOWN	Pah	633.148	1033.69	-0.707194	400.545	0.904869	-400.546
DOWN	Fkbp14	412.32	676.58	-0.714494	264.259	0.902905	-264.26
DOWN	Mapre3	196.382	395.837	-1.01124	199.455	0.951863	-199.458
DOWN	Cul9	237.125	417.35	-0.815609	180.225	0.919862	-180.227
DOWN	Plg	2794.16	4628.49	-0.728127	1834.33	0.908333	-1834.33
DOWN	Gm10768	59.485	120.472	-1.0181	60.9871	0.901156	-60.9956
DOWN	Klf1	101.043	203.297	-1.00862	102.254	0.935796	-102.259
DOWN	Klf5	139.341	285.046	-1.03257	145.704	0.946833	-145.708
DOWN	Nabp2	372.392	667.975	-0.842971	295.583	0.926228	-295.584
DOWN	Prx	140.156	616.344	-2.1367	476.187	0.990268	-476.192
DOWN	Actn2	3238.26	5231.93	-0.692123	1993.67	0.903565	-1993.67
DOWN	Actn3	654.334	1311.21	-1.0028	656.875	0.957471	-656.876
DOWN	Tcea3	167.862	375.4	-1.16115	207.538	0.957108	-207.541
DOWN	C1rl	217.568	370.021	-0.766141	152.453	0.90834	-152.455
DOWN	Katnal1	275.423	475.434	-0.787595	200.011	0.915584	-200.013
DOWN	Usp13	247.718	463.602	-0.904188	215.884	0.930927	-215.886
DOWN	Tfr2	281.942	470.056	-0.737433	188.114	0.909075	-188.115
DOWN	Anp32b	473.435	765.858	-0.693911	292.423	0.900161	-292.424
DOWN	Ptger3	189.863	344.206	-0.858314	154.343	0.922357	-154.345
DOWN	Cox6a2	100.228	401.215	-2.00109	300.987	0.988499	-300.994
DOWN	Trpc5	72.5227	222.658	-1.61833	150.135	0.972966	-150.144
DOWN	Myo1f	138.527	243.095	-0.81136	104.569	0.905289	-104.572
DOWN	Msln	426.173	857.288	-1.00834	431.115	0.956694	-431.116
DOWN	Samd12	153.194	282.894	-0.884902	129.7	0.92069	-129.703
DOWN	Apob	18948	41620.9	-1.13526	22673	0.963256	-22673
DOWN	Trpm5	168.677	286.121	-0.762367	117.445	0.900433	-117.447
DOWN	Rai2	174.381	353.887	-1.02105	179.506	0.950471	-179.509
DOWN	Gbp11	1.62972	44.1014	-4.75812	42.4717	0.900723	-42.7374
DOWN	BC023105	20.3716	146.288	-2.84418	125.916	0.981679	-125.948
DOWN	Zkscan16	61.1147	134.455	-1.13754	73.3408	0.921429	-73.3496
DOWN	Etnppl	149.935	282.894	-0.915929	132.96	0.924154	-132.963
DOWN	Tubb4a	272.164	480.813	-0.820998	208.649	0.921785	-208.65
DOWN	Chrna3	389.504	632.478	-0.699377	242.974	0.900881	-242.975
DOWN	Chrna1	48.0769	163.498	-1.76586	115.421	0.967055	-115.434
DOWN	Rnu12	596.479	1527.41	-1.35655	930.935	0.973686	-930.936
DOWN	Rnu11	440.841	969.155	-1.13647	528.314	0.961456	-528.315
DOWN	Aqp9	195.567	417.35	-1.09359	221.783	0.954863	-221.785
DOWN	Vnn1	321.871	676.58	-1.07178	354.709	0.957159	-354.711
DOWN	Vnn3	504.4	815.338	-0.69283	310.938	0.900505	-310.939
DOWN	Ptprn	696.707	1395.11	-1.00175	698.402	0.957534	-698.403
DOWN	Mttp	742.34	1622.07	-1.12769	879.731	0.961122	-879.732
DOWN	Alpk3	278.683	512.006	-0.877537	233.323	0.930352	-233.325
DOWN	Dusp27	182.529	318.39	-0.80267	135.861	0.909034	-135.864
DOWN	Selm	125.489	318.39	-1.34324	192.902	0.966986	-192.906
DOWN	Inhba	97.7835	218.356	-1.15902	120.572	0.946369	-120.578
DOWN	Inhbe	46.4472	140.909	-1.6011	94.4621	0.957648	-94.4757
DOWN	Nr1i3	22.8161	69.9168	-1.61558	47.1007	0.900306	-47.1284
DOWN	Nr1i2	59.485	120.472	-1.0181	60.9871	0.901156	-60.9956
DOWN	Pcdh10	385.43	630.327	-0.709632	244.897	0.902274	-244.898
DOWN	Myom1	2131.68	3932.55	-0.883475	1800.87	0.935392	-1800.87
DOWN	Myom2	1495.27	2710.62	-0.858215	1215.35	0.932774	-1215.35
DOWN	Klhl31	492.992	1000.35	-1.02087	507.357	0.957051	-507.358
DOWN	Klhl41	470.176	1021.86	-1.11993	551.686	0.960244	-551.687
DOWN	Serpina7	80.6714	233.415	-1.53277	152.743	0.96697	-152.751
DOWN	Hfe2	162.972	290.424	-0.833531	127.451	0.913809	-127.454
DOWN	Myoz2	733.376	1492.99	-1.02558	759.617	0.957784	-759.618
DOWN	Scn2b	76.5971	189.313	-1.30541	112.716	0.950793	-112.724
DOWN	Art1	90.4497	212.977	-1.23551	122.528	0.952138	-122.534
DOWN	Arsj	53.7809	115.094	-1.09764	61.3129	0.904917	-61.3228
DOWN	Scn7a	409.876	714.227	-0.801197	304.352	0.919468	-304.353
DOWN	Tmsb10	1285.85	2306.18	-0.842779	1020.33	0.929077	-1020.33
DOWN	Adprhl1	105.117	228.036	-1.11726	122.919	0.945241	-122.924
DOWN	Ppp1r3a	269.719	742.194	-1.46034	472.475	0.975616	-472.477
DOWN	Asb2	164.602	292.575	-0.829823	127.973	0.913809	-127.976
DOWN	Ift80	312.092	519.536	-0.735251	207.444	0.910285	-207.445
DOWN	Cryab	270.534	553.956	-1.03396	283.422	0.955109	-283.424
DOWN	Drosha	1192.96	1935.08	-0.697851	742.124	0.90468	-742.125
DOWN	Cyp2d26	1061.77	1752.22	-0.722721	690.458	0.907001	-690.458
DOWN	Redrum	56.2255	122.623	-1.12494	66.3979	0.912404	-66.4074
DOWN	Camk2a	143.416	248.474	-0.792889	105.058	0.900635	-105.061
DOWN	Uroc1	154.009	375.4	-1.28541	221.391	0.964374	-221.394
DOWN	Sgcg	102.673	239.869	-1.22419	137.196	0.955226	-137.201
DOWN	Hnrnph3	99.4132	203.297	-1.03208	103.883	0.936393	-103.889
DOWN	Hnrnph2	1144.07	1872.7	-0.710945	728.629	0.905984	-728.629
DOWN	Ncmap	3.25945	47.3283	-3.86	44.0689	0.907133	-44.2376
DOWN	Upk3b	642.926	1128.35	-0.811489	485.424	0.925606	-485.424
DOWN	Pde6c	22.0013	87.1271	-1.98553	65.1258	0.936684	-65.1561
DOWN	Snrpd3	464.472	822.867	-0.82507	358.396	0.926573	-358.397
DOWN	Atf5	258.311	705.622	-1.44978	447.311	0.974782	-447.313
DOWN	Cldn19	153.194	293.651	-0.93874	140.457	0.926813	-140.46
DOWN	Tbc1d5	796.935	1320.89	-0.728976	523.955	0.906878	-523.955
DOWN	Asgr2	73.3376	153.817	-1.06859	80.4794	0.924334	-80.4865
DOWN	Atn1	697.522	1260.65	-0.853862	563.132	0.931066	-563.133
DOWN	Unc5a	101.043	189.313	-0.905807	88.2703	0.907727	-88.275
DOWN	Cyp2c44	165.417	376.475	-1.18645	211.058	0.959555	-211.062
DOWN	Nr4a3	636.407	1145.56	-0.848031	509.153	0.93088	-509.154
DOWN	Nr4a2	67.6336	230.188	-1.767	162.554	0.975587	-162.564
DOWN	Nr4a1	336.538	959.474	-1.51147	622.936	0.976667	-622.938
DOWN	Tenm2	106.747	200.07	-0.906308	93.3227	0.910616	-93.3271
DOWN	Zmat1	167.047	329.147	-0.978479	162.1	0.930627	-162.103
DOWN	Acyp1	114.896	229.112	-0.99573	114.216	0.940037	-114.221
DOWN	Fbp2	48.0769	220.507	-2.19741	172.43	0.983779	-172.444
DOWN	Jsrp1	136.082	240.944	-0.824222	104.862	0.905971	-104.865
DOWN	A1cf	150.75	419.501	-1.47652	268.751	0.973383	-268.755
DOWN	Ephx1	1246.74	2228.73	-0.838064	981.994	0.92901	-981.994
DOWN	Ephx2	431.062	1124.05	-1.38274	692.985	0.973737	-692.987
DOWN	Unc13c	30.1499	88.2028	-1.54867	58.0529	0.917333	-58.0735
DOWN	Mamstr	94.524	187.162	-0.985534	92.6379	0.912688	-92.6432
DOWN	Chchd10	953.389	2497.64	-1.38943	1544.26	0.974763	-1544.26
DOWN	Vsnl1	162.972	378.627	-1.21615	215.654	0.962688	-215.657
DOWN	Six1	57.8552	125.85	-1.12119	67.9951	0.91475	-68.0043
DOWN	Myh1	1604.46	3778.74	-1.23581	2174.27	0.968561	-2174.27
DOWN	Myh2	799.38	2905.31	-1.86174	2105.93	0.986725	-2105.93
DOWN	Myh8	31113.9	64119.1	-1.0432	33005.2	0.959186	-33005.2
DOWN	Myh7	1709.58	3083.87	-0.851099	1374.29	0.932247	-1374.29
DOWN	Tnfrsf11b	347.131	581.923	-0.745347	234.792	0.912318	-234.793
DOWN	Avil	21.1864	109.716	-2.37256	88.5292	0.96444	-88.561
DOWN	Myl2	295.795	552.881	-0.902371	257.086	0.932421	-257.087
DOWN	Mylk	2183.02	3868.01	-0.82527	1685	0.928954	-1685
DOWN	Myog	59.485	120.472	-1.0181	60.9871	0.901156	-60.9956
DOWN	Jph1	207.79	418.425	-1.00984	210.635	0.952548	-210.638
DOWN	Zfp970	413.95	673.353	-0.701906	259.403	0.901412	-259.404
DOWN	Mypn	255.867	560.41	-1.13109	304.543	0.958643	-304.546
DOWN	Ehhadh	459.582	1558.61	-1.76186	1099.03	0.984821	-1099.03
DOWN	Acaa1b	94.524	452.846	-2.26027	358.322	0.990129	-358.329
DOWN	Grasp	210.234	354.962	-0.755667	144.728	0.906047	-144.73
DOWN	Ksr2	437.581	771.236	-0.817623	333.655	0.925193	-333.656
DOWN	Ephb6	291.721	492.645	-0.75596	200.924	0.911431	-200.925
DOWN	Slitrk6	200.456	438.863	-1.13048	238.406	0.956919	-238.409
DOWN	Nlgn1	182.529	353.887	-0.955161	171.358	0.93135	-171.36
DOWN	Slc35f1	135.267	244.171	-0.852081	108.904	0.911911	-108.907
DOWN	Coro6	88.82	219.431	-1.30481	130.611	0.955409	-130.618
DOWN	Tppp3	971.316	1600.56	-0.720562	629.242	0.906871	-629.242
DOWN	Asic4	67.6336	145.212	-1.10235	77.5783	0.92314	-77.5861
DOWN	Rgs4	1859.52	3177.45	-0.772943	1317.94	0.919051	-1317.94
DOWN	Sult2a1	13.8527	114.018	-3.04103	100.166	0.974662	-100.212
DOWN	Mctp1	77.4119	159.195	-1.04017	81.7833	0.924334	-81.7899
DOWN	Prr12	728.487	1189.66	-0.707576	461.175	0.905242	-461.175
DOWN	LOC102634333	184.974	444.241	-1.26402	259.267	0.965274	-259.27
DOWN	Gata2	364.243	604.512	-0.730867	240.268	0.903559	-240.269
DOWN	Acad12	47.262	116.169	-1.29748	68.9075	0.923061	-68.9197
DOWN	Acad11	681.225	1271.41	-0.900227	590.186	0.935443	-590.186
DOWN	Slc25a47	551.662	893.86	-0.696264	342.198	0.903038	-342.199
DOWN	Sox10	144.231	288.272	-0.999055	144.042	0.94652	-144.045
DOWN	Slc25a34	43.1877	144.136	-1.73874	100.949	0.961592	-100.963
DOWN	Slc25a23	463.657	860.515	-0.892143	396.858	0.934375	-396.859
DOWN	Hand1	193.122	386.156	-0.999669	193.034	0.951484	-193.036
DOWN	Hand2	620.925	1324.12	-1.09254	703.192	0.959353	-703.193
DOWN	Dmgdh	182.529	352.811	-0.950769	170.282	0.931047	-170.285
DOWN	Greb1	847.457	1509.13	-0.832503	661.671	0.92794	-661.672
DOWN	Mettl16	396.023	660.445	-0.737854	264.422	0.912397	-264.423
DOWN	Nudt9	370.762	629.251	-0.763142	258.489	0.913837	-258.49
DOWN	Dact3	118.155	231.263	-0.968855	113.108	0.921476	-113.112
DOWN	Ablim2	66.0039	148.439	-1.16925	82.435	0.931199	-82.4432
DOWN	Itgb1bp2	562.255	1200.42	-1.09424	638.163	0.959227	-638.164
DOWN	Scrn1	438.396	723.908	-0.723572	285.512	0.904471	-285.513
DOWN	Slc24a3	156.454	336.676	-1.10563	180.223	0.952934	-180.226
DOWN	Slc24a2	332.464	557.183	-0.744955	224.719	0.911062	-224.721
DOWN	Cd248	1298.08	2405.14	-0.889746	1107.06	0.936122	-1107.06
DOWN	Ugt8a	67.6336	158.12	-1.2252	90.486	0.939715	-90.4943
DOWN	Pclo	1098.43	1997.47	-0.862725	899.036	0.93238	-899.036
DOWN	Efna2	88.0051	175.33	-0.994412	87.3248	0.909802	-87.3304
DOWN	Pctp	218.383	435.636	-0.996261	217.253	0.952874	-217.255
DOWN	Rn7s2	14964.1	26362.9	-0.817003	11398.8	0.928186	-11398.8
DOWN	Rn7s1	43032.9	88452.3	-1.03946	45419.4	0.959186	-45419.4
DOWN	Rn7sk	297758	601190	-1.01368	303432	0.958883	-303432
DOWN	Gjc3	71.7079	300.105	-2.06526	228.397	0.986501	-228.406
DOWN	Cited2	633.963	1102.53	-0.798354	468.572	0.920936	-468.572
DOWN	Gjb2	152.379	276.44	-0.859302	124.061	0.917178	-124.064
DOWN	Fgf1	577.737	1028.32	-0.831797	450.578	0.927236	-450.579
DOWN	Fgf7	65.189	143.061	-1.13393	77.8716	0.924053	-77.8799
DOWN	Tpm2	5190.67	10812.4	-1.05869	5621.7	0.959615	-5621.7
DOWN	Txlnb	235.495	640.008	-1.44239	404.513	0.974495	-404.515
DOWN	Dab2	7129.23	11606.2	-0.703077	4476.96	0.905864	-4476.96
DOWN	Cyp3a25	221.643	1359.61	-2.61689	1137.97	0.99628	-1137.97
DOWN	Pdk2	492.177	894.935	-0.862607	402.759	0.930984	-402.759
DOWN	Cyp3a16	382.985	667.975	-0.802504	284.989	0.919051	-284.99
DOWN	Cyp3a11	1302.15	3438.83	-1.40102	2136.68	0.974924	-2136.68
DOWN	Caln1	941.981	1906.04	-1.01681	964.059	0.958011	-964.06
DOWN	Edn3	96.1538	236.642	-1.29929	140.488	0.957294	-140.494
DOWN	Vwa8	2159.39	3576.51	-0.727934	1417.13	0.908213	-1417.13
DOWN	Vwa1	190.678	344.206	-0.852135	153.528	0.921599	-153.53
DOWN	2610507I01Rik	322.685	605.587	-0.908206	282.902	0.934044	-282.903
DOWN	Cyp3a59	12.2229	121.548	-3.31386	109.325	0.978281	-109.375
DOWN	Hsdl2	822.196	1423.08	-0.791459	600.88	0.921015	-600.881
DOWN	Hoxc8	368.318	598.058	-0.699334	229.74	0.900414	-229.741
DOWN	Tnni2	2635.26	6346.3	-1.26797	3711.03	0.969727	-3711.03
DOWN	Sncg	290.906	677.655	-1.22	386.75	0.966266	-386.751
DOWN	Tnnc2	2526.89	4644.63	-0.878201	2117.74	0.935433	-2117.74
DOWN	Caskin1	241.199	422.728	-0.809504	181.529	0.919256	-181.53
DOWN	Notum	21.1864	74.2194	-1.80866	53.033	0.916651	-53.0638
DOWN	Plcxd2	123.859	251.701	-1.02301	127.842	0.943375	-127.846
DOWN	Tuba8	13.0378	72.0681	-2.46666	59.0303	0.9355	-59.0818
DOWN	Arl8a	452.249	809.96	-0.840734	357.711	0.927109	-357.712
DOWN	Gm22	369.948	656.143	-0.826689	286.195	0.925477	-286.196
DOWN	LOC101056014	1466.75	511259	-8.44528	509792	1	-509792
DOWN	Ppm1e	554.106	929.356	-0.746068	375.25	0.915053	-375.25
DOWN	Marco	73.3376	290.424	-1.98553	217.086	0.981568	-217.095
DOWN	Tnnt3	5061.11	9916.36	-0.970356	4855.25	0.940517	-4855.25
DOWN	Per3	136.082	307.634	-1.17674	171.552	0.956398	-171.556
DOWN	Cox17	83.9308	244.171	-1.54062	160.24	0.967965	-160.248
DOWN	Trdn	448.174	792.749	-0.822805	344.575	0.925325	-344.576
DOWN	Stard10	508.474	927.205	-0.866714	418.731	0.932995	-418.731
DOWN	Gldc	218.383	409.82	-0.90813	191.437	0.930453	-191.439
DOWN	Adipoq	11.4081	138.758	-3.60444	127.35	0.984145	-127.401
DOWN	Gria2	294.165	485.115	-0.7217	190.95	0.900755	-190.951
DOWN	Sord	1071.54	1744.69	-0.703283	673.15	0.90456	-673.15
DOWN	Col28a1	216.753	500.174	-1.20638	283.421	0.962072	-283.423
DOWN	Gls2	91.2646	182.859	-1.00261	91.5948	0.930356	-91.6003
DOWN	Grik1	26.8905	101.11	-1.91077	74.22	0.946716	-74.2446
DOWN	Gm4951	115.71	225.885	-0.96507	110.175	0.920421	-110.179
DOWN	Mill2	141.786	276.44	-0.963253	134.654	0.926348	-134.658
DOWN	2810459M11Rik	67.6336	175.33	-1.37426	107.696	0.95347	-107.705
DOWN	L3hypdh	167.047	309.785	-0.891017	142.739	0.924185	-142.741
DOWN	Fitm1	63.5593	131.229	-1.04591	67.6692	0.911197	-67.6773
DOWN	Pygo1	135.267	243.095	-0.845711	107.828	0.911551	-107.832
DOWN	Rims2	1094.36	1766.21	-0.690567	671.846	0.902495	-671.847
DOWN	Scube1	196.382	437.787	-1.15657	241.405	0.958491	-241.408
DOWN	Ugt2b35	30.1499	91.4297	-1.60051	61.2798	0.928148	-61.3007
DOWN	Ugt2b34	338.983	555.032	-0.711359	216.049	0.901222	-216.05
DOWN	Aldh8a1	228.161	386.156	-0.759129	157.995	0.907746	-157.996
DOWN	Egr1	286.017	823.943	-1.52645	537.926	0.976446	-537.928
DOWN	Car3	1607.72	3751.84	-1.22258	2144.12	0.968489	-2144.12
DOWN	Nat6	104.302	210.826	-1.01528	106.524	0.937331	-106.529
DOWN	Gm29966	153.194	295.802	-0.949271	142.608	0.927583	-142.611
DOWN	Cyp4a32	20.3716	77.4463	-1.92664	57.0748	0.924839	-57.1073
DOWN	Cyp4a31	186.603	387.232	-1.05322	200.628	0.952488	-200.631
DOWN	Cyp4a14	479.954	4590.85	-3.25779	4110.89	0.998693	-4110.89
DOWN	Cyp4a10	223.272	1746.85	-2.96788	1523.57	0.997221	-1523.58
DOWN	3425401B19Rik	270.534	474.359	-0.810167	203.824	0.920788	-203.826
DOWN	Fam120c	378.096	902.465	-1.25512	524.369	0.968012	-524.37
DOWN	Gnmt	232.236	390.459	-0.749579	158.223	0.90713	-158.225
DOWN	Fam122a	84.7457	161.347	-0.928951	76.6008	0.900436	-76.6065
DOWN	Acat3	36.6688	96.8079	-1.40057	60.1391	0.917469	-60.1554
DOWN	Elovl2	1020.21	1653.26	-0.696454	633.056	0.904475	-633.057
DOWN	Pla2g5	220.013	475.434	-1.11166	255.422	0.956628	-255.424
DOWN	Acadl	2702.9	4718.85	-0.803927	2015.95	0.922629	-2015.95
DOWN	Csdc2	211.864	405.518	-0.936625	193.653	0.932392	-193.656
DOWN	Phyh	1338	2294.35	-0.778002	956.344	0.920649	-956.344
DOWN	Cd5l	96.1538	189.313	-0.97736	93.1595	0.913288	-93.1646
DOWN	Cd68	190.678	330.223	-0.792302	139.545	0.909394	-139.547
DOWN	Capn5	466.916	763.707	-0.709856	296.791	0.903657	-296.792
DOWN	0610005C13Rik	52.1512	146.288	-1.48803	94.1363	0.951146	-94.1481
DOWN	4931408D14Rik	31.7796	118.321	-1.89653	86.5412	0.955927	-86.5619
DOWN	Sulf1	1981.75	3501.22	-0.821086	1519.47	0.927795	-1519.47
DOWN	Stip1	1608.54	2634.25	-0.711643	1025.71	0.906489	-1025.71
DOWN	Cyp2a12	79.8565	181.784	-1.18674	101.927	0.942361	-101.934
DOWN	Gm13375	36.6688	98.9592	-1.43228	62.2904	0.921987	-62.3069
DOWN	Afmid	211.864	376.475	-0.829415	164.611	0.919562	-164.613
DOWN	Josd2	84.7457	164.573	-0.95752	79.8278	0.904108	-79.8335
DOWN	Clec7a	64.3741	161.347	-1.32561	96.9724	0.94863	-96.9815
DOWN	Sspn	706.486	1150.94	-0.704079	444.453	0.90384	-444.453
DOWN	Gabbr2	25.2607	82.8245	-1.71316	57.5638	0.922234	-57.5893
DOWN	Gm26232	457.138	760.48	-0.734281	303.342	0.905188	-303.343
DOWN	Fmo2	1495.27	2547.12	-0.768461	1051.85	0.918817	-1051.85
DOWN	Fmo5	386.245	687.336	-0.831501	301.091	0.925799	-301.093
DOWN	Bag3	1344.52	2295.42	-0.771666	950.9	0.918653	-950.901
DOWN	Dgkk	838.493	1381.13	-0.719974	542.633	0.906609	-542.633
DOWN	4930412C18Rik	49.7066	108.64	-1.12805	58.9334	0.901225	-58.9442
DOWN	Maob	229.791	393.686	-0.77672	163.894	0.911681	-163.896
DOWN	Iigp1	721.153	1750.07	-1.27904	1028.92	0.969278	-1028.92
DOWN	Dhdh	776.564	1514.51	-0.963671	737.942	0.939175	-737.943
DOWN	Nefh	90.4497	175.33	-0.954884	84.8802	0.907323	-84.8855
DOWN	Onecut2	244.459	524.914	-1.10249	280.455	0.957253	-280.457
DOWN	Reep6	74.9673	318.39	-2.08646	243.423	0.987063	-243.432
DOWN	Isyna1	497.066	807.808	-0.700575	310.742	0.90257	-310.743
DOWN	Mbl1	37.4837	94.6566	-1.33644	57.173	0.911715	-57.1886
DOWN	Azgp1	488.917	1139.11	-1.22024	650.189	0.967349	-650.19
DOWN	Amdhd1	72.5227	231.263	-1.67303	158.741	0.974024	-158.749
DOWN	Grm7	37.4837	108.64	-1.53522	71.1563	0.934372	-71.1729

## Sheet: P2w M-F
Tag	GeneID	P2w_males	P2w_females	M	D	Probability	Ranking
UP	Ifi30	371.333	217.288	0.773104	154.045	0.909275	154.047
UP	Uty	2386.49	1.80322	10.3701	2384.69	0.999722	2384.71
UP	Chchd10	3188.94	1874.45	0.766609	1314.49	0.922683	1314.49
UP	Eif2s3y	1185.55	0.901611	10.3608	1184.65	0.999341	1184.69
UP	Kdm5d	1091.36	0.5	11.0919	1090.86	0.999278	1090.91
UP	Gm40812	538.886	325.481	0.727404	213.404	0.905727	213.406
UP	Gm39552	168.458	0.5	8.39625	167.958	0.987923	168.168
UP	Ddx3y	3861.86	1.80322	11.0645	3860.06	0.999831	3860.08
DOWN	Abcb4	50.7187	124.422	-1.29466	73.7036	0.919357	-73.715
DOWN	Nfe2	11.774	100.98	-3.1004	89.2064	0.960904	-89.2603
DOWN	C530008M17Rik	466.431	746.534	-0.678545	280.103	0.902935	-280.104
DOWN	Afp	26.265	82.9482	-1.65907	56.6832	0.907045	-56.7074
DOWN	Alb	8447.37	21700	-1.36112	13252.6	0.975999	-13252.6
DOWN	Itih4	197.44	536.458	-1.44205	339.018	0.975257	-339.021
DOWN	Itih3	158.496	515.721	-1.70215	357.225	0.983408	-357.229
DOWN	Itih1	86.0406	210.075	-1.28782	124.035	0.950676	-124.041
DOWN	Bc1	293.444	531.049	-0.85576	237.605	0.930735	-237.606
DOWN	Fam46c	467.336	912.43	-0.965253	445.094	0.941954	-445.095
DOWN	Cmya5	76.9837	480.558	-2.64209	403.575	0.994717	-403.583
DOWN	Chil3	1.81138	254.254	-7.13304	252.443	0.994448	-252.544
DOWN	Isg20	35.3219	137.045	-1.95601	101.723	0.958894	-101.742
DOWN	Cfb	221.894	494.083	-1.15488	272.188	0.960255	-272.191
DOWN	Cfi	53.4357	146.061	-1.45069	92.6252	0.942882	-92.6365
DOWN	Cfp	104.154	196.551	-0.916181	92.3967	0.906562	-92.4013
DOWN	F2	105.06	261.467	-1.31541	156.407	0.962093	-156.413
DOWN	F5	230.951	399.413	-0.790296	168.462	0.914184	-168.464
DOWN	Ckm	21.7366	637.439	-4.87409	615.702	0.998655	-615.721
DOWN	Gc	360.465	850.219	-1.23798	489.754	0.968791	-489.756
DOWN	Hc	112.306	263.27	-1.22911	150.965	0.955787	-150.97
DOWN	Hp	394.881	728.501	-0.883514	333.62	0.93577	-333.622
DOWN	Neat1	1715.38	3082.61	-0.845625	1367.23	0.935754	-1367.23
DOWN	Mb	43.4731	245.238	-2.49599	201.765	0.987122	-201.78
DOWN	Alas2	441.977	1166.68	-1.40037	724.707	0.975485	-724.709
DOWN	Pisd-ps3	220.083	375.972	-0.772578	155.889	0.909457	-155.891
DOWN	Mybpc1	69.7382	542.77	-2.96032	473.031	0.996009	-473.041
DOWN	Mybpc2	1.81138	88.3578	-5.6082	86.5465	0.959993	-86.728
DOWN	Aldh1a1	253.593	549.982	-1.11687	296.389	0.959444	-296.391
DOWN	Xirp2	10.8683	382.283	-5.13644	371.415	0.997105	-371.45
DOWN	F10	48.0016	141.553	-1.56019	93.5513	0.944872	-93.5643
DOWN	F12	28.0764	109.095	-1.95815	81.0185	0.945137	-81.0421
DOWN	Lcn2	9.0569	192.945	-4.41303	183.888	0.989881	-183.941
DOWN	Slco1b2	51.6243	165.896	-1.68416	114.272	0.961696	-114.284
DOWN	Obscn	156.684	400.315	-1.35327	243.631	0.969884	-243.634
DOWN	Acpp	127.702	497.689	-1.96246	369.987	0.986419	-369.992
DOWN	Apoc1	1698.17	3001.46	-0.821685	1303.29	0.93156	-1303.29
DOWN	Apoa1	653.003	1516.51	-1.21559	863.506	0.969596	-863.507
DOWN	Apoa2	201.063	649.16	-1.69092	448.096	0.984091	-448.1
DOWN	Gsta3	211.026	366.955	-0.798185	155.93	0.9127	-155.932
DOWN	Angptl3	50.7187	115.406	-1.18613	64.6875	0.9027	-64.6984
DOWN	Ldb3	20.8309	135.242	-2.69874	114.411	0.972786	-114.443
DOWN	Emb	1278.83	2947.36	-1.2046	1668.53	0.967132	-1668.53
DOWN	Pkhd1l1	225.517	446.297	-0.984769	220.78	0.936979	-220.783
DOWN	Serpina1c	105.966	320.072	-1.5948	214.106	0.978427	-214.112
DOWN	Serpina1d	119.551	323.678	-1.43693	204.127	0.970378	-204.132
DOWN	Serpina1a	127.702	325.481	-1.34979	197.779	0.967049	-197.784
DOWN	Serpina1b	265.367	735.714	-1.47116	470.347	0.977456	-470.349
DOWN	Fgb	316.992	778.09	-1.29549	461.098	0.969947	-461.1
DOWN	Fga	342.351	848.416	-1.3093	506.065	0.970209	-506.066
DOWN	Fgg	204.686	631.127	-1.62452	426.441	0.983673	-426.444
DOWN	H19	1981.65	4484.61	-1.17828	2502.96	0.96683	-2502.96
DOWN	Bhmt	250.876	568.916	-1.18124	318.04	0.963382	-318.042
DOWN	Prg4	84.2292	204.666	-1.28088	120.436	0.949281	-120.443
DOWN	Aldob	226.423	611.292	-1.43284	384.869	0.975754	-384.872
DOWN	Gda	359.559	602.276	-0.744196	242.717	0.914651	-242.718
DOWN	Igfbp2	152.156	283.106	-0.89579	130.95	0.921285	-130.953
DOWN	Igfbp1	17.2081	81.1449	-2.23741	63.9368	0.927552	-63.976
DOWN	Pik3c2g	61.5869	511.213	-3.05323	449.626	0.996641	-449.637
DOWN	Tceal7	4.52845	59.5063	-3.71595	54.9778	0.916403	-55.1033
DOWN	Xist	3.62276	13971.4	-11.9131	13967.7	0.999983	-13967.7
DOWN	Ryr1	24.4536	458.018	-4.22728	433.565	0.997724	-433.585
DOWN	Gypa	58.8699	834.891	-3.82599	776.021	0.998824	-776.031
DOWN	Gypc	339.634	565.31	-0.735061	225.676	0.913826	-225.677
DOWN	Hpd	111.4	272.286	-1.28938	160.886	0.958877	-160.892
DOWN	Hpx	326.954	1026.93	-1.65118	699.98	0.984899	-699.982
DOWN	Hrc	37.1333	115.406	-1.63593	78.2728	0.938937	-78.2899
DOWN	Akr1c6	36.2276	100.98	-1.47891	64.7528	0.914641	-64.7697
DOWN	Fetub	355.936	1385.78	-1.961	1029.84	0.988582	-1029.84
DOWN	Akr1d1	5490.29	9000.78	-0.713166	3510.48	0.911742	-3510.48
DOWN	Agxt	38.039	103.685	-1.44666	65.6462	0.915452	-65.6622
DOWN	Pgam2	5.43414	74.8337	-3.78356	69.3995	0.941881	-69.5026
DOWN	Ahsg	3315.73	9004.38	-1.4413	5688.65	0.978506	-5688.65
DOWN	Slc14a1	9.96259	67.6208	-2.76287	57.6582	0.920089	-57.7244
DOWN	Atp1b4	0.5	54.9982	-6.78131	54.4982	0.916698	-54.9185
DOWN	Mmel1	26.265	123.521	-2.23354	97.2556	0.961229	-97.2813
DOWN	Cacna1s	6.33983	127.127	-4.32568	120.787	0.977476	-120.865
DOWN	Slc39a8	86.0406	171.306	-0.993487	85.2654	0.903405	-85.2712
DOWN	Kel	6.33983	111.8	-4.14033	105.46	0.971438	-105.541
DOWN	Apobec2	44.3788	119.914	-1.43406	75.5354	0.928225	-75.549
DOWN	Adrb2	41.6618	105.488	-1.34029	63.8267	0.90942	-63.8407
DOWN	Cps1	746.289	1581.42	-1.08342	835.136	0.960805	-835.137
DOWN	Mmp8	8.15121	77.5385	-3.24983	69.3873	0.941176	-69.4634
DOWN	Mmp9	14.491	74.8337	-2.36853	60.3426	0.924031	-60.3891
DOWN	Cxadr	572.396	925.954	-0.693926	353.558	0.905422	-353.558
DOWN	Tal1	112.306	301.138	-1.42299	188.832	0.968877	-188.838
DOWN	Ikzf1	74.2666	172.208	-1.21336	97.941	0.935002	-97.9485
DOWN	Ltf	17.2081	386.791	-4.49039	369.583	0.997062	-369.61
DOWN	Nrap	11.774	354.333	-4.91143	342.559	0.996681	-342.594
DOWN	Eps8l1	81.5121	192.945	-1.2431	111.433	0.944899	-111.439
DOWN	Mrpl12	681.079	1219.88	-0.840844	538.8	0.932136	-538.801
DOWN	Atp2a1	24.4536	1071.11	-5.45292	1046.66	0.999248	-1046.67
DOWN	Smpdl3b	72.4552	250.648	-1.7905	178.193	0.976562	-178.201
DOWN	Hbb-bt	455.562	1449.79	-1.67012	994.228	0.9853	-994.229
DOWN	Hbb-bs	6453.04	16633.8	-1.36607	10180.8	0.975989	-10180.8
DOWN	Hemgn	28.0764	366.054	-3.70463	337.977	0.99633	-337.998
DOWN	Smtnl2	107.777	196.551	-0.866853	88.7739	0.900232	-88.7782
DOWN	Neb	274.424	3545.13	-3.69136	3270.71	0.99949	-3270.71
DOWN	Ambp	139.476	410.233	-1.55642	270.756	0.975078	-270.761
DOWN	Epb42	24.4536	366.054	-3.90393	341.6	0.996532	-341.623
DOWN	Ngp	1.81138	354.333	-7.61187	352.522	0.996857	-352.604
DOWN	Mylpf	24.4536	782.598	-5.00015	758.144	0.99893	-758.161
DOWN	Cst8	605.907	1256.85	-1.05264	650.938	0.959642	-650.939
DOWN	Tdo2	43.4731	120.816	-1.47461	77.3427	0.931249	-77.3567
DOWN	Acta1	49.813	2383.86	-5.58063	2334.05	0.999715	-2334.05
DOWN	Gcnt1	52.53	119.914	-1.19079	67.3842	0.907002	-67.3947
DOWN	Slfn14	0.90569	83.8498	-6.53265	82.9441	0.956681	-83.2009
DOWN	Ank1	163.93	488.673	-1.57579	324.743	0.982372	-324.747
DOWN	Omp	28.9821	91.9643	-1.66591	62.9822	0.918175	-63.0042
DOWN	Ctse	40.7561	527.442	-3.69393	486.686	0.99784	-486.7
DOWN	Pah	86.9463	198.354	-1.18988	111.408	0.941752	-111.414
DOWN	Hba-a1	1127.58	3068.18	-1.44415	1940.6	0.978261	-1940.6
DOWN	Hba-a2	461.902	1173.9	-1.34565	711.995	0.97472	-711.996
DOWN	4930486L24Rik	731.798	1210.86	-0.726519	479.065	0.911451	-479.066
DOWN	Plg	131.325	279.499	-1.0897	148.174	0.947115	-148.178
DOWN	Klf1	14.491	114.505	-2.98217	100.013	0.966837	-100.058
DOWN	Scarna10	181.138	328.186	-0.857425	147.048	0.921696	-147.051
DOWN	Actn2	23.5479	540.065	-4.51946	516.517	0.998284	-516.537
DOWN	Actn3	26.265	241.632	-3.20159	215.367	0.99151	-215.39
DOWN	AI662270	31.6992	100.079	-1.65862	68.3796	0.926966	-68.3997
DOWN	Pzp	439.26	1227.09	-1.4821	787.832	0.97838	-787.834
DOWN	Igf2	1016.18	1764.45	-0.796058	748.267	0.925432	-748.268
DOWN	Apoh	118.645	306.548	-1.36945	187.902	0.966307	-187.907
DOWN	Apof	128.608	328.186	-1.35153	199.578	0.967234	-199.583
DOWN	Apob	1569.56	3867.91	-1.30119	2298.35	0.971683	-2298.35
DOWN	Rhd	21.7366	171.306	-2.97838	149.569	0.982984	-149.599
DOWN	Kng1	196.535	492.279	-1.32469	295.745	0.971577	-295.748
DOWN	Rnu3a	268.99	498.591	-0.890303	229.601	0.933836	-229.602
DOWN	Spta1	96.9089	675.306	-2.80084	578.397	0.99586	-578.404
DOWN	Myom1	103.249	334.498	-1.69587	231.249	0.97996	-231.255
DOWN	Myom3	21.7366	102.784	-2.24141	81.047	0.949672	-81.078
DOWN	Myom2	0.90569	223.599	-7.94768	222.694	0.992961	-222.836
DOWN	Serpinf2	68.8325	211.878	-1.62208	143.046	0.969762	-143.055
DOWN	1700030C10Rik	78.7951	211.878	-1.42706	133.083	0.959924	-133.091
DOWN	Klhl31	1.81138	178.519	-6.62284	176.708	0.989102	-176.832
DOWN	Ces1c	193.818	565.31	-1.54434	371.492	0.977085	-371.495
DOWN	Klhl41	9.96259	82.9482	-3.05762	72.9856	0.944969	-73.0496
DOWN	Serpina6	67.0211	135.242	-1.01285	68.2205	0.901365	-68.228
DOWN	Ces2g	29.8878	90.1611	-1.59295	60.2733	0.914647	-60.2943
DOWN	Srl	385.824	735.714	-0.931202	349.89	0.939848	-349.891
DOWN	Serpind1	61.5869	137.045	-1.15395	75.4579	0.914796	-75.4667
DOWN	Serpinc1	191.101	507.607	-1.40938	316.506	0.972865	-316.509
DOWN	Myoz2	1.81138	92.8659	-5.67999	91.0545	0.963571	-91.2315
DOWN	Myoz1	3.62276	65.8176	-4.18331	62.1948	0.932034	-62.3353
DOWN	Tmcc2	321.52	859.235	-1.41814	537.715	0.976847	-537.717
DOWN	Cyp2d26	31.6992	158.683	-2.32364	126.984	0.97474	-127.006
DOWN	Ermap	18.1138	190.24	-3.39266	172.126	0.987993	-172.159
DOWN	Trf	4102.78	8336.29	-1.0228	4233.51	0.960361	-4233.51
DOWN	Ttn	345.068	23649.2	-6.09877	23304.2	1	-23304.2
DOWN	Ttr	272.613	976.444	-1.84068	703.831	0.987638	-703.834
DOWN	Cldn13	0.90569	53.195	-5.87613	52.2893	0.912014	-52.6185
DOWN	Mxd1	172.081	314.662	-0.870714	142.581	0.922382	-142.584
DOWN	Fbp1	47.0959	116.308	-1.30427	69.2119	0.914147	-69.2242
DOWN	Ceacam1	144.005	255.156	-0.825262	111.151	0.907496	-111.154
DOWN	ATP6	162.119	289.417	-0.8361	127.298	0.913471	-127.301
DOWN	Vtn	218.271	464.329	-1.08903	246.058	0.956433	-246.06
DOWN	Prodh	362.276	619.406	-0.773797	257.13	0.917936	-257.131
DOWN	Myh1	125.891	3509.97	-4.80121	3384.08	0.999805	-3384.08
DOWN	Myh2	30.7935	3125.88	-6.6655	3095.09	0.999801	-3095.1
DOWN	Myh3	8.15121	82.0466	-3.33136	73.8953	0.9468	-73.9704
DOWN	Myh8	18.1138	119.013	-2.71595	100.899	0.966204	-100.935
DOWN	Myh4	10.8683	572.523	-5.71914	561.654	0.998476	-561.684
DOWN	Myh7	3.62276	192.043	-5.7282	188.42	0.990397	-188.507
DOWN	Myl1	166.647	978.247	-2.5534	811.6	0.994558	-811.604
DOWN	Myl2	1.81138	51.3918	-4.82638	49.5804	0.904409	-49.8148
DOWN	Myot	94.1918	220.895	-1.22968	126.703	0.949937	-126.709
DOWN	Sigmar1	503.564	806.941	-0.680289	303.378	0.903485	-303.378
DOWN	Sypl2	8.15121	142.454	-4.12734	134.303	0.981613	-134.367
DOWN	LOC102634333	5.43414	71.2272	-3.7123	65.7931	0.936529	-65.8977
DOWN	Slc25a37	423.863	843.006	-0.991944	419.143	0.941775	-419.144
DOWN	Rhag	10.8683	160.487	-3.88426	149.618	0.984916	-149.669
DOWN	Slc38a3	48.9073	120.816	-1.30469	71.9085	0.916896	-71.9204
DOWN	Cd177	0.5	49.5886	-6.63194	49.0886	0.904409	-49.5345
DOWN	LOC101056219	18.1138	140.651	-2.95696	122.537	0.976009	-122.573
DOWN	Itgb1bp2	17.2081	73.9321	-2.10311	56.7239	0.914107	-56.7629
DOWN	S100a9	6.33983	608.587	-6.58488	602.247	0.998632	-602.283
DOWN	S100a8	4.52845	574.326	-6.98671	569.797	0.998516	-569.84
DOWN	Cd24a	1614.85	2869.83	-0.829567	1254.98	0.932594	-1254.98
DOWN	Rn7s2	13906	164557	-3.56481	150651	0.999404	-150651
DOWN	Lyz2	866.746	1917.73	-1.14572	1050.98	0.964323	-1050.98
DOWN	Cyp3a25	31.6992	89.2594	-1.49356	57.5603	0.902461	-57.5797
DOWN	Nxpe2	64.304	290.319	-2.17466	226.015	0.986996	-226.025
DOWN	Cyp3a11	149.439	412.938	-1.46637	263.499	0.974256	-263.503
DOWN	Tspan33	36.2276	153.274	-2.08095	117.046	0.969563	-117.065
DOWN	Cd1d1	1128.49	1791.5	-0.666774	663.01	0.90158	-663.01
DOWN	Tnni2	22.6423	441.789	-4.28627	419.147	0.997589	-419.169
DOWN	Tnnc2	17.2081	403.02	-4.54969	385.812	0.997257	-385.839
DOWN	LOC101056014	51319.1	478455	-3.22081	427136	0.999	-427136
DOWN	Akr1c18	5443.2	27541.5	-2.33908	22098.3	0.995356	-22098.3
DOWN	Slc4a1	163.93	2332.47	-3.8307	2168.54	0.999566	-2168.54
DOWN	Tnnt3	19.0195	947.593	-5.63872	928.573	0.999145	-928.59
DOWN	Tnnt1	25.3593	79.3417	-1.64556	53.9824	0.900411	-54.0075
DOWN	Trdn	2.71707	182.125	-6.06674	179.408	0.98942	-179.511
DOWN	Desi1	678.362	1087.34	-0.680679	408.98	0.904998	-408.981
DOWN	Mat1a	381.296	789.811	-1.0506	408.515	0.958403	-408.517
DOWN	Spp1	86.9463	238.025	-1.45292	151.079	0.964048	-151.086
DOWN	Btnl10	7.24552	86.5546	-3.57845	79.3091	0.953644	-79.3898
DOWN	Sptb	1248.04	1979.94	-0.665789	731.895	0.901686	-731.896
DOWN	Camp	0.5	124.422	-7.9591	123.922	0.978403	-124.178
DOWN	Car2	928.333	1788.8	-0.946275	860.463	0.942835	-860.463
DOWN	3425401B19Rik	7.24552	84.7514	-3.54808	77.5059	0.951245	-77.587
DOWN	Trim10	8.15121	165.896	-4.34712	157.745	0.986492	-157.805
DOWN	Pvalb	0.90569	147.864	-7.35104	146.958	0.984455	-147.142
DOWN	Ckmt2	3.62276	83.8498	-4.53265	80.227	0.954925	-80.355
DOWN	Myo18b	25.3593	127.127	-2.32568	101.768	0.964899	-101.794
DOWN	Ankrd23	49.813	127.127	-1.35168	77.3141	0.927695	-77.3259
DOWN	Blvrb	460.091	869.153	-0.917691	409.062	0.939841	-409.063
DOWN	Flnc	377.673	612.194	-0.696851	234.521	0.90427	-234.522
DOWN	Ccl9	80.6064	192.043	-1.25246	111.437	0.945141	-111.444
DOWN	Cyp2a12	67.9268	144.258	-1.0866	76.3309	0.912984	-76.3386
DOWN	Gm26232	204.686	357.939	-0.806303	153.253	0.917211	-153.255
DOWN	Itga4	304.312	536.458	-0.817915	232.146	0.925664	-232.148
DOWN	0610009B22Rik	182.044	307.449	-0.756063	125.405	0.90112	-125.408
DOWN	Itgam	187.478	329.088	-0.811752	141.61	0.91476	-141.612
DOWN	Slc43a1	101.437	241.632	-1.25222	140.194	0.954025	-140.2
DOWN	1300017J02Rik	48.9073	146.963	-1.58733	98.0552	0.953882	-98.0681
DOWN	Azgp1	32.6049	128.029	-1.97331	95.4238	0.955442	-95.4442
DOWN	Snora74a	201.063	384.988	-0.937163	183.924	0.933326	-183.927
DOWN	Casq1	21.7366	333.596	-3.93991	311.859	0.996042	-311.884

## Sheet: P12w M-F
Tag	GeneID	P12w_males	P12w_females	M	D	Probability	Ranking
UP	Fam50a	274.318	151.801	0.853665	122.517	0.907544	122.52
UP	Abca6	1062.46	414.105	1.35934	648.355	0.972636	648.357
UP	Bche	724.088	430.848	0.748986	293.24	0.910815	293.241
UP	Abcb1a	2148.59	1310.4	0.713381	838.19	0.904536	838.19
UP	Abcb1b	137365	26882.2	2.35329	110483	0.994909	110483
UP	Emc8	953.847	496.703	0.941374	457.144	0.936934	457.145
UP	Baiap2	405.211	237.748	0.769241	167.463	0.903957	167.465
UP	Supt3	722.696	282.395	1.35567	440.301	0.971411	440.303
UP	Eml5	3241.69	1985.7	0.7071	1255.99	0.905095	1255.99
UP	Ngfr	225.581	100.457	1.16707	125.125	0.941076	125.13
UP	Snap25	891.186	532.421	0.743158	358.765	0.911387	358.765
UP	Gm32819	353.689	80.3655	2.13784	273.324	0.986308	273.332
UP	Fam46c	401.034	168.544	1.2506	232.489	0.960327	232.493
UP	H2-Ab1	3472.84	1590.57	1.12658	1882.27	0.960748	1882.27
UP	Spag1	297.99	159.615	0.900671	138.376	0.916694	138.378
UP	Cyp2e1	6788.33	2274.79	1.57732	4513.54	0.984319	4513.54
UP	Fabp4	9236.31	5506.15	0.746272	3730.15	0.916132	3730.15
UP	Hist4h4	250.646	112.735	1.15272	137.911	0.942439	137.916
UP	Adra1d	214.442	59.1579	1.85794	155.284	0.971324	155.295
UP	Aplnr	384.324	141.756	1.43892	242.568	0.969399	242.572
UP	Layn	362.044	207.611	0.802285	154.433	0.905515	154.436
UP	Cad	788.142	477.728	0.722267	310.414	0.901874	310.415
UP	AA986860	547.244	116.083	2.23702	431.16	0.989989	431.166
UP	Abca8b	1647.3	910.809	0.854885	736.493	0.930466	736.493
UP	Abcd2	1272.72	764.588	0.735166	508.137	0.912952	508.137
UP	Chdh	246.469	113.851	1.11426	132.617	0.938774	132.622
UP	Kcna6	110.006	37.9504	1.53539	72.0554	0.922014	72.0717
UP	Kcna2	161.527	62.5065	1.3697	99.021	0.940151	99.0304
UP	Kcna1	189.377	75.9007	1.31908	113.476	0.946278	113.484
UP	C7	845.234	274.582	1.62211	570.652	0.982415	570.654
UP	Agtr2	1576.28	756.775	1.05859	819.51	0.957228	819.511
UP	Chn2	332.802	185.287	0.844903	147.515	0.911131	147.518
UP	Hp	1524.76	658.55	1.21122	866.213	0.963968	866.214
UP	Gm32584	1872.88	995.639	0.911566	877.244	0.936382	877.244
UP	Pde10a	2810.02	1330.49	1.07862	1479.53	0.958426	1479.53
UP	Kcnj4	54.3066	2.23237	4.60448	52.0743	0.909789	52.2774
UP	Alas2	540.281	213.192	1.34156	327.09	0.969416	327.092
UP	Kcnk1	827.132	121.664	2.76521	705.467	0.995417	705.473
UP	Dram1	634.97	354.947	0.839083	280.022	0.92305	280.024
UP	Kcnk9	1974.53	1071.54	0.881827	902.994	0.934	902.994
UP	Adarb1	1535.9	735.567	1.06216	800.336	0.957194	800.336
UP	Tmem52	118.361	40.1827	1.55854	78.1779	0.928484	78.1934
UP	Aldh1a1	2271.13	938.713	1.27465	1332.42	0.968571	1332.42
UP	Aldh1a7	686.492	272.35	1.33378	414.142	0.970792	414.144
UP	Htra3	407.996	87.0626	2.22843	320.933	0.988229	320.941
UP	Bspry	323.055	99.3406	1.70132	223.714	0.976415	223.721
UP	Pon1	193.554	50.2284	1.94616	143.326	0.969463	143.339
UP	Dll4	423.313	149.569	1.50091	273.744	0.972091	273.748
UP	1520401A03Rik	132.285	31.2532	2.08158	101.032	0.959021	101.054
UP	Acan	811.815	59.1579	3.77851	752.657	0.997934	752.666
UP	Ace2	550.029	296.906	0.889502	253.123	0.92945	253.125
UP	Apol6	380.146	196.449	0.952401	183.698	0.927879	183.7
UP	Plin4	3954.64	2145.31	0.882358	1809.33	0.934686	1809.33
UP	Plin5	153.173	50.2284	1.60858	102.944	0.951777	102.957
UP	Enpp6	154.565	55.8093	1.46964	98.7557	0.942913	98.7666
UP	Ngfrap1	744.976	447.591	0.735012	297.385	0.910038	297.386
UP	Gm42016	153.173	63.6227	1.26755	89.5499	0.928538	89.5589
UP	H2-M2	116.968	32.3694	1.85341	84.5987	0.942833	84.619
UP	Dpt	438.63	229.935	0.931783	208.696	0.929534	208.698
UP	Hdac1	1237.91	711.011	0.799966	526.902	0.919527	526.902
UP	Acp5	481.797	274.582	0.811189	207.215	0.916932	207.217
UP	Gm19665	343.942	174.125	0.982041	169.817	0.926496	169.82
UP	Gm31333	171.275	39.0665	2.13231	132.208	0.971081	132.225
UP	H2-Q6	103.043	41.2989	1.31908	61.7444	0.902164	61.7585
UP	Lctl	197.732	52.4608	1.91423	145.271	0.969773	145.284
UP	Susd3	980.304	26.7885	5.19354	953.516	0.998738	953.53
UP	Syn3	235.329	113.851	1.04753	121.478	0.933431	121.482
UP	Gsta3	626.615	358.296	0.806427	268.319	0.920388	268.32
UP	Hypm	128.108	12.2781	3.38321	115.83	0.972071	115.879
UP	4833422C13Rik	140.64	33.4856	2.0704	107.155	0.962111	107.175
UP	F11r	1271.33	661.899	0.941658	609.433	0.937846	609.434
UP	Mgl2	210.264	87.0626	1.27208	123.202	0.945144	123.208
UP	Serpina3n	187.984	90.4111	1.05604	97.5734	0.923279	97.5791
UP	Serpina3k	76.5863	2.23237	5.10044	74.3539	0.945838	74.5286
UP	Neurod4	183.807	65.855	1.48083	117.952	0.951386	117.961
UP	Gm30596	107.221	41.2989	1.37641	65.9219	0.90922	65.9362
UP	Mndal	919.035	553.629	0.731201	365.407	0.903412	365.407
UP	Sema7a	612.69	330.391	0.890982	282.299	0.930547	282.3
UP	Ggta1	541.674	270.117	1.00384	271.557	0.951575	271.558
UP	Adam12	175.452	83.714	1.06754	91.7382	0.91952	91.7444
UP	Cyp39a1	153.173	73.6683	1.05604	79.5042	0.909631	79.5112
UP	Fam13c	502.684	274.582	0.872416	228.102	0.926482	228.104
UP	Slc7a4	575.093	181.938	1.66035	393.155	0.981075	393.158
UP	Fes	231.151	120.548	0.939228	110.603	0.910876	110.607
UP	Mcf2l	768.648	445.359	0.787355	323.289	0.916714	323.29
UP	Sema6d	828.524	447.591	0.888363	380.933	0.93267	380.934
UP	Sema5b	866.121	189.752	2.19046	676.369	0.991298	676.373
UP	S1pr2	456.733	233.283	0.969268	223.45	0.931886	223.452
UP	Sema3g	282.673	140.64	1.00713	142.033	0.938845	142.037
UP	Gm39041	792.32	426.383	0.893932	365.936	0.932415	365.938
UP	Gm28382	460.91	226.586	1.02443	234.324	0.949838	234.326
UP	Gm40010	118.361	45.7637	1.37091	72.5969	0.918046	72.6099
UP	Gm41343	82.1562	8.9295	3.20172	73.2267	0.943465	73.2967
UP	Grin2c	245.076	91.5273	1.42096	153.549	0.960145	153.555
UP	Gal	257.608	104.922	1.29587	152.687	0.952928	152.692
UP	Tgfbi	2085.93	1030.24	1.01771	1055.69	0.956848	1055.69
UP	Ghr	3297.39	1838.36	0.842904	1459.03	0.928283	1459.03
UP	Prph	72.4088	7.81331	3.21216	64.5955	0.931516	64.6754
UP	Igfbp3	4926.59	1735.67	1.5051	3190.92	0.978007	3190.92
UP	Pik3ap1	914.858	306.951	1.57554	607.906	0.98258	607.909
UP	Gm8995	1631.98	899.647	0.859196	732.337	0.931156	732.338
UP	Acvr1c	1925.8	771.285	1.32012	1154.51	0.973171	1154.51
UP	5930430L01Rik	682.314	330.391	1.04626	351.923	0.954088	351.924
UP	Ctla2a	416.351	241.096	0.78819	175.254	0.908227	175.256
UP	Ctla2b	86.3336	25.6723	1.74971	60.6613	0.912067	60.6866
UP	Ryr2	1545.65	705.43	1.13164	840.22	0.959906	840.221
UP	Esm1	866.121	306.951	1.49656	559.17	0.976085	559.172
UP	Gys2	256.216	106.038	1.27278	150.178	0.95209	150.184
UP	Lpcat2	214.442	98.2245	1.12643	116.217	0.934572	116.223
UP	Lrrc32	295.205	138.407	1.0928	156.798	0.943529	156.802
UP	Lrrc3b	165.705	62.5065	1.40654	103.198	0.942853	103.208
UP	Slc9a7	4553.4	2834	0.684106	1719.4	0.900236	1719.4
UP	Lrrc4c	733.836	370.574	0.985695	363.262	0.936517	363.263
UP	Optn	2092.89	1231.15	0.765488	861.74	0.91702	861.74
UP	Lgals12	330.017	168.544	0.969414	161.473	0.925251	161.476
UP	Ifi27l2a	2188.98	770.169	1.50701	1418.81	0.977626	1418.81
UP	Gzf1	1474.63	827.095	0.834233	647.539	0.926691	647.54
UP	Nnat	1430.07	708.779	1.01268	721.296	0.956212	721.297
UP	Id1	324.447	120.548	1.42837	203.899	0.96669	203.904
UP	Card10	105.828	33.4856	1.66011	72.3427	0.928249	72.3617
UP	Cx3cr1	618.26	346.018	0.837367	272.242	0.922774	272.243
UP	Smagp	271.533	140.64	0.949126	130.894	0.918167	130.897
UP	Il6ra	199.124	91.5273	1.12139	107.597	0.930924	107.603
UP	Bhlhe41	715.734	433.081	0.724787	282.653	0.901141	282.654
UP	Paqr4	448.378	245.561	0.868633	202.817	0.924568	202.819
UP	Yod1	779.788	423.035	0.882305	356.753	0.931106	356.754
UP	Orm1	845.234	445.359	0.924383	399.875	0.934905	399.876
UP	Plxdc1	104.436	37.9504	1.46043	66.4855	0.913483	66.5015
UP	Gm33219	229.759	102.689	1.16184	127.07	0.939834	127.075
UP	Snord17	7030.62	2667.69	1.39806	4362.93	0.97481	4362.93
UP	Gm33293	226.974	62.5065	1.86045	164.467	0.972781	164.478
UP	Snord22	210.264	108.27	0.957567	101.994	0.907083	101.999
UP	Neurl3	225.581	113.851	0.9865	111.73	0.912023	111.735
UP	Jun	5631.18	2836.23	0.989462	2794.95	0.940198	2794.95
UP	Gpr22	1139.05	667.48	0.771031	471.567	0.915597	471.568
UP	B3gntl1	359.259	188.636	0.929423	170.624	0.925335	170.626
UP	Lncbate1	104.436	31.2532	1.74054	73.1826	0.930456	73.2033
UP	Tmem182	167.097	80.3655	1.05604	86.7319	0.915627	86.7383
UP	Tmem196	513.824	258.955	0.988572	254.869	0.933626	254.871
UP	Chrm3	243.684	88.1788	1.46651	155.505	0.961495	155.512
UP	Dsg2	350.904	148.453	1.24107	202.452	0.957968	202.455
UP	Tmem117	153.173	68.0874	1.1697	85.0851	0.920678	85.0932
UP	Osmr	882.831	473.263	0.899494	409.568	0.933306	409.569
UP	Rpph1	145926	70603.3	1.04743	75322.8	0.958446	75322.8
UP	Adrb3	410.781	206.495	0.992265	204.286	0.9305	204.289
UP	Npr3	2073.4	709.895	1.54632	1363.5	0.977694	1363.51
UP	Bmp7	1584.64	834.908	0.924466	749.732	0.93687	749.732
UP	Gm32091	162.92	62.5065	1.38209	100.413	0.941096	100.423
UP	Fmnl2	2486.97	1256.83	0.984601	1230.14	0.939723	1230.14
UP	Kcnj10	143.425	55.8093	1.36172	87.6159	0.932172	87.6264
UP	Snora81	1314.5	626.181	1.06986	688.318	0.957194	688.319
UP	Gm9801	189.377	92.6435	1.0315	96.7335	0.921889	96.739
UP	Slc16a2	1382.73	744.497	0.893183	638.234	0.934582	638.234
UP	Snora23	2102.64	891.833	1.23736	1210.81	0.967363	1210.81
UP	Chchd6	353.689	202.03	0.807914	151.66	0.909705	151.662
UP	Uqcrq	751.938	457.637	0.716411	294.301	0.901464	294.302
UP	Chchd5	483.19	280.163	0.786324	203.027	0.911353	203.028
UP	Podxl2	1154.36	616.135	0.905779	538.229	0.935362	538.23
UP	P3h4	533.319	318.113	0.745458	215.206	0.907201	215.207
UP	Col6a5	438.63	177.474	1.3054	261.157	0.963076	261.16
UP	Col6a6	154.565	73.6683	1.0691	80.8967	0.910717	80.9038
UP	Lep	332.802	69.2036	2.26575	263.599	0.98651	263.608
UP	Cfap69	646.11	329.275	0.972485	316.835	0.935554	316.836
UP	Gm34321	417.743	133.942	1.641	283.801	0.97874	283.806
UP	Prss35	18848.6	4694.68	2.00536	14153.9	0.992328	14153.9
UP	Apold1	300.775	145.104	1.0516	155.671	0.942126	155.674
UP	Cxcl12	1108.41	572.604	0.952885	535.808	0.937799	535.809
UP	Osbpl3	3837.67	2043.74	0.90902	1793.93	0.937122	1793.93
UP	Lpl	10270.9	4911.22	1.06441	5359.69	0.958486	5359.69
UP	Lsr	139.248	65.855	1.08029	73.3927	0.90388	73.4007
UP	Cdh19	423.313	161.847	1.38709	261.466	0.968339	261.47
UP	Prdm1	253.431	83.714	1.59805	169.717	0.970476	169.724
UP	4933403O08Rik	341.157	178.59	0.933785	162.567	0.924144	162.57
UP	Rapgef3	445.593	236.632	0.913083	208.961	0.927946	208.963
UP	Adtrp	154.565	45.7637	1.75594	108.801	0.955969	108.816
UP	Slc15a2	151.78	54.6932	1.47255	97.0869	0.942345	97.0981
UP	Me1	45234.6	24210.1	0.901819	21024.5	0.936735	21024.5
UP	Mrpl12	863.336	244.445	1.82041	618.891	0.985574	618.894
UP	Gm10400	334.195	154.034	1.11744	180.161	0.948526	180.164
UP	Hbb-bt	609.905	320.346	0.928956	289.56	0.933606	289.561
UP	Hbb-bs	9867.1	3710.21	1.41113	6156.89	0.974931	6156.89
UP	Agpat9	403.819	239.98	0.750792	163.838	0.90145	163.84
UP	Agpat4	983.089	449.823	1.12796	533.266	0.958921	533.267
UP	Zfp273	339.765	177.474	0.93693	162.291	0.924669	162.294
UP	Lair1	356.474	155.15	1.20013	201.324	0.954876	201.328
UP	Zfp248	210.264	113.851	0.885055	96.4131	0.900377	96.4171
UP	Mkx	527.749	276.814	0.930933	250.935	0.932142	250.936
UP	Mmd	2943.7	1757.99	0.743699	1185.7	0.914604	1185.7
UP	Acsbg1	10850.2	4233.7	1.35773	6616.49	0.974362	6616.49
UP	Nt5e	388.501	119.432	1.70173	269.069	0.978737	269.075
UP	Tmem200a	3035.6	1410.86	1.10541	1624.74	0.959553	1624.74
UP	Bcl6b	495.722	289.092	0.778001	206.63	0.910468	206.631
UP	Alpl	146.21	55.8093	1.38946	90.4008	0.935012	90.4115
UP	Mvd	232.544	108.27	1.10287	124.274	0.936305	124.279
UP	Slc18a2	732.443	424.151	0.788139	308.292	0.91632	308.293
UP	Ankef1	123.931	45.7637	1.43726	78.1669	0.926994	78.1801
UP	Prex2	2080.36	1202.13	0.791237	878.228	0.9202	878.229
UP	Nell2	90.5111	24.5561	1.88201	65.9549	0.922303	65.9818
UP	Gm32304	157.35	25.6723	2.61569	131.678	0.975301	131.704
UP	Zdbf2	2624.82	1367.33	0.940858	1257.49	0.938986	1257.49
UP	Lefty1	291.028	145.104	1.00407	145.924	0.939484	145.927
UP	Ccdc114	341.157	183.055	0.898162	158.102	0.920903	158.105
UP	Acot12	69.6239	8.9295	2.96293	60.6944	0.924039	60.7667
UP	Pfkfb2	2602.54	1048.1	1.31215	1554.44	0.969103	1554.44
UP	Ccdc160	792.32	419.686	0.916772	372.634	0.934541	372.635
UP	Tnfsf10	728.266	294.673	1.30535	433.593	0.966653	433.594
UP	Rasgrp3	1081.96	607.206	0.833384	474.75	0.925772	474.75
UP	Aif1l	1567.93	894.066	0.810408	673.864	0.925052	673.865
UP	Hao2	8460.69	4900.06	0.787977	3560.63	0.921206	3560.63
UP	Tdrp	772.825	429.732	0.846705	343.093	0.92764	343.094
UP	Mamld1	1040.18	452.056	1.20226	588.125	0.96316	588.126
UP	Snord118	401.034	205.378	0.965439	195.655	0.929639	195.658
UP	Necab1	541.674	302.487	0.840553	239.187	0.92127	239.189
UP	Kcnmb4	65.4465	12.2781	2.41423	53.1684	0.907036	53.2232
UP	Ctsc	1601.35	942.062	0.765395	659.288	0.916586	659.288
UP	Klra2	246.469	100.457	1.29483	146.012	0.951585	146.017
UP	Ltbp1	1002.58	545.815	0.877238	456.769	0.932368	456.769
UP	Snord15b	3066.24	977.78	1.64889	2088.46	0.984148	2088.46
UP	Snord15a	194.947	101.573	0.940564	93.3739	0.901844	93.3786
UP	Cxcr4	600.158	340.437	0.817954	259.721	0.920745	259.722
UP	Dock6	658.642	382.852	0.782707	275.79	0.914244	275.791
UP	Egfl7	916.25	482.193	0.926132	434.058	0.93617	434.059
UP	St3gal5	3141.43	1366.21	1.20124	1775.22	0.964644	1775.22
UP	Hba-a1	1409.19	718.824	0.971152	690.363	0.938865	690.364
UP	Cenpq	286.85	159.615	0.845705	127.236	0.909176	127.238
UP	4732440D04Rik	448.378	254.491	0.817102	193.887	0.916408	193.889
UP	Bri3	318.877	159.615	0.998408	159.263	0.94221	159.266
UP	Ppp4r4	193.554	88.1788	1.13424	105.376	0.93011	105.382
UP	Ppl	311.915	73.6683	2.08204	238.247	0.984548	238.256
UP	Cpne8	328.625	167.428	0.9729	161.197	0.925251	161.2
UP	Nabp1	1243.48	641.808	0.954174	601.675	0.938145	601.676
UP	Tmem120b	469.265	267.885	0.80879	201.38	0.916421	201.382
UP	Atp10d	392.679	185.287	1.08359	207.392	0.949293	207.395
UP	Flrt1	775.61	208.727	1.89371	566.883	0.985834	566.886
UP	Aifm3	405.211	166.312	1.28478	238.899	0.961814	238.903
UP	Sctr	200.517	75.9007	1.40154	124.616	0.951228	124.624
UP	Hsd3b6	1691.86	548.048	1.62624	1143.81	0.983633	1143.81
UP	Magi1	1019.29	544.699	0.904038	474.594	0.933939	474.595
UP	Trpc6	252.038	135.059	0.900058	116.98	0.90996	116.983
UP	Myo1a	424.706	35.718	3.57174	388.988	0.995575	389.004
UP	Apln	360.652	154.034	1.22736	206.618	0.958227	206.622
UP	Myo7a	6593.38	3687.88	0.838226	2905.5	0.928626	2905.5
UP	Znf41-ps	406.604	236.632	0.78098	169.972	0.906299	169.974
UP	Samd12	1900.73	969.966	0.970548	930.766	0.939336	930.766
UP	Cep57l1	257.608	143.988	0.83923	113.62	0.901178	113.623
UP	Apod	291.028	133.942	1.11954	157.085	0.945195	157.089
UP	Insig1	2365.82	1349.47	0.809947	1016.35	0.925702	1016.35
UP	Lsamp	648.895	381.736	0.765409	267.159	0.911902	267.16
UP	Nol4l	363.437	202.03	0.847136	161.407	0.916771	161.409
UP	Etnk2	229.759	84.8302	1.43747	144.929	0.958416	144.936
UP	Sdk1	783.965	434.197	0.85244	349.768	0.927764	349.769
UP	Cabp1	137.855	18.9752	2.86097	118.88	0.97168	118.915
UP	Slc22a15	239.506	95.9921	1.31908	143.514	0.955357	143.52
UP	Lancl3	377.361	212.076	0.831369	165.286	0.913874	165.288
UP	Ccdc39	108.613	44.6475	1.28255	63.9658	0.900787	63.9786
UP	Fgf11	455.34	113.851	1.9998	341.489	0.987842	341.495
UP	Adamts6	683.707	377.271	0.857775	306.435	0.927539	306.437
UP	Rnu3a	1289.43	746.729	0.788082	542.705	0.919207	542.706
UP	Gimap5	231.151	106.038	1.12426	125.114	0.93763	125.119
UP	Gimap6	1863.14	1129.58	0.721944	733.554	0.905418	733.554
UP	Rnu12	3485.37	1147.44	1.60289	2337.93	0.984117	2337.93
UP	Rnu11	1272.72	540.234	1.23626	732.49	0.966623	732.491
UP	Aqp7	343.942	137.291	1.32493	206.651	0.96419	206.655
UP	Slc45a3	577.878	229.935	1.32954	347.944	0.969773	347.946
UP	Acvr1	2282.27	848.302	1.42782	1433.97	0.976122	1433.97
UP	Inhbb	229.759	114.967	0.998897	114.792	0.930372	114.796
UP	Dusp10	314.7	168.544	0.90085	146.156	0.918571	146.159
UP	Gvin1	231.151	112.735	1.0359	118.416	0.932139	118.421
UP	Nr1h3	434.453	244.445	0.829691	190.008	0.917087	190.01
UP	Rbp4	265.963	135.059	0.977641	130.905	0.918591	130.908
UP	Shh	466.48	277.931	0.747091	188.549	0.904745	188.551
UP	Ces1f	760.293	250.026	1.60448	510.267	0.982018	510.27
UP	Tmcc3	562.561	330.391	0.767834	232.17	0.910196	232.171
UP	Art3	335.587	169.66	0.984037	165.927	0.925941	165.93
UP	Ppp1r3c	382.931	210.959	0.860121	171.972	0.918999	171.974
UP	Ppp1r3b	736.621	340.437	1.11353	396.184	0.956609	396.185
UP	Scn9a	185.2	89.295	1.05243	95.9046	0.921711	95.9104
UP	Nup62cl	488.76	195.333	1.32319	293.427	0.968511	293.43
UP	Scn7a	1650.09	1007.92	0.711165	642.169	0.904078	642.17
UP	Zbtb37	825.739	498.936	0.726833	326.804	0.902705	326.805
UP	Gm1966	433.061	222.121	0.963222	210.939	0.930773	210.942
UP	Aspn	428.883	170.777	1.32847	258.107	0.967289	258.11
UP	Sgcd	1254.62	700.965	0.839838	553.657	0.926768	553.658
UP	LOC108168421	246.469	133.942	0.879791	112.526	0.907066	112.53
UP	Gm13481	96.081	10.0457	3.25768	86.0353	0.955683	86.0969
UP	Gm13486	214.442	93.7597	1.19354	120.682	0.939764	120.688
UP	Slit1	932.96	339.321	1.45917	593.639	0.975648	593.641
UP	Pde3b	1764.27	952.107	0.889874	812.162	0.934986	812.162
UP	Adgrg1	547.244	262.304	1.06094	284.94	0.95283	284.942
UP	Adgrg2	240.899	98.2245	1.29427	142.674	0.950693	142.68
UP	Map3k9	259.001	139.523	0.89245	119.477	0.910775	119.481
UP	Map3k1	2920.03	1734.55	0.751416	1185.47	0.915509	1185.47
UP	Uty	3520.18	0.5	12.7814	3519.68	0.999593	3519.71
UP	Smarca1	4045.15	1826.08	1.14744	2219.07	0.962222	2219.07
UP	Megf10	206.087	78.1331	1.39925	127.954	0.95216	127.961
UP	Sel1l3	164.312	49.1122	1.74229	115.2	0.958614	115.213
UP	Hhex	2729.26	483.309	2.49749	2245.95	0.994663	2245.95
UP	Zfp28	200.517	100.457	0.997147	100.06	0.924012	100.065
UP	Tenm1	91.9035	30.137	1.60858	61.7665	0.912619	61.7874
UP	Gm12240	59.8765	4.46475	3.74534	55.4118	0.916044	55.5382
UP	Gm26871	875.869	423.035	1.04994	452.834	0.955438	452.835
UP	Fam198b	2777.99	663.015	2.06693	2114.98	0.991853	2114.98
UP	Gm38865	374.577	179.706	1.05962	194.87	0.947688	194.873
UP	Ephx2	1496.91	661.899	1.17731	835.015	0.963342	835.016
UP	Serinc5	3868.3	2258.05	0.776626	1610.26	0.919732	1610.26
UP	Tle2	253.431	100.457	1.33502	152.974	0.957285	152.98
UP	Tle6	485.975	217.656	1.15883	268.318	0.95634	268.321
UP	Steap4	1260.19	598.276	1.07476	661.916	0.957117	661.917
UP	Nptx1	164.312	69.2036	1.24752	95.1088	0.931833	95.117
UP	Tll1	339.765	189.752	0.840422	150.013	0.911734	150.015
UP	Mxra7	1981.5	1069.31	0.889914	912.189	0.935191	912.189
UP	Bbs12	768.648	404.06	0.927754	364.588	0.935248	364.589
UP	Mamstr	80.7637	24.5561	1.71762	56.2076	0.903685	56.2338
UP	Procr	544.459	312.532	0.800817	231.926	0.913736	231.928
UP	Sorcs1	123.931	34.6018	1.84061	89.3287	0.946699	89.3477
UP	Raph1	8325.62	3889.91	1.09782	4435.71	0.95989	4435.71
UP	Clip4	385.716	223.237	0.788962	162.479	0.906373	162.481
UP	Myt1	264.571	145.104	0.866563	119.466	0.909173	119.47
UP	Sigmar1	777.003	463.218	0.746229	313.785	0.91132	313.786
UP	Ildr2	815.992	444.242	0.877208	371.75	0.931338	371.751
UP	Epha2	572.308	309.184	0.888328	263.125	0.929807	263.126
UP	Slc35d3	502.684	284.628	0.820577	218.057	0.918501	218.058
UP	Pitpnm3	132.285	32.3694	2.03095	99.916	0.957972	99.9366
UP	Clic1	1840.86	1061.49	0.794281	779.362	0.920022	779.362
UP	Pak3	2331.01	1180.93	0.981035	1150.08	0.939646	1150.08
UP	Mpzl1	250.646	110.503	1.18157	140.143	0.945228	140.148
UP	Rgs5	3245.87	1458.86	1.15377	1787.01	0.962094	1787.01
UP	Ggt5	359.259	205.378	0.806741	153.881	0.910115	153.883
UP	Mctp1	196.339	93.7597	1.06631	102.58	0.926095	102.585
UP	Tnfrsf12a	1400.83	637.343	1.13614	763.49	0.960909	763.491
UP	LOC102635638	342.55	63.6227	2.4287	278.927	0.988862	278.937
UP	Trank1	14426.1	4724.82	1.61035	9701.25	0.984511	9701.25
UP	Slc25a30	3542.46	1053.68	1.74932	2488.78	0.985288	2488.78
UP	Rhcg	221.404	83.714	1.40314	137.69	0.954815	137.697
UP	Rab11fip1	555.599	218.773	1.34461	336.826	0.969587	336.829
UP	Inmt	246.469	98.2245	1.32725	148.244	0.956427	148.25
UP	Arhgap15	270.141	145.104	0.896621	125.036	0.91317	125.04
UP	Arhgap27	242.291	126.129	0.94184	116.162	0.913096	116.166
UP	Ebf1	1307.54	667.48	0.970055	640.057	0.938697	640.058
UP	Greb1	3690.07	1208.83	1.61003	2481.24	0.984131	2481.24
UP	Tmem204	1786.55	1069.31	0.740499	717.242	0.913867	717.242
UP	Vaultrc5	2312.91	1115.07	1.05257	1197.83	0.957474	1197.84
UP	Zadh2	1501.09	905.228	0.729659	595.863	0.905401	595.864
UP	Nudt4	3736.02	2290.42	0.705892	1445.6	0.905196	1445.6
UP	Eif2s3y	1893.77	1.11619	10.7285	1892.65	0.999374	1892.68
UP	LOC108168899	220.011	107.154	1.03789	112.858	0.929931	112.862
UP	Hoxa3	148.995	62.5065	1.25319	86.4887	0.925446	86.4977
UP	Gm36556	119.753	52.4608	1.19075	67.2923	0.902392	67.3028
UP	Hmox1	2131.88	488.89	2.12455	1642.99	0.99187	1642.99
UP	2410006H16Rik	293.813	155.15	0.921234	138.663	0.918457	138.666
UP	Arhgef10l	360.652	187.519	0.943566	173.132	0.926304	173.135
UP	Zfp759	420.528	216.54	0.957567	203.988	0.930224	203.99
UP	S100a4	139.248	62.5065	1.15558	76.7413	0.910771	76.75
UP	Lrfn4	116.968	50.2284	1.21954	66.7397	0.903917	66.7509
UP	Cd24a	1044.36	493.355	1.08192	551.004	0.956881	551.005
UP	2010109I03Rik	377.361	47.996	2.97496	329.365	0.993014	329.379
UP	Cd200	1217.03	619.484	0.974221	597.542	0.938522	597.543
UP	Mir6516	524.964	283.511	0.888812	241.453	0.928818	241.454
UP	Gm454	104.436	37.9504	1.46043	66.4855	0.913483	66.5015
UP	LOC108168762	423.313	247.794	0.772587	175.52	0.905061	175.521
UP	Micall2	189.377	92.6435	1.0315	96.7335	0.921889	96.739
UP	Efnb2	822.954	299.138	1.46	523.816	0.975244	523.818
UP	LOC108168753	963.595	495.587	0.959288	468.008	0.937624	468.009
UP	Efna1	235.329	130.594	0.84959	104.735	0.900367	104.738
UP	Stk32a	509.647	285.744	0.834775	223.903	0.91985	223.905
UP	Phyhd1	196.339	95.9921	1.03236	100.347	0.92412	100.353
UP	Zfp697	190.769	89.295	1.09518	101.474	0.926822	101.48
UP	Rn7sk	1.11869e+06	561534	0.994372	557161	0.940669	557161
UP	Cited1	118.361	8.9295	3.72847	109.431	0.970146	109.495
UP	4930557A04Rik	103.043	11.1619	3.2066	91.8815	0.959365	91.9374
UP	Fgd2	112.791	39.0665	1.52964	73.7242	0.923185	73.74
UP	Fgd5	1017.9	611.67	0.734771	406.231	0.904008	406.231
UP	Cysltr2	119.753	46.8799	1.35302	72.8732	0.91778	72.8858
UP	Frmd6	3412.96	1432.07	1.25292	1980.9	0.967966	1980.9
UP	Tpm2	1158.54	540.234	1.10065	618.307	0.958194	618.308
UP	Hapln1	324.447	186.403	0.799557	138.044	0.901962	138.046
UP	Tspan11	410.781	210.959	0.961404	199.822	0.929878	199.824
UP	Nup210	272.926	132.826	1.03897	140.099	0.938613	140.103
UP	Gm15411	417.743	178.59	1.22597	239.153	0.960408	239.157
UP	Sytl5	5044.95	2296	1.13572	2748.95	0.962053	2748.95
UP	Gnpda1	1003.98	588.231	0.771272	415.746	0.915045	415.747
UP	Tubb6	1410.58	777.982	0.858479	632.598	0.930887	632.598
UP	Tubb3	175.452	55.8093	1.6525	119.643	0.958961	119.654
UP	LOC108169046	100.258	39.0665	1.35972	61.1919	0.902517	61.207
UP	LOC108169013	366.222	194.217	0.915051	172.005	0.924817	172.008
UP	LOC101056014	58925.5	17718.4	1.73365	41207.1	0.985164	41207.1
UP	Slc4a8	402.426	234.399	0.779756	168.027	0.906141	168.029
UP	Cidec	3563.35	1628.52	1.12968	1934.83	0.960754	1934.83
UP	Nudt18	285.458	150.685	0.92174	134.773	0.917565	134.776
UP	Penk	848.019	387.317	1.13058	460.702	0.958443	460.703
UP	Runx2	732.443	174.125	2.07259	558.318	0.99012	558.322
UP	Pdia5	369.007	209.843	0.814335	159.163	0.911145	159.166
UP	Cdc14a	633.577	382.852	0.726734	250.725	0.900286	250.726
UP	E030011O05Rik	300.775	150.685	0.997147	150.09	0.940571	150.093
UP	Prrg4	604.335	232.167	1.38019	372.168	0.971024	372.171
UP	Sh3bp5	1769.84	1046.98	0.75738	722.856	0.915442	722.856
UP	Plbd1	634.97	364.993	0.798819	269.977	0.915607	269.978
UP	LOC102636514	282.673	149.569	0.918322	133.104	0.917303	133.107
UP	Adipoq	5216.22	2985.8	0.804888	2230.42	0.921492	2230.42
UP	Stxbp5l	964.987	332.624	1.53662	632.363	0.976573	632.365
UP	Col28a1	208.872	69.2036	1.5937	139.668	0.964829	139.677
UP	Fam107a	416.351	224.354	0.892026	191.997	0.925271	191.999
UP	Slc5a6	675.352	399.595	0.757101	275.757	0.910936	275.758
UP	Glul	30364.4	17252.9	0.81554	13111.5	0.927505	13111.5
UP	Nmrk1	259.001	137.291	0.91572	121.71	0.91351	121.713
UP	Gm4924	438.63	262.304	0.741767	176.327	0.902335	176.328
UP	Tmod1	207.479	106.038	0.968389	101.441	0.907241	101.446
UP	Tshr	288.243	150.685	0.935747	137.558	0.919577	137.561
UP	Speg	282.673	141.756	0.995727	140.917	0.93833	140.921
UP	Hpgd	348.119	174.125	0.999458	173.994	0.94433	173.997
UP	Gpihbp1	981.697	574.836	0.772126	406.861	0.914927	406.861
UP	Tsku	629.4	289.092	1.12245	340.308	0.956653	340.309
UP	Adcy7	856.374	502.284	0.769737	354.09	0.914143	354.091
UP	Tex16	520.787	266.769	0.965103	254.018	0.933589	254.02
UP	Odc1	6387.3	3857.54	0.727523	2529.75	0.907013	2529.75
UP	P2ry13	135.07	56.9255	1.24656	78.1448	0.918511	78.1548
UP	Nab2	621.045	342.669	0.857881	278.376	0.926751	278.377
UP	Pgm3	3305.74	1501.27	1.13879	1804.47	0.961872	1804.47
UP	Rmrp	50407.7	22641.9	1.15465	27765.8	0.962743	27765.8
UP	Egr1	403.819	200.914	1.00713	202.905	0.947577	202.907
UP	2610001J05Rik	445.593	247.794	0.846588	197.799	0.921354	197.801
UP	Matn2	2162.52	1286.96	0.748741	875.554	0.915088	875.555
UP	Car3	32403	17132.4	0.919402	15270.6	0.938472	15270.6
UP	Srd5a2	34293.9	1451.04	4.56279	32842.9	0.999966	32842.9
UP	Gnb4	1026.26	521.259	0.977318	504.997	0.938017	504.998
UP	Rnd3	1556.79	809.236	0.943943	747.555	0.938239	747.555
UP	Gm29907	126.715	44.6475	1.50494	82.068	0.931849	82.0818
UP	Nlrp1c-ps	118.361	36.8342	1.68407	81.5264	0.937503	81.5438
UP	Sqle	607.12	362.761	0.742964	244.36	0.908039	244.361
UP	LOC108168202	353.689	198.681	0.832027	155.008	0.912275	155.01
UP	Gm4759	355.082	199.797	0.829613	155.284	0.912275	155.287
UP	Rabep2	768.648	442.01	0.798243	326.638	0.917219	326.639
UP	Bean1	232.544	78.1331	1.5735	154.411	0.962026	154.419
UP	Fnbp1l	1204.49	639.575	0.913241	564.918	0.935521	564.919
UP	Rny1	2177.84	849.418	1.35835	1328.42	0.973669	1328.42
UP	Cblb	3073.2	1782.55	0.785798	1290.65	0.920705	1290.65
UP	LOC102636309	86.3336	27.9047	1.62942	58.4289	0.907299	58.4517
UP	Dennd4a	2343.54	1262.41	0.892512	1081.13	0.93543	1081.13
UP	Kdm5d	1395.26	0.5	11.4463	1394.76	0.999169	1394.81
UP	Gm40812	316.092	31.2532	3.33827	284.839	0.993334	284.859
UP	Gm38504	356.474	152.918	1.22104	203.557	0.957948	203.56
UP	St18	1127.91	610.554	0.885457	517.353	0.933959	517.353
UP	LOC108168104	274.318	143.988	0.9299	130.33	0.917303	130.333
UP	Eppk1	621.045	339.321	0.872048	281.724	0.928898	281.726
UP	Sulf2	3113.58	1620.7	0.941954	1492.88	0.939111	1492.88
UP	Gas2l3	367.614	139.523	1.39769	228.091	0.9667	228.095
UP	Fndc4	307.738	142.872	1.10698	164.866	0.94541	164.869
UP	Ednrb	2457.72	1456.62	0.754694	1001.1	0.915307	1001.1
UP	Erlin1	967.772	516.795	0.905076	450.977	0.934757	450.978
UP	Ccr1	228.366	62.5065	1.86927	165.86	0.97337	165.87
UP	Ccr5	165.705	73.6683	1.1695	92.0365	0.925944	92.0439
UP	Jchain	110.006	37.9504	1.53539	72.0554	0.922014	72.0717
UP	Gm12002	100.258	26.7885	1.90404	73.4699	0.932755	73.4946
UP	Cmtm3	1631.98	973.315	0.745648	658.669	0.914634	658.669
UP	Cyyr1	938.53	536.886	0.805787	401.644	0.923282	401.645
UP	Gm26232	497.115	265.652	0.904038	231.462	0.928468	231.464
UP	Gm39552	470.657	0.5	9.87853	470.157	0.997157	470.261
UP	Cyp4f14	469.265	265.652	0.820863	203.613	0.91733	203.614
UP	Itga8	2069.22	1068.19	0.953919	1001.03	0.939054	1001.03
UP	Slc1a3	881.438	406.292	1.11734	475.146	0.958402	475.148
UP	Dgkh	2063.65	1211.06	0.768926	852.589	0.916986	852.59
UP	Dgkk	314.7	71.436	2.13925	243.264	0.984999	243.273
UP	Ciita	302.168	140.64	1.10335	161.528	0.944831	161.532
UP	H2-Eb1	2194.54	1269.1	0.790111	925.44	0.920297	925.441
UP	5031414D18Rik	162.92	30.137	2.43455	132.783	0.973464	132.805
UP	Maoa	4091.1	1794.83	1.18864	2296.27	0.964654	2296.27
UP	Medag	249.254	91.5273	1.44534	157.726	0.961034	157.733
UP	Gm40647	160.135	41.2989	1.95511	118.836	0.962232	118.852
UP	Slc30a2	729.658	329.275	1.14793	400.383	0.959153	400.385
UP	Dyrk3	178.237	89.295	0.997147	88.9422	0.916307	88.9478
UP	Klf10	1370.2	783.563	0.806263	586.635	0.924699	586.635
UP	H2-DMa	359.259	207.611	0.791144	151.648	0.904448	151.651
UP	LOC108169205	2365.82	1451.04	0.70525	914.777	0.904681	914.777
UP	F13a1	310.523	174.125	0.834573	136.397	0.908076	136.4
UP	Nek5	1385.52	551.396	1.32926	834.119	0.9727	834.12
UP	Rnu1a1	57718.2	30518.8	0.919329	27199.4	0.938509	27199.4
UP	1810011O10Rik	1683.51	877.323	0.940289	806.183	0.938354	806.183
UP	Rbfox1	529.142	264.536	1.00019	264.605	0.951269	264.607
UP	Rrad	164.312	31.2532	2.39436	133.059	0.973693	133.081
UP	Snora74a	1400.83	715.476	0.96931	685.357	0.938859	685.357
UP	Gm39746	257.608	120.548	1.09557	137.06	0.939892	137.065
UP	Grk5	2403.42	1214.41	0.98483	1189.01	0.939683	1189.01
UP	Snora73b	1495.52	850.534	0.814207	644.987	0.924938	644.987
UP	Ddx3y	4267.94	1.11619	11.9007	4266.83	0.99967	4266.84
UP	BC028528	167.097	79.2493	1.07622	87.8481	0.916852	87.8547
UP	St6galnac2	297.99	136.175	1.12981	161.815	0.945992	161.819
DOWN	Vps16	378.754	771.285	-1.026	392.531	0.954317	-392.533
DOWN	Plk3	75.1938	265.652	-1.82085	190.459	0.976085	-190.467
DOWN	Abca1	13844	31678.5	-1.19424	17834.5	0.965142	-17834.5
DOWN	Fosb	68.2314	460.985	-2.75621	392.754	0.993442	-392.763
DOWN	Elp3	978.912	1574.94	-0.686046	596.028	0.900192	-596.028
DOWN	Pdzrn3	1080.56	2235.72	-1.04896	1155.16	0.95743	-1155.16
DOWN	Cyp21a1	81125.8	168962	-1.05846	87835.9	0.958749	-87835.9
DOWN	Ak3	3968.56	6826.6	-0.782551	2858.04	0.920005	-2858.04
DOWN	Cfl1	2924.2	6702.7	-1.1967	3778.5	0.964954	-3778.5
DOWN	Pdlim4	68.2314	185.287	-1.44125	117.056	0.950623	-117.064
DOWN	Fam53b	1335.39	2993.61	-1.16463	1658.23	0.962104	-1658.23
DOWN	D930015E06Rik	658.642	1137.39	-0.788166	478.753	0.9188	-478.753
DOWN	Lrrk2	2204.29	3828.52	-0.796472	1624.23	0.92131	-1624.23
DOWN	Vps37b	618.26	1303.71	-1.07633	685.446	0.957447	-685.447
DOWN	Asl	665.604	1270.22	-0.932342	604.616	0.937291	-604.617
DOWN	Lrrn1	696.239	2588.44	-1.89443	1892.2	0.987469	-1892.2
DOWN	Deptor	3016.11	5713.76	-0.921753	2697.65	0.938044	-2697.65
DOWN	Aldh3b1	921.82	2879.76	-1.64339	1957.94	0.984074	-1957.94
DOWN	Cks1b	71.0164	148.453	-1.06378	77.4365	0.907712	-77.4438
DOWN	Ctnnbip1	402.426	808.119	-1.00584	405.693	0.954411	-405.695
DOWN	Pmm2	421.921	698.733	-0.727769	276.812	0.901339	-276.813
DOWN	Asrgl1	231.151	415.222	-0.845044	184.07	0.919934	-184.072
DOWN	Gm42244	58.4841	130.594	-1.15897	72.1098	0.906286	-72.1191
DOWN	Gm32888	281.281	780.215	-1.47186	498.934	0.97513	-498.936
DOWN	Cyp2f2	114.183	7351.21	-6.00856	7237.02	0.999832	-7237.03
DOWN	Enc1	178.237	335.972	-0.914544	157.735	0.921758	-157.738
DOWN	Rtn4	3493.73	6822.13	-0.965456	3328.41	0.940205	-3328.41
DOWN	Rtkn	108.613	233.283	-1.10288	124.67	0.936305	-124.675
DOWN	Clec2l	26.4571	84.8302	-1.68092	58.3731	0.907538	-58.3973
DOWN	Gstk1	1537.3	4094.17	-1.41318	2556.88	0.974642	-2556.88
DOWN	Shmt1	341.157	936.481	-1.45681	595.324	0.975648	-595.326
DOWN	Abat	2751.54	4660.08	-0.760118	1908.54	0.916539	-1908.54
DOWN	Gm6745	834.094	1398.58	-0.745683	564.488	0.914227	-564.489
DOWN	C3	5415.35	48539.6	-3.16404	43124.3	0.9986	-43124.3
DOWN	Ar	6412.36	10947.6	-0.771682	4535.2	0.918117	-4535.2
DOWN	Gstm1	2498.11	5903.51	-1.24074	3405.41	0.967905	-3405.41
DOWN	Pnmt	575.093	1189.86	-1.04892	614.762	0.95641	-614.763
DOWN	Cit	76.5863	193.1	-1.33419	116.514	0.947385	-116.522
DOWN	Chka	1945.29	3541.66	-0.86444	1596.37	0.932112	-1596.37
DOWN	Rpl11	2427.09	6084.34	-1.32587	3657.25	0.973807	-3657.25
DOWN	Clu	6844.03	11784.7	-0.783998	4940.67	0.92019	-4940.67
DOWN	Gm31235	548.636	1221.11	-1.15427	672.472	0.96095	-672.473
DOWN	Bcat1	66.8389	189.752	-1.50535	122.913	0.953839	-122.922
DOWN	Wbp2	669.782	1657.54	-1.30728	987.756	0.968659	-987.757
DOWN	Kcnk5	203.302	479.96	-1.23929	276.659	0.962141	-276.661
DOWN	Chuk	1423.11	2712.33	-0.930486	1289.22	0.938472	-1289.22
DOWN	Il23r	142.033	261.188	-0.878864	119.155	0.909597	-119.158
DOWN	Ndufa4l2	136.463	294.673	-1.11061	158.211	0.944414	-158.214
DOWN	Tmem71	226.974	449.823	-0.986832	222.849	0.931822	-222.852
DOWN	Tmem98	426.098	1074.89	-1.33493	648.79	0.972283	-648.791
DOWN	Rnf145	1730.85	3058.35	-0.821274	1327.5	0.926708	-1327.5
DOWN	Fkbp4	1381.34	2696.71	-0.965133	1315.37	0.939747	-1315.37
DOWN	Tmem53	334.195	604.973	-0.856183	270.779	0.926459	-270.78
DOWN	Rnf150	825.739	1401.93	-0.763657	576.192	0.914957	-576.192
DOWN	Rnf181	1995.42	4402.24	-1.14155	2406.82	0.962013	-2406.82
DOWN	Txndc2	182.415	492.238	-1.43214	309.824	0.971677	-309.827
DOWN	Gfod1	168.49	510.097	-1.59811	341.608	0.980093	-341.611
DOWN	Dcc	114.183	217.656	-0.930703	103.473	0.907087	-103.477
DOWN	Pon3	2499.5	4165.61	-0.73689	1666.11	0.914883	-1666.11
DOWN	Golim4	1473.24	2500.26	-0.763084	1027.02	0.916017	-1027.02
DOWN	Aldh1b1	309.13	766.82	-1.31067	457.69	0.966892	-457.692
DOWN	Polk	1260.19	2310.51	-0.874565	1050.31	0.933808	-1050.32
DOWN	Pomp	959.417	2211.17	-1.20458	1251.75	0.964395	-1251.75
DOWN	Rab33a	58.4841	146.22	-1.32203	87.7364	0.931819	-87.7464
DOWN	Mfn2	1662.62	3536.08	-1.08869	1873.46	0.959082	-1873.46
DOWN	Ston2	110.006	216.54	-0.977057	106.535	0.909873	-106.539
DOWN	Ninl	341.157	606.09	-0.829095	264.932	0.92194	-264.934
DOWN	Frzb	73.8013	8233	-6.80163	8159.19	0.999845	-8159.2
DOWN	Chmp1b	683.707	1148.56	-0.748372	464.85	0.913605	-464.85
DOWN	Cish	54.3066	148.453	-1.4508	94.1462	0.93967	-94.1574
DOWN	Dsp	44.5593	193.1	-2.11555	148.541	0.97482	-148.556
DOWN	Cebpb	119.753	302.487	-1.33681	182.734	0.96174	-182.738
DOWN	Acpp	23.6721	150.685	-2.67028	127.013	0.974103	-127.041
DOWN	Apoc4	129.5	283.511	-1.13045	154.011	0.944858	-154.015
DOWN	Fads2	12220.4	25905.6	-1.08397	13685.2	0.959149	-13685.2
DOWN	Hypk	334.195	704.314	-1.07553	370.119	0.955202	-370.121
DOWN	Adar	718.519	1247.9	-0.796402	529.378	0.91954	-529.379
DOWN	Dmpk	683.707	1233.39	-0.851176	549.68	0.9298	-549.681
DOWN	Nsmce1	402.426	669.712	-0.734817	267.286	0.900983	-267.287
DOWN	Adh7	555.599	1982.35	-1.8351	1426.75	0.986786	-1426.75
DOWN	Adh1	49413.5	157218	-1.66979	107805	0.98478	-107805
DOWN	Dnmt3l	100.258	212.076	-1.08086	111.817	0.930574	-111.822
DOWN	Ttll1	80.7637	161.847	-1.00285	81.0834	0.910529	-81.0896
DOWN	Socs2	247.861	469.915	-0.922867	222.054	0.929679	-222.056
DOWN	Atp5g3	760.293	1273.57	-0.74425	513.276	0.912999	-513.277
DOWN	Aldh7a1	923.213	1666.47	-0.852058	743.254	0.930487	-743.255
DOWN	Slc7a8	313.307	978.896	-1.64358	665.588	0.982856	-665.59
DOWN	Fah	192.162	530.189	-1.46418	338.027	0.973168	-338.03
DOWN	Kazn	328.625	591.579	-0.84813	262.954	0.925395	-262.956
DOWN	Fbxo34	336.98	721.057	-1.09745	384.077	0.956414	-384.079
DOWN	Fbxo36	116.968	226.586	-0.953943	109.618	0.910808	-109.622
DOWN	Cwf19l1	278.496	520.143	-0.901254	241.648	0.92906	-241.649
DOWN	Sh2d4a	61.269	233.283	-1.92885	172.014	0.974561	-172.025
DOWN	Kirrel3os	72.4088	151.801	-1.06795	79.3926	0.909843	-79.3998
DOWN	Gm39017	96.081	246.677	-1.3603	150.596	0.957188	-150.602
DOWN	Oser1	176.845	364.993	-1.04539	188.148	0.946699	-188.151
DOWN	Greb1l	470.657	1502.39	-1.67451	1031.73	0.98365	-1031.73
DOWN	LOC105244251	693.454	2959.01	-2.09324	2265.56	0.991914	-2265.56
DOWN	Serpinb1a	371.792	2744.7	-2.88408	2372.91	0.997234	-2372.91
DOWN	Ppp1r14c	52.9142	196.449	-1.89243	143.535	0.969264	-143.547
DOWN	Myd88	135.07	251.142	-0.894793	116.072	0.909718	-116.075
DOWN	Ppp1r15a	252.038	473.263	-0.908999	221.225	0.928875	-221.227
DOWN	Ahcyl2	2063.65	4432.38	-1.10288	2368.73	0.959694	-2368.73
DOWN	Carhsp1	1116.77	2837.35	-1.34521	1720.58	0.973612	-1720.58
DOWN	Knop1	1136.26	2031.46	-0.838222	895.198	0.927717	-895.199
DOWN	Gaa	1577.68	2682.2	-0.765613	1104.52	0.917373	-1104.52
DOWN	Prlr	5656.24	23665.4	-2.06486	18009.2	0.992351	-18009.2
DOWN	Gem	551.421	1310.4	-1.24878	758.982	0.966936	-758.983
DOWN	Midn	756.115	1281.38	-0.761023	525.267	0.914651	-525.268
DOWN	Hspd1	9959	17523	-0.815178	7564.02	0.927424	-7564.02
DOWN	Aldh2	5019.88	13537.1	-1.43119	8517.23	0.976792	-8517.23
DOWN	Gm5067	583.448	1158.6	-0.989709	575.154	0.938465	-575.155
DOWN	Trp53i11	951.062	1868.5	-0.974266	917.435	0.93931	-917.435
DOWN	Tpbgl	132.285	304.719	-1.20383	172.434	0.951605	-172.438
DOWN	Xist	5.56991	21869.5	-11.939	21863.9	0.999973	-21863.9
DOWN	Wfs1	381.539	906.344	-1.24823	524.805	0.966054	-524.806
DOWN	Agxt2	15.3173	123.897	-3.01591	108.579	0.968763	-108.621
DOWN	Il4ra	1579.07	4049.53	-1.35868	2470.46	0.974029	-2470.46
DOWN	Shank2	107.221	210.959	-0.97638	103.739	0.908375	-103.743
DOWN	Psd3	7146.2	15146.7	-1.08375	8000.46	0.959065	-8000.46
DOWN	Speer9-ps1	33.4195	171.893	-2.36275	138.473	0.97484	-138.493
DOWN	Mapk13	423.313	1359.52	-1.6833	936.202	0.983609	-936.204
DOWN	Dpf2	302.168	531.305	-0.814191	229.137	0.91846	-229.139
DOWN	B930041F14Rik	790.927	1329.38	-0.749135	538.451	0.914069	-538.452
DOWN	Hdc	33.4195	151.801	-2.18342	118.382	0.967023	-118.402
DOWN	Nfil3	302.168	843.837	-1.48162	541.67	0.975405	-541.672
DOWN	Cyp11b1	84678	148088	-0.806395	63409.9	0.926859	-63409.9
DOWN	Dpy19l1	985.874	1601.73	-0.700154	615.854	0.902635	-615.854
DOWN	Fosl2	6731.24	15191.3	-1.1743	8460.07	0.96452	-8460.07
DOWN	Xrra1	13.9248	383.968	-4.78526	370.044	0.995976	-370.074
DOWN	Ackr3	1726.67	3257.03	-0.915564	1530.36	0.937755	-1530.36
DOWN	Hcfc1r1	804.852	1303.71	-0.695823	498.854	0.901975	-498.855
DOWN	Gpnmb	80.7637	1342.77	-4.05536	1262.01	0.999004	-1262.02
DOWN	Fetub	36.2044	194.217	-2.42343	158.012	0.979104	-158.031
DOWN	Akr1d1	5.56991	34304.9	-12.5885	34299.3	0.99999	-34299.3
DOWN	Cspg5	187.984	401.827	-1.09596	213.843	0.950744	-213.846
DOWN	Cyb5b	20463.9	34056	-0.73483	13592.1	0.907447	-13592.1
DOWN	Synpo2	313.307	629.529	-1.00669	316.222	0.95285	-316.224
DOWN	Cisd3	278.496	513.446	-0.882558	234.95	0.927226	-234.952
DOWN	Ptms	1069.42	1772.5	-0.728957	703.082	0.905774	-703.082
DOWN	Pm20d2	330.017	669.712	-1.021	339.695	0.953368	-339.696
DOWN	Pm20d1	186.592	372.806	-0.99854	186.214	0.945925	-186.217
DOWN	Ubl7	259.001	769.053	-1.57013	510.052	0.975917	-510.054
DOWN	9030617O03Rik	307.738	580.417	-0.91539	272.68	0.932213	-272.681
DOWN	Ivd	2344.93	3970.28	-0.759693	1625.34	0.916438	-1625.34
DOWN	Ptgs2	58.4841	173.009	-1.56473	114.525	0.950989	-114.536
DOWN	Fam3c	945.492	1606.19	-0.764508	660.701	0.915311	-660.701
DOWN	Akt1s1	268.748	491.122	-0.869827	222.374	0.926072	-222.376
DOWN	Mpv17l2	279.888	621.716	-1.15141	341.828	0.958211	-341.83
DOWN	Csnk2b	569.523	1148.56	-1.01199	579.033	0.955747	-579.034
DOWN	Gm33272	114.183	363.877	-1.6721	249.694	0.977478	-249.699
DOWN	Aig1	293.813	515.678	-0.811574	221.866	0.917949	-221.867
DOWN	Cacna1h	1063.85	1957.79	-0.879929	893.939	0.933973	-893.939
DOWN	Ajap1	32.027	114.967	-1.84386	82.9403	0.941079	-82.9608
DOWN	Mlkl	194.947	402.943	-1.0475	207.997	0.948607	-207.999
DOWN	Nono	2356.07	4547.35	-0.948641	2191.27	0.939696	-2191.27
DOWN	Epb41l3	512.432	1045.87	-1.02927	533.435	0.955579	-533.436
DOWN	Coro2a	100.258	212.076	-1.08086	111.817	0.930574	-111.822
DOWN	Kcnip1	72.4088	189.752	-1.38988	117.343	0.948691	-117.351
DOWN	Gramd1b	13381.7	22615.1	-0.757021	9233.35	0.917023	-9233.35
DOWN	S100a11	181.022	320.346	-0.823464	139.324	0.907766	-139.326
DOWN	Nckap5l	101.651	225.47	-1.14931	123.819	0.938462	-123.824
DOWN	Lipa	3062.06	11014.5	-1.84683	7952.47	0.987489	-7952.47
DOWN	Uck2	809.03	1461.09	-0.852779	652.059	0.930275	-652.06
DOWN	Slc39a3	653.072	1581.64	-1.2761	928.565	0.968379	-928.566
DOWN	Tmem192	172.667	389.549	-1.17381	216.882	0.955445	-216.885
DOWN	Dsc2	144.818	276.814	-0.934681	131.997	0.917875	-132
DOWN	Slc26a2	278.496	622.832	-1.16119	344.337	0.958315	-344.339
DOWN	Itpr2	2505.07	4083.01	-0.704784	1577.94	0.90391	-1577.94
DOWN	Mgst1	7008.34	12969	-0.88792	5960.64	0.936311	-5960.64
DOWN	Bola3	284.065	738.916	-1.37919	454.85	0.97201	-454.852
DOWN	Tmem109	768.648	1253.48	-0.705542	484.83	0.903254	-484.831
DOWN	Ifi30	143.425	370.574	-1.36946	227.149	0.966081	-227.153
DOWN	6430548M08Rik	2175.05	4193.51	-0.947111	2018.46	0.939653	-2018.46
DOWN	Kctd2	247.861	625.065	-1.33447	377.204	0.970271	-377.206
DOWN	Kctd1	268.748	471.031	-0.809567	202.283	0.916509	-202.284
DOWN	Osr2	72.4088	154.034	-1.08901	81.625	0.912319	-81.6322
DOWN	Smad9	742.191	1259.06	-0.762484	516.868	0.914594	-516.869
DOWN	Arl6ip5	721.303	1276.92	-0.823987	555.614	0.925274	-555.615
DOWN	Gadd45a	79.3712	194.217	-1.29098	114.845	0.942224	-114.853
DOWN	Cxadr	126.715	532.421	-2.07098	405.706	0.988892	-405.711
DOWN	Med12l	531.927	963.269	-0.856712	431.343	0.929629	-431.344
DOWN	Chst2	1072.21	1757.99	-0.713346	685.787	0.904233	-685.787
DOWN	Col6a4	2.78496	72.5522	-4.70329	69.7672	0.939824	-69.9256
DOWN	LOC108167924	197.732	344.902	-0.80264	147.17	0.904075	-147.172
DOWN	Txndc11	465.088	921.97	-0.987218	456.883	0.937694	-456.884
DOWN	Nqo2	1086.13	1869.61	-0.783539	783.481	0.918884	-783.481
DOWN	Trp53inp2	2999.4	5052.98	-0.752461	2053.58	0.91592	-2053.58
DOWN	Trp53inp1	2716.72	4532.84	-0.738546	1816.11	0.914934	-1816.11
DOWN	Rapgef4	3917.04	9067.9	-1.21101	5150.86	0.965115	-5150.86
DOWN	Rps19-ps3	75.1938	160.731	-1.09596	85.5371	0.916222	-85.5441
DOWN	Mrpl37	291.028	584.882	-1.00699	293.854	0.952251	-293.856
DOWN	Mrpl38	350.904	840.489	-1.26015	489.584	0.966673	-489.586
DOWN	Nrep	231.151	3249.22	-3.81318	3018.07	0.999344	-3018.07
DOWN	Agpat1	327.232	550.28	-0.749851	223.048	0.907746	-223.049
DOWN	Mon1b	459.518	791.377	-0.784244	331.859	0.915748	-331.86
DOWN	Mme	629.4	1226.69	-0.962721	597.29	0.938364	-597.29
DOWN	Mr1	1464.89	2527.05	-0.786664	1062.16	0.920506	-1062.16
DOWN	Hephl1	41.7743	202.03	-2.27388	160.256	0.977673	-160.272
DOWN	Cry2	526.357	1188.74	-1.17532	662.383	0.962989	-662.384
DOWN	Lypd6	57.0916	482.193	-3.07826	425.101	0.995329	-425.112
DOWN	Dhcr24	1758.7	6666.98	-1.92253	4908.29	0.98794	-4908.29
DOWN	Fscn1	201.909	468.799	-1.21526	266.889	0.961623	-266.892
DOWN	Nf2	1782.37	3211.27	-0.849346	1428.9	0.931335	-1428.9
DOWN	Neb	72.4088	854.999	-3.56169	782.59	0.997749	-782.598
DOWN	Gm31084	261.786	495.587	-0.920751	233.801	0.930342	-233.803
DOWN	Skiv2l2	1267.15	2194.42	-0.792249	927.269	0.920304	-927.269
DOWN	Ppp2r1a	3163.71	5138.92	-0.699849	1975.22	0.904055	-1975.22
DOWN	Dnah10	18.1022	95.9921	-2.40675	77.8899	0.943879	-77.927
DOWN	Nnt	1428.68	2698.94	-0.917708	1270.26	0.937614	-1270.26
DOWN	Zfp174	176.845	356.064	-1.00965	179.219	0.945104	-179.222
DOWN	Mpp7	928.783	1554.85	-0.743361	626.066	0.913594	-626.066
DOWN	Cst8	83.5487	294.673	-1.81843	211.125	0.977976	-211.133
DOWN	Lmo4	708.771	1184.27	-0.740612	475.503	0.912767	-475.504
DOWN	Lama4	1393.87	3148.76	-1.17569	1754.89	0.964143	-1754.89
DOWN	Hspa12a	1126.51	1999.09	-0.827478	872.576	0.927192	-872.577
DOWN	Prdx6	2207.08	5250.54	-1.25033	3043.47	0.96812	-3043.47
DOWN	Krba1	313.307	626.181	-0.999	312.873	0.952729	-312.875
DOWN	Cacnb2	1613.88	2683.31	-0.733481	1069.43	0.906424	-1069.43
DOWN	Col5a3	842.449	5305.24	-2.65476	4462.79	0.996749	-4462.79
DOWN	Nceh1	5685.49	9781.15	-0.78272	4095.66	0.920126	-4095.66
DOWN	Necab2	36.2044	161.847	-2.16039	125.643	0.968999	-125.661
DOWN	Tysnd1	520.787	998.987	-0.939774	478.201	0.937095	-478.202
DOWN	Ctsb	16264.1	31139.4	-0.937046	14875.2	0.939841	-14875.2
DOWN	Cadps2	144.818	400.711	-1.46832	255.893	0.970789	-255.898
DOWN	Ampd2	1038.79	1740.14	-0.744298	701.347	0.913837	-701.347
DOWN	Wnt4	1189.18	1920.96	-0.691864	731.782	0.900606	-731.782
DOWN	Egfl6	126.715	312.532	-1.30241	185.817	0.957753	-185.821
DOWN	St3gal1	497.115	971.083	-0.966016	473.968	0.937799	-473.969
DOWN	Sbk1	345.334	1549.27	-2.16552	1203.93	0.992119	-1203.93
DOWN	Echdc3	474.835	860.58	-0.857884	385.745	0.929063	-385.746
DOWN	Terc	71.0164	151.801	-1.09596	80.7851	0.911969	-80.7925
DOWN	Tcf24	243.684	685.339	-1.49181	441.655	0.975079	-441.658
DOWN	Cdkl5	605.728	1004.57	-0.729834	398.84	0.90388	-398.841
DOWN	D16Ertd472e	1194.75	2357.39	-0.980485	1162.64	0.939653	-1162.64
DOWN	4930486L24Rik	13.9248	501.168	-5.16957	487.243	0.997264	-487.271
DOWN	Gm20125	19.4947	92.6435	-2.24861	73.1488	0.937879	-73.1834
DOWN	Rad54l2	793.712	1480.06	-0.898971	686.352	0.934992	-686.352
DOWN	Dcun1d4	707.379	1150.79	-0.702068	443.41	0.901561	-443.411
DOWN	Klf4	189.377	371.69	-0.97284	182.313	0.928161	-182.316
DOWN	Por	2590.01	4176.77	-0.689431	1586.76	0.901561	-1586.76
DOWN	Scarna13	2797.49	5117.72	-0.871369	2320.23	0.934393	-2320.23
DOWN	Cuta	448.378	863.929	-0.946197	415.551	0.936846	-415.552
DOWN	Oxtr	1027.65	7057.65	-2.77984	6030	0.996948	-6030
DOWN	Tmem255a	740.798	1621.82	-1.13046	881.021	0.959977	-881.022
DOWN	Scd2	14189.3	31837	-1.1659	17647.7	0.964624	-17647.7
DOWN	Pvr	515.217	867.277	-0.751314	352.06	0.912148	-352.061
DOWN	LOC105243939	5.56991	78.1331	-3.81021	72.5632	0.943267	-72.6631
DOWN	Crtap	513.824	1203.25	-1.22759	689.425	0.966458	-689.426
DOWN	Clcn2	666.997	1317.1	-0.981614	650.104	0.938768	-650.105
DOWN	Aifm2	2615.07	4411.17	-0.75431	1796.1	0.915832	-1796.1
DOWN	Aifm1	873.084	2024.76	-1.21356	1151.68	0.964365	-1151.68
DOWN	Dhrs3	609.905	1378.49	-1.17643	768.586	0.963214	-768.587
DOWN	Cox6a1	1597.17	2966.82	-0.8934	1369.65	0.935679	-1369.65
DOWN	1700017B05Rik	455.34	813.7	-0.837553	358.36	0.924887	-358.361
DOWN	Myo1d	2083.15	3471.34	-0.736729	1388.19	0.914752	-1388.19
DOWN	Clptm1	1989.85	3647.7	-0.874326	1657.85	0.934212	-1657.85
DOWN	Sdc3	5511.43	9329.09	-0.759311	3817.66	0.916798	-3817.66
DOWN	Nckap5	1902.12	3828.52	-1.00918	1926.4	0.957309	-1926.4
DOWN	Gabrg3	359.259	1488.99	-2.05124	1129.73	0.991355	-1129.74
DOWN	Cabyr	23.6721	99.3406	-2.06919	75.6685	0.939336	-75.6968
DOWN	Bst2	279.888	486.658	-0.798057	206.769	0.912033	-206.771
DOWN	Apof	16.7097	141.756	-3.08465	125.046	0.975005	-125.084
DOWN	Eda2r	148.995	392.898	-1.39889	243.903	0.967545	-243.907
DOWN	Rac3	36.2044	110.503	-1.60984	74.2981	0.93048	-74.3155
DOWN	2010204K13Rik	157.35	293.557	-0.899664	136.207	0.916243	-136.21
DOWN	Sdha	4990.64	8276.53	-0.7298	3285.89	0.90709	-3285.89
DOWN	Sepw1	495.722	982.245	-0.986551	486.522	0.937927	-486.523
DOWN	Nr0b1	45.9518	344.902	-2.90799	298.95	0.99225	-298.964
DOWN	Psme3	937.138	1710	-0.867662	772.861	0.933327	-772.861
DOWN	Abtb2	433.061	1221.11	-1.49555	788.048	0.976792	-788.049
DOWN	Acadsb	3493.73	11285.8	-1.69167	7792.04	0.98475	-7792.04
DOWN	Fam169a	61.269	428.616	-2.80646	367.347	0.993671	-367.357
DOWN	Rfk	1001.19	4453.59	-2.15325	3452.39	0.992176	-3452.4
DOWN	Psmb7	1155.76	2281.49	-0.981136	1125.73	0.939622	-1125.73
DOWN	Ttyh2	1449.57	2535.98	-0.806917	1086.41	0.925776	-1086.41
DOWN	Epdr1	339.765	612.787	-0.850849	273.022	0.92587	-273.023
DOWN	Gas6	2970.16	6475	-1.12434	3504.85	0.960815	-3504.85
DOWN	Pipox	34.8119	123.897	-1.83148	89.0848	0.946689	-89.1036
DOWN	Map1lc3a	1492.74	3931.21	-1.39701	2438.47	0.974625	-2438.47
DOWN	Vnn3	412.173	1035.82	-1.32945	623.648	0.972182	-623.65
DOWN	Ptprq	40.3819	454.288	-3.49183	413.906	0.995915	-413.921
DOWN	Selm	75.1938	156.266	-1.05532	81.0724	0.911353	-81.0792
DOWN	Atg101	257.608	459.869	-0.836043	202.261	0.918736	-202.262
DOWN	Thrb	1438.43	3348.56	-1.21905	1910.13	0.967579	-1910.13
DOWN	Nolc1	594.588	1187.62	-0.998115	593.035	0.955808	-593.036
DOWN	Shb	314.7	593.811	-0.916028	279.111	0.932465	-279.113
DOWN	Col23a1	100.258	200.914	-1.00285	100.655	0.924012	-100.66
DOWN	Hs6st2	167.097	485.541	-1.53891	318.444	0.973518	-318.448
DOWN	Bcap31	1171.07	2730.19	-1.22117	1559.12	0.967444	-1559.12
DOWN	Hs6st1	1712.75	3801.73	-1.15034	2088.99	0.962201	-2088.99
DOWN	Tnfrsf19	1535.9	3370.88	-1.13404	1834.98	0.960724	-1834.98
DOWN	Klhl14	1157.15	1929.89	-0.737942	772.738	0.913995	-772.739
DOWN	Ms4a10	50.1292	193.1	-1.94563	142.971	0.969211	-142.984
DOWN	Srm	232.544	686.455	-1.56166	453.911	0.975537	-453.914
DOWN	G6pdx	2881.04	5588.75	-0.955937	2707.71	0.939993	-2707.71
DOWN	Srxn1	3060.67	5708.18	-0.899185	2647.51	0.936268	-2647.51
DOWN	Tmem178b	951.062	2316.09	-1.28408	1365.03	0.968834	-1365.03
DOWN	Atp6v0a1	1232.34	2674.38	-1.1178	1442.04	0.960404	-1442.04
DOWN	Tmem176b	4262.37	7621.32	-0.838384	3358.95	0.928663	-3358.95
DOWN	Rcl1	263.178	504.517	-0.938861	241.338	0.932196	-241.34
DOWN	Rcn1	1172.47	4325.22	-1.88323	3152.76	0.987651	-3152.76
DOWN	Ppp1r10	838.272	1493.46	-0.833167	655.187	0.926731	-655.187
DOWN	Fam174b	150.388	279.047	-0.891821	128.659	0.91388	-128.662
DOWN	Spry3	20.8872	128.362	-2.61952	107.474	0.966771	-107.506
DOWN	Atp6v0d2	18.1022	253.374	-3.80703	235.272	0.991726	-235.303
DOWN	Fgfr4	66.8389	159.615	-1.25583	92.7758	0.930678	-92.7843
DOWN	Tnc	428.883	1039.17	-1.27678	610.287	0.967626	-610.288
DOWN	Man1a	1423.11	4209.14	-1.56448	2786.03	0.978067	-2786.03
DOWN	AU040320	666.997	1223.34	-0.875075	556.344	0.933047	-556.345
DOWN	Pdcd6	811.815	1365.1	-0.749781	553.282	0.914173	-553.283
DOWN	Tax1bp1	3543.86	6089.92	-0.781102	2546.06	0.919968	-2546.06
DOWN	1110008P14Rik	722.696	1259.06	-0.800885	536.363	0.919604	-536.364
DOWN	Rdh9	64.054	178.59	-1.47929	114.536	0.950262	-114.545
DOWN	Tlcd1	327.232	610.554	-0.899804	283.322	0.93082	-283.323
DOWN	Rdh1	105.828	286.86	-1.43862	181.032	0.964459	-181.037
DOWN	Il34	256.216	442.01	-0.786719	185.794	0.909503	-185.796
DOWN	Map2k6	104.436	203.146	-0.9599	98.7102	0.905572	-98.7149
DOWN	Hnrnph2	864.729	1578.29	-0.868041	713.56	0.933195	-713.56
DOWN	Nr5a1	6121.33	11444.3	-0.902707	5322.93	0.9365	-5322.93
DOWN	Pde7a	1246.27	4292.86	-1.78432	3046.59	0.98545	-3046.59
DOWN	Pde8b	1269.94	2979.1	-1.23012	1709.16	0.967528	-1709.16
DOWN	Tacr2	2296.2	3835.22	-0.740063	1539.02	0.914823	-1539.02
DOWN	Il7r	41.7743	112.735	-1.43225	70.9606	0.917992	-70.975
DOWN	Snrpd1	388.501	742.264	-0.934014	353.763	0.93506	-353.764
DOWN	Frem1	150.388	284.628	-0.92039	134.24	0.917565	-134.243
DOWN	Prkcd	1229.56	2242.42	-0.866917	1012.86	0.933747	-1012.86
DOWN	Fat4	2978.51	5152.32	-0.790631	2173.81	0.921055	-2173.81
DOWN	LOC108168353	32.027	99.3406	-1.6331	67.3137	0.921866	-67.3335
DOWN	Mmp12	366.222	945.41	-1.36822	579.189	0.97239	-579.19
DOWN	Copz2	342.55	670.828	-0.969631	328.279	0.93585	-328.28
DOWN	Copz1	1080.56	1823.85	-0.755204	743.287	0.915492	-743.287
DOWN	Amotl2	1212.85	4440.19	-1.87222	3227.34	0.987661	-3227.34
DOWN	Fbxl7	229.759	385.085	-0.745055	155.326	0.900172	-155.327
DOWN	Rec8	150.388	324.81	-1.11091	174.423	0.946813	-174.426
DOWN	Nop56	636.362	1117.3	-0.8121	480.941	0.924076	-480.941
DOWN	Peg10	7846.61	13532.7	-0.786303	5686.04	0.921368	-5686.04
DOWN	Fam195a	250.646	420.802	-0.747492	170.156	0.902453	-170.158
DOWN	Nr4a2	499.9	2681.08	-2.4231	2181.18	0.994414	-2181.18
DOWN	Nr4a1	1169.68	8379.22	-2.8407	7209.53	0.997581	-7209.53
DOWN	Tenm3	795.105	1522.48	-0.937205	727.374	0.938196	-727.375
DOWN	Fbn2	58.4841	162.963	-1.47843	104.479	0.946026	-104.49
DOWN	Vcp	4436.43	7146.95	-0.687926	2710.51	0.90182	-2710.51
DOWN	Cryl1	75.1938	156.266	-1.05532	81.0724	0.911353	-81.0792
DOWN	Eif4g3	1789.33	3394.32	-0.923702	1604.99	0.937792	-1604.99
DOWN	1700021F05Rik	161.527	454.288	-1.49183	292.761	0.972515	-292.764
DOWN	Rwdd2a	52.9142	152.918	-1.53103	100.003	0.944613	-100.015
DOWN	Edem3	5842.84	9819.1	-0.748921	3976.26	0.916145	-3976.26
DOWN	Gatad1	1127.91	2114.06	-0.906367	986.151	0.936584	-986.152
DOWN	Sik1	256.216	1417.56	-2.46798	1161.34	0.994165	-1161.34
DOWN	Aspscr1	271.533	492.238	-0.858229	220.705	0.923895	-220.707
DOWN	Chchd10	782.573	3845.26	-2.29679	3062.69	0.992775	-3062.69
DOWN	Cetn2	341.157	760.123	-1.1558	418.966	0.959456	-418.968
DOWN	Aldh18a1	495.722	907.46	-0.872303	411.738	0.931483	-411.739
DOWN	Rfng	84.9411	173.009	-1.02631	88.0678	0.916414	-88.0738
DOWN	Pqlc3	317.485	536.886	-0.757927	219.401	0.908136	-219.402
DOWN	Prodh	235.329	527.956	-1.16574	292.628	0.958981	-292.63
DOWN	Ccnd3	1219.81	4334.15	-1.82909	3114.34	0.987153	-3114.34
DOWN	Arhgdib	181.022	501.168	-1.46913	320.146	0.972831	-320.149
DOWN	Glrx5	569.523	1198.78	-1.07375	629.261	0.956982	-629.262
DOWN	Prpsap1	388.501	744.497	-0.938346	355.995	0.935662	-355.997
DOWN	Sipa1l2	1783.76	3089.61	-0.792498	1305.84	0.920715	-1305.84
DOWN	Phpt1	200.517	359.412	-0.841916	158.895	0.913228	-158.898
DOWN	Ephb6	222.796	472.147	-1.08351	249.351	0.951918	-249.353
DOWN	Eif2s2	1352.1	2222.33	-0.716874	870.232	0.905707	-870.233
DOWN	Nlgn3	199.124	395.13	-0.988659	196.006	0.92977	-196.008
DOWN	Pag1	296.598	702.082	-1.24313	405.484	0.964802	-405.486
DOWN	Rgl3	111.398	231.051	-1.05248	119.652	0.932701	-119.657
DOWN	Axdnd1	36.2044	125.013	-1.78784	88.8085	0.94428	-88.8265
DOWN	Hspa1b	272.926	532.421	-0.96406	259.496	0.93364	-259.497
DOWN	Tomm6	222.796	521.259	-1.22628	298.463	0.962703	-298.465
DOWN	Xdh	3997.8	7470.64	-0.902024	3472.84	0.936348	-3472.84
DOWN	Rgs2	3036.99	4882.2	-0.684888	1845.21	0.900286	-1845.21
DOWN	Rgs7	146.21	320.346	-1.13159	174.135	0.947914	-174.139
DOWN	BC026585	740.798	1293.66	-0.804307	552.863	0.919698	-552.863
DOWN	Taf13	128.108	247.794	-0.951778	119.686	0.914493	-119.689
DOWN	Scpep1	1970.36	3720.25	-0.916944	1749.9	0.937846	-1749.9
DOWN	Sec24d	2073.4	3901.07	-0.911873	1827.67	0.937132	-1827.67
DOWN	Prr16	91.9035	661.899	-2.84842	569.995	0.995511	-570.002
DOWN	Prr13	236.721	661.899	-1.48342	425.178	0.974547	-425.18
DOWN	Gata4	13.9248	72.5522	-2.38136	58.6274	0.917548	-58.6757
DOWN	Slc25a25	625.223	1557.08	-1.3164	931.858	0.972895	-931.859
DOWN	Map6d1	15.3173	162.963	-3.41132	147.646	0.981298	-147.685
DOWN	Ube4b	1271.33	2078.34	-0.709091	807.008	0.904465	-807.008
DOWN	Samd5	267.356	711.011	-1.41111	443.655	0.972041	-443.658
DOWN	Arhgap10	607.12	1144.09	-0.914148	536.971	0.935359	-536.972
DOWN	Arhgap28	981.697	1649.72	-0.748876	668.028	0.914675	-668.028
DOWN	Tmem221	162.92	294.673	-0.854954	131.753	0.910384	-131.756
DOWN	Rhog	137.855	269.001	-0.964457	131.146	0.918706	-131.149
DOWN	Nudt9	350.904	642.924	-0.873569	292.019	0.929231	-292.021
DOWN	Gm35280	36.2044	98.2245	-1.43992	62.02	0.906558	-62.0367
DOWN	Sidt2	1994.03	3589.66	-0.84816	1595.63	0.931412	-1595.63
DOWN	Tob1	2084.54	4084.13	-0.9703	1999.59	0.940036	-1999.59
DOWN	Sntb1	1019.29	1939.93	-0.928437	920.639	0.938058	-920.64
DOWN	Snrpg	345.334	709.895	-1.03961	364.56	0.954082	-364.562
DOWN	Pccb	1430.07	2380.83	-0.735372	950.752	0.914318	-950.752
DOWN	Arhgef4	121.146	231.051	-0.931468	109.905	0.909943	-109.909
DOWN	Cdkn1c	2200.11	7583.37	-1.78526	5383.26	0.985635	-5383.26
DOWN	Ube2s	274.318	517.911	-0.916854	243.593	0.930934	-243.594
DOWN	Plxnb1	2147.2	3568.45	-0.73284	1421.25	0.906696	-1421.25
DOWN	Fam210a	2945.09	6610.06	-1.16635	3664.97	0.964298	-3664.97
DOWN	Gm30983	111.398	272.35	-1.28973	160.951	0.954226	-160.957
DOWN	1110004E09Rik	136.463	263.42	-0.948858	126.957	0.916949	-126.961
DOWN	Fgf9	104.436	261.188	-1.32247	156.752	0.958002	-156.757
DOWN	Frmd5	1690.47	3398.79	-1.0076	1708.32	0.957231	-1708.32
DOWN	Usp2	749.153	1231.15	-0.716679	482.001	0.904348	-482.002
DOWN	Dab2	5884.61	10559.1	-0.843472	4674.52	0.928774	-4674.52
DOWN	Fam214b	260.393	486.658	-0.902214	226.264	0.928202	-226.266
DOWN	Fam213b	268.748	796.957	-1.56825	528.209	0.976048	-528.212
DOWN	Top1mt	267.356	944.294	-1.82048	676.938	0.9858	-676.941
DOWN	Atox1	577.878	1031.36	-0.835706	453.478	0.926082	-453.479
DOWN	Pdk2	284.065	548.048	-0.948078	263.982	0.933525	-263.984
DOWN	Hsd17b7	313.307	625.065	-0.996426	311.757	0.952705	-311.759
DOWN	Edn3	316.092	607.206	-0.941839	291.113	0.934178	-291.115
DOWN	Masp1	1385.52	4970.38	-1.84293	3584.87	0.98721	-3584.87
DOWN	Xrcc6	849.411	1393	-0.713661	543.59	0.903614	-543.59
DOWN	Iqck	253.431	486.658	-0.941314	233.227	0.931715	-233.228
DOWN	Cd1d1	492.937	4174.54	-3.08214	3681.6	0.99823	-3681.6
DOWN	Ndufa3	666.997	1356.17	-1.02378	689.17	0.956188	-689.171
DOWN	Hoxb8	148.995	284.628	-0.933811	135.633	0.918615	-135.636
DOWN	Cntfr	83.5487	204.262	-1.28973	120.714	0.944354	-120.72
DOWN	Asna1	499.9	1005.68	-1.00847	505.785	0.955283	-505.786
DOWN	LOC108169032	243.684	466.566	-0.937072	222.883	0.931052	-222.885
DOWN	Adam8	50.1292	147.337	-1.55539	97.2075	0.943072	-97.2199
DOWN	Gm2a	4531.12	8277.64	-0.869351	3746.52	0.934558	-3746.52
DOWN	Akr1c18	2.78496	763.472	-8.09878	760.687	0.998371	-760.73
DOWN	Tnnt2	61.269	136.175	-1.15223	74.9058	0.908597	-74.9146
DOWN	Nudt11	103.043	257.839	-1.32322	154.796	0.957672	-154.801
DOWN	Kxd1	448.378	828.211	-0.885283	379.833	0.932647	-379.834
DOWN	Cep131	161.527	294.673	-0.867338	133.146	0.913695	-133.149
DOWN	Cox17	61.269	310.3	-2.34043	249.031	0.987607	-249.042
DOWN	Cox18	135.07	291.325	-1.10892	156.254	0.944088	-156.258
DOWN	Desi1	502.684	1053.68	-1.06771	550.996	0.956622	-550.997
DOWN	Oca2	139.248	316.997	-1.18682	177.749	0.952093	-177.753
DOWN	Irs2	201.909	379.504	-0.910406	177.594	0.924692	-177.597
DOWN	Cd59a	1495.52	3194.53	-1.09495	1699.01	0.959015	-1699.01
DOWN	Hs3st1	54.3066	125.013	-1.20288	70.7063	0.906367	-70.7165
DOWN	Gm973	40.3819	255.607	-2.66215	215.225	0.987789	-215.241
DOWN	Ocln	147.603	267.885	-0.859895	120.282	0.90743	-120.285
DOWN	2410016O06Rik	147.603	302.487	-1.03515	154.884	0.941692	-154.887
DOWN	Metrnl	118.361	261.188	-1.1419	142.827	0.943445	-142.832
DOWN	Dcxr	300.775	687.571	-1.19282	386.796	0.961411	-386.798
DOWN	Adcy8	25.0646	104.922	-2.06559	79.857	0.94329	-79.8837
DOWN	Spp1	71.0164	362.761	-2.35279	291.744	0.989188	-291.754
DOWN	Commd7	297.99	501.168	-0.750029	203.178	0.906242	-203.179
DOWN	Rabggta	125.323	239.98	-0.937264	114.657	0.912346	-114.661
DOWN	Rims4	2115.17	4594.23	-1.11905	2479.05	0.960711	-2479.05
DOWN	Tiam2	545.851	1046.98	-0.939659	501.132	0.937237	-501.133
DOWN	Adck3	1069.42	2231.26	-1.06102	1161.83	0.957739	-1161.84
DOWN	E330017L17Rik	284.065	514.562	-0.857122	230.497	0.924507	-230.498
DOWN	Srd5a1	289.635	670.828	-1.21171	381.193	0.961542	-381.195
DOWN	Narf	254.823	425.267	-0.738872	170.444	0.901548	-170.445
DOWN	Thsd7b	29.242	117.2	-2.00285	87.9576	0.950024	-87.9804
DOWN	Lgals3bp	1913.26	3258.15	-0.768017	1344.89	0.917572	-1344.89
DOWN	Filip1	905.111	1843.94	-1.02663	938.83	0.95675	-938.831
DOWN	Nbl1	641.932	1041.4	-0.698035	399.47	0.90104	-399.471
DOWN	Sra1	622.438	1111.72	-0.836795	489.285	0.926358	-489.285
DOWN	Ankrd35	27.8496	120.548	-2.11388	92.6986	0.953722	-92.7227
DOWN	Cd44	1545.65	2886.46	-0.901087	1340.81	0.935894	-1340.81
DOWN	Cd68	265.963	486.658	-0.87168	220.694	0.925961	-220.696
DOWN	Cbx4	1395.26	3198.99	-1.19708	1803.73	0.964658	-1803.73
DOWN	BC029722	2072.01	3513.76	-0.761985	1441.75	0.91634	-1441.75
DOWN	Atp6v0c	104.436	368.342	-1.81843	263.906	0.98088	-263.912
DOWN	Kdm6a	1700.22	2972.41	-0.805914	1272.19	0.925951	-1272.19
DOWN	Vac14	343.942	596.044	-0.793253	252.102	0.914486	-252.103
DOWN	Fam134b	1157.15	2964.59	-1.35726	1807.44	0.973885	-1807.44
DOWN	Pigt	607.12	1187.62	-0.968023	580.503	0.938451	-580.503
DOWN	Pim1	497.115	1216.64	-1.29126	719.529	0.968056	-719.53
DOWN	Rora	5210.65	8697.33	-0.739109	3486.68	0.915173	-3486.68
DOWN	Pin4	143.425	269.001	-0.907313	125.576	0.914193	-125.579
DOWN	Fndc5	137.855	276.814	-1.00576	138.959	0.937859	-138.963
DOWN	Jmjd8	1009.55	1656.42	-0.714363	646.875	0.904099	-646.875
DOWN	Ugt1a1	0.5	118.316	-7.8865	117.816	0.973572	-118.079
DOWN	Pcyox1	3312.7	5776.27	-0.802128	2463.56	0.921519	-2463.56
DOWN	Gpam	6005.76	12701.1	-1.08053	6695.33	0.959042	-6695.33
DOWN	Gpc4	1638.95	3167.74	-0.950685	1528.79	0.939468	-1528.79
DOWN	Lamtor2	263.178	456.52	-0.794639	193.342	0.910431	-193.344
DOWN	Dpy30	225.581	419.686	-0.895663	194.105	0.925702	-194.107
DOWN	Fmo1	1056.89	2405.38	-1.18644	1348.49	0.964331	-1348.49
DOWN	Cdh2	1310.32	2863.02	-1.12762	1552.7	0.960616	-1552.7
DOWN	Gpt2	1225.38	2463.42	-1.00744	1238.04	0.956996	-1238.04
DOWN	Slc1a4	236.721	449.823	-0.926169	213.102	0.929904	-213.104
DOWN	Cdk8	969.165	1596.15	-0.71978	626.983	0.905121	-626.983
DOWN	Sin3b	1116.77	1919.84	-0.781659	803.074	0.918921	-803.075
DOWN	Gpx3	893.971	1735.67	-0.957194	841.7	0.939007	-841.701
DOWN	Elfn1	12.5323	246.677	-4.2989	234.145	0.991847	-234.184
DOWN	Spint2	26.4571	116.083	-2.13344	89.6264	0.951676	-89.6518
DOWN	Lix1l	689.276	1134.05	-0.718324	444.769	0.904014	-444.77
DOWN	A2m	128.108	944.294	-2.88188	816.186	0.996225	-816.191
DOWN	Mapt	1051.32	3234.71	-1.62143	2183.39	0.984104	-2183.39
DOWN	Cdv3	2537.09	4187.93	-0.723061	1650.84	0.906404	-1650.84
DOWN	Pkdcc	434.453	1206.6	-1.47367	772.145	0.976223	-772.146
DOWN	Gdap10	199.124	358.296	-0.847483	159.172	0.916438	-159.174
DOWN	Nrde2	232.544	392.898	-0.756652	160.354	0.901608	-160.356
DOWN	Syngr2	640.54	1172	-0.871608	531.457	0.932438	-531.457
DOWN	Med24	292.42	591.579	-1.01653	299.159	0.95246	-299.16
DOWN	Med16	249.254	435.313	-0.804439	186.059	0.910031	-186.061
DOWN	Mbd2	977.519	2121.87	-1.11814	1144.35	0.960196	-1144.35
DOWN	Frrs1	291.028	493.355	-0.761468	202.327	0.906807	-202.328
DOWN	Nrbp2	1152.97	2585.09	-1.16486	1432.12	0.961993	-1432.12
DOWN	Isca1	356.474	600.509	-0.752387	244.034	0.908944	-244.035
DOWN	Thbs1	898.148	1984.58	-1.14381	1086.43	0.961444	-1086.43
DOWN	Robo1	3800.07	8083.43	-1.08894	4283.35	0.959385	-4283.35
DOWN	Plau	264.571	632.878	-1.25827	368.307	0.965348	-368.309
DOWN	Ddx58	1801.87	2929.99	-0.701404	1128.12	0.903624	-1128.12
DOWN	Gm38405	20.8872	92.6435	-2.14907	71.7564	0.934885	-71.7885
DOWN	Lpin3	499.9	1279.15	-1.35548	779.251	0.972959	-779.252

## Sheet: Common DEG sex
Common DEG in P1 M-F / P2w M-F / P12w M-F :
Xist
Fetub
Neb
Chchd10
LOC101056014
Gm26232
Uty
Eif2s3y
Spp1
Kdm5d
Gm39552
Ddx3y
