# Supplementary material for: Integrative genomic analysis reveals a conserved role for prolactin signalling in the regulation of adrenal function
Source: Clin Transl Med. 2021 Nov 8;11(11):e630. doi: 10.1002/ctm2.630 (PMC8574957; doi:10.1002/ctm2.630)
Supplement: Supplementary file 4 — Supporting information [file CTM2-11-e630-s013.xlsx]

## Sheet: P1-E18.5
Table S3. Gene Ontology classification of mouse adrenal DEG according to age
Annotation Cluster 1	Enrichment Score: 13.079452509891905
Category	Term	Count	%	PValue	Genes	List Total	Pop Hits	Pop Total	Fold Enrichment	Bonferroni	Benjamini	FDR
UP_KEYWORDS	Glycoprotein	378	23.1902	1.61145e-22	EPHB6, VIT, SLC23A2, IL1RN, PGLYRP2, TFRC, SLC23A1, AQP8, IL23R, TRIL, KLHDC7A, AQP4, AQP5, AQP2, AQP3, SLC4A4, CREB3L3, LIPH, ANPEP, TNFSF10, HMCN2, REG1, IER3, CHGB, CMKLR1, CUBN, ENTPD1, SLC6A18, MUSK, TIMD2, SLC34A1, KRT8, OMG, TIMD4, HFE2, CEL, SEPP1, FNDC5, BTC, SFRP4, SLC5A8, SCN10A, BCAM, KEL, NUP210L, CRISPLD2, H2-D1, CFTR, A, SLC22A6, ENPEP, UGT8A, KLK1, EPHA10, SDC4, SLC22A2, SLC22A1, …	1414	3815	22680	1.58925	6.88091e-20	6.88091e-20	5.4306e-20
UP_KEYWORDS	Disulfide bond	315	19.3252	1.51391e-19	VIT, PRSS1, IL1RN, PGLYRP2, TFRC, LDLRAD4, CLDN2, SLC4A4, BACH2, LGALS3, LIPH, ANPEP, HMCN2, REG1, MLYCD, PRSS3, PRSS2, CHGB, CMKLR1, CUBN, ENTPD1, MUSK, TIMD2, SLC34A1, CTRB1, TIMD4, HFE2, CEL, RNASE1, BTC, SFRP4, RBP4, BCAM, CLPS, KEL, CRISPLD2, TXNIP, ALPK3, AMY1, ALPK2, TRY10, H2-D1, WFDC12, A, CELA3B, ENPEP, KLK1, MTTP, IL20RA, UMOD, SLC5A1, ART3, ART1, PRDX3, HPX, ST8SIA5, ST8SIA6, A2M, APO…	1414	3124	22680	1.61731	6.4644e-17	2.08797e-17	1.64788e-17
UP_KEYWORDS	Secreted	187	11.4724	4.844e-15	EPHB6, VIT, IL1RN, TPSB2, OLFML2B, PGLYRP2, HP, LOXL4, PLAT, DEFB1, CLEC18A, LOXL1, CTGF, FCNA, LGALS3, EFEMP1, DMBT1, PLAU, LIPH, C1RL, HMCN2, NRCAM, REG1, PRSS2, PAMR1, CHGB, IGFBP1, CHID1, CPA2, CPA1, WNT5B, IGFBP2, CTRB1, ADIPOQ, CEL, NPNT, RNASE1, SEPP1, FNDC5, BTC, REN1, SFRP4, RBP4, CLPS, CRISPLD2, COL4A4, COL4A3, FETUB, AMY1, ZG16, EMID1, WFDC12, A, SDC4, HTRA3, UMOD, LTBP3, PLA2G7, KNG1,…	1414	1685	22680	1.78006	2.08589e-12	3.44732e-13	2.72072e-13
GOTERM_CC_DIRECT	GO:0005615~extracellular space	183	11.227	2.04127e-14	PRSS1, IL1RN, TPSB2, TFRC, HP, LOXL4, PLAT, DEFB1, ENO3, LOXL1, CXCL16, CTGF, LGALS3, EFEMP1, DMBT1, PLAU, LIPH, ANPEP, CHEK1, C1RL, TNFSF10, REG1, GGT1, PRSS3, PRSS2, CPA3, IGFBP1, CHID1, CPA2, CPA1, ENTPD1, WNT5B, IGFBP2, CTRB1, ADIPOQ, HFE2, CEL, SEPP1, BTC, REN1, SFRP4, RBP4, MTHFD2, FETUB, AMY1, S100A4, TRY10, EZR, CELA3B, CPB1, KLK1, TACSTD2, UMOD, LYPD3, PLA2G7, KNG2, KNG1, FBLN5, HPX, POD…	1359	1504	19662	1.7604	1.36255e-11	2.72305e-12	2.50668e-12
UP_SEQ_FEATURE	signal peptide	322	19.7546	2.22691e-13	EPHB6, VIT, IL1RN, PGLYRP2, IL23R, TRIL, LIPH, REG1, PRSS3, PRSS2, CHGB, CHID1, CUBN, TMEM52B, MUSK, TIMD2, CTRB1, OMG, TIMD4, HFE2, CEL, RNASE1, SEPP1, FNDC5, BTC, SFRP4, RBP4, BCAM, CLPS, NUP210L, CRISPLD2, AMY1, ZG16, H2-D1, WFDC12, A, UGT8A, KLK1, EPHA10, SDC4, MTTP, IL20RA, UMOD, LYPD3, PLA2G7, ART3, ART1, HPX, APOE, A2M, H2-EB1, NAPSA, ACE, CADM4, FZD7, IGF2, FZD8, IL22RA1, VNN1, PTK7, VNN3…	1279	3124	18012	1.45156	7.84165e-10	7.84317e-10	7.8209e-10
GOTERM_CC_DIRECT	GO:0005576~extracellular region	198	12.1472	1.97609e-12	EPHB6, VIT, IL1RN, PGLYRP2, TFRC, LGALS3, LIPH, HMCN2, REG1, PRSS2, CHGB, CHID1, CTRB1, CEL, RNASE1, SEPP1, FNDC5, BTC, SFRP4, RBP4, CLPS, CRISPLD2, AMY1, ZG16, WFDC12, A, SDC4, UMOD, ADH7, PLA2G7, HPX, HSPH1, APOE, A2M, APOB, NAPSA, ST14, ACE, IGF2, FZD8, CILP, F13B, HRG, HAMP, LAD1, TINAGL1, ECM2, DHRS11, ELN, PCSK9, IDE, SERPINA6, C8B, PRSS23, SERPINA7, WFDC2, SERPINA1B, C1QTNF2, SERPINA1D, C1…	1359	1753	19662	1.63415	1.31805e-09	1.88293e-10	1.73331e-10
UP_KEYWORDS	Signal	376	23.0675	6.24546e-10	EPHB6, VIT, IL1RN, GM10561, PGLYRP2, IL23R, TRIL, LGALS3, LIPH, HMCN2, REG1, CYP2C70, PRSS2, CHGB, CHID1, CUBN, TMEM52B, MUSK, TIMD2, CTRB1, OMG, TIMD4, HFE2, CEL, RNASE1, SEPP1, FNDC5, CLDN6, BTC, SFRP4, RBP4, BCAM, CLPS, NUP210L, ARMC5, CRISPLD2, MTHFD2, AMY1, ZG16, H2-D1, WFDC12, A, CELA3B, UGT8A, KLK1, EPHA10, SDC4, MTTP, IL20RA, UMOD, LYPD3, PLA2G7, ART3, ART1, PKHD1, HPX, ST8SIA6, APOE, A2M…	1414	4543	22680	1.32751	2.66681e-07	1.90486e-08	1.50337e-08
UP_SEQ_FEATURE	glycosylation site:N-linked (GlcNAc...)	338	20.7362	1.8088e-09	EPHB6, VIT, SLC23A2, IL1RN, PGLYRP2, TFRC, SLC23A1, AQP8, IL23R, TRIL, KLHDC7A, AQP4, AQP5, AQP2, SLC4A4, CREB3L3, LIPH, ANPEP, TNFSF10, REG1, MFSD4B1, IER3, CMKLR1, CUBN, ENTPD1, SLC6A18, MUSK, TIMD2, SLC34A1, OMG, TIMD4, HFE2, CEL, SEPP1, FNDC5, BTC, SFRP4, SLC5A8, SCN10A, BCAM, KEL, NUP210L, CRISPLD2, H2-D1, CFTR, A, SLC22A6, ENPEP, UGT8A, KLK1, EPHA10, SLC22A2, SLC22A1, IL20RA, UMOD, LYPD3, S…	1279	3563	18012	1.33596	6.36875e-06	3.18529e-06	3.17625e-06
UP_SEQ_FEATURE	disulfide bond	243	14.908	1.6071e-07	VIT, IL1RN, PGLYRP2, TFRC, DNHD1, LDLRAD4, LGALS3, LIPH, REG1, PRSS2, CHGB, CMKLR1, CUBN, MUSK, TIMD2, SLC34A1, CTRB1, TIMD4, CEL, RNASE1, BTC, SFRP4, RBP4, BCAM, CLPS, KEL, CRISPLD2, MTCP1, ALPK3, AMY1, ALPK2, H2-D1, WFDC12, A, KLK1, IL20RA, UMOD, ART3, ART1, PRDX3, HPX, ST8SIA5, ST8SIA6, A2M, CCR1, MSR1, GPR17, H2-EB1, NAPSA, ST14, ACE, CADM4, FZD7, IGF2, FZD8, RAB27B, IL22RA1, MARCO, PTK7, CIL…	1279	2510	18012	1.3634	0.000565699	0.000113204	0.000112883
Annotation Cluster 2	Enrichment Score: 7.7333170504250255
Category	Term	Count	%	PValue	Genes	List Total	Pop Hits	Pop Total	Fold Enrichment	Bonferroni	Benjamini	FDR
UP_KEYWORDS	Lipid metabolism	63	3.86503	1.59836e-10	PNLIPRP2, SLC27A1, ACSM2, PCSK9, MSMO1, AACS, FADS2, NSDHL, ACADL, LIPH, SCD2, HMGCS2, ACADM, MLYCD, LDLRAP1, FADS1, SULT2A1, CUBN, SREBF1, CPT1A, ELOVL2, ACOT12, APOA1, ELOVL6, ACSL4, CEL, LSS, CYP39A1, ACLY, SULT1D1, CLPS, EHHADH, FDX1, SLC27A2, PTGES, IDI1, PCX, UGT8A, INSIG1, MTTP, ACAA1B, SGMS2, HMGCR, HSD17B11, PLA2G7, ACACA, CYP11A1, SC5D, APOB, LDLR, FDFT1, FDPS, CHKA, EPHX2, CYP51, ACER2…	1414	417	22680	2.42325	6.82501e-08	6.20455e-09	4.8968e-09
GOTERM_BP_DIRECT	GO:0006629~lipid metabolic process	70	4.29448	2.04024e-09	PNLIPRP1, PNLIPRP2, IL1RN, SLC27A1, ACSM2, PCSK9, MSMO1, AACS, FADS2, NSDHL, ACADL, LIPH, HNF4A, SCD2, HMGCS2, ACADM, MLYCD, LDLRAP1, FADS1, SULT2A1, CUBN, SREBF1, CPT1A, ELOVL2, ACOT12, APOA1, ELOVL6, ACSL4, CEL, LSS, CYP39A1, ACLY, SULT1D1, CLPS, EHHADH, FDX1, SLC27A2, PTGES, PCX, UGT8A, INSIG1, MTTP, ACAA1B, SGMS2, HMGCR, HSD17B11, PLA2G7, ACACA, CYP11A1, SC5D, APOE, APOB, PCK1, PLTP, LDLR, FD…	1282	459	18082	2.15102	9.10964e-06	1.30138e-06	1.2871e-06
UP_KEYWORDS	Lipid biosynthesis	26	1.59509	1.93505e-05	IDI1, PCX, MSMO1, HMGCR, HSD17B11, ACACA, FADS2, NSDHL, SCD2, SC5D, HMGCS2, MLYCD, FADS1, FDFT1, FDPS, CHKA, ELOVL2, ELOVL6, LSS, CYP51, ACLY, ETNK2, FASN, ETNK1, DHCR7, PTGES	1414	160	22680	2.60644	0.0082287	0.000243019	0.000191798
Annotation Cluster 3	Enrichment Score: 7.0867133038207495
Category	Term	Count	%	PValue	Genes	List Total	Pop Hits	Pop Total	Fold Enrichment	Bonferroni	Benjamini	FDR
UP_KEYWORDS	Heme	44	2.69939	1.73383e-15	CYP3A11, HBA-A2, CYP3A13, HBA-A1, CYP3A59, CYGB, CYP17A1, CYP2C37, HPX, CYP27B1, CYP26B1, CYP2D9, CYP2D10, CYP11A1, MB, HMOX1, CYP1B1, NOS1, CYP2F2, CYP2C70, CYP2J5, CYP4A31, CYP4A10, CYP4A32, CYP3A44, HBB-BT, NR1D2, CYP4A14, CYP3A25, HBB-BS, NR1D1, CYP8B1, CYP51, CYP4F15, CYP39A1, CYP2C68, CYP2D22, CYP24A1, CYP2C44, CYP11B2, CYP2S1, CYP11B1, CYP2E1, STEAP1	1414	171	22680	4.12715	7.58504e-13	1.48069e-13	1.1686e-13
GOTERM_MF_DIRECT	GO:0005506~iron ion binding	53	3.25153	1.81074e-15	CYP3A11, HBA-A2, CYP3A13, MSMO1, PLOD2, HBA-A1, CYP3A59, CYP2C37, CYP2D9, CYP26B1, CYP2D10, AOX2, SCD2, CYP1B1, CYP2C70, NOS1, MIOX, CYP4A10, CYP3A44, HBB-BT, CYP4A14, HBB-BS, CYP39A1, CYP2D22, CYP2C44, DPYD, FDX1, CYP2E1, CYGB, CYP17A1, CYP27B1, CYP11A1, SC5D, CYP2F2, XDH, EGLN3, CYP2J5, CYP4A31, CYP4A32, BBOX1, CYP3A25, CYP8B1, CYP51, CYP4F15, CYP2C68, CYP24A1, P4HA1, CYP11B2, P4HA2, CYP2S1, CY…	1250	212	17446	3.4892	2.5473e-12	2.5966e-12	2.51874e-12
UP_KEYWORDS	Oxidoreductase	94	5.76687	1.42452e-14	DHRS11, SRXN1, GLDC, CYP3A11, LOXL4, CYP3A13, MSMO1, PLOD2, CYP3A59, LOXL1, AKR1B8, AKR1B7, CYP2C37, FADS2, NSDHL, CYP2D9, CYP26B1, CYP2D10, AIFM1, ACADL, AOX2, ALKBH1, SCD2, CYP1B1, ME3, CYP2C70, NOS1, ACADM, FADS1, AASS, BCKDHA, MIOX, HGD, GPX3, CYP4A10, CYP3A44, CYP4A14, KMO, CYP39A1, CYP2D22, CYP2C44, MTHFD2, EHHADH, DPYD, G6PDX, CYP2E1, STEAP1, HPD, AKR1C18, HSD17B13, HMGCR, ADH7, PPOX, HSD1…	1414	639	22680	2.3595	6.06803e-12	7.84617e-13	6.19241e-13
UP_KEYWORDS	Iron	67	4.11043	1.47001e-14	CYP3A11, HBA-A2, CYP3A13, MSMO1, PLOD2, HBA-A1, CYP3A59, CYP2C37, CYP2D9, CYP26B1, CYP2D10, MB, AOX2, ALKBH1, SCD2, CYP1B1, CYP2C70, NOS1, MIOX, MYLIP, HGD, CYP4A10, DDX11, CYP3A44, HBB-BT, CYP4A14, HBB-BS, CYP39A1, CYP2D22, CYP2C44, DPYD, FDX1, CYP2E1, STEAP1, HPD, CYGB, CYP17A1, CYP27B1, HPX, CYP11A1, AMDHD1, HMOX1, SC5D, CYP2F2, XDH, EGLN3, CYP2J5, CYP4A31, CYP4A32, BBOX1, NR1D2, CYP3A25, NR1D…	1414	375	22680	2.86574	6.25766e-12	7.84617e-13	6.19241e-13
INTERPRO	IPR001128:Cytochrome P450	32	1.96319	2.83081e-13	CYP3A11, CYP3A13, CYP3A59, CYP17A1, CYP2C37, CYP27B1, CYP26B1, CYP2D9, CYP2D10, CYP11A1, CYP1B1, CYP2F2, CYP2C70, CYP2J5, CYP4A31, CYP4A10, CYP4A32, CYP3A44, CYP4A14, CYP3A25, CYP8B1, CYP51, CYP4F15, CYP39A1, CYP2C68, CYP2D22, CYP24A1, CYP2C44, CYP11B2, CYP2S1, CYP11B1, CYP2E1	1335	104	20594	4.74653	5.7046e-10	5.70409e-10	5.63615e-10
COG_ONTOLOGY	Secondary metabolites biosynthesis, transport, and catabolism	33	2.02454	1.72849e-12	CYP3A11, CYP3A13, CYP3A59, CYP17A1, CYP2C37, CYP27B1, CYP26B1, CYP2D9, CYP2D10, CYP11A1, AMDHD1, CYP1B1, CYP2F2, CYP2C70, CYP2J5, CYP4A31, CYP4A10, CYP4A32, CYP3A44, CYP4A14, CYP3A25, CYP8B1, CYP51, CYP4F15, CYP39A1, CYP2C68, CYP2D22, CYP24A1, CYP2C44, CYP11B2, CYP2S1, CYP11B1, CYP2E1	150	117	2126	3.99761	4.14841e-11	4.14838e-11	4.14838e-11
GOTERM_MF_DIRECT	GO:0020037~heme binding	43	2.63804	1.9939e-12	CYP3A11, HBA-A2, CYP3A13, HBA-A1, CYP3A59, CYGB, CYP17A1, CYP2C37, HPX, CYP27B1, CYP26B1, CYP2D9, CYP2D10, CYP11A1, MB, HMOX1, CYP1B1, NOS1, CYP2F2, CYP2C70, CYP2J5, CYP4A31, CYP4A10, CYP4A32, CYP3A44, HBB-BT, CYP4A14, CYP3A25, HBB-BS, NR1D1, CYP8B1, CYP51, CYP4F15, CYP39A1, CYP2C68, CYP2D22, CYP24A1, CYP2C44, CYP11B2, CYP2S1, CYP11B1, CYP2E1, HRG	1250	175	17446	3.42939	2.85918e-09	1.42963e-09	1.38676e-09
UP_KEYWORDS	Monooxygenase	34	2.08589	4.82665e-12	CYP3A11, CYP3A13, CYP3A59, CYP17A1, CYP2C37, CYP27B1, CYP26B1, CYP2D9, CYP2D10, CYP11A1, CYP1B1, CYP2F2, CYP2C70, CYP2J5, CYP4A31, CYP4A10, CYP4A32, CYP3A44, CYP4A14, CYP3A25, KMO, CYP8B1, CYP51, CYP4F15, CYP39A1, CYP2C68, CYP2D22, CYP24A1, CYP2C44, CYP11B2, CYP2S1, CYP11B1, PAH, CYP2E1	1414	133	22680	4.10035	2.061e-09	2.28998e-10	1.80731e-10
INTERPRO	IPR017972:Cytochrome P450, conserved site	29	1.77914	7.1678e-12	CYP3A11, CYP3A13, CYP3A59, CYP17A1, CYP2C37, CYP27B1, CYP26B1, CYP2D9, CYP2D10, CYP11A1, CYP1B1, CYP2F2, CYP2C70, CYP2J5, CYP4A31, CYP4A10, CYP4A32, CYP3A44, CYP4A14, CYP3A25, CYP51, CYP4F15, CYP2C68, CYP2D22, CYP24A1, CYP2C44, CYP11B2, CYP11B1, CYP2E1	1335	96	20594	4.66	1.44432e-08	7.22156e-09	7.13555e-09
GOTERM_MF_DIRECT	GO:0016705~oxidoreductase activity, acting on paired donors, with incorporation or reduction of molecular oxygen	30	1.84049	2.98689e-11	CYP3A11, PLOD2, CYP3A13, CYP17A1, CYP2C37, CYP27B1, CYP26B1, CYP2D9, CYP2D10, CYP11A1, CYP1B1, CYP2F2, CYP2C70, EGLN3, CYP2J5, CYP4A10, CYP4A14, CYP3A25, CYP8B1, CYP51, CYP4F15, CYP39A1, CYP2C68, CYP24A1, P4HA1, CYP2C44, CYP11B2, P4HA2, CYP2S1, CYP2E1	1250	99	17446	4.22933	4.2832e-08	1.42773e-08	1.38492e-08
GOTERM_MF_DIRECT	GO:0016491~oxidoreductase activity	89	5.46012	1.01112e-10	DHRS11, SRXN1, GLDC, CYP3A11, LOXL4, CYP3A13, MSMO1, PLOD2, LOXL1, AKR1B8, AKR1B7, CYP2C37, FADS2, NSDHL, CYP2D9, CYP26B1, CYP2D10, AIFM1, ACADL, AOX2, ALKBH1, SCD2, CYP1B1, ME3, CYP2C70, NOS1, ACADM, FADS1, AASS, BCKDHA, MIOX, HGD, GPX3, CYP4A10, CYP3A44, CYP4A14, KMO, CYP39A1, MTHFD2, EHHADH, DPYD, G6PDX, CYP2E1, STEAP1, HPD, AKR1C18, HSD17B13, HMGCR, ADH7, PPOX, HSD17B11, CYP17A1, GULO, PRDX3,…	1250	604	17446	2.05655	1.44995e-07	3.62488e-08	3.51618e-08
GOTERM_MF_DIRECT	GO:0004497~monooxygenase activity	29	1.77914	1.46526e-09	CYP3A11, CYP3A13, CYP17A1, CYP2C37, CYP27B1, CYP26B1, CYP2D9, CYP2D10, CYP11A1, CYP1B1, CYP2F2, CYP2C70, CYP2J5, CYP4A10, CYP4A14, CYP3A25, KMO, CYP8B1, CYP51, CYP4F15, CYP39A1, CYP2C68, CYP2D22, CYP24A1, CYP2C44, CYP11B2, CYP2S1, PAH, CYP2E1	1250	108	17446	3.74766	2.10118e-06	4.20236e-07	4.07635e-07
GOTERM_BP_DIRECT	GO:0055114~oxidation-reduction process	89	5.46012	1.76915e-08	DHRS11, SRXN1, GLDC, CYP3A11, LOXL4, CYP3A13, MSMO1, PLOD2, CYP3A59, LOXL1, AKR1B8, AKR1B7, CYP2C37, FADS2, NSDHL, CYP2D9, CYP26B1, CYP2D10, AIFM1, ACADL, AOX2, ALKBH1, SCD2, CYP1B1, ME3, CYP2C70, NOS1, ACADM, FADS1, AASS, BCKDHA, MIOX, HGD, GPX3, CYP4A10, CYP3A44, CYP4A14, KMO, CYP39A1, MTHFD2, EHHADH, DPYD, G6PDX, FDX1, CYP2E1, STEAP1, HPD, AKR1C18, HSD17B13, HMGCR, ADH7, PPOX, HSD17B11, CYP17A…	1282	676	18082	1.85696	7.89895e-05	9.87408e-06	9.76572e-06
UP_SEQ_FEATURE	metal ion-binding site:Iron (heme axial ligand)	28	1.71779	1.95911e-08	CYP3A11, CYP3A13, CYP3A59, CYP17A1, CYP2C37, CYP27B1, CYP2D9, CYP2D10, CYP11A1, HMOX1, CYP1B1, NOS1, CYP2F2, CYP2C70, CYP2J5, CYP4A31, CYP4A10, CYP4A32, CYP4A14, CYP3A25, CYP8B1, CYP51, CYP39A1, CYP24A1, CYP11B2, CYP2S1, CYP2E1, STEAP1	1279	114	18012	3.45895	6.89779e-05	2.29999e-05	2.29346e-05
UP_KEYWORDS	Microsome	28	1.71779	3.6457e-08	AHCYL2, CYP3A11, CYP3A13, GULO, CYP2C37, CYP26B1, CYP2D9, CYP2D10, SCD2, HMOX1, CYP1B1, UGT1A2, CYP2F2, CYP2C70, PTRF, CYP2J5, UGT1A1, CYP4A10, ACSL4, CYP4A14, CYP3A25, CYP8B1, CYP51, CYP39A1, SQLE, CYP2S1, CYP2E1, SLC26A6	1414	132	22680	3.40234	1.5567e-05	8.19323e-07	6.46632e-07
INTERPRO	IPR002401:Cytochrome P450, E-class, group I	22	1.34969	4.7685e-08	CYP2J5, CYP4A31, CYP4A10, CYP4A32, CYP4A14, CYP17A1, CYP2C37, CYP39A1, CYP4F15, CYP27B1, CYP2D9, CYP2C68, CYP2D22, CYP24A1, CYP2D10, CYP2C44, CYP11A1, CYP2S1, CYP1B1, CYP2E1, CYP2F2, CYP2C70	1335	83	20594	4.08888	9.60807e-05	3.20285e-05	3.1647e-05
GOTERM_MF_DIRECT	GO:0016712~oxidoreductase activity, acting on paired donors, with incorporation or reduction of molecular oxygen, reduced flavin or flavoprotein as one donor, and incorporation of one atom of oxygen	14	0.858896	4.37844e-06	CYP2J5, CYP3A44, CYP3A11, CYP3A13, CYP3A25, CYP3A59, CYP2D9, CYP2D22, CYP2D10, CYP2C44, CYP2S1, CYP1B1, CYP2E1, CYP2F2	1250	42	17446	4.65227	0.00625903	0.000784836	0.000761302
GOTERM_CC_DIRECT	GO:0031090~organelle membrane	21	1.28834	5.18373e-06	CYP2J5, CYP4A10, CYP3A11, CYP3A13, CYP4A14, CYP3A25, CYP8B1, CYP51, CYP2C37, GULO, CYP39A1, SQLE, CYP26B1, CYP2D9, CYP2D10, CYP2S1, SCD2, CYP1B1, SLC39A8, CYP2F2, CYP2C70	1359	94	19662	3.23221	0.00345159	0.000164645	0.000151562
KEGG_PATHWAY	mmu00140:Steroid hormone biosynthesis	20	1.22699	7.37985e-05	UGT1A1, CYP3A44, CYP3A11, AKR1C18, CYP3A13, CYP3A25, CYP17A1, CYP2C37, CYP2D9, CYP2C68, CYP2D22, CYP2D10, CYP2C44, CYP11A1, CYP11B2, CYP11B1, CYP1B1, CYP2E1, CYP2C70, UGT1A2	641	87	7691	2.75826	0.0204523	0.00172197	0.00153132
GOTERM_MF_DIRECT	GO:0008392~arachidonic acid epoxygenase activity	13	0.797546	8.56771e-05	CYP2J5, CYP4A31, CYP4A10, CYP4A32, CYP2C37, CYP2D9, CYP2C68, CYP2D22, CYP2D10, CYP2C44, CYP2E1, CYP2F2, CYP2C70	1250	47	17446	3.86039	0.115618	0.00800369	0.00776369
KEGG_PATHWAY	mmu00830:Retinol metabolism	19	1.16564	0.00031589	UGT1A1, RDH9, CYP4A31, CYP4A10, CYP4A32, CYP3A44, CYP3A11, CYP3A13, CYP4A14, CYP3A25, ADH7, CYP2C37, CYP26B1, CYP2C68, CYP2C44, AOX2, CYP2S1, CYP2C70, UGT1A2	641	89	7691	2.56146	0.0846633	0.00491385	0.00436982
GOTERM_MF_DIRECT	GO:0070330~aromatase activity	10	0.613497	0.000772121	CYP2C37, CYP2D9, CYP2J5, CYP2D10, CYP2S1, CYP3A11, CYP1B1, CYP3A13, CYP3A25, CYP2C70	1250	36	17446	3.87689	0.669666	0.0369074	0.0358007
GOTERM_MF_DIRECT	GO:0008395~steroid hydroxylase activity	12	0.736196	0.0013292	CYP2C37, CYP2D9, CYP2C68, CYP2D22, CYP2J5, CYP2C44, CYP2D10, CYP2S1, CYP3A13, CYP2E1, CYP2F2, CYP2C70	1250	54	17446	3.10151	0.851526	0.0529465	0.0513589
KEGG_PATHWAY	mmu05204:Chemical carcinogenesis	18	1.10429	0.00134465	UGT1A1, CYP3A44, CYP3A11, CYP3A13, CYP3A25, ADH7, CYP2C37, CYP2C68, GSTA4, CYP2C44, GSTA2, KYAT3, CYP1B1, CYP2E1, CYP2C70, UGT1A2, GSTM6, SULT2A1	641	92	7691	2.34752	0.313916	0.0150601	0.0133927
KEGG_PATHWAY	mmu00591:Linoleic acid metabolism	10	0.613497	0.0206252	CYP2C37, CYP2C68, CYP2J5, CYP2C44, CYP3A44, CYP3A11, CYP3A13, CYP2E1, CYP3A25, CYP2C70	641	50	7691	2.39969	0.997078	0.134303	0.119434
KEGG_PATHWAY	mmu00590:Arachidonic acid metabolism	14	0.858896	0.0318252	CYP2J5, CYP4A31, GPX3, EPHX2, CYP4A10, CYP4A32, CYP4A14, CYP2C37, CYP2C68, CYP2C44, CYP2E1, CYP2C70, GGT1, PTGES	641	89	7691	1.8874	0.999883	0.193719	0.172271
GOTERM_BP_DIRECT	GO:0019373~epoxygenase P450 pathway	6	0.368098	0.0574905	CYP2C37, CYP2C68, CYP2C44, CYP2E1, CYP2F2, CYP2C70	1282	30	18082	2.8209	1	0.900684	0.890799
GOTERM_BP_DIRECT	GO:0019369~arachidonic acid metabolic process	6	0.368098	0.107978	CYP2D9, CYP2D22, CYP2J5, CYP2D10, CYP1B1, FADS1	1282	36	18082	2.35075	1	1	0.989247
KEGG_PATHWAY	mmu04750:Inflammatory mediator regulation of TRP channels	14	0.858896	0.248107	CAMK2B, CYP2J5, CYP4A31, CYP4A10, CYP4A32, CAMK2A, ITPR1, CYP4A14, MAPK13, CYP2C37, CYP2C68, CYP2C44, CYP2C70, ASIC2	641	126	7691	1.33316	1	0.780562	0.694142
KEGG_PATHWAY	mmu04726:Serotonergic synapse	11	0.674847	0.669081	CYP2C37, CYP2D9, CYP2C68, MAP2K1, CYP2D22, CYP2J5, CYP2C44, CYP2D10, ITPR1, CACNA1S, CYP2C70	641	132	7691	0.99987	1	1	0.892473
Annotation Cluster 4	Enrichment Score: 6.384077793604019
Category	Term	Count	%	PValue	Genes	List Total	Pop Hits	Pop Total	Fold Enrichment	Bonferroni	Benjamini	FDR
GOTERM_CC_DIRECT	GO:0016529~sarcoplasmic reticulum	20	1.22699	5.50352e-09	CAMK2B, RYR1, RYR2, S100A1, POMT1, ITPR1, ATP2A1, SRL, THBS1, JPH1, KLHL41, THBS4, TRDN, ART1, JSRP1, CACNA1S, NOS1, CASQ1, TMEM38A, XDH	1359	58	19662	4.98896	3.67084e-06	3.04049e-07	2.79889e-07
UP_KEYWORDS	Sarcoplasmic reticulum	14	0.858896	2.51514e-07	CAMK2B, RYR1, RYR2, ATP2A1, SRL, THBS1, JPH1, KLHL41, THBS4, TRDN, ART1, JSRP1, CASQ1, TMEM38A	1414	38	22680	5.90933	0.000107391	5.36982e-06	4.238e-06
GOTERM_CC_DIRECT	GO:0033017~sarcoplasmic reticulum membrane	11	0.674847	5.08821e-05	CAMK2B, ART1, RYR1, RYR2, JSRP1, HRC, ATP2A1, CASQ1, TMEM38A, NOS1, KLHL41	1359	33	19662	4.82266	0.0333697	0.00114406	0.00105316
Annotation Cluster 5	Enrichment Score: 6.266625545175884
Category	Term	Count	%	PValue	Genes	List Total	Pop Hits	Pop Total	Fold Enrichment	Bonferroni	Benjamini	FDR
UP_KEYWORDS	Sodium	27	1.65644	1.87122e-08	HCN3, SLC23A2, SLC23A1, ATP1A4, SLC5A12, ATP1A2, SLC5A1, SLC4A4, SLC5A3, TRPM2, SLC17A1, ASIC2, SLC38A3, SLC17A2, MFSD4B1, SLC12A3, SLC34A1, SLC12A1, ATP1B1, SLC6A5, SLC9A3, SCNN1G, SLC5A8, SCN10A, FXYD2, SCNN1A, SCN4A	1414	120	22680	3.60891	7.99007e-06	4.99381e-07	3.94125e-07
UP_KEYWORDS	Sodium transport	26	1.59509	2.24522e-08	HCN3, SLC23A2, SLC23A1, ATP1A4, SLC5A12, ATP1A2, SLC5A1, SLC4A4, SLC5A3, TRPM2, SLC17A1, ASIC2, SLC38A3, SLC17A2, MFSD4B1, SLC12A3, SLC34A1, SLC12A1, ATP1B1, SLC9A3, SCNN1G, SLC5A8, SCN10A, FXYD2, SCNN1A, SCN4A	1414	113	22680	3.69053	9.58705e-06	5.63947e-07	4.45082e-07
GOTERM_BP_DIRECT	GO:0006814~sodium ion transport	28	1.71779	1.23652e-07	HCN3, SLC23A2, SLC23A1, ATP1A4, SLC5A12, ATP1A2, SLC5A1, ATP12A, SLC4A4, SLC5A3, TRPM2, SLC17A1, ASIC2, SLC38A3, SLC17A2, MFSD4B1, SLC12A3, SLC34A1, SLC12A1, ATP1B4, ATP1B1, SLC9A3, SCNN1G, SLC5A8, SCN10A, FXYD2, SCNN1A, SCN4A	1282	124	18082	3.18489	0.000551954	6.13451e-05	6.06719e-05
GOTERM_BP_DIRECT	GO:0006811~ion transport	73	4.47853	2.76048e-06	RYR1, CLIC5, SLC23A2, RYR2, SLC23A1, ATP2A1, ATP12A, SLC4A4, ATP5G1, SLC22A12, ATP7B, TSPO, SLC39A8, TMEM38A, MFSD4B1, CHRNB1, SLC30A6, TRPC3, SLC34A1, SLC39A10, ATP1B1, SLC39A14, SLC9A3, SCNN1G, CLDN10, SLC5A8, SCN10A, CLDN15, SCNN1A, SCN4A, STEAP1, ATP6V0D2, CFTR, CHRNA1, HCN3, GRIA2, KCNE3, SLC22A2, KCNA1, SLC22A1, CLCNKB, ITPR1, WNK4, ATP1A4, SLC5A12, ATP1A2, SLC5A1, SLC5A3, TRPM2, SLCO1B2, K…	1282	584	18082	1.76307	0.0122499	0.00102713	0.00101586
UP_KEYWORDS	Symport	22	1.34969	4.36018e-06	SLC23A2, SLC12A3, SLC25A3, SLC6A18, SLC23A1, SLC34A1, SLC12A1, SLC5A12, SLC5A1, SLC4A4, SLC5A3, SLC6A5, SLC5A8, SLC16A6, SLC38A3, SLC15A3, SLC17A1, SLC16A3, SLC17A2, MFSD4B1, SLC16A4, SLC16A5	1414	111	22680	3.17902	0.00186007	7.44718e-05	5.87752e-05
GOTERM_MF_DIRECT	GO:0015293~symporter activity	22	1.34969	4.01952e-05	SLC23A2, SLC12A3, SLC25A3, SLC6A18, SLC23A1, SLC34A1, SLC12A1, SLC5A12, SLC5A1, SLC4A4, SLC5A3, SLC6A5, SLC5A8, SLC16A6, SLC38A3, SLC15A3, SLC17A1, SLC16A3, SLC17A2, MFSD4B1, SLC16A4, SLC16A5	1250	112	17446	2.74151	0.0560113	0.00531055	0.0051513
Annotation Cluster 6	Enrichment Score: 6.076319411390235
Category	Term	Count	%	PValue	Genes	List Total	Pop Hits	Pop Total	Fold Enrichment	Bonferroni	Benjamini	FDR
GOTERM_BP_DIRECT	GO:0008203~cholesterol metabolic process	29	1.77914	7.60959e-12	CELA3B, FGL1, INSIG1, PON1, MTTP, PCSK9, HMGCR, NSDHL, CYP11A1, HMGCS2, APOE, APOB, LDLRAP1, LDLR, FDFT1, CUBN, SREBF1, FDPS, APOA1, APOA4, HNF1A, CYP51, SQLE, STAR, CYP11B2, CYP11B1, FDX1, APOC1, DHCR7	1282	89	18082	4.59586	3.39768e-08	1.69884e-08	1.6802e-08
GOTERM_BP_DIRECT	GO:0008202~steroid metabolic process	27	1.65644	6.40006e-11	INSIG1, MTTP, PCSK9, CYP3A13, MSMO1, HMGCR, CYP17A1, NSDHL, CYP11A1, CYP1B1, SC5D, HMGCS2, APOB, LDLRAP1, LDLR, FDFT1, SULT2A1, CUBN, SREBF1, FDPS, G6PC, APOA1, CYP51, CYP39A1, FDX1, DHCR7, CYP2E1	1282	84	18082	4.5336	2.85763e-07	9.52542e-08	9.42088e-08
UP_KEYWORDS	Steroid metabolism	23	1.41104	4.07965e-10	IDI1, CUBN, SREBF1, FDPS, INSIG1, MTTP, PCSK9, APOA1, MSMO1, HMGCR, CYP51, CYP39A1, NSDHL, CYP11A1, FDX1, SC5D, HMGCS2, DHCR7, APOB, LDLRAP1, LDLR, FDFT1, SULT2A1	1414	74	22680	4.98528	1.74201e-07	1.45168e-08	1.1457e-08
UP_KEYWORDS	Sterol metabolism	21	1.28834	5.02526e-10	IDI1, CUBN, SREBF1, FDPS, INSIG1, MTTP, PCSK9, APOA1, MSMO1, HMGCR, CYP51, NSDHL, CYP11A1, FDX1, SC5D, HMGCS2, DHCR7, APOB, LDLRAP1, LDLR, FDFT1	1414	62	22680	5.43277	2.14578e-07	1.6506e-08	1.3027e-08
GOTERM_BP_DIRECT	GO:0006695~cholesterol biosynthetic process	16	0.981595	9.40223e-10	IDI1, FDPS, INSIG1, APOA1, APOA4, HMGCR, APOA5, LSS, CYP51, NSDHL, G6PDX, HMGCS2, APOE, DHCR7, CFTR, FDFT1	1282	32	18082	7.05226	4.19809e-06	6.99683e-07	6.92004e-07
UP_KEYWORDS	Cholesterol metabolism	19	1.16564	2.83352e-09	IDI1, CUBN, SREBF1, FDPS, INSIG1, MTTP, PCSK9, APOA1, HMGCR, CYP51, NSDHL, CYP11A1, FDX1, HMGCS2, DHCR7, APOB, LDLRAP1, LDLR, FDFT1	1414	55	22680	5.54095	1.20991e-06	8.0661e-08	6.36598e-08
KEGG_PATHWAY	mmu00100:Steroid biosynthesis	11	0.674847	6.87434e-07	SQLE, CYP27B1, NSDHL, CYP24A1, SC5D, MSMO1, DHCR7, CEL, LSS, CYP51, FDFT1	641	19	7691	6.94647	0.000192463	2.74973e-05	2.4453e-05
GOTERM_BP_DIRECT	GO:0006694~steroid biosynthetic process	17	1.04294	4.45309e-06	FDPS, MSMO1, HMGCR, HSD17B11, LSS, CYP51, CYP17A1, NSDHL, STAR, CYP11A1, CYP11B2, FDX1, TSPO, SC5D, HMGCS2, DHCR7, FDFT1	1282	62	18082	3.86737	0.0196867	0.00133551	0.00132085
GOTERM_BP_DIRECT	GO:0016126~sterol biosynthetic process	11	0.674847	8.49896e-06	FDPS, SQLE, NSDHL, INSIG1, SC5D, MSMO1, DHCR7, HMGCS2, HMGCR, CYP51, FDFT1	1282	27	18082	5.74629	0.037237	0.00199726	0.00197534
UP_KEYWORDS	Steroid biosynthesis	12	0.736196	1.32851e-05	FDPS, IDI1, NSDHL, SC5D, MSMO1, DHCR7, HMGCS2, HMGCR, HSD17B11, LSS, CYP51, FDFT1	1414	38	22680	5.06514	0.00565672	0.000189091	0.000149236
UP_KEYWORDS	Sterol biosynthesis	10	0.613497	1.63494e-05	FDPS, IDI1, NSDHL, SC5D, MSMO1, DHCR7, HMGCS2, HMGCR, CYP51, FDFT1	1414	26	22680	6.16908	0.00695695	0.000218163	0.00017218
UP_KEYWORDS	Cholesterol biosynthesis	8	0.490798	0.000135405	FDPS, IDI1, NSDHL, DHCR7, HMGCS2, HMGCR, CYP51, FDFT1	1414	20	22680	6.41584	0.056182	0.00152153	0.00120083
GOTERM_BP_DIRECT	GO:0008299~isoprenoid biosynthetic process	5	0.306748	0.0283587	FDPS, IDI1, HMGCS2, HMGCR, FDFT1	1282	17	18082	4.14839	1	0.591689	0.585196
UP_KEYWORDS	Isoprene biosynthesis	3	0.184049	0.104321	FDPS, IDI1, FDFT1	1414	9	22680	5.34653	1	0.325148	0.256615
KEGG_PATHWAY	mmu00900:Terpenoid backbone biosynthesis	5	0.306748	0.118989	FDPS, IDI1, HMGCS2, HMGCR, ACAT2	641	23	7691	2.60836	1	0.496985	0.441962
Annotation Cluster 7	Enrichment Score: 5.123826558193444
Category	Term	Count	%	PValue	Genes	List Total	Pop Hits	Pop Total	Fold Enrichment	Bonferroni	Benjamini	FDR
GOTERM_BP_DIRECT	GO:0006937~regulation of muscle contraction	14	0.858896	6.24477e-10	RYR1, MYLK2, HSPB6, TNNC1, KCNA1, TNNC2, ATP2A1, ATP1A2, TNNT1, TNNT2, TNNT3, TNNI1, TNNI2, CASQ1	1282	23	18082	8.58536	2.78828e-06	5.57658e-07	5.51538e-07
GOTERM_CC_DIRECT	GO:0005861~troponin complex	7	0.429448	2.66423e-06	TNNT1, TNNC1, TNNT2, TNNC2, TNNT3, TNNI1, TNNI2	1359	8	19662	12.6595	0.00177547	9.87245e-05	9.08798e-05
INTERPRO	IPR001978:Troponin	5	0.306748	0.000236532	TNNT1, TNNT2, TNNT3, TNNI1, TNNI2	1335	6	20594	12.8552	0.379152	0.0397177	0.0392446
GOTERM_MF_DIRECT	GO:0005523~tropomyosin binding	5	0.306748	0.00812299	TNNT1, TNNT2, TNNT3, LMOD3, LMOD2	1250	12	17446	5.81533	0.999992	0.204357	0.19823
Annotation Cluster 8	Enrichment Score: 5.072364553293721
Category	Term	Count	%	PValue	Genes	List Total	Pop Hits	Pop Total	Fold Enrichment	Bonferroni	Benjamini	FDR
GOTERM_CC_DIRECT	GO:0005783~endoplasmic reticulum	138	8.46626	8.96806e-07	SLC27A1, AHCYL2, CLSTN3, CYP3A11, HP, CYP3A13, PLOD2, MSMO1, AQP5, NR3C2, FADS2, NSDHL, CYP2D9, TMEM147, CREB3L3, CYP2D10, CYP1B1, CYP2C70, PTRF, FADS1, CUBN, SCARA3, MAP2K1, GABARAPL1, ALG8, G6PC, ADIPOQ, ALG13, ALG12, ACSL4, SHISA3, KLHL41, RAB32, FNDC5, CYP39A1, DPM3, CLDN8, COL4A3, MAL, CYP2E1, HPD, SLC27A2, H2-D1, EMID1, GRIA2, INSIG1, MTTP, ITPR1, ILDR2, DPP4, DHRS7B, HMOX1, INPP5K, APOE, A…	1359	1323	19662	1.50913	0.000597991	3.51864e-05	3.23905e-05
UP_KEYWORDS	Endoplasmic reticulum	100	6.13497	2.69427e-06	AHCYL2, CLSTN3, CYP3A11, CYP3A13, PLOD2, MSMO1, NR3C2, FADS2, NSDHL, CYP2D9, TMEM147, CREB3L3, CYP2D10, CYP1B1, CYP2C70, PTRF, FADS1, SCARA3, GABARAPL1, TGTP2, ALG8, G6PC, ALG13, ALG12, ACSL4, SHISA3, KLHL41, CYP39A1, DPM3, CYP2E1, SLC27A2, GRIA2, INSIG1, MTTP, ITPR1, ILDR2, DHRS7B, HMOX1, INPP5K, FDFT1, B3GALNT2, SLC37A2, CYP2J5, TREX1, CYP3A25, IIGP1, CYP51, SQLE, DLG1, P4HA1, GGCX, P4HA2, CYP2…	1414	997	22680	1.60879	0.00114979	5.22934e-05	4.12714e-05
GOTERM_CC_DIRECT	GO:0005789~endoplasmic reticulum membrane	75	4.60123	0.000251054	CLSTN3, POMT1, CYP3A11, ATP2A1, CYP3A13, MSMO1, JPH1, NR3C2, SEC61A2, CYP2C37, FADS2, NSDHL, CYP2D9, CYP26B1, TMEM147, CREB3L3, CYP2D10, CASP4, SCD2, CYP1B1, CYP2C70, FADS1, SREBF1, TGTP2, SCARA3, ALG8, UGT1A1, ELOVL2, CYP4A10, CYP3A44, ALG12, CYP4A14, ACSL4, SHISA3, LSS, TMEM174, KLHL41, MRAP, CYP39A1, TMEM178, F830016B08RIK, DPM3, PIGA, HPD, SLC27A2, GRIA2, UNC93B1, WRB, ITPR1, ILDR2, FITM1, HM…	1359	710	19662	1.52831	0.154201	0.00452575	0.00416613
Annotation Cluster 9	Enrichment Score: 4.94976732900968
Category	Term	Count	%	PValue	Genes	List Total	Pop Hits	Pop Total	Fold Enrichment	Bonferroni	Benjamini	FDR
UP_KEYWORDS	Ion transport	76	4.66258	2.43315e-08	RYR1, CLIC5, SLC23A2, RYR2, SLC23A1, AQP9, ATP2A1, AQP4, AQP2, ATP12A, SLC4A4, ATP5G1, SLC22A12, ATP7B, SLC39A8, TMEM38A, MFSD4B1, CHRNB1, SLC30A6, TRPC3, SLC34A1, ATP1B4, SLC39A10, ATP1B1, SLC39A14, SLC9A3, SCNN1G, CLDN10, SLC5A8, SCN10A, CLDN15, SCNN1A, SCN4A, STEAP1, ATP6V0D2, CFTR, CHRNA1, HCN3, GRIA2, KCNE3, SLC22A2, KCNA1, SLC22A1, CLCNKB, ITPR1, ATP1A4, SLC5A12, ATP1A2, SLC5A1, SLC5A3, TRP…	1414	619	22680	1.96932	1.03895e-05	5.77197e-07	4.5554e-07
GOTERM_BP_DIRECT	GO:0006811~ion transport	73	4.47853	2.76048e-06	RYR1, CLIC5, SLC23A2, RYR2, SLC23A1, ATP2A1, ATP12A, SLC4A4, ATP5G1, SLC22A12, ATP7B, TSPO, SLC39A8, TMEM38A, MFSD4B1, CHRNB1, SLC30A6, TRPC3, SLC34A1, SLC39A10, ATP1B1, SLC39A14, SLC9A3, SCNN1G, CLDN10, SLC5A8, SCN10A, CLDN15, SCNN1A, SCN4A, STEAP1, ATP6V0D2, CFTR, CHRNA1, HCN3, GRIA2, KCNE3, SLC22A2, KCNA1, SLC22A1, CLCNKB, ITPR1, WNK4, ATP1A4, SLC5A12, ATP1A2, SLC5A1, SLC5A3, TRPM2, SLCO1B2, K…	1282	584	18082	1.76307	0.0122499	0.00102713	0.00101586
UP_KEYWORDS	Transport	164	10.0613	1.45065e-05	SLC23A2, SLC27A1, SLC23A1, AQP8, AQP9, AQP4, AQP5, AQP2, ATP12A, AQP3, SLC4A4, ABRA, FADS2, ZFP36, DMBT1, SLC16A6, SLC39A8, TMEM38A, MFSD4B1, SLC16A3, SLC16A4, SLC25A47, FADS1, SLC16A5, ABCG8, CUBN, CHRNB1, SLC30A6, CPT1A, SLC6A18, SLC34A1, ATP1B4, HBB-BT, HBB-BS, ATP1B1, TOM1L1, SLC9A3, SCNN1G, SCN10A, SLC5A8, RBP4, SCNN1A, FDX1, RBP1, ZG16, STEAP1, RHCG, SRSF7, ATP6V0D2, CFTR, PPID, CHRNA1, GRI…	1414	1901	22680	1.38374	0.00617518	0.000199816	0.0001577
GOTERM_BP_DIRECT	GO:0055085~transmembrane transport	49	3.00613	2.27059e-05	RYR1, SLC23A2, RYR2, ABCD2, SLC23A1, SLC2A1, SLC22A12, SLC16A6, SLC39A8, SLC16A3, MFSD4B1, SLC16A4, SLC25A47, SLC16A5, SLC30A6, TRPC3, SLC39A10, SLC39A14, SLC9A3, SLC5A8, SCN10A, SLC25A17, SCN4A, CFTR, HCN3, SLC22A6, SLC45A3, SLC43A2, SLC22A2, KCNA1, SLC22A1, CLCNKB, ITPR1, SLC5A12, SLC5A1, SLC5A3, TRPM2, CACNA1S, SLC17A1, SLC17A2, SLC12A3, SLC37A2, SLC12A1, TRPV5, SLC25A30, SFXN4, NUP35, SLC22A8…	1282	364	18082	1.89869	0.0964132	0.00389931	0.00385651
GOTERM_BP_DIRECT	GO:0006810~transport	156	9.57055	0.00805951	SLC23A2, SLC27A1, SLC23A1, AQP8, AQP9, AQP4, AQP5, AQP2, ATP12A, AQP3, SLC4A4, ABRA, FADS2, DMBT1, SLC16A6, SLC39A8, TMEM38A, MFSD4B1, SLC16A3, SLC16A4, SLC25A47, FADS1, SLC16A5, ABCG8, CUBN, CHRNB1, SLC30A6, CPT1A, SLC6A18, SLC34A1, PDZK1, SYPL2, ATP1B1, TOM1L1, SLC9A3, SCNN1G, SCN10A, SLC5A8, RBP4, SCNN1A, FDX1, RBP1, ZG16, STEAP1, RHCG, SRSF7, ATP6V0D2, CFTR, PPID, CHRNA1, GRIA2, SLC45A3, KCNE…	1282	1822	18082	1.20763	1	0.285601	0.282466
Annotation Cluster 10	Enrichment Score: 4.942030094875817
Category	Term	Count	%	PValue	Genes	List Total	Pop Hits	Pop Total	Fold Enrichment	Bonferroni	Benjamini	FDR
UP_KEYWORDS	Metal-binding	304	18.6503	1.13485e-11	PGLYRP2, ACSM2, CYP3A11, CYP3A13, NUDT5, ENO3, RNF112, CYP2D9, GNAT2, ALKBH1, ANPEP, CHORDC1, CYP1B1, CYP2C70, PRSS2, CUBN, ACTN3, MUSK, ACTN2, DDX11, CYP39A1, RNF125, KEL, MYL2, FDX1, AMY1, CYP2E1, HPD, TRIM10, ENPEP, PDE1A, TSHZ1, ZFP503, CLCNKB, XPA, ZFP628, NLK, ADH7, HELZ2, HPX, CYP27B1, FIGNL1, PRDM16, HMOX1, PCK1, ZBTB7A, TRMT1L, ZBTB7C, ZRANB3, EGR1, ZRANB2, ACE, TREX1, GM14391, CDC7, NR1…	1414	3395	22680	1.43624	4.8458e-09	4.8458e-10	3.82444e-10
GOTERM_MF_DIRECT	GO:0046872~metal ion binding	287	17.6074	0.000456184	PGLYRP2, ACSM2, CYP3A11, CYP3A13, NUDT5, ENO3, RNF112, CYP2D9, GNAT2, ANPEP, CHORDC1, CYP1B1, CYP2C70, PRSS2, CUBN, ACTN3, MUSK, ACTN2, DDX11, CYP39A1, RNF125, KEL, MYL2, FDX1, AMY1, CYP2E1, HPD, TRIM10, ENPEP, PDE1A, TSHZ1, ZFP503, CLCNKB, XPA, ZFP628, NLK, ADH7, HELZ2, HPX, CYP27B1, FIGNL1, PRDM16, HMOX1, PCK1, ZBTB7A, TRMT1L, ZBTB7C, ZRANB3, EGR1, ZRANB2, ACE, TREX1, GM14391, CDC7, NR1D2, CYP3…	1250	3355	17446	1.19392	0.480203	0.0251603	0.0244059
UP_KEYWORDS	Zinc	138	8.46626	0.288291	PGLYRP2, GDA, RORC, ZFAND1, ZBTB22, NR3C2, RNF112, ZFP36, SALL1, ANPEP, CHORDC1, SLC39A8, CAR12, CPA3, OSR2, MYLIP, SLC30A6, CPA2, CPA1, S100A1, OSR1, HMHA1, RNF125, KEL, ZFP692, SRSF7, AJUBA, TRIM10, INO80B, ENPEP, CPB1, TSHZ1, ZFP503, GLIS3, XPA, DTX1, ZFP628, ADH7, DTX4, HELZ2, FBXO40, ZFP57, ZFP52, AMDHD1, PRDM16, ZMAT5, SMYD1, ZFP580, ZBTB7A, ZFP101, TRMT1L, ZBTB7C, ESRRA, ZRANB3, EGR1, ZRAN…	1414	2099	22680	1.05453	1	0.60049	0.473923
Annotation Cluster 11	Enrichment Score: 4.052580555827996
Category	Term	Count	%	PValue	Genes	List Total	Pop Hits	Pop Total	Fold Enrichment	Bonferroni	Benjamini	FDR
UP_KEYWORDS	Collagen	19	1.16564	3.97212e-06	C1QB, MSR1, C1QA, COL26A1, SCARA3, ADIPOQ, C1QL1, FCNA, MARCO, C1QTNF2, C1QTNF1, COL2A1, C1QTNF7, P4HA2, COL4A4, COL4A3, COL6A5, EMID1, C1QC	1414	85	22680	3.58532	0.00169466	7.06706e-05	5.57751e-05
INTERPRO	IPR008160:Collagen triple helix repeat	18	1.10429	5.56856e-06	C1QB, MSR1, C1QA, COL26A1, SCARA3, ADIPOQ, C1QL1, FCNA, MARCO, C1QTNF2, C1QTNF1, COL2A1, C1QTNF7, COL4A4, COL4A3, COL6A5, EMID1, C1QC	1335	76	20594	3.65358	0.011158	0.00280516	0.00277175
UP_SEQ_FEATURE	domain:Collagen-like	12	0.736196	9.90761e-06	C1QB, FCNA, MSR1, C1QA, MARCO, C1QTNF2, C1QTNF1, C1QTNF7, ADIPOQ, EMID1, C1QL1, C1QC	1279	33	18012	5.12105	0.0342834	0.00447413	0.00446143
GOTERM_CC_DIRECT	GO:0005581~collagen trimer	19	1.16564	1.14685e-05	C1QB, MSR1, C1QA, COL26A1, SCARA3, ADIPOQ, C1QL1, FCNA, MARCO, C1QTNF2, C1QTNF1, COL2A1, C1QTNF7, P4HA2, COL4A4, COL4A3, COL6A5, EMID1, C1QC	1359	83	19662	3.31195	0.00762032	0.000347703	0.000320074
SMART	SM00110:C1Q	9	0.552147	0.000543854	C1QB, C1QA, C1QTNF2, C1QTNF1, C1QTNF7, CAPRIN2, ADIPOQ, C1QL1, C1QC	714	29	10425	4.5313	0.180982	0.0789309	0.0785007
UP_SEQ_FEATURE	domain:C1q	9	0.552147	0.000701719	C1QB, C1QA, C1QTNF2, C1QTNF1, C1QTNF7, CAPRIN2, ADIPOQ, C1QL1, C1QC	1279	29	18012	4.37055	0.915552	0.176532	0.176031
INTERPRO	IPR001073:Complement C1q protein	9	0.552147	0.000786696	C1QB, C1QA, C1QTNF2, C1QTNF1, C1QTNF7, CAPRIN2, ADIPOQ, C1QL1, C1QC	1335	32	20594	4.33862	0.79522	0.0754854	0.0745863
INTERPRO	IPR008983:Tumour necrosis factor-like domain	10	0.613497	0.00503111	C1QB, C1QA, C1QTNF2, C1QTNF1, C1QTNF7, CAPRIN2, ADIPOQ, TNFSF10, C1QL1, C1QC	1335	51	20594	3.02475	0.999961	0.247261	0.244316
Annotation Cluster 12	Enrichment Score: 3.8079477010140588
Category	Term	Count	%	PValue	Genes	List Total	Pop Hits	Pop Total	Fold Enrichment	Bonferroni	Benjamini	FDR
UP_KEYWORDS	Peroxisome	21	1.28834	8.84603e-06	IDI1, SZT2, ABCD2, URAH, EPHX2, ECI2, ACSL4, ACAA1B, FNDC5, SLC25A17, DAO, EHHADH, PXMP2, MLYCD, AGXT, XDH, CRAT, HAO2, SLC27A2, ACOT3, UOX	1414	107	22680	3.14796	0.00377015	0.000145279	0.000114658
GOTERM_CC_DIRECT	GO:0005777~peroxisome	23	1.41104	8.87413e-05	IDI1, FDPS, SZT2, ABCD2, URAH, EPHX2, ECI2, ACSL4, ACAA1B, IDE, FNDC5, SLC25A17, DAO, EHHADH, PXMP2, MLYCD, AGXT, XDH, CRAT, HAO2, SLC27A2, ACOT3, UOX	1359	131	19662	2.54018	0.0574752	0.00190937	0.00175765
UP_SEQ_FEATURE	short sequence motif:Microbody targeting signal	12	0.736196	0.000236062	FNDC5, IDI1, DAO, EHHADH, EPHX2, ECI2, MLYCD, AGXT, HAO2, CRAT, ACOT3, UOX	1279	45	18012	3.75543	0.564505	0.0755826	0.075368
KEGG_PATHWAY	mmu04146:Peroxisome	16	0.981595	0.00316453	ABCD2, EPHX2, ECI2, ACSL4, ACAA1B, PEX5L, SLC25A17, DAO, EHHADH, PXMP2, MLYCD, AGXT, XDH, CRAT, HAO2, SLC27A2	641	83	7691	2.31295	0.588306	0.0276897	0.024624
Annotation Cluster 13	Enrichment Score: 3.7721277642023487
Category	Term	Count	%	PValue	Genes	List Total	Pop Hits	Pop Total	Fold Enrichment	Bonferroni	Benjamini	FDR
UP_SEQ_FEATURE	region of interest:Interactions with TJP1, TJP2 and TJP3	7	0.429448	8.2993e-07	CLDN6, CLDN5, CLDN4, CLDN3, CLDN8, CLDN7, CLDN2	1279	7	18012	14.0829	0.00291792	0.000487169	0.000485786
INTERPRO	IPR017974:Claudin, conserved site	10	0.613497	6.96137e-06	CLDN6, CLDN5, CLDN10, CLDN4, CLDN3, CLDN15, CLDN8, CLDN7, CLDN19, CLDN2	1335	23	20594	6.70705	0.0139293	0.00280543	0.00277202
KEGG_PATHWAY	mmu04530:Tight junction	22	1.34969	1.06395e-05	ACTN3, ACTN2, CLDN2, CLDN6, CLDN5, CLDN10, MYH1, CLDN4, PARD6B, MYH2, CLDN3, MYH3, CLDN15, MYL2, CLDN8, CLDN7, MYH8, CLDN19, MYH4, LLGL2, CRB3, JAM3	641	90	7691	2.93295	0.00297466	0.000331008	0.000294361
INTERPRO	IPR004031:PMP-22/EMP/MP20/Claudin	14	0.858896	1.96294e-05	TMEM182, CLDN2, CLDN6, CLDN5, CLDN10, TMEM178, CLDN4, CLDN3, CLDN15, CLDN8, CLDN7, PMP22, CLDN19, CACNG1	1335	52	20594	4.15321	0.0387817	0.00494417	0.00488528
GOTERM_BP_DIRECT	GO:0016338~calcium-independent cell-cell adhesion via plasma membrane cell-adhesion molecules	10	0.613497	2.15554e-05	CLDN6, CLDN5, CLDN10, CLDN4, CLDN3, CLDN15, CLDN8, CLDN7, CLDN19, CLDN2	1282	24	18082	5.87689	0.0917594	0.0038498	0.00380755
GOTERM_CC_DIRECT	GO:0016327~apicolateral plasma membrane	9	0.552147	4.57554e-05	CLDN6, CLDN5, CLDN4, KRT19, CLDN3, CLDN8, PALM, CLDN7, KRT8	1359	21	19662	6.20057	0.0300585	0.00108996	0.00100335
KEGG_PATHWAY	mmu04514:Cell adhesion molecules (CAMs)	29	1.77914	0.000146254	H2-T24, H2-T23, ITGAM, SELPLG, SDC4, CLDN2, SPN, CDH3, CDH1, MPZ, ITGB8, NRCAM, JAM3, H2-EB1, H2-AA, CLDN6, CLDN5, CLDN10, CLDN4, CD4, MAG, CLDN3, CLDN15, CLDN8, CLDN7, ITGA8, CLDN19, H2-D1, H2-AB1	641	162	7691	2.14787	0.0401267	0.00292507	0.00260123
UP_KEYWORDS	Tight junction	15	0.920245	0.000573472	WNK4, CLDN2, AMOT, CLDN6, CLDN5, CLDN10, CLDN4, PARD6B, CLDN3, CLDN15, EPCAM, CLDN8, CLDN7, CLDN19, CRB3	1414	83	22680	2.89872	0.217251	0.00532331	0.0042013
INTERPRO	IPR006187:Claudin	10	0.613497	0.00103602	CLDN6, CLDN5, CLDN10, CLDN4, CLDN3, CLDN15, CLDN8, CLDN7, CLDN19, CLDN2	1335	41	20594	3.76249	0.876146	0.0802912	0.0793349
GOTERM_CC_DIRECT	GO:0005923~bicellular tight junction	19	1.16564	0.00392793	WNK4, CLDN2, AMOT, CLDN6, CLDN5, CLDN10, CLDN4, DLG1, PARD6B, CLDN3, ATP7B, CLDN15, EPCAM, CLDN8, CLDN7, PMP22, CLDN19, CRB3, JAM3	1359	131	19662	2.09841	0.927567	0.0494327	0.0455047
KEGG_PATHWAY	mmu04670:Leukocyte transendothelial migration	19	1.16564	0.00841672	ITGAM, ACTN3, ACTN2, CXCR4, CLDN2, MAPK13, CLDN6, MYLPF, CLDN5, CLDN10, CLDN4, CLDN3, CLDN15, MYL2, CLDN8, CLDN7, CLDN19, EZR, JAM3	641	118	7691	1.93195	0.906206	0.0673337	0.0598789
KEGG_PATHWAY	mmu05160:Hepatitis C	16	0.981595	0.158712	SCARB1, CDKN1A, CHUK, STAT1, CLDN2, MAPK13, CLDN6, CLDN5, CLDN10, CLDN4, CLDN3, CLDN15, CLDN8, CLDN7, CLDN19, LDLR	641	136	7691	1.41158	1	0.589201	0.523968
Annotation Cluster 14	Enrichment Score: 3.4425051902072523
Category	Term	Count	%	PValue	Genes	List Total	Pop Hits	Pop Total	Fold Enrichment	Bonferroni	Benjamini	FDR
KEGG_PATHWAY	mmu05410:Hypertrophic cardiomyopathy (HCM)	20	1.22699	1.75961e-05	RYR2, TGFB1, ACE, ITGB4, TNNC1, ITGA2, TPM2, TTN, DES, SGCA, TNNT2, MYL2, LMNA, MYL3, ITGA8, ITGB8, CACNA1S, ITGB6, CACNG1, SGCG	641	79	7691	3.03758	0.00491483	0.00049269	0.000438142
KEGG_PATHWAY	mmu05414:Dilated cardiomyopathy	19	1.16564	0.000124957	RYR2, TGFB1, ITGB4, TNNC1, ITGA2, TPM2, TTN, DES, SGCA, TNNT2, MYL2, LMNA, MYL3, ITGA8, ITGB8, CACNA1S, ITGB6, CACNG1, SGCG	641	83	7691	2.74663	0.034385	0.00269137	0.0023934
KEGG_PATHWAY	mmu05412:Arrhythmogenic right ventricular cardiomyopathy (ARVC)	12	0.736196	0.0213948	RYR2, DES, SGCA, ITGB4, ITGA2, LMNA, ITGA8, ITGB8, CACNA1S, ITGB6, CACNG1, SGCG	641	67	7691	2.14897	0.997655	0.136149	0.121075
Annotation Cluster 15	Enrichment Score: 3.3442635999157404
Category	Term	Count	%	PValue	Genes	List Total	Pop Hits	Pop Total	Fold Enrichment	Bonferroni	Benjamini	FDR
UP_KEYWORDS	Serine protease	28	1.71779	9.3506e-06	TPSB2, CELA3B, PRSS1, KLK1, MCPT4, HTRA3, PCSK9, TMPRSS2, PLAT, PLG, PRSS23, DPP4, C1S1, PLAU, C1RL, GM5771, PRSS3, TRY5, 2210010C04RIK, PRSS2, TRY4, ST14, CELA2A, C1RA, CMA1, F12, CTRB1, TRY10	1414	173	22680	2.59601	0.00398477	0.000147878	0.000116709
INTERPRO	IPR009003:Trypsin-like cysteine/serine peptidase domain	28	1.71779	1.07547e-05	TPSB2, CELA3B, PRSS1, KLK1, MCPT4, HTRA3, HP, TMPRSS2, PLAT, PLG, PRSS23, C1S1, PLAU, C1RL, GM5771, PRSS3, TRY5, 2210010C04RIK, PRSS2, PAMR1, TRY4, ST14, CELA2A, C1RA, CMA1, F12, CTRB1, TRY10	1335	168	20594	2.57104	0.0214378	0.00361179	0.00356877
INTERPRO	IPR001254:Peptidase S1	27	1.65644	1.27168e-05	TPSB2, CELA3B, PRSS1, KLK1, MCPT4, HP, TMPRSS2, PLAT, PLG, PRSS23, C1S1, PLAU, C1RL, GM5771, PRSS3, TRY5, 2210010C04RIK, PRSS2, PAMR1, TRY4, ST14, CELA2A, C1RA, CMA1, F12, CTRB1, TRY10	1335	160	20594	2.60317	0.025299	0.00366063	0.00361703
INTERPRO	IPR001314:Peptidase S1A, chymotrypsin-type	25	1.53374	3.9182e-05	TPSB2, CELA3B, PRSS1, KLK1, MCPT4, HP, TMPRSS2, PLAT, PLG, C1S1, PLAU, C1RL, GM5771, PRSS3, TRY5, 2210010C04RIK, PRSS2, PAMR1, TRY4, CELA2A, C1RA, CMA1, F12, CTRB1, TRY10	1335	151	20594	2.55401	0.0759168	0.00877241	0.00866792
SMART	SM00020:Tryp_SPc	26	1.59509	6.62483e-05	TPSB2, CELA3B, PRSS1, KLK1, MCPT4, HP, TMPRSS2, PLAT, PLG, C1S1, PLAU, C1RL, GM5771, PRSS3, TRY5, 2210010C04RIK, PRSS2, PAMR1, TRY4, ST14, CELA2A, C1RA, CMA1, F12, CTRB1, TRY10	714	158	10425	2.40267	0.0240207	0.0243131	0.0241806
GOTERM_MF_DIRECT	GO:0004252~serine-type endopeptidase activity	32	1.96319	0.000113492	TPSB2, CELA3B, PRSS1, KLK1, MCPT4, HTRA3, HP, PCSK9, TMPRSS2, PLAT, PLG, PRSS23, DPP4, C1S1, PLAU, C1RL, GM5771, PRSS3, TRY5, 2210010C04RIK, PRSS2, PAMR1, CTSC, TRY4, ST14, CELA2A, C1RA, CMA1, F12, CTRB1, F3, TRY10	1250	212	17446	2.10669	0.150202	0.00900836	0.00873823
UP_KEYWORDS	Protease	56	3.43558	0.000255548	PRSS1, TPSB2, MCPT4, PCSK9, PLAT, IDE, PRSS23, CTSS, C1S1, PLAU, CTSL, ANPEP, C1RL, CASP4, CPXM1, GGT1, GM5771, PRSS3, CTSE, 2210010C04RIK, PRSS2, CTSC, CPA3, CPA2, CPA1, CELA2A, MME, CTRB1, ALG13, REN1, KEL, MEP1B, MEP1A, TRY10, TRABD2B, CELA3B, ENPEP, CPB1, KLK1, HTRA3, TMPRSS2, PLG, DPP4, PSMB5, TRY5, TRY4, LMLN, NAPSA, ST14, C1RA, METAP1D, ACE, CMA1, F12, XPNPEP2, OTUD1	1414	542	22680	1.65723	0.103389	0.00266143	0.00210048
UP_SEQ_FEATURE	active site:Charge relay system	30	1.84049	0.000284896	PNLIPRP1, PNLIPRP2, TPSB2, KLK1, MCPT4, HTRA3, PCSK9, TMPRSS2, PLAT, PLG, HMGCR, PLA2G7, PRSS23, DPP4, C1S1, PLAU, LIPH, C1RL, ESD, PRSS2, ST14, CELA2A, C1RA, CMA1, CTRB1, CEL, ACOT2, ACOT1, ACOT3, UOX	1279	205	18012	2.06091	0.633318	0.083617	0.0833795
UP_KEYWORDS	Zymogen	28	1.71779	0.000354864	TPSB2, CELA3B, KLK1, MCPT4, PCSK9, TMPRSS2, PLAT, PLG, CTSS, PSMB5, PLAU, CTSL, CASP4, GGT1, CTSE, PRSS2, CTSC, CPA3, CPA2, CPA1, CELA2A, NAPSA, CMA1, F12, CTRB1, REN1, MEP1B, MEP1A	1414	213	22680	2.10849	0.140628	0.00344379	0.00271793
INTERPRO	IPR018114:Peptidase S1, trypsin family, active site	21	1.28834	0.000529007	ST14, CELA2A, TPSB2, PRSS1, CELA3B, KLK1, CMA1, MCPT4, F12, CTRB1, TMPRSS2, PLAT, PLG, PRSS23, TRY10, GM5771, PRSS3, 2210010C04RIK, PRSS2, TRY5, TRY4	1335	137	20594	2.3646	0.655696	0.0627029	0.061956
UP_KEYWORDS	Hydrolase	136	8.34356	0.000564783	PRSS1, TPSB2, AHCYL2, PGLYRP2, ANKLE1, GDA, MCPT4, PLAT, ATP12A, NUDT5, C1S1, PLAU, LIPH, ANPEP, C1RL, GGT1, PRSS3, PRSS2, CPA3, DDX17, CPA2, CPA1, TGTP2, ENTPD1, G6PC, ADPRHL1, DDX11, CTRB1, ACOT12, ALG13, CEL, RNASE1, REN1, KEL, MTHFD2, ACOT2, ACOT1, PADI2, AMY1, TRY10, CFTR, TRABD2B, ACOT3, PFKFB1, CELA3B, ENPEP, CPB1, KLK1, PDE1A, HTRA3, PLA2G7, HELZ2, DPP4, AMDHD1, FIGNL1, ESD, INPP5K, ZRANB…	1414	1646	22680	1.32526	0.214339	0.00532331	0.0042013
GOTERM_BP_DIRECT	GO:0006508~proteolysis	61	3.74233	0.0021596	PRSS1, TPSB2, TINAGL1, MCPT4, HP, PCSK9, PLAT, IDE, PRSS23, CTSS, C1S1, PLAU, CTSL, ANPEP, C1RL, CASP4, CPXM1, GGT1, GM5771, PRSS3, CTSE, 2210010C04RIK, PRSS2, PAMR1, CTSC, CPA3, CPA2, CPA1, CELA2A, MME, CTRB1, ALG13, REN1, KEL, MEP1B, MEP1A, TRY10, TRABD2B, PAPPA2, CELA3B, ENPEP, CPB1, KLK1, HTRA3, TMPRSS2, PLG, DPP4, TMEM27, PSMB5, TRY5, TRY4, LMLN, NAPSA, ST14, C1RA, METAP1D, ACE, CMA1, F12, P…	1282	582	18082	1.47831	0.999936	0.116176	0.114901
UP_SEQ_FEATURE	domain:Peptidase S1	17	1.04294	0.00661449	ST14, CELA2A, TPSB2, C1RA, KLK1, CMA1, MCPT4, CTRB1, HP, TMPRSS2, PLAT, PLG, C1S1, PLAU, C1RL, PRSS2, PAMR1	1279	114	18012	2.10008	1	0.896008	0.893464
GOTERM_MF_DIRECT	GO:0008236~serine-type peptidase activity	21	1.28834	0.0126782	ST14, CELA2A, TPSB2, C1RA, CELA3B, KLK1, CMA1, MCPT4, F12, HTRA3, CTRB1, TMPRSS2, PCSK9, PLAT, PLG, PRSS23, DPP4, C1S1, PLAU, C1RL, PRSS2	1250	163	17446	1.79812	1	0.28407	0.275552
GOTERM_MF_DIRECT	GO:0008233~peptidase activity	48	2.94479	0.0526115	TPSB2, CELA3B, ENPEP, KLK1, MCPT4, HTRA3, FGL2, PCSK9, TMPRSS2, PLAT, PLG, IDE, PRSS23, CTSS, DPP4, C1S1, PSMB5, PLAU, CTSL, ANPEP, CASP4, C1RL, CPXM1, GGT1, CTSE, PRSS2, CTSC, CPA3, LMLN, CPA2, CPA1, ST14, CELA2A, NAPSA, C1RA, METAP1D, ACE, MME, CMA1, F12, CTRB1, ALG13, REN1, KEL, MEP1B, MEP1A, OTUD1, TRABD2B	1250	516	17446	1.29831	1	0.777782	0.754459
GOTERM_MF_DIRECT	GO:0016787~hydrolase activity	123	7.54601	0.111988	TPSB2, AHCYL2, PGLYRP2, GDA, MCPT4, PLAT, ATP12A, NUDT5, C1S1, PLAU, LIPH, ANPEP, C1RL, GGT1, PRSS2, CPA3, DDX17, CPA2, CPA1, ENTPD1, G6PC, ADPRHL1, DDX11, CTRB1, ACOT12, ALG13, CEL, RNASE1, REN1, KEL, MTHFD2, ACOT2, ACOT1, PADI2, AMY1, CFTR, TRABD2B, ACOT3, IDI1, PFKFB1, CELA3B, ENPEP, KLK1, PDE1A, HTRA3, PLA2G7, HELZ2, DPP4, TRPM2, AMDHD1, FIGNL1, ESD, INPP5K, ZRANB3, KL, NAPSA, ST14, ACE, TREX…	1250	1533	17446	1.11982	1	1	0.970691
Annotation Cluster 16	Enrichment Score: 3.01455464072437
Category	Term	Count	%	PValue	Genes	List Total	Pop Hits	Pop Total	Fold Enrichment	Bonferroni	Benjamini	FDR
GOTERM_BP_DIRECT	GO:0001823~mesonephros development	8	0.490798	5.0848e-06	REN1, BMP4, OSR2, PAX8, WT1, LHX1, OSR1, PAX2	1282	12	18082	9.40302	0.0224479	0.00133551	0.00132085
GOTERM_BP_DIRECT	GO:0048793~pronephros development	6	0.368098	3.29586e-05	OSR2, PAX8, LHX1, OSR1, HNF1B, PAX2	1282	7	18082	12.0896	0.136846	0.00507449	0.0050188
GOTERM_BP_DIRECT	GO:0001656~metanephros development	11	0.674847	0.000232473	BMP4, OSR2, PAX8, WT1, LHX1, IRX3, OSR1, ITGA8, SPRY1, SLC5A1, PAX2	1282	38	18082	4.08289	0.645878	0.0259498	0.025665
GOTERM_BP_DIRECT	GO:1900212~negative regulation of mesenchymal cell apoptotic process involved in metanephros development	4	0.245399	0.00134389	PAX8, WT1, HNF1B, PAX2	1282	4	18082	14.1045	0.997532	0.0885582	0.0875864
GOTERM_BP_DIRECT	GO:2000543~positive regulation of gastrulation	4	0.245399	0.0151624	OSR2, LHX1, OSR1, SCX	1282	8	18082	7.05226	1	0.407832	0.403357
GOTERM_BP_DIRECT	GO:0001655~urogenital system development	5	0.306748	0.0229416	HELLS, PAX8, LHX1, OSR1, PAX2	1282	16	18082	4.40766	1	0.522623	0.516888
GOTERM_BP_DIRECT	GO:0072164~mesonephric tubule development	3	0.184049	0.0434257	PAX8, HNF1B, PAX2	1282	5	18082	8.46271	1	0.734453	0.726393
Annotation Cluster 17	Enrichment Score: 3.0092790767082467
Category	Term	Count	%	PValue	Genes	List Total	Pop Hits	Pop Total	Fold Enrichment	Bonferroni	Benjamini	FDR
GOTERM_MF_DIRECT	GO:0016712~oxidoreductase activity, acting on paired donors, with incorporation or reduction of molecular oxygen, reduced flavin or flavoprotein as one donor, and incorporation of one atom of oxygen	14	0.858896	4.37844e-06	CYP2J5, CYP3A44, CYP3A11, CYP3A13, CYP3A25, CYP3A59, CYP2D9, CYP2D22, CYP2D10, CYP2C44, CYP2S1, CYP1B1, CYP2E1, CYP2F2	1250	42	17446	4.65227	0.00625903	0.000784836	0.000761302
INTERPRO	IPR002402:Cytochrome P450, E-class, group II	6	0.368098	0.000376	CYP4A31, CYP3A44, CYP3A11, CYP3A13, CYP3A25, CYP3A59	1335	11	20594	8.4143	0.531295	0.0505093	0.0499077
INTERPRO	IPR008072:Cytochrome P450, E-class, CYP3A	5	0.306748	0.00169637	CYP3A44, CYP3A11, CYP3A13, CYP3A25, CYP3A59	1335	9	20594	8.57012	0.967323	0.117869	0.116465
GOTERM_MF_DIRECT	GO:0050649~testosterone 6-beta-hydroxylase activity	4	0.245399	0.0156019	CYP3A44, CYP3A11, CYP3A25, CYP3A59	1250	8	17446	6.9784	1	0.324249	0.314526
KEGG_PATHWAY	mmu00591:Linoleic acid metabolism	10	0.613497	0.0206252	CYP2C37, CYP2C68, CYP2J5, CYP2C44, CYP3A44, CYP3A11, CYP3A13, CYP2E1, CYP3A25, CYP2C70	641	50	7691	2.39969	0.997078	0.134303	0.119434
Annotation Cluster 18	Enrichment Score: 2.8849311720567994
Category	Term	Count	%	PValue	Genes	List Total	Pop Hits	Pop Total	Fold Enrichment	Bonferroni	Benjamini	FDR
GOTERM_BP_DIRECT	GO:0001823~mesonephros development	8	0.490798	5.0848e-06	REN1, BMP4, OSR2, PAX8, WT1, LHX1, OSR1, PAX2	1282	12	18082	9.40302	0.0224479	0.00133551	0.00132085
GOTERM_BP_DIRECT	GO:0001658~branching involved in ureteric bud morphogenesis	12	0.736196	0.000426222	BMP4, LAMA5, DLG1, SALL1, PAX8, WT1, LHX1, TCF21, NPNT, AGT, PAX2, CD44	1282	48	18082	3.52613	0.850952	0.0396475	0.0392124
GOTERM_BP_DIRECT	GO:0090190~positive regulation of branching involved in ureteric bud morphogenesis	8	0.490798	0.000787412	BMP4, SALL1, TGFB1, PAX8, LHX1, AGT, PAX2, VEGFA	1282	23	18082	4.90592	0.970317	0.0663357	0.0656077
GOTERM_BP_DIRECT	GO:0003337~mesenchymal to epithelial transition involved in metanephros morphogenesis	4	0.245399	0.00999864	BMP4, SALL1, PAX8, PAX2	1282	7	18082	8.05973	1	0.316624	0.313149
GOTERM_BP_DIRECT	GO:0072001~renal system development	4	0.245399	0.220441	BMP4, ITGB4, LHX1, PAX2	1282	23	18082	2.45296	1	1	0.989247
Annotation Cluster 19	Enrichment Score: 2.739788991401665
Category	Term	Count	%	PValue	Genes	List Total	Pop Hits	Pop Total	Fold Enrichment	Bonferroni	Benjamini	FDR
GOTERM_BP_DIRECT	GO:0001823~mesonephros development	8	0.490798	5.0848e-06	REN1, BMP4, OSR2, PAX8, WT1, LHX1, OSR1, PAX2	1282	12	18082	9.40302	0.0224479	0.00133551	0.00132085
GOTERM_BP_DIRECT	GO:0072278~metanephric comma-shaped body morphogenesis	3	0.184049	0.0273283	PAX8, WT1, LHX1	1282	4	18082	10.5784	1	0.578298	0.571952
GOTERM_BP_DIRECT	GO:0072284~metanephric S-shaped body morphogenesis	3	0.184049	0.0434257	PAX8, WT1, LHX1	1282	5	18082	8.46271	1	0.734453	0.726393
Annotation Cluster 20	Enrichment Score: 2.733272929863468
Category	Term	Count	%	PValue	Genes	List Total	Pop Hits	Pop Total	Fold Enrichment	Bonferroni	Benjamini	FDR
UP_KEYWORDS	GPI-anchor	22	1.34969	0.000157666	CD52, LYNX1, OMG, UMOD, HFE2, LYPD3, GFRA1, MSLN, PLET1, ART3, RGMA, ART1, VNN1, VNN3, CDH13, GPC2, GAS1, GPC5, LY6A, FOLR2, FOLR1, LY6E	1414	140	22680	2.52051	0.0651121	0.00168308	0.00132833
GOTERM_CC_DIRECT	GO:0031225~anchored component of membrane	22	1.34969	0.000683288	CD52, LYNX1, OMG, UMOD, HFE2, LYPD3, GFRA1, MSLN, PLET1, ART3, RGMA, ART1, VNN1, VNN3, CDH13, GPC2, GAS1, GPC5, LY6A, FOLR2, FOLR1, LY6E	1359	141	19662	2.25742	0.366128	0.0111159	0.0102327
UP_SEQ_FEATURE	lipid moiety-binding region:GPI-anchor amidated serine	11	0.674847	0.0101956	ART1, CD52, OMG, GAS1, GPC2, LYPD3, GFRA1, FOLR2, MSLN, FOLR1, ART3	1279	61	18012	2.53954	1	1	0.997444
UP_SEQ_FEATURE	propeptide:Removed in mature form	28	1.71779	0.0106207	UMOD, LYPD3, MSLN, ART3, ART1, PSMB5, GPC2, GPC5, CD52, CUBN, LYNX1, OMG, HFE2, GFRA1, CYP4A14, RGMA, ACTA2, BTC, ACTA1, VNN1, VNN3, CDH13, GAS1, LY6A, FOLR2, FOLR1, RHOQ, LY6E	1279	238	18012	1.65681	1	1	0.997444
Annotation Cluster 21	Enrichment Score: 2.5960971155263786
Category	Term	Count	%	PValue	Genes	List Total	Pop Hits	Pop Total	Fold Enrichment	Bonferroni	Benjamini	FDR
GOTERM_BP_DIRECT	GO:0006833~water transport	9	0.552147	4.77736e-06	MYLK2, AQP8, PDPN, AQP9, AQP4, AQP5, AQP2, AQP3, CFTR	1282	16	18082	7.93379	0.0211051	0.00133551	0.00132085
INTERPRO	IPR022357:Major intrinsic protein, conserved site	6	0.368098	0.000114441	AQP8, AQP9, AQP4, AQP5, AQP2, AQP3	1335	9	20594	10.2841	0.205953	0.0230599	0.0227853
GOTERM_MF_DIRECT	GO:0015250~water channel activity	7	0.429448	0.000147239	AQP8, PDPN, AQP9, AQP4, AQP5, AQP2, AQP3	1250	13	17446	7.5152	0.190352	0.010557	0.0102405
GOTERM_MF_DIRECT	GO:0015254~glycerol channel activity	6	0.368098	0.000346677	AQP8, AQP9, AQP4, AQP5, AQP2, AQP3	1250	10	17446	8.37408	0.391782	0.0208425	0.0202175
INTERPRO	IPR000425:Major intrinsic protein	6	0.368098	0.000610238	AQP8, AQP9, AQP4, AQP5, AQP2, AQP3	1335	12	20594	7.71311	0.707709	0.0647173	0.0639465
INTERPRO	IPR023271:Aquaporin-like	6	0.368098	0.000610238	AQP8, AQP9, AQP4, AQP5, AQP2, AQP3	1335	12	20594	7.71311	0.707709	0.0647173	0.0639465
UP_SEQ_FEATURE	short sequence motif:NPA 1	6	0.368098	0.000926478	AQP8, AQP9, AQP4, AQP5, AQP2, AQP3	1279	12	18012	7.04144	0.961751	0.203941	0.203362
UP_SEQ_FEATURE	short sequence motif:NPA 2	6	0.368098	0.000926478	AQP8, AQP9, AQP4, AQP5, AQP2, AQP3	1279	12	18012	7.04144	0.961751	0.203941	0.203362
GOTERM_BP_DIRECT	GO:0009992~cellular water homeostasis	6	0.368098	0.00140821	AQP8, AQP9, AQP4, AQP5, AQP2, AQP3	1282	13	18082	6.50978	0.998149	0.0885582	0.0875864
GOTERM_BP_DIRECT	GO:0034220~ion transmembrane transport	10	0.613497	0.00513783	TRPM2, RYR2, AQP8, AQP9, SLC12A1, AQP4, AQP5, AQP2, ASIC2, AQP3	1282	47	18082	3.00096	1	0.214396	0.212043
UP_KEYWORDS	Porin	3	0.184049	0.169399	AQP9, AQP4, AQP2	1414	12	22680	4.0099	1	0.443039	0.349659
GOTERM_MF_DIRECT	GO:0015288~porin activity	3	0.184049	0.21043	AQP9, AQP4, AQP2	1250	12	17446	3.4892	1	1	0.970691
GOTERM_CC_DIRECT	GO:0046930~pore complex	3	0.184049	0.277811	AQP9, AQP4, AQP2	1359	15	19662	2.8936	1	1	0.921922
KEGG_PATHWAY	mmu04962:Vasopressin-regulated water reabsorption	4	0.245399	0.706383	CREB3L3, AQP4, AQP2, AQP3	641	43	7691	1.11613	1	1	0.892473
Annotation Cluster 22	Enrichment Score: 2.559800676975758
Category	Term	Count	%	PValue	Genes	List Total	Pop Hits	Pop Total	Fold Enrichment	Bonferroni	Benjamini	FDR
GOTERM_BP_DIRECT	GO:0006631~fatty acid metabolic process	28	1.71779	1.31433e-05	SLC27A1, ACSM2, CREM, ACAA1B, ACACA, AACS, FADS2, ACADL, PRKAR2B, UCP3, SCD2, CD36, ACADM, MLYCD, FADS1, SNCA, CPT1A, ELOVL2, CYP4A10, ACOT12, ELOVL6, ACSL4, PER2, FASN, EHHADH, SLC27A2, CRAT, PTGES	1282	156	18082	2.53158	0.0569966	0.00284835	0.0028171
UP_KEYWORDS	Fatty acid metabolism	21	1.28834	8.08814e-05	SLC27A1, CPT1A, ACSM2, ELOVL2, ACOT12, ELOVL6, ACSL4, ACAA1B, AACS, ACACA, FADS2, ACADL, EHHADH, FASN, SCD2, ACADM, MLYCD, CRAT, SLC27A2, FADS1, PTGES	1414	124	22680	2.71638	0.0339481	0.000959343	0.00075714
KEGG_PATHWAY	mmu01212:Fatty acid metabolism	14	0.858896	0.000199095	CPT1A, ELOVL2, ELOVL6, ACSL4, ACAA1B, ACACA, ACAT2, FADS2, ACADL, EHHADH, FASN, SCD2, ACADM, FADS1	641	51	7691	3.29369	0.0542264	0.00348416	0.00309841
KEGG_PATHWAY	mmu01040:Biosynthesis of unsaturated fatty acids	9	0.552147	0.00117341	FADS2, ELOVL2, ACOT2, SCD2, ACOT1, ELOVL6, ACAA1B, FADS1, ACOT3	641	27	7691	3.99948	0.280175	0.0136897	0.0121741
GOTERM_BP_DIRECT	GO:0006633~fatty acid biosynthetic process	14	0.858896	0.00192598	ACSM2, ELOVL2, ELOVL6, MSMO1, HNF1A, ACACA, ACLY, FADS2, FASN, SCD2, SC5D, MLYCD, FADS1, PTGES	1282	74	18082	2.66842	0.999817	0.11025	0.10904
UP_SEQ_FEATURE	short sequence motif:Histidine box-1	5	0.306748	0.00374419	FADS2, SCD2, SC5D, MSMO1, FADS1	1279	10	18012	7.04144	0.999998	0.54946	0.5479
UP_SEQ_FEATURE	short sequence motif:Histidine box-2	5	0.306748	0.00374419	FADS2, SCD2, SC5D, MSMO1, FADS1	1279	10	18012	7.04144	0.999998	0.54946	0.5479
UP_SEQ_FEATURE	short sequence motif:Histidine box-3	5	0.306748	0.00374419	FADS2, SCD2, SC5D, MSMO1, FADS1	1279	10	18012	7.04144	0.999998	0.54946	0.5479
UP_KEYWORDS	Fatty acid biosynthesis	9	0.552147	0.0179553	FADS2, ELOVL2, FASN, SCD2, ELOVL6, MLYCD, ACACA, FADS1, PTGES	1414	54	22680	2.67327	0.999563	0.0891196	0.0703356
GOTERM_BP_DIRECT	GO:0006636~unsaturated fatty acid biosynthetic process	5	0.306748	0.0182054	FADS2, ELOVL2, SCD2, ELOVL6, FADS1	1282	15	18082	4.70151	1	0.467168	0.462041
GOTERM_BP_DIRECT	GO:0042759~long-chain fatty acid biosynthetic process	3	0.184049	0.129582	SCD2, ELOVL6, FADS1	1282	9	18082	4.70151	1	1	0.989247
INTERPRO	IPR005804:Fatty acid desaturase, type 1	3	0.184049	0.180163	FADS2, SCD2, FADS1	1335	12	20594	3.85655	1	1	0.98858
Annotation Cluster 23	Enrichment Score: 2.4951452222819412
Category	Term	Count	%	PValue	Genes	List Total	Pop Hits	Pop Total	Fold Enrichment	Bonferroni	Benjamini	FDR
UP_KEYWORDS	Mitochondrion	92	5.64417	0.00106142	ALAS2, SLC25A3, ALAS1, CHPF, GFM2, ACSM2, GLDC, ECI2, HIF3A, ATP5G1, COX6A2, YARS2, CHCHD2, AIFM1, ACADL, CASP4, FPGS, PDK4, CYP1B1, TSPO, ME3, HMGCS2, ACADM, MLYCD, CHCHD1, PTRF, PDK2, SLC25A47, FADS1, AASS, METTL17, BCKDHA, CPT1A, MYOC, MRPS22, ELAC2, ACSL4, HOGA1, SEPT4, KMO, COQ10B, RAB32, RAD51C, GM4952, DDAH2, MTHFD2, FDX1, ACOT2, SDHAF4, CASQ1, AGXT, ACSS3, PCX, TIMM9, AK4, GLYAT, MRPL12, …	1414	1058	22680	1.39475	0.364579	0.0087159	0.00687883
UP_KEYWORDS	Transit peptide	50	3.06748	0.00174214	ALAS2, SLC25A3, ALAS1, GFM2, ACSM2, GLDC, ECI2, ATP5G1, COX6A2, YARS2, AIFM1, ACADL, FPGS, PDK4, ME3, HMGCS2, ACADM, MLYCD, PDK2, AASS, METTL17, BCKDHA, ELAC2, HOGA1, COQ10B, MTHFD2, FDX1, ACOT2, SDHAF4, AGXT, ACSS3, PCX, ACAA1B, MRPL12, COX7A1, MRM1, HSPD1, CKMT2, PRDX3, CYP27B1, CYP11A1, METAP1D, AADAT, GATM, PINK1, CYP24A1, CPS1, STAR, CYP11B2, SARDH	1414	510	22680	1.57251	0.525048	0.0132838	0.0104839
UP_SEQ_FEATURE	transit peptide:Mitochondrion	49	3.00613	0.0176845	ALAS2, SLC25A3, ALAS1, GFM2, ACSM2, GLDC, ECI2, ATP5G1, COX6A2, YARS2, CHCHD2, AIFM1, ACADL, FPGS, PDK4, ME3, HMGCS2, ACADM, MLYCD, PDK2, AASS, METTL17, BCKDHA, HOGA1, COQ10B, MTHFD2, FDX1, ACOT2, AGXT, ACSS3, PCX, MRPL12, COX7A1, MRM1, HSPD1, CKMT2, PRDX3, CYP27B1, CYP11A1, MARC1, METAP1D, AADAT, GATM, PINK1, CYP24A1, CPS1, STAR, CYP11B2, SARDH	1279	496	18012	1.39125	1	1	0.997444
Annotation Cluster 24	Enrichment Score: 2.492848442035407
Category	Term	Count	%	PValue	Genes	List Total	Pop Hits	Pop Total	Fold Enrichment	Bonferroni	Benjamini	FDR
GOTERM_MF_DIRECT	GO:0030169~low-density lipoprotein particle binding	7	0.429448	0.000569935	MSR1, SCARB1, PCSK9, CDH13, CD36, THBS1, LDLR	1250	16	17446	6.1061	0.558475	0.0302699	0.0293622
GOTERM_MF_DIRECT	GO:0008035~high-density lipoprotein particle binding	5	0.306748	0.000767686	SCARB1, PON1, APOA1, CD36, LRP8	1250	7	17446	9.96914	0.667556	0.0369074	0.0358007
GOTERM_BP_DIRECT	GO:0034383~low-density lipoprotein particle clearance	5	0.306748	0.00139236	SCARB1, ADIPOQ, CD36, APOB, LDLR	1282	8	18082	8.81533	0.998013	0.0885582	0.0875864
GOTERM_BP_DIRECT	GO:0030301~cholesterol transport	7	0.429448	0.00204053	MSR1, SCARB1, APOA1, CD36, APOB, LDLR, CFTR	1282	20	18082	4.93658	0.999891	0.112364	0.11113
GOTERM_BP_DIRECT	GO:0042953~lipoprotein transport	6	0.368098	0.00399693	CUBN, MSR1, MTTP, LRP2, CD36, APOB	1282	16	18082	5.2892	1	0.174963	0.173043
GOTERM_BP_DIRECT	GO:0070508~cholesterol import	4	0.245399	0.0060296	SCARB1, APOA1, CD36, LDLR	1282	6	18082	9.40302	1	0.238249	0.235635
GOTERM_BP_DIRECT	GO:0010886~positive regulation of cholesterol storage	4	0.245399	0.00999864	MSR1, SCARB1, CD36, APOB	1282	7	18082	8.05973	1	0.316624	0.313149
GOTERM_BP_DIRECT	GO:0010744~positive regulation of macrophage derived foam cell differentiation	4	0.245399	0.0380851	MSR1, CD36, APOB, PF4	1282	11	18082	5.12892	1	0.72055	0.712643
Annotation Cluster 25	Enrichment Score: 2.396302930612699
Category	Term	Count	%	PValue	Genes	List Total	Pop Hits	Pop Total	Fold Enrichment	Bonferroni	Benjamini	FDR
UP_KEYWORDS	Pyridoxal phosphate	13	0.797546	0.000279976	ALAS2, ALAS1, GOT1, GLDC, AADAT, TAT, FTCD, ETNPPL, PSAT1, FASN, KYAT3, SCLY, AGXT	1414	60	22680	3.47525	0.112695	0.00284642	0.00224647
INTERPRO	IPR015421:Pyridoxal phosphate-dependent transferase, major region, subdomain 1	11	0.674847	0.000336539	ALAS2, ALAS1, GOT1, AADAT, PSAT1, GLDC, TAT, KYAT3, SCLY, AGXT, ETNPPL	1335	43	20594	3.94624	0.492491	0.0484376	0.0478607
INTERPRO	IPR015424:Pyridoxal phosphate-dependent transferase	11	0.674847	0.000336539	ALAS2, ALAS1, GOT1, AADAT, PSAT1, GLDC, TAT, KYAT3, SCLY, AGXT, ETNPPL	1335	43	20594	3.94624	0.492491	0.0484376	0.0478607
UP_KEYWORDS	Aminotransferase	7	0.429448	0.00181627	GOT1, AADAT, PSAT1, TAT, KYAT3, AGXT, ETNPPL	1414	22	22680	5.10351	0.539874	0.0136061	0.0107383
INTERPRO	IPR015422:Pyridoxal phosphate-dependent transferase, major region, subdomain 2	9	0.552147	0.00258822	ALAS2, ALAS1, AADAT, PSAT1, TAT, KYAT3, SCLY, AGXT, ETNPPL	1335	38	20594	3.65358	0.994604	0.165255	0.163287
INTERPRO	IPR004839:Aminotransferase, class I/classII	6	0.368098	0.00363166	ALAS2, ALAS1, GOT1, AADAT, TAT, KYAT3	1335	17	20594	5.44455	0.999345	0.187636	0.185401
GOTERM_BP_DIRECT	GO:0009058~biosynthetic process	9	0.552147	0.00376936	ALAS2, ALAS1, GOT1, AADAT, TAT, FASN, FPGS, KYAT3, FDFT1	1282	37	18082	3.43083	1	0.17111	0.169232
GOTERM_MF_DIRECT	GO:0008483~transaminase activity	7	0.429448	0.00466001	GOT1, AADAT, PSAT1, TAT, KYAT3, AGXT, ETNPPL	1250	23	17446	4.24772	0.998767	0.131029	0.127099
GOTERM_BP_DIRECT	GO:0006536~glutamate metabolic process	5	0.306748	0.0106812	GOT1, AADAT, TAT, FPGS, GGT1	1282	13	18082	5.42482	1	0.328908	0.325299
GOTERM_MF_DIRECT	GO:0030170~pyridoxal phosphate binding	10	0.613497	0.0153965	ALAS2, ALAS1, GOT1, AADAT, GLDC, TAT, MARC1, KYAT3, AGXT, ETNPPL	1250	55	17446	2.5376	1	0.324249	0.314526
GOTERM_BP_DIRECT	GO:0006520~cellular amino acid metabolic process	5	0.306748	0.0858015	HGD, GOT1, GLDC, TAT, KYAT3	1282	24	18082	2.93844	1	1	0.989247
GOTERM_BP_DIRECT	GO:0006103~2-oxoglutarate metabolic process	4	0.245399	0.130826	GOT1, AADAT, TAT, KYAT3	1282	18	18082	3.13434	1	1	0.989247
Annotation Cluster 26	Enrichment Score: 2.3932615119673164
Category	Term	Count	%	PValue	Genes	List Total	Pop Hits	Pop Total	Fold Enrichment	Bonferroni	Benjamini	FDR
UP_KEYWORDS	Thick filament	7	0.429448	3.85779e-05	MYH1, MYOM1, MYH3, MYBPC2, MYH8, MYH4, MYH7	1414	12	22680	9.35644	0.0163381	0.00047065	0.00037145
GOTERM_CC_DIRECT	GO:0032982~myosin filament	7	0.429448	0.000120692	MYH1, MYOM1, MYH3, MYBPC2, MYH8, MYH4, MYH7	1359	13	19662	7.79046	0.0773512	0.00234902	0.00216237
UP_KEYWORDS	Myosin	12	0.736196	0.00014032	MYLPF, MYH1, MYH2, MYH3, MYL1, MYL2, MYO18B, MYL3, MYH8, MYH4, MYO1G, MYH7	1414	48	22680	4.0099	0.058161	0.00153633	0.00121251
INTERPRO	IPR008989:Myosin S1 fragment, N-terminal	6	0.368098	0.00021665	MYH1, MYH2, MYH3, MYH8, MYH4, MYH7	1335	10	20594	9.25573	0.353768	0.0396864	0.0392137
INTERPRO	IPR027401:Myosin-like IQ motif-containing domain	7	0.429448	0.000689013	MYH1, MYH2, MYH3, MYO18B, MYH8, MYH4, MYH7	1335	18	20594	5.99908	0.750636	0.0694181	0.0685913
INTERPRO	IPR002928:Myosin tail	7	0.429448	0.00095218	MYH1, MYH2, MYH3, MYO18B, MYH8, MYH4, MYH7	1335	19	20594	5.68334	0.853328	0.0802912	0.0793349
INTERPRO	IPR004009:Myosin, N-terminal, SH3-like	6	0.368098	0.00196457	MYH1, MYH2, MYH3, MYH8, MYH4, MYH7	1335	15	20594	6.17049	0.980985	0.131954	0.130382
GOTERM_CC_DIRECT	GO:0016459~myosin complex	11	0.674847	0.00262184	MYLPF, MYH1, MYH3, MYO15B, MYL1, MYL2, MYL3, MYH8, MYH4, MYO1G, MYH7	1359	52	19662	3.06054	0.826411	0.0372079	0.0342513
INTERPRO	IPR001609:Myosin head, motor domain	9	0.552147	0.00307439	MYH1, MYH2, MYH3, MYO15B, MYO18B, MYH8, MYH4, MYO1G, MYH7	1335	39	20594	3.5599	0.99798	0.172171	0.17012
SMART	SM00242:MYSc	9	0.552147	0.00424887	MYH1, MYH2, MYH3, MYO15B, MYO18B, MYH8, MYH4, MYO1G, MYH7	714	39	10425	3.36942	0.790422	0.311867	0.310168
UP_SEQ_FEATURE	domain:IQ	11	0.674847	0.00554298	MYH1, RNF32, SCN10A, MYH2, MYH3, OBSCN, MYH8, SCN4A, MYH4, MYO1G, MYH7	1279	56	18012	2.76628	1	0.780896	0.778678
GOTERM_CC_DIRECT	GO:0005859~muscle myosin complex	4	0.245399	0.00561118	MYH1, MYH2, TTN, MYH7	1359	6	19662	9.64533	0.976557	0.0645286	0.0594011
UP_SEQ_FEATURE	domain:Myosin head-like	7	0.429448	0.0145838	MYH1, MYH2, MYH3, MYH8, MYH4, MYO1G, MYH7	1279	29	18012	3.39932	1	1	0.997444
UP_SEQ_FEATURE	region of interest:Actin-binding	6	0.368098	0.0244225	MYH1, MYH2, MYH3, MYH8, MYH4, MYH7	1279	24	18012	3.52072	1	1	0.997444
GOTERM_MF_DIRECT	GO:0003774~motor activity	11	0.674847	0.0548279	MYH1, MYH2, MYH3, MYO15B, DNAH17, MYO18B, MYL3, MYH8, MYH4, MYO1G, MYH7	1250	79	17446	1.94335	1	0.794174	0.77036
UP_KEYWORDS	Motor protein	14	0.858896	0.0559762	DNAH17, MYLPF, MYH1, MYH2, MYH3, KIF26A, MYL1, MYL2, MYO18B, MYL3, MYH8, MYH4, MYO1G, MYH7	1414	128	22680	1.75433	1	0.209665	0.165474
INTERPRO	IPR000048:IQ motif, EF-hand binding site	11	0.674847	0.0580131	MYH1, RNF32, MYH2, MYH3, OBSCN, MYO15B, MYO18B, MYH8, SCN4A, MYH4, MYH7	1335	88	20594	1.92828	1	1	0.98858
GOTERM_MF_DIRECT	GO:0000146~microfilament motor activity	4	0.245399	0.101956	MYH3, MYH8, MYH4, MYH7	1250	16	17446	3.4892	1	1	0.970691
SMART	SM00015:IQ	6	0.368098	0.268457	MYH1, MYH2, MYH3, OBSCN, MYO18B, MYH8	714	51	10425	1.71775	1	1	0.997268
Annotation Cluster 27	Enrichment Score: 2.3876996370690287
Category	Term	Count	%	PValue	Genes	List Total	Pop Hits	Pop Total	Fold Enrichment	Bonferroni	Benjamini	FDR
GOTERM_MF_DIRECT	GO:0008307~structural constituent of muscle	8	0.490798	6.09926e-05	MYLPF, CSRP3, PDLIM3, KRT19, TCAP, NEXN, JPH1, TTN	1250	16	17446	6.9784	0.08375	0.00728861	0.00707006
GOTERM_BP_DIRECT	GO:0055003~cardiac myofibril assembly	5	0.306748	0.007828	CSRP3, MYL2, TCAP, MURC, TTN	1282	12	18082	5.87689	1	0.279616	0.276547
GOTERM_BP_DIRECT	GO:0003300~cardiac muscle hypertrophy	4	0.245399	0.0215606	RYR2, CSRP3, TCAP, TTN	1282	9	18082	6.26868	1	0.509355	0.503765
GOTERM_BP_DIRECT	GO:0035995~detection of muscle stretch	3	0.184049	0.0273283	CSRP3, TCAP, TTN	1282	4	18082	10.5784	1	0.578298	0.571952
Annotation Cluster 28	Enrichment Score: 2.3868180236303354
Category	Term	Count	%	PValue	Genes	List Total	Pop Hits	Pop Total	Fold Enrichment	Bonferroni	Benjamini	FDR
UP_KEYWORDS	LIM domain	14	0.858896	0.000597824	TGFB1I1, FHL1, LDB3, CRIP2, PDLIM1, PDLIM3, CSRP3, CSRP1, LHX1, NRAP, XIRP2, LMCD1, AJUBA, PDLIM7	1414	74	22680	3.03452	0.225352	0.0053651	0.00423428
INTERPRO	IPR001781:Zinc finger, LIM-type	14	0.858896	0.000857562	TGFB1I1, FHL1, LDB3, CRIP2, PDLIM1, PDLIM3, CSRP3, CSRP1, LHX1, NRAP, XIRP2, LMCD1, AJUBA, PDLIM7	1335	74	20594	2.91847	0.82249	0.0785449	0.0776093
SMART	SM00132:LIM	14	0.858896	0.00137843	TGFB1I1, FHL1, LDB3, CRIP2, PDLIM1, PDLIM3, CSRP3, CSRP1, LHX1, NRAP, XIRP2, LMCD1, AJUBA, PDLIM7	714	74	10425	2.76232	0.397239	0.126471	0.125782
UP_SEQ_FEATURE	domain:LIM zinc-binding 1	10	0.613497	0.00788712	CSRP3, CSRP1, LHX1, TGFB1I1, FHL1, CRIP2, LDB3, LMCD1, AJUBA, PDLIM7	1279	50	18012	2.81658	1	0.992087	0.98927
UP_SEQ_FEATURE	domain:LIM zinc-binding 2	10	0.613497	0.00788712	CSRP3, CSRP1, LHX1, TGFB1I1, FHL1, CRIP2, LDB3, LMCD1, AJUBA, PDLIM7	1279	50	18012	2.81658	1	0.992087	0.98927
UP_SEQ_FEATURE	domain:LIM zinc-binding 3	5	0.306748	0.10865	TGFB1I1, FHL1, LDB3, AJUBA, PDLIM7	1279	26	18012	2.70825	1	1	0.997444
Annotation Cluster 29	Enrichment Score: 2.3435986320300053
Category	Term	Count	%	PValue	Genes	List Total	Pop Hits	Pop Total	Fold Enrichment	Bonferroni	Benjamini	FDR
GOTERM_CC_DIRECT	GO:0016020~membrane	583	35.7669	5.92599e-09	PGLYRP2, TFRC, TRIL, CLDN2, SLC4A4, ENO3, RNF112, NSDHL, CYP2D9, GNAT2, CREB3L3, EVA1B, LIPH, RPL36, CYP1B1, MFSD4B1, CMKLR1, IER3, CHID1, DDX17, CUBN, GABARAPL1, PDZK1, TMEM80, SYTL2, CLDN6, CLDN5, SLC5A8, CLDN4, SCN10A, BCAM, RNF125, CLDN3, NUP210L, CLDN8, CLDN7, HIST2H4, CYP2E1, HPD, H2-D1, NUP205, ENPEP, PRKDC, CLCNKB, IL20RA, LYPD3, SLC5A1, SLC5A3, LDHB, GJC3, PRKAR2B, HMOX1, KCNE1L, FDFT1, …	1359	6998	19662	1.20532	3.95263e-06	3.04049e-07	2.79889e-07
UP_SEQ_FEATURE	topological domain:Extracellular	212	13.0061	1.01627e-05	EPHB6, TFRC, AQP8, IL23R, TRIL, AQP9, AQP4, AQP5, LDLRAD4, AQP2, CLDN2, AQP3, SLC4A4, TNFSF10, MFSD4B1, IER3, CMKLR1, ENTPD1, SLC6A18, MUSK, TIMD2, SLC34A1, TIMD4, FNDC5, CLDN6, BTC, CLDN5, SLC5A8, BCAM, CLDN4, KEL, CLDN3, CLDN8, NINJ1, CLDN7, H2-D1, CFTR, SLC22A6, ENPEP, EPHA10, SDC4, SLC22A2, SLC22A1, IL20RA, SLC5A1, SLC5A3, TRPM2, GJC3, TSPAN2, CCR1, MSR1, GPR17, H2-EB1, ST14, ACE, CADM4, FZD7…	1279	2256	18012	1.32339	0.0351504	0.00447413	0.00446143
UP_SEQ_FEATURE	topological domain:Cytoplasmic	259	15.8896	2.08437e-05	EPHB6, TFRC, AQP8, IL23R, TRIL, AQP9, AQP4, AQP5, LDLRAD4, AQP2, CLDN2, AQP3, SLC4A4, CREB3L3, ANPEP, TNFSF10, MFSD4B1, IER3, CMKLR1, CPT1A, ENTPD1, SLC6A18, MUSK, TIMD2, SLC34A1, ACSL4, TIMD4, FNDC5, CLDN6, BTC, CLDN5, SLC5A8, BCAM, CLDN4, KEL, CLDN3, CLDN8, NINJ1, CLDN7, H2-D1, CFTR, SLC22A6, ENPEP, SDC4, SLC22A2, SLC22A1, CLCNKB, IL20RA, SLC5A1, SLC5A3, TRPM2, GJC3, ST8SIA5, ST8SIA6, TSPAN2, K…	1279	2880	18012	1.26648	0.070763	0.00815683	0.00813367
UP_SEQ_FEATURE	transmembrane region	360	22.0859	0.000221763	EPHB6, SLC23A2, TMEM183A, TFRC, SLC23A1, AQP8, IL23R, TRIL, AQP9, KLHDC7A, AQP4, AQP5, LDLRAD4, AQP2, CLDN2, AQP3, SLC4A4, NSDHL, CREB3L3, EVA1B, ANPEP, TNFSF10, MFSD4B1, IER3, CMKLR1, CPT1A, ENTPD1, ALG8, SLC6A18, TMEM52B, MUSK, TIMD2, SLC34A1, ACSL4, TIMD4, TMEM80, FNDC5, CLDN6, BTC, CLDN5, SLC5A8, SCN10A, BCAM, CLDN4, KEL, CLDN3, NUP210L, CLDN8, NINJ1, CLDN7, H2-D1, CFTR, PTGES, SLC22A6, ENPEP…	1279	4312	18012	1.17575	0.542012	0.0755826	0.075368
UP_KEYWORDS	Membrane	568	34.8466	0.075266	PGLYRP2, TFRC, TRIL, CLDN2, SLC4A4, RNF112, NSDHL, CYP2D9, GNAT2, CREB3L3, EVA1B, LIPH, CYP1B1, MFSD4B1, CMKLR1, IER3, CUBN, GABARAPL1, PDZK1, TMEM80, SYTL2, CLDN6, CLDN5, SLC5A8, CLDN4, SCN10A, BCAM, RNF125, CLDN3, NUP210L, CLDN8, CLDN7, CYP2E1, HPD, H2-D1, A, ENPEP, CLCNKB, IL20RA, LYPD3, SLC5A1, SLC5A3, GJC3, PRKAR2B, HMOX1, KCNE1L, PPARGC1A, FDFT1, B3GALNT2, GPR17, ST14, ACE, CADM4, FZD7, STA…	1414	8683	22680	1.04923	1	0.251083	0.198161
UP_KEYWORDS	Cell membrane	232	14.2331	0.604896	EPHB6, SLC23A2, TFRC, SLC23A1, IL23R, AQP5, AQP2, CLDN2, SLC4A4, MFSD4B1, CMKLR1, CUBN, MUSK, TIMD2, OMG, HFE2, PDZK1, SYTL2, FNDC5, CLDN6, BTC, CLDN5, SLC5A8, SCN10A, CLDN4, KEL, CLDN3, CLDN8, CLDN7, EZR, H2-D1, CFTR, GRB7, SLC22A6, EPHA10, SLC22A1, CLCNKB, UMOD, LYPD3, PPL, ART3, TRPM2, GJC3, PRKAR2B, ATP6V0A4, CCR1, GPR17, ACE, FZD7, FZD8, SLC6A5, EHD3, GJB2, VNN1, VNN3, GPR182, SLC22A8, CPEB4…	1414	3759	22680	0.989941	1	1	0.79108
UP_KEYWORDS	Transmembrane helix	428	26.2577	0.632967	TFRC, TRIL, CLDN2, SLC4A4, RNF112, NSDHL, GNAT2, CREB3L3, EVA1B, MFSD4B1, CMKLR1, IER3, TMEM80, CLDN6, CLDN5, SLC5A8, CLDN4, SCN10A, BCAM, CLDN3, NUP210L, CLDN8, CLDN7, CYP2E1, H2-D1, A, ENPEP, CLCNKB, IL20RA, SLC5A1, SLC5A3, GJC3, HMOX1, KCNE1L, PPARGC1A, FDFT1, B3GALNT2, GPR17, ST14, ACE, CADM4, FZD7, FZD8, F630028O10RIK, GPR137B, GPR137C, IL22RA1, TMEM199, SLC6A5, SQLE, GJB2, FXYD2, GPR182, FX…	1414	6938	22680	0.989471	1	1	0.79108
UP_KEYWORDS	Transmembrane	428	26.2577	0.656437	TFRC, TRIL, CLDN2, SLC4A4, RNF112, NSDHL, GNAT2, CREB3L3, EVA1B, MFSD4B1, CMKLR1, IER3, TMEM80, CLDN6, CLDN5, SLC5A8, CLDN4, SCN10A, BCAM, CLDN3, NUP210L, CLDN8, CLDN7, CYP2E1, H2-D1, A, ENPEP, CLCNKB, IL20RA, SLC5A1, SLC5A3, GJC3, HMOX1, KCNE1L, PPARGC1A, FDFT1, B3GALNT2, GPR17, ST14, ACE, CADM4, FZD7, FZD8, F630028O10RIK, GPR137B, GPR137C, IL22RA1, TMEM199, SLC6A5, SQLE, GJB2, FXYD2, GPR182, FX…	1414	6955	22680	0.987053	1	1	0.79108
GOTERM_CC_DIRECT	GO:0005886~plasma membrane	330	20.2454	0.700686	EPHB6, SLC23A2, TFRC, GLDC, SLC23A1, AQP8, IL23R, AQP4, AQP5, AQP2, CLDN2, AQP3, SLC4A4, ENO3, ABRA, GNAT2, LIPH, MFSD4B1, CMKLR1, CUBN, SLC6A18, MUSK, TIMD2, ACTN2, SLC34A1, OMG, HFE2, PDZK1, SYTL2, FNDC5, CLDN6, BTC, CLDN5, SLC5A8, SCN10A, BCAM, CLDN4, KEL, CLDN3, CLDN8, CLDN7, EZR, H2-D1, CFTR, LLGL2, GRB7, SLC22A6, ENPEP, EPHA10, SLC22A1, CLCNKB, IL20RA, UMOD, LYPD3, PPL, ART3, TRPM2, GJC3, P…	1359	4874	19662	0.979573	1	1	0.921922
GOTERM_CC_DIRECT	GO:0016021~integral component of membrane	435	26.6871	0.993124	TFRC, TRIL, CLDN2, SLC4A4, RNF112, NSDHL, GNAT2, CREB3L3, EVA1B, RTTN, MFSD4B1, CMKLR1, IER3, TMEM80, CLDN6, CLDN5, SLC5A8, CLDN4, SCN10A, BCAM, CLDN3, NUP210L, CLDN8, CLDN7, CYP2E1, H2-D1, A, ENPEP, CLCNKB, IL20RA, LYPD3, SLC5A1, SLC5A3, GJC3, HMOX1, KCNE1L, PPARGC1A, FDFT1, B3GALNT2, GPR17, ST14, ACE, CADM4, FZD7, FZD8, F630028O10RIK, GPR137B, GPR137C, IL22RA1, TMEM199, SLC6A5, SQLE, GJB2, FXYD…	1359	6878	19662	0.91503	1	1	0.993124
Annotation Cluster 30	Enrichment Score: 2.094202836964313
Category	Term	Count	%	PValue	Genes	List Total	Pop Hits	Pop Total	Fold Enrichment	Bonferroni	Benjamini	FDR
GOTERM_BP_DIRECT	GO:0042632~cholesterol homeostasis	17	1.04294	5.57999e-06	SCARB1, ABCG8, MYLIP, G6PC, EPHX2, MTTP, PCSK9, APOA1, APOA4, AMPD2, APOA5, FABP3, ALMS1, APOE, APOB, LDLRAP1, LDLR	1282	63	18082	3.80598	0.0246069	0.00138415	0.00136896
GOTERM_BP_DIRECT	GO:0045723~positive regulation of fatty acid biosynthetic process	8	0.490798	1.94144e-05	SREBF1, SLC45A3, HNF4A, RGN, APOA1, APOA4, APOA5, AGT	1282	14	18082	8.05973	0.0830352	0.00368291	0.0036425
GOTERM_MF_DIRECT	GO:0017127~cholesterol transporter activity	7	0.429448	0.000379082	ABCG8, STAR, APOA1, APOA4, APOE, APOB, APOA5	1250	15	17446	6.51317	0.419407	0.0217441	0.0210921
INTERPRO	IPR000074:Apolipoprotein A1/A4/E	4	0.245399	0.00103231	APOA1, APOA4, APOE, APOA5	1335	4	20594	15.4262	0.875216	0.0802912	0.0793349
GOTERM_BP_DIRECT	GO:0042157~lipoprotein metabolic process	9	0.552147	0.00140766	MTTP, APOC1, PCSK9, APOA1, APOA4, APOE, APOB, APOA5, LDLR	1282	32	18082	3.9669	0.998145	0.0885582	0.0875864
GOTERM_BP_DIRECT	GO:0043691~reverse cholesterol transport	6	0.368098	0.00140821	SCARB1, APOA1, APOA4, APOE, HNF1A, APOA5	1282	13	18082	6.50978	0.998149	0.0885582	0.0875864
GOTERM_BP_DIRECT	GO:0019433~triglyceride catabolic process	7	0.429448	0.00204053	CPS1, APOA1, APOA4, APOE, APOB, APOA5, PNPLA2	1282	20	18082	4.93658	0.999891	0.112364	0.11113
UP_KEYWORDS	Lipid transport	14	0.858896	0.00223921	SLC27A1, TMEM30B, STARD10, APOA1, APOA4, APOA5, STAR, APOC1, TSPO, LBP, APOE, APOB, LDLR, PLTP	1414	85	22680	2.64182	0.616039	0.0164852	0.0130106
GOTERM_BP_DIRECT	GO:0010873~positive regulation of cholesterol esterification	5	0.306748	0.00236603	APOA1, APOA4, APOE, APOA5, AGT	1282	9	18082	7.83585	0.999974	0.124286	0.122922
GOTERM_BP_DIRECT	GO:0033344~cholesterol efflux	8	0.490798	0.00278436	SCARB1, ABCG8, APOC1, APOA1, APOA4, APOE, APOB, APOA5	1282	28	18082	4.02986	0.999996	0.138135	0.136619
GOTERM_MF_DIRECT	GO:0060228~phosphatidylcholine-sterol O-acyltransferase activator activity	4	0.245399	0.00328016	APOA1, APOA4, APOE, APOA5	1250	5	17446	11.1654	0.991009	0.104528	0.101393
GOTERM_CC_DIRECT	GO:0034361~very-low-density lipoprotein particle	6	0.368098	0.00801714	APOC1, APOA1, APOA4, APOE, APOB, APOA5	1359	19	19662	4.56884	0.995341	0.0906345	0.0834326
GOTERM_BP_DIRECT	GO:0001523~retinoid metabolic process	6	0.368098	0.00890812	RARRES2, APOA1, APOA4, APOE, ADH7, LDLR	1282	19	18082	4.45406	1	0.30596	0.302602
GOTERM_CC_DIRECT	GO:0042627~chylomicron	5	0.306748	0.00977937	APOA1, APOA4, APOE, APOB, APOA5	1359	13	19662	5.56461	0.998577	0.105207	0.0968473
GOTERM_BP_DIRECT	GO:0034372~very-low-density lipoprotein particle remodeling	4	0.245399	0.00999864	APOA1, APOA4, APOE, APOA5	1282	7	18082	8.05973	1	0.316624	0.313149
GOTERM_BP_DIRECT	GO:0070328~triglyceride homeostasis	7	0.429448	0.0101819	SCARB1, HNF4A, APOA1, APOA4, ANGPTL4, APOE, APOA5	1282	27	18082	3.65673	1	0.320158	0.316644
GOTERM_BP_DIRECT	GO:0006869~lipid transport	16	0.981595	0.0115985	SCARB1, SLC27A1, TMEM30B, MTTP, STARD10, APOA1, APOA4, APOA5, STAR, APOC1, TSPO, LBP, APOE, APOB, LDLR, PLTP	1282	111	18082	2.03308	1	0.352295	0.348428
GOTERM_MF_DIRECT	GO:0050750~low-density lipoprotein particle receptor binding	6	0.368098	0.0116871	PCSK9, LRP2, APOE, LDLRAP1, APOB, APOA5	1250	20	17446	4.18704	1	0.266021	0.258044
GOTERM_CC_DIRECT	GO:0034364~high-density lipoprotein particle	6	0.368098	0.0125073	PON1, APOC1, APOA1, APOA4, APOE, APOA5	1359	21	19662	4.13371	0.999774	0.130349	0.119992
GOTERM_BP_DIRECT	GO:0034380~high-density lipoprotein particle assembly	4	0.245399	0.0151624	APOA1, APOA4, APOE, APOA5	1282	8	18082	7.05226	1	0.407832	0.403357
UP_KEYWORDS	Chylomicron	4	0.245399	0.0208017	APOA4, APOE, APOB, APOA5	1414	10	22680	6.41584	0.999874	0.0955088	0.0753781
UP_KEYWORDS	HDL	5	0.306748	0.0227307	PON1, APOA1, APOA4, APOE, APOA5	1414	18	22680	4.45545	0.999946	0.0972399	0.0767444
GOTERM_BP_DIRECT	GO:0033700~phospholipid efflux	5	0.306748	0.0229416	APOC1, APOA1, APOA4, APOE, APOA5	1282	16	18082	4.40766	1	0.522623	0.516888
UP_KEYWORDS	VLDL	4	0.245399	0.0272996	APOC1, APOE, APOB, APOA5	1414	11	22680	5.83258	0.999993	0.114284	0.0901957
GOTERM_BP_DIRECT	GO:0010898~positive regulation of triglyceride catabolic process	4	0.245399	0.0292051	APOA1, APOA4, APOA5, PNPLA2	1282	10	18082	5.64181	1	0.592732	0.586227
GOTERM_MF_DIRECT	GO:0015485~cholesterol binding	7	0.429448	0.0317736	STAR, CYP11A1, APOA1, APOA4, PMP2, APOE, APOA5	1250	34	17446	2.87346	1	0.548955	0.532494
GOTERM_BP_DIRECT	GO:0030300~regulation of intestinal cholesterol absorption	3	0.184049	0.0434257	APOA1, APOA4, APOA5	1282	5	18082	8.46271	1	0.734453	0.726393
GOTERM_BP_DIRECT	GO:0034375~high-density lipoprotein particle remodeling	4	0.245399	0.0481708	SCARB1, APOA1, APOE, PLTP	1282	12	18082	4.70151	1	0.787848	0.779202
GOTERM_BP_DIRECT	GO:0046470~phosphatidylcholine metabolic process	4	0.245399	0.0594176	PON1, APOA1, APOA4, APOA5	1282	13	18082	4.33985	1	0.906478	0.89653
GOTERM_MF_DIRECT	GO:0005319~lipid transporter activity	4	0.245399	0.0609706	MTTP, APOA1, APOE, APOB	1250	13	17446	4.2944	1	0.810626	0.786319
GOTERM_BP_DIRECT	GO:0042158~lipoprotein biosynthetic process	3	0.184049	0.0621237	APOA1, APOE, APOB	1282	6	18082	7.05226	1	0.906478	0.89653
KEGG_PATHWAY	mmu04977:Vitamin digestion and absorption	5	0.306748	0.104828	CUBN, SCARB1, APOA1, APOA4, APOB	641	22	7691	2.72692	1	0.458623	0.407847
GOTERM_MF_DIRECT	GO:0031210~phosphatidylcholine binding	4	0.245399	0.168745	APOA1, APOA4, ALDOB, APOA5	1250	20	17446	2.79136	1	1	0.970691
GOTERM_BP_DIRECT	GO:0051006~positive regulation of lipoprotein lipase activity	3	0.184049	0.180586	APOA1, APOA4, APOA5	1282	11	18082	3.84669	1	1	0.989247
Annotation Cluster 31	Enrichment Score: 2.055358794266697
Category	Term	Count	%	PValue	Genes	List Total	Pop Hits	Pop Total	Fold Enrichment	Bonferroni	Benjamini	FDR
GOTERM_CC_DIRECT	GO:0031838~haptoglobin-hemoglobin complex	5	0.306748	0.000107067	HP, HBA-A2, HBB-BT, HBA-A1, HBB-BS	1359	5	19662	14.468	0.0689269	0.00216405	0.00199209
GOTERM_MF_DIRECT	GO:0031720~haptoglobin binding	4	0.245399	0.00138604	HBA-A2, HBB-BT, HBA-A1, HBB-BS	1250	4	17446	13.9568	0.863163	0.053255	0.0516581
GOTERM_MF_DIRECT	GO:0019825~oxygen binding	8	0.490798	0.00186098	CYP2C44, MB, HBA-A2, HBB-BT, HBA-A1, CYP2F2, HBB-BS, CYGB	1250	26	17446	4.2944	0.930826	0.065089	0.0631373
UP_KEYWORDS	Oxygen transport	6	0.368098	0.00228096	MB, HBA-A2, HBB-BT, HBA-A1, HBB-BS, CYGB	1414	16	22680	6.01485	0.622838	0.0165079	0.0130285
INTERPRO	IPR000971:Globin	6	0.368098	0.00270641	MB, HBA-A2, HBB-BT, HBA-A1, HBB-BS, CYGB	1335	16	20594	5.78483	0.99575	0.165255	0.163287
INTERPRO	IPR009050:Globin-like	6	0.368098	0.00270641	MB, HBA-A2, HBB-BT, HBA-A1, HBB-BS, CYGB	1335	16	20594	5.78483	0.99575	0.165255	0.163287
GOTERM_BP_DIRECT	GO:0098869~cellular oxidant detoxification	4	0.245399	0.00318226	HBA-A2, HBB-BT, HBA-A1, HBB-BS	1282	5	18082	11.2836	0.999999	0.148008	0.146384
INTERPRO	IPR012292:Globin, structural domain	6	0.368098	0.00363166	MB, HBA-A2, HBB-BT, HBA-A1, HBB-BS, CYGB	1335	17	20594	5.44455	0.999345	0.187636	0.185401
GOTERM_MF_DIRECT	GO:0005344~oxygen transporter activity	6	0.368098	0.00418215	MB, HBA-A2, HBB-BT, HBA-A1, HBB-BS, CYGB	1250	16	17446	5.2338	0.997545	0.122392	0.118722
GOTERM_MF_DIRECT	GO:0004601~peroxidase activity	7	0.429448	0.0208535	PRDX3, GPX3, HBA-A2, HBB-BT, HBA-A1, HBB-BS, CYGB	1250	31	17446	3.15154	1	0.415331	0.402877
GOTERM_BP_DIRECT	GO:0015671~oxygen transport	4	0.245399	0.0292051	MB, HBB-BT, HBB-BS, CYGB	1282	10	18082	5.64181	1	0.592732	0.586227
UP_SEQ_FEATURE	metal ion-binding site:Iron (heme distal ligand)	4	0.245399	0.0382351	MB, HBA-A2, HBA-A1, CYGB	1279	11	18012	5.12105	1	1	0.997444
GOTERM_BP_DIRECT	GO:0048821~erythrocyte development	6	0.368098	0.0387293	BCL6, G6PDX, HBA-A2, HBB-BT, HBA-A1, HBB-BS	1282	27	18082	3.13434	1	0.723541	0.7156
KEGG_PATHWAY	mmu05144:Malaria	9	0.552147	0.0426532	TGFB1, HBA-A2, HBB-BT, HBA-A1, HBB-BS, CD36, THBS1, TLR4, THBS4	641	48	7691	2.24971	0.999995	0.229671	0.204243
GOTERM_CC_DIRECT	GO:0005833~hemoglobin complex	4	0.245399	0.0558115	HBA-A2, HBB-BT, HBA-A1, HBB-BS	1359	13	19662	4.45169	1	0.437956	0.403156
UP_SEQ_FEATURE	metal ion-binding site:Iron (heme proximal ligand)	4	0.245399	0.0720348	MB, HBA-A2, HBA-A1, CYGB	1279	14	18012	4.02368	1	1	0.997444
KEGG_PATHWAY	mmu05143:African trypanosomiasis	5	0.306748	0.332066	APOA1, HBA-A2, HBB-BT, HBA-A1, HBB-BS	641	35	7691	1.71406	1	0.897996	0.798575
Annotation Cluster 32	Enrichment Score: 1.8938577281603435
Category	Term	Count	%	PValue	Genes	List Total	Pop Hits	Pop Total	Fold Enrichment	Bonferroni	Benjamini	FDR
GOTERM_BP_DIRECT	GO:0030301~cholesterol transport	7	0.429448	0.00204053	MSR1, SCARB1, APOA1, CD36, APOB, LDLR, CFTR	1282	20	18082	4.93658	0.999891	0.112364	0.11113
GOTERM_CC_DIRECT	GO:0034362~low-density lipoprotein particle	5	0.306748	0.00977937	MSR1, APOE, APOB, LDLR, PLA2G7	1359	13	19662	5.56461	0.998577	0.105207	0.0968473
UP_KEYWORDS	LDL	3	0.184049	0.104321	MSR1, APOB, LDLR	1414	9	22680	5.34653	1	0.325148	0.256615
Annotation Cluster 33	Enrichment Score: 1.8886259622084498
Category	Term	Count	%	PValue	Genes	List Total	Pop Hits	Pop Total	Fold Enrichment	Bonferroni	Benjamini	FDR
GOTERM_MF_DIRECT	GO:0031404~chloride ion binding	7	0.429448	0.000827743	SLC22A6, ACE, AMY2A3, AMY2A5, CLCNKB, AMY1, CTSC	1250	17	17446	5.74692	0.695009	0.0382898	0.0371416
UP_KEYWORDS	Chloride	10	0.613497	0.0226416	CLIC5, NPR1, AMY2A3, FXYD1, AMY2A5, CLCNKB, AMY1, SLC26A6, CTSC, CFTR	1414	67	22680	2.39397	0.999943	0.0972399	0.0767444
UP_SEQ_FEATURE	binding site:Chloride	4	0.245399	0.115165	NPR1, AMY2A3, AMY1, CTSC	1279	17	18012	3.31362	1	1	0.997444
Annotation Cluster 34	Enrichment Score: 1.8775904753652222
Category	Term	Count	%	PValue	Genes	List Total	Pop Hits	Pop Total	Fold Enrichment	Bonferroni	Benjamini	FDR
GOTERM_MF_DIRECT	GO:0015129~lactate transmembrane transporter activity	5	0.306748	0.00573703	SLC16A6, SLC5A12, SLC16A3, SLC16A4, SLC16A5	1250	11	17446	6.344	0.999739	0.155224	0.15057
INTERPRO	IPR011701:Major facilitator superfamily	11	0.674847	0.0106607	SLC37A2, SLC45A3, SLC43A2, SLC22A19, SLC16A6, SLC17A1, SLC17A2, MFSD4B1, SLC16A3, SLC16A4, SLC16A5	1335	67	20594	2.53266	1	0.449142	0.443793
GOTERM_BP_DIRECT	GO:0035879~plasma membrane lactate transport	4	0.245399	0.0380851	SLC16A6, SLC16A3, SLC16A4, SLC16A5	1282	11	18082	5.12892	1	0.72055	0.712643
Annotation Cluster 35	Enrichment Score: 1.8505624745032685
Category	Term	Count	%	PValue	Genes	List Total	Pop Hits	Pop Total	Fold Enrichment	Bonferroni	Benjamini	FDR
GOTERM_CC_DIRECT	GO:0005865~striated muscle thin filament	8	0.490798	1.64512e-05	ACTA1, ACTN3, ACTN2, TNNT2, NEB, LMOD3, TTN, LMOD2	1359	14	19662	8.26742	0.010913	0.000422036	0.000388501
BIOCARTA	m_uCalpainPathway:uCalpain and friends in Cell spread	4	0.245399	0.214228	ACTA1, ACTN3, ACTN2, EZR	140	15	1289	2.45524	1	1	1
BIOCARTA	m_integrinPathway:Integrin Signaling Pathway	4	0.245399	0.7966	ACTA1, MAP2K1, ACTN3, ACTN2	140	38	1289	0.969173	1	1	1
Annotation Cluster 36	Enrichment Score: 1.8275897597199184
Category	Term	Count	%	PValue	Genes	List Total	Pop Hits	Pop Total	Fold Enrichment	Bonferroni	Benjamini	FDR
KEGG_PATHWAY	mmu04964:Proximal tubule bicarbonate reclamation	9	0.552147	0.000245545	SLC9A3, FXYD2, ATP1A4, ATP1B4, ATP1A2, SLC38A3, PCK1, ATP1B1, SLC4A4	641	22	7691	4.90845	0.0664504	0.00404428	0.00359652
KEGG_PATHWAY	mmu04973:Carbohydrate digestion and absorption	11	0.674847	0.00188691	G6PC, AMY2A3, FXYD2, ATP1A4, AMY2A5, ATP1B4, ATP1A2, AMY1, SLC5A1, ATP1B1, HK2	641	42	7691	3.14245	0.410708	0.0195679	0.0174015
GOTERM_CC_DIRECT	GO:0005890~sodium:potassium-exchanging ATPase complex	5	0.306748	0.00339431	FXYD2, FXYD1, ATP1B4, ATP1A2, ATP1B1	1359	10	19662	7.234	0.896466	0.0448856	0.0413189
GOTERM_MF_DIRECT	GO:0005391~sodium:potassium-exchanging ATPase activity	5	0.306748	0.00573703	FXYD2, ATP1A4, ATP1A2, ATP12A, ATP1B1	1250	11	17446	6.344	0.999739	0.155224	0.15057
UP_KEYWORDS	Sodium/potassium transport	4	0.245399	0.0106614	FXYD2, ATP1A4, ATP1A2, ATP1B1	1414	8	22680	8.0198	0.989713	0.0599001	0.0472748
KEGG_PATHWAY	mmu04960:Aldosterone-regulated sodium reabsorption	9	0.552147	0.0155592	SCNN1G, FXYD2, SCNN1A, ATP1A4, ATP1B4, ATP1A2, ATP1B1, KCNJ1, NR3C2	641	40	7691	2.69965	0.987609	0.117745	0.104709
KEGG_PATHWAY	mmu04918:Thyroid hormone synthesis	10	0.613497	0.124924	CREB3L3, PAX8, GPX3, FXYD2, ITPR1, ATP1A4, ATP1B4, ATP1A2, LRP2, ATP1B1	641	70	7691	1.71406	1	0.499698	0.444374
KEGG_PATHWAY	mmu04970:Salivary secretion	9	0.552147	0.309336	DMBT1, FXYD2, ITPR1, ATP1A4, ATP1B4, ATP1A2, AQP5, NOS1, ATP1B1	641	77	7691	1.40242	1	0.883818	0.785967
KEGG_PATHWAY	mmu04919:Thyroid hormone signaling pathway	10	0.613497	0.615878	BMP4, MAP2K1, MED30, STAT1, FXYD2, ATP1A4, SLC2A1, ATP1B4, ATP1A2, ATP1B1	641	114	7691	1.05249	1	1	0.892473
Annotation Cluster 37	Enrichment Score: 1.823280667249964
Category	Term	Count	%	PValue	Genes	List Total	Pop Hits	Pop Total	Fold Enrichment	Bonferroni	Benjamini	FDR
INTERPRO	IPR013032:EGF-like, conserved site	26	1.59509	0.000982472	ITGB4, LAMC2, UMOD, PLAT, LRP2, LTBP3, THBS1, LRP8, CLEC18A, THBS4, FBLN5, CELSR3, EFEMP1, PLAU, GM4787, HMCN2, ITGB8, SCARF2, LDLR, PAMR1, CUBN, C1RA, F12, NRG1, NPNT, BTC	1335	197	20594	2.03595	0.862021	0.0802912	0.0793349
INTERPRO	IPR000742:Epidermal growth factor-like domain	28	1.71779	0.00310062	LAMA5, LAMC2, UMOD, PLAT, LRP2, LTBP3, THBS1, LRP8, CLEC18A, THBS4, FBLN5, CELSR3, EFEMP1, PLAU, GM4787, HMCN2, SCARF2, LDLR, PAMR1, CUBN, C1RA, F12, NRG1, NPNT, BTC, MEP1B, MEP1A, CD248	1335	237	20594	1.82251	0.998084	0.172171	0.17012
INTERPRO	IPR001881:EGF-like calcium-binding	18	1.10429	0.00316145	CUBN, C1RA, F12, UMOD, LRP2, LTBP3, NPNT, THBS1, LRP8, THBS4, FBLN5, CELSR3, EFEMP1, C1S1, HMCN2, CD248, LDLR, PAMR1	1335	126	20594	2.20375	0.998306	0.172171	0.17012
UP_SEQ_FEATURE	domain:EGF-like 2; calcium-binding	11	0.674847	0.00318404	CUBN, EFEMP1, UMOD, LTBP3, NPNT, THBS1, LDLR, LRP8, THBS4, FBLN5, CELSR3	1279	52	18012	2.97907	0.999987	0.534008	0.532492
UP_KEYWORDS	EGF-like domain	26	1.59509	0.00344492	UMOD, PLAT, LRP2, LTBP3, C8B, THBS1, LRP8, CLEC18A, THBS4, FBLN5, CELSR3, C1S1, EFEMP1, PLAU, HMCN2, SCARF2, LDLR, PAMR1, CUBN, C1RA, F12, NPNT, BTC, MEP1B, MEP1A, CD248	1414	224	22680	1.86174	0.770882	0.0237255	0.0187248
SMART	SM00179:EGF_CA	18	1.10429	0.0053115	CUBN, C1RA, F12, UMOD, LRP2, LTBP3, NPNT, THBS1, LRP8, THBS4, FBLN5, CELSR3, EFEMP1, C1S1, HMCN2, CD248, LDLR, PAMR1	714	126	10425	2.08583	0.858367	0.3148	0.313085
SMART	SM00181:EGF	23	1.41104	0.00600437	LAMA5, CUBN, C1RA, F12, UMOD, PLAT, LAMC2, NRG1, LRP2, LTBP3, NPNT, THBS1, LRP8, CLEC18A, THBS4, FBLN5, CELSR3, EFEMP1, HMCN2, CD248, SCARF2, LDLR, PAMR1	714	181	10425	1.85536	0.890326	0.3148	0.313085
INTERPRO	IPR018097:EGF-like calcium-binding, conserved site	14	0.858896	0.00968176	CUBN, C1RA, UMOD, LRP2, LTBP3, NPNT, LRP8, THBS4, FBLN5, EFEMP1, C1S1, HMCN2, CD248, LDLR	1335	97	20594	2.22646	1	0.43569	0.4305
INTERPRO	IPR009030:Insulin-like growth factor binding protein, N-terminal	17	1.04294	0.00992449	IGFBP1, HTRA3, IGFBP2, UMOD, LRP2, LTBP3, NPNT, FBLN5, CTGF, EFEMP1, ERBB4, HMCN2, RSPO3, CD248, IGFBP6, SCARF2, LDLR	1335	130	20594	2.01727	1	0.43569	0.4305
INTERPRO	IPR000152:EGF-type aspartate/asparagine hydroxylation site	13	0.797546	0.02438	CUBN, C1RA, UMOD, LRP2, LTBP3, NPNT, LRP8, FBLN5, EFEMP1, C1S1, HMCN2, CD248, LDLR	1335	98	20594	2.04633	1	0.682302	0.674176
UP_SEQ_FEATURE	domain:EGF-like 4; calcium-binding	6	0.368098	0.0728099	CUBN, EFEMP1, LTBP3, NPNT, FBLN5, CELSR3	1279	32	18012	2.64054	1	1	0.997444
UP_SEQ_FEATURE	domain:EGF-like 6; calcium-binding	5	0.306748	0.0758866	EFEMP1, LRP2, LTBP3, FBLN5, CELSR3	1279	23	18012	3.0615	1	1	0.997444
UP_SEQ_FEATURE	domain:EGF-like 3; calcium-binding	6	0.368098	0.151141	CUBN, EFEMP1, UMOD, THBS4, FBLN5, CELSR3	1279	40	18012	2.11243	1	1	0.997444
UP_SEQ_FEATURE	domain:EGF-like 5; calcium-binding	5	0.306748	0.174405	EFEMP1, LTBP3, NPNT, FBLN5, CELSR3	1279	31	18012	2.27143	1	1	0.997444
UP_SEQ_FEATURE	domain:EGF-like 1	10	0.613497	0.389313	CUBN, UMOD, LRP2, LTBP3, NPNT, SCARF2, THBS1, LDLR, LRP8, THBS4	1279	111	18012	1.26873	1	1	0.997444
Annotation Cluster 38	Enrichment Score: 1.8010206070252275
Category	Term	Count	%	PValue	Genes	List Total	Pop Hits	Pop Total	Fold Enrichment	Bonferroni	Benjamini	FDR
INTERPRO	IPR001478:PDZ domain	19	1.16564	0.0109121	SYNPO2, HTRA3, USH1C, SHROOM3, LDB3, PDZK1, PDLIM1, SLC9A3R1, PDLIM3, DLG1, PARD6B, DEPTOR, SYNPO2L, CNKSR3, PRX, NOS1, GRASP, PDZRN4, PDLIM7	1335	154	20594	1.90323	1	0.449142	0.443793
SMART	SM00228:PDZ	19	1.16564	0.0138248	SYNPO2, HTRA3, USH1C, SHROOM3, LDB3, PDZK1, PDLIM1, SLC9A3R1, PDLIM3, DLG1, PARD6B, DEPTOR, SYNPO2L, CNKSR3, PRX, NOS1, GRASP, PDZRN4, PDLIM7	714	150	10425	1.84944	0.993958	0.507369	0.504604
UP_SEQ_FEATURE	domain:PDZ	14	0.858896	0.0262044	SYNPO2, HTRA3, SHROOM3, LDB3, PDLIM1, PDLIM3, PARD6B, DEPTOR, SYNPO2L, CNKSR3, PRX, NOS1, GRASP, PDLIM7	1279	101	18012	1.95208	1	1	0.997444
Annotation Cluster 39	Enrichment Score: 1.7279551923462089
Category	Term	Count	%	PValue	Genes	List Total	Pop Hits	Pop Total	Fold Enrichment	Bonferroni	Benjamini	FDR
GOTERM_BP_DIRECT	GO:0044550~secondary metabolite biosynthetic process	4	0.245399	0.00318226	CYP11B2, CYP11A1, CYP11B1, KMO	1282	5	18082	11.2836	0.999999	0.148008	0.146384
GOTERM_BP_DIRECT	GO:0006704~glucocorticoid biosynthetic process	4	0.245399	0.0060296	CYP11B2, CYP11A1, CYP11B1, CYP17A1	1282	6	18082	9.40302	1	0.238249	0.235635
GOTERM_MF_DIRECT	GO:0016709~oxidoreductase activity, acting on paired donors, with incorporation or reduction of molecular oxygen, NAD(P)H as one donor, and incorporation of one atom of oxygen	5	0.306748	0.0110771	CYP26B1, CYP11B2, CYP11A1, CYP11B1, CYP2E1	1250	13	17446	5.368	1	0.256203	0.24852
GOTERM_BP_DIRECT	GO:0034650~cortisol metabolic process	3	0.184049	0.0143361	CYP11B2, CYP11A1, CYP11B1	1282	3	18082	14.1045	1	0.399845	0.395457
GOTERM_BP_DIRECT	GO:0006700~C21-steroid hormone biosynthetic process	3	0.184049	0.0273283	CYP11B2, CYP11A1, CYP11B1	1282	4	18082	10.5784	1	0.578298	0.571952
GOTERM_BP_DIRECT	GO:0071375~cellular response to peptide hormone stimulus	3	0.184049	0.514961	CYP11B2, CYP11A1, CYP11B1	1282	24	18082	1.76307	1	1	0.989247
Annotation Cluster 40	Enrichment Score: 1.7133633781595248
Category	Term	Count	%	PValue	Genes	List Total	Pop Hits	Pop Total	Fold Enrichment	Bonferroni	Benjamini	FDR
UP_KEYWORDS	Immunity	42	2.57669	0.00128625	C1QB, H2-T23, C1QA, CD84, PGLYRP2, UNC93B1, IL23R, TRIL, HP, C8B, FCNA, LGALS3, C1S1, CLEC7A, CASP4, C1RL, LBP, CHID1, CD74, TGTP2, C1RA, H2-EB1, ANXA1, SYK, CD300A, CD180, LILRB4A, SERPINA3G, H2-AA, LIME1, IIGP1, MARCO, MARCH1, CD4, RNF125, BCL6, IRF5, TLR4, H2-D1, MYO1G, C1QC, H2-AB1	1414	401	22680	1.67996	0.422808	0.0101709	0.00802712
GOTERM_BP_DIRECT	GO:0002376~immune system process	40	2.45399	0.0143468	C1QB, H2-T23, C1QA, CD84, PGLYRP2, UNC93B1, IL23R, TRIL, HP, C8B, FCNA, LGALS3, C1S1, CASP4, C1RL, LBP, CHID1, CD74, C1RA, H2-EB1, ANXA1, SYK, CD300A, CD180, LILRB4A, SERPINA3G, H2-AA, LIME1, IIGP1, MARCO, MARCH1, CD4, RNF125, BCL6, IRF5, TLR4, H2-D1, MYO1G, C1QC, H2-AB1	1282	383	18082	1.47306	1	0.399845	0.395457
UP_KEYWORDS	Innate immunity	25	1.53374	0.0158854	C1QB, C1QA, CD84, UNC93B1, IL23R, TRIL, C8B, FCNA, LGALS3, C1S1, CLEC7A, CASP4, C1RL, LBP, CHID1, TGTP2, C1RA, ANXA1, SYK, CD180, IIGP1, MARCO, IRF5, TLR4, C1QC	1414	241	22680	1.66386	0.998927	0.0837417	0.0660912
GOTERM_BP_DIRECT	GO:0045087~innate immune response	30	1.84049	0.478046	C1QB, C1QA, CD84, UNC93B1, IL23R, TRIL, DEFB1, C8B, FCNA, LGALS3, C1S1, CLEC7A, CASP4, C1RL, LBP, CHID1, C1RA, FCER1G, ANXA1, SYK, TNK2, CD180, IIGP1, MARCO, VNN1, SDHAF4, IRF5, TLR4, TRIM10, C1QC	1282	400	18082	1.05784	1	1	0.989247
Annotation Cluster 41	Enrichment Score: 1.6895559165026859
Category	Term	Count	%	PValue	Genes	List Total	Pop Hits	Pop Total	Fold Enrichment	Bonferroni	Benjamini	FDR
INTERPRO	IPR001436:Alpha crystallin/Heat shock protein	4	0.245399	0.0118675	HSPB6, HSPB7, HSPB1, CRYAB	1335	8	20594	7.71311	1	0.449142	0.443793
INTERPRO	IPR008978:HSP20-like chaperone	6	0.368098	0.023806	HSPB6, CHORDC1, HSPB7, HSPB1, ITGB1BP2, CRYAB	1335	26	20594	3.5599	1	0.67562	0.667573
INTERPRO	IPR002068:Alpha crystallin/Hsp20 domain	4	0.245399	0.0302194	HSPB6, HSPB7, HSPB1, CRYAB	1335	11	20594	5.60953	1	0.790806	0.781387
Annotation Cluster 42	Enrichment Score: 1.6632700267430105
Category	Term	Count	%	PValue	Genes	List Total	Pop Hits	Pop Total	Fold Enrichment	Bonferroni	Benjamini	FDR
KEGG_PATHWAY	mmu00360:Phenylalanine metabolism	8	0.490798	0.00200784	AOC2, GOT1, GM4952, TAT, PAH, KEG1, GLYAT, HPD	641	23	7691	4.17337	0.430366	0.0200784	0.0178555
UP_KEYWORDS	Phenylalanine catabolism	4	0.245399	0.00418455	HGD, TAT, PAH, HPD	1414	6	22680	10.6931	0.833132	0.0279188	0.0220343
GOTERM_BP_DIRECT	GO:0006559~L-phenylalanine catabolic process	4	0.245399	0.00999864	HGD, TAT, PAH, HPD	1282	7	18082	8.05973	1	0.316624	0.313149
UP_KEYWORDS	Tyrosine catabolism	3	0.184049	0.0341836	HGD, TAT, HPD	1414	5	22680	9.62376	1	0.137702	0.108678
GOTERM_BP_DIRECT	GO:0006572~tyrosine catabolic process	3	0.184049	0.0434257	HGD, TAT, HPD	1282	5	18082	8.46271	1	0.734453	0.726393
KEGG_PATHWAY	mmu00350:Tyrosine metabolism	7	0.429448	0.101051	AOC2, HGD, GOT1, AOX2, TAT, ADH7, HPD	641	39	7691	2.15357	1	0.449116	0.399393
GOTERM_BP_DIRECT	GO:0009072~aromatic amino acid family metabolic process	3	0.184049	0.180586	TAT, PAH, HPD	1282	11	18082	3.84669	1	1	0.989247
Annotation Cluster 43	Enrichment Score: 1.6443577565363527
Category	Term	Count	%	PValue	Genes	List Total	Pop Hits	Pop Total	Fold Enrichment	Bonferroni	Benjamini	FDR
GOTERM_MF_DIRECT	GO:0005044~scavenger receptor activity	11	0.674847	0.00182067	SBSPON, LGALS3BP, MSR1, MARCO, TINAGL1, DMBT1, ACKR4, TMPRSS2, LOXL4, SCARF2, CXCL16	1250	48	17446	3.19843	0.926702	0.065089	0.0631373
INTERPRO	IPR001190:Speract/scavenger receptor	6	0.368098	0.0319833	LGALS3BP, MSR1, MARCO, DMBT1, TMPRSS2, LOXL4	1335	28	20594	3.30562	1	0.826236	0.816394
INTERPRO	IPR017448:Speract/scavenger receptor-related	6	0.368098	0.0366537	LGALS3BP, MSR1, MARCO, DMBT1, TMPRSS2, LOXL4	1335	29	20594	3.19163	1	0.91815	0.907215
SMART	SM00202:SR	6	0.368098	0.0390299	LGALS3BP, MSR1, MARCO, DMBT1, TMPRSS2, LOXL4	714	28	10425	3.12875	1	0.785413	0.781133
UP_SEQ_FEATURE	domain:SRCR	4	0.245399	0.0720348	LGALS3BP, MSR1, MARCO, TMPRSS2	1279	14	18012	4.02368	1	1	0.997444
Annotation Cluster 44	Enrichment Score: 1.6326365484129983
Category	Term	Count	%	PValue	Genes	List Total	Pop Hits	Pop Total	Fold Enrichment	Bonferroni	Benjamini	FDR
INTERPRO	IPR020845:AMP-binding, conserved site	7	0.429448	0.00444911	ACSS3, SLC27A1, ACSS2, ACSM2, ACSL4, SLC27A2, AACS	1335	25	20594	4.31934	0.999875	0.224124	0.221455
GOTERM_BP_DIRECT	GO:0015908~fatty acid transport	6	0.368098	0.00696348	SLC27A1, SLC25A17, ACSL4, CD36, HNF1A, SLC27A2	1282	18	18082	4.70151	1	0.258821	0.25598
INTERPRO	IPR000873:AMP-dependent synthetase/ligase	7	0.429448	0.0095654	ACSS3, SLC27A1, ACSS2, ACSM2, ACSL4, SLC27A2, AACS	1335	29	20594	3.72357	1	0.43569	0.4305
INTERPRO	IPR025110:Domain of unknown function DUF4009	5	0.306748	0.021142	ACSS3, SLC27A1, ACSS2, ACSM2, SLC27A2	1335	17	20594	4.53712	1	0.655402	0.647595
GOTERM_MF_DIRECT	GO:0031957~very long-chain fatty acid-CoA ligase activity	3	0.184049	0.107492	SLC27A1, ACSL4, SLC27A2	1250	8	17446	5.2338	1	1	0.970691
GOTERM_MF_DIRECT	GO:0004467~long-chain fatty acid-CoA ligase activity	3	0.184049	0.237604	SLC27A1, ACSL4, SLC27A2	1250	13	17446	3.2208	1	1	0.970691
Annotation Cluster 45	Enrichment Score: 1.6052948022171596
Category	Term	Count	%	PValue	Genes	List Total	Pop Hits	Pop Total	Fold Enrichment	Bonferroni	Benjamini	FDR
INTERPRO	IPR000716:Thyroglobulin type-1	7	0.429448	0.000485835	IGFBP1, CD74, EPCAM, SMOC1, IGFBP2, TACSTD2, IGFBP6	1335	17	20594	6.35197	0.624387	0.0611849	0.0604562
SMART	SM00211:TY	7	0.429448	0.000645212	IGFBP1, CD74, EPCAM, SMOC1, IGFBP2, TACSTD2, IGFBP6	714	17	10425	6.01211	0.210905	0.0789309	0.0785007
UP_SEQ_FEATURE	domain:Thyroglobulin type-1	6	0.368098	0.00207766	IGFBP1, CD74, EPCAM, IGFBP2, TACSTD2, IGFBP6	1279	14	18012	6.03552	0.99934	0.385133	0.384039
UP_SEQ_FEATURE	domain:IGFBP N-terminal	5	0.306748	0.0346406	IGFBP1, HTRA3, IGFBP2, IGFBP6, CTGF	1279	18	18012	3.91191	1	1	0.997444
SMART	SM00121:IB	5	0.306748	0.036887	IGFBP1, HTRA3, IGFBP2, IGFBP6, CTGF	714	19	10425	3.84233	0.999999	0.785413	0.781133
INTERPRO	IPR000867:Insulin-like growth factor-binding protein, IGFBP	5	0.306748	0.0369083	IGFBP1, HTRA3, IGFBP2, IGFBP6, CTGF	1335	20	20594	3.85655	1	0.91815	0.907215
INTERPRO	IPR017891:Insulin-like growth factor binding protein, N-terminal, Cys-rich conserved site	4	0.245399	0.0383937	IGFBP1, IGFBP2, IGFBP6, CTGF	1335	12	20594	5.14207	1	0.932088	0.920986
GOTERM_MF_DIRECT	GO:0031994~insulin-like growth factor I binding	4	0.245399	0.0494567	IGFBP1, ITGB4, IGFBP2, IGFBP6	1250	12	17446	4.65227	1	0.746537	0.724151
GOTERM_BP_DIRECT	GO:0001558~regulation of cell growth	9	0.552147	0.050816	IGFBP1, CLSTN3, FXYD2, HTRA3, IGFBP2, IGFBP6, FBLN5, CD44, CTGF	1282	58	18082	2.18863	1	0.822077	0.813055
INTERPRO	IPR009168:Insulin-like growth factor binding protein	3	0.184049	0.0528082	IGFBP1, IGFBP2, IGFBP6	1335	6	20594	7.71311	1	1	0.98858
INTERPRO	IPR022321:Insulin-like growth factor-binding protein family 1-6, chordata	3	0.184049	0.0528082	IGFBP1, IGFBP2, IGFBP6	1335	6	20594	7.71311	1	1	0.98858
GOTERM_BP_DIRECT	GO:0043567~regulation of insulin-like growth factor receptor signaling pathway	3	0.184049	0.0621237	IGFBP1, IGFBP2, IGFBP6	1282	6	18082	7.05226	1	0.906478	0.89653
UP_KEYWORDS	Growth factor binding	4	0.245399	0.0625818	IGFBP1, IGFBP2, LTBP3, IGFBP6	1414	15	22680	4.27723	1	0.224558	0.177227
GOTERM_MF_DIRECT	GO:0019838~growth factor binding	7	0.429448	0.0768164	IGFBP1, ACVR1C, IGFBP2, LTBP3, IGFBP6, A2M, VEGFA	1250	42	17446	2.32613	1	0.938667	0.91052
GOTERM_MF_DIRECT	GO:0005520~insulin-like growth factor binding	5	0.306748	0.077895	IGFBP1, HTRA3, IGFBP2, IGFBP6, CTGF	1250	23	17446	3.03409	1	0.938667	0.91052
GOTERM_MF_DIRECT	GO:0031995~insulin-like growth factor II binding	3	0.184049	0.107492	IGFBP1, IGFBP2, IGFBP6	1250	8	17446	5.2338	1	1	0.970691
Annotation Cluster 46	Enrichment Score: 1.6030795100846538
Category	Term	Count	%	PValue	Genes	List Total	Pop Hits	Pop Total	Fold Enrichment	Bonferroni	Benjamini	FDR
KEGG_PATHWAY	mmu05204:Chemical carcinogenesis	18	1.10429	0.00134465	UGT1A1, CYP3A44, CYP3A11, CYP3A13, CYP3A25, ADH7, CYP2C37, CYP2C68, GSTA4, CYP2C44, GSTA2, KYAT3, CYP1B1, CYP2E1, CYP2C70, UGT1A2, GSTM6, SULT2A1	641	92	7691	2.34752	0.313916	0.0150601	0.0133927
KEGG_PATHWAY	mmu00980:Metabolism of xenobiotics by cytochrome P450	11	0.674847	0.0373823	UGT1A1, GSTA4, CYP2S1, GSTA2, CYP1B1, CYP2E1, CYP2F2, UGT1A2, ADH7, GSTM6, SULT2A1	641	64	7691	2.06223	0.999977	0.209341	0.186164
KEGG_PATHWAY	mmu00982:Drug metabolism - cytochrome P450	8	0.490798	0.308665	UGT1A1, GSTA4, AOX2, GSTA2, CYP2E1, UGT1A2, ADH7, GSTM6	641	66	7691	1.45436	1	0.883818	0.785967
Annotation Cluster 47	Enrichment Score: 1.5673810641281705
Category	Term	Count	%	PValue	Genes	List Total	Pop Hits	Pop Total	Fold Enrichment	Bonferroni	Benjamini	FDR
INTERPRO	IPR001628:Zinc finger, nuclear hormone receptor-type	9	0.552147	0.00994626	ESRRA, NR4A1, VDR, HNF4A, RORC, NR1D2, ESRRG, NR1D1, NR3C2	1335	47	20594	2.95396	1	0.43569	0.4305
INTERPRO	IPR001723:Steroid hormone receptor	9	0.552147	0.0112755	ESRRA, NR4A1, VDR, HNF4A, RORC, NR1D2, ESRRG, NR1D1, NR3C2	1335	48	20594	2.89242	1	0.449142	0.443793
GOTERM_BP_DIRECT	GO:0043401~steroid hormone mediated signaling pathway	10	0.613497	0.0114314	ESRRA, BMP4, NR4A1, VDR, HNF4A, RORC, NR1D2, ESRRG, NR1D1, NR3C2	1282	53	18082	2.66123	1	0.349597	0.34576
INTERPRO	IPR000536:Nuclear hormone receptor, ligand-binding, core	9	0.552147	0.0127313	ESRRA, NR4A1, VDR, HNF4A, RORC, NR1D2, ESRRG, NR1D1, NR3C2	1335	49	20594	2.83339	1	0.466428	0.460873
SMART	SM00399:ZnF_C4	9	0.552147	0.0134258	ESRRA, NR4A1, VDR, HNF4A, RORC, NR1D2, ESRRG, NR1D1, NR3C2	714	47	10425	2.79591	0.992992	0.507369	0.504604
UP_SEQ_FEATURE	zinc finger region:NR C4-type	9	0.552147	0.016568	ESRRA, NR4A1, VDR, HNF4A, RORC, NR1D2, ESRRG, NR1D1, NR3C2	1279	47	18012	2.69672	1	1	0.997444
UP_SEQ_FEATURE	DNA-binding region:Nuclear receptor	9	0.552147	0.016568	ESRRA, NR4A1, VDR, HNF4A, RORC, NR1D2, ESRRG, NR1D1, NR3C2	1279	47	18012	2.69672	1	1	0.997444
SMART	SM00430:HOLI	9	0.552147	0.0170853	ESRRA, NR4A1, VDR, HNF4A, RORC, NR1D2, ESRRG, NR1D1, NR3C2	714	49	10425	2.68179	0.998208	0.522526	0.519679
INTERPRO	IPR013088:Zinc finger, NHR/GATA-type	9	0.552147	0.0296806	ESRRA, NR4A1, VDR, HNF4A, RORC, NR1D2, ESRRG, NR1D1, NR3C2	1335	57	20594	2.43572	1	0.790806	0.781387
GOTERM_MF_DIRECT	GO:0003707~steroid hormone receptor activity	9	0.552147	0.0448325	ESRRA, NR4A1, VDR, HNF4A, RORC, NR1D2, ESRRG, NR1D1, NR3C2	1250	56	17446	2.24306	1	0.706481	0.685296
GOTERM_MF_DIRECT	GO:0004879~RNA polymerase II transcription factor activity, ligand-activated sequence-specific DNA binding	5	0.306748	0.255377	NR4A1, VDR, HNF4A, RORC, ESRRG	1250	36	17446	1.93844	1	1	0.970691
UP_SEQ_FEATURE	region of interest:Hinge	3	0.184049	0.444946	VDR, RORC, NR3C2	1279	21	18012	2.01184	1	1	0.997444
Annotation Cluster 48	Enrichment Score: 1.5645679904594934
Category	Term	Count	%	PValue	Genes	List Total	Pop Hits	Pop Total	Fold Enrichment	Bonferroni	Benjamini	FDR
GOTERM_MF_DIRECT	GO:0008391~arachidonic acid monooxygenase activity	5	0.306748	0.000348828	CYP2D22, CYP4A31, CYP4A10, CYP4A32, CYP4A14	1250	6	17446	11.6307	0.393656	0.0208425	0.0202175
GOTERM_MF_DIRECT	GO:0018685~alkane 1-monooxygenase activity	4	0.245399	0.00621149	CYP4A31, CYP4A10, CYP4A32, CYP4A14	1250	6	17446	9.30453	0.999868	0.159059	0.154289
GOTERM_MF_DIRECT	GO:0050051~leukotriene-B4 20-monooxygenase activity	3	0.184049	0.0442788	CYP4A31, CYP4A10, CYP4A32	1250	5	17446	8.37408	1	0.70551	0.684354
UP_SEQ_FEATURE	binding site:Heme (covalent; via 1 link)	4	0.245399	0.0483566	CYP4A31, CYP4A10, CYP4A32, CYP4A14	1279	12	18012	4.69429	1	1	0.997444
UP_SEQ_FEATURE	chain:Cytochrome P450 4A10	3	0.184049	0.062296	CYP4A31, CYP4A10, CYP4A32	1279	6	18012	7.04144	1	1	0.997444
UP_SEQ_FEATURE	chain:DNA-directed RNA polymerases I, II, and III subunit RPABC5	3	0.184049	0.062296	CYP4A31, CYP4A10, CYP4A32	1279	6	18012	7.04144	1	1	0.997444
KEGG_PATHWAY	mmu04270:Vascular smooth muscle contraction	11	0.674847	0.62036	ACTA2, MYLK2, MAP2K1, NPR1, CYP4A31, CYP4A10, CYP4A32, ITPR1, CYP4A14, CACNA1S, MYLK4	641	127	7691	1.03923	1	1	0.892473
Annotation Cluster 49	Enrichment Score: 1.5378221415668765
Category	Term	Count	%	PValue	Genes	List Total	Pop Hits	Pop Total	Fold Enrichment	Bonferroni	Benjamini	FDR
KEGG_PATHWAY	mmu00360:Phenylalanine metabolism	8	0.490798	0.00200784	AOC2, GOT1, GM4952, TAT, PAH, KEG1, GLYAT, HPD	641	23	7691	4.17337	0.430366	0.0200784	0.0178555
INTERPRO	IPR015938:Glycine N-acyltransferase, N-terminal	3	0.184049	0.0230408	GM4952, KEG1, GLYAT	1335	4	20594	11.5697	1	0.664056	0.656147
INTERPRO	IPR013652:Glycine N-acyltransferase, C-terminal	3	0.184049	0.0230408	GM4952, KEG1, GLYAT	1335	4	20594	11.5697	1	0.664056	0.656147
INTERPRO	IPR010313:Glycine N-acyltransferase	3	0.184049	0.0230408	GM4952, KEG1, GLYAT	1335	4	20594	11.5697	1	0.664056	0.656147
GOTERM_MF_DIRECT	GO:0047961~glycine N-acyltransferase activity	3	0.184049	0.0278794	GM4952, KEG1, GLYAT	1250	4	17446	10.4676	1	0.506064	0.490889
INTERPRO	IPR016181:Acyl-CoA N-acyltransferase	3	0.184049	0.866083	GM4952, KEG1, GLYAT	1335	53	20594	0.873182	1	1	0.98858
Annotation Cluster 50	Enrichment Score: 1.5063005195599668
Category	Term	Count	%	PValue	Genes	List Total	Pop Hits	Pop Total	Fold Enrichment	Bonferroni	Benjamini	FDR
KEGG_PATHWAY	mmu04610:Complement and coagulation cascades	17	1.04294	0.000419091	C1QB, C1QA, C1RA, F12, PLAT, PLG, C8B, KNG2, F3, KNG1, SERPINA1B, C1S1, SERPINA1D, PLAU, F13B, A2M, C1QC	641	76	7691	2.68386	0.110744	0.00586728	0.00521769
KEGG_PATHWAY	mmu05150:Staphylococcus aureus infection	12	0.736196	0.00225017	C1QB, C1QA, H2-EB1, C1RA, ITGAM, SELPLG, C1S1, PLG, FCGR2B, H2-AA, H2-AB1, C1QC	641	50	7691	2.87963	0.467812	0.0210016	0.0186764
UP_KEYWORDS	Complement pathway	7	0.429448	0.00551718	C1QB, C1QA, C1RA, C1S1, C1RL, C8B, C1QC	1414	27	22680	4.15842	0.905802	0.0356945	0.0281711
BIOCARTA	m_compPathway:Complement Pathway	5	0.306748	0.119932	C1QB, C1QA, C1RA, C1S1, TARDBP	140	18	1289	2.55754	1	1	1
BIOCARTA	m_classicPathway:Classical Complement Pathway	4	0.245399	0.130792	C1QB, C1QA, C1RA, C1S1	140	12	1289	3.06905	1	1	1
KEGG_PATHWAY	mmu05020:Prion diseases	6	0.368098	0.135062	C1QB, C1QA, EGR1, MAP2K1, C8B, C1QC	641	33	7691	2.18153	1	0.531749	0.472877
GOTERM_BP_DIRECT	GO:0006958~complement activation, classical pathway	7	0.429448	0.19228	C1QB, C1QA, C1RA, C1S1, C1RL, C8B, C1QC	1282	55	18082	1.79512	1	1	0.989247
KEGG_PATHWAY	mmu05133:Pertussis	8	0.490798	0.420118	C1QB, C1QA, C1RA, ITGAM, C1S1, TLR4, C1QC, MAPK13	641	74	7691	1.29713	1	0.998497	0.887949
Annotation Cluster 51	Enrichment Score: 1.4874950273335679
Category	Term	Count	%	PValue	Genes	List Total	Pop Hits	Pop Total	Fold Enrichment	Bonferroni	Benjamini	FDR
GOTERM_BP_DIRECT	GO:0043434~response to peptide hormone	16	0.981595	0.000153434	CDKN1B, ANXA1, JUND, STAT1, SERPINA3K, ATP2A1, SERPINA3M, SERPINA3N, SERPINA3G, CTGF, SERPINA1B, GATM, SERPINA1D, SLCO1B2, NOS1, ALDOB	1282	73	18082	3.0914	0.495977	0.0185157	0.0183125
GOTERM_BP_DIRECT	GO:0034097~response to cytokine	16	0.981595	0.000504137	JUND, STAT1, CTRB1, SERPINA3K, IL6RA, SERPINA3M, SERPINA3N, SERPINA3G, CXCL16, SERPINA1B, SERPINA1D, MAPKAPK3, IFI27, SLCO1B2, TIMP2, PTGES	1282	81	18082	2.78608	0.894763	0.0450194	0.0445254
UP_SEQ_FEATURE	region of interest:RCL	6	0.368098	0.00207766	SERPINA1B, SERPINA1D, SERPINA3K, SERPINA3M, SERPINA3N, SERPINA3G	1279	14	18012	6.03552	0.99934	0.385133	0.384039
UP_KEYWORDS	Protease inhibitor	15	0.920245	0.0184514	WFDC12, ITIH3, SERPINA3K, SERPINA3M, SERPINA3N, CST8, SERPINA3G, KNG1, WFDC2, SERPINA1B, SERPINA1D, TIMP2, FETUB, PI16, A2M	1414	121	22680	1.98838	0.999648	0.0891196	0.0703356
INTERPRO	IPR023796:Serpin domain	9	0.552147	0.0670041	SERPINA1B, SERPINA1D, SERPINA3K, SERPINA3M, SERPINA3N, SERPINA6, SERPINA3G, SERPINA7, AGT	1335	67	20594	2.07218	1	1	0.98858
INTERPRO	IPR000215:Serpin family	9	0.552147	0.0670041	SERPINA1B, SERPINA1D, SERPINA3K, SERPINA3M, SERPINA3N, SERPINA6, SERPINA3G, SERPINA7, AGT	1335	67	20594	2.07218	1	1	0.98858
GOTERM_BP_DIRECT	GO:0010466~negative regulation of peptidase activity	14	0.858896	0.0705784	WFDC12, ITIH3, SERPINA3K, SERPINA3M, SERPINA3N, CST8, SERPINA3G, KNG1, WFDC2, SERPINA1B, TIMP2, FETUB, PI16, A2M	1282	117	18082	1.68772	1	0.994109	0.983199
UP_KEYWORDS	Serine protease inhibitor	10	0.613497	0.0773881	WFDC12, SERPINA1B, ITIH3, SERPINA1D, SERPINA3K, SERPINA3M, SERPINA3N, A2M, SERPINA3G, WFDC2	1414	84	22680	1.90948	1	0.256161	0.202169
SMART	SM00093:SERPIN	9	0.552147	0.0854437	SERPINA1B, SERPINA1D, SERPINA3K, SERPINA3M, SERPINA3N, SERPINA6, SERPINA3G, SERPINA7, AGT	714	67	10425	1.96131	1	1	0.997268
GOTERM_BP_DIRECT	GO:0006953~acute-phase response	6	0.368098	0.0984062	SERPINA1B, SERPINA1D, UGT1A1, HP, LBP, SERPINA3N	1282	35	18082	2.41792	1	1	0.989247
GOTERM_MF_DIRECT	GO:0030414~peptidase inhibitor activity	14	0.858896	0.101691	WFDC12, ITIH3, SERPINA3K, SERPINA3M, SERPINA3N, CST8, SERPINA3G, KNG1, WFDC2, SERPINA1B, TIMP2, FETUB, PI16, A2M	1250	123	17446	1.58858	1	1	0.970691
GOTERM_MF_DIRECT	GO:0004867~serine-type endopeptidase inhibitor activity	14	0.858896	0.101691	WFDC12, ITIH3, SERPINA3K, SERPINA3M, SERPINA3N, SERPINA3G, SERPINA6, SERPINA7, WFDC2, AGT, SERPINA1B, SERPINA1D, A2M, HRG	1250	123	17446	1.58858	1	1	0.970691
INTERPRO	IPR023795:Protease inhibitor I4, serpin, conserved site	7	0.429448	0.118316	SERPINA1B, SERPINA1D, SERPINA3K, SERPINA3M, SERPINA3N, SERPINA6, SERPINA3G	1335	52	20594	2.07661	1	1	0.98858
UP_KEYWORDS	Acute phase	4	0.245399	0.201849	SERPINA1B, SERPINA1D, HP, SERPINA3N	1414	25	22680	2.56634	1	0.489714	0.386496
UP_SEQ_FEATURE	site:Reactive bond	6	0.368098	0.32256	SERPINA1B, SERPINA1D, SERPINA3K, SERPINA3M, SERPINA3N, SERPINA3G	1279	53	18012	1.59429	1	1	0.997444
Annotation Cluster 52	Enrichment Score: 1.4842740236404846
Category	Term	Count	%	PValue	Genes	List Total	Pop Hits	Pop Total	Fold Enrichment	Bonferroni	Benjamini	FDR
KEGG_PATHWAY	mmu04512:ECM-receptor interaction	18	1.10429	0.000800213	LAMA5, SDC4, ITGB4, ITGA2, LAMC2, NPNT, THBS1, THBS4, COL2A1, COL4A4, COL4A3, ITGA8, SPP1, ITGB8, COL6A5, ITGB6, CD36, CD44	641	88	7691	2.45423	0.200804	0.00974173	0.00866318
KEGG_PATHWAY	mmu04510:Focal adhesion	23	1.41104	0.138635	LAMA5, MYLK2, MAP2K1, ACTN3, ITGB4, ACTN2, ITGA2, LAMC2, THBS1, THBS4, VEGFA, MYLK4, MYLPF, COL2A1, MYL2, COL4A4, COL4A3, ITGA8, SPP1, ITGB8, COL6A5, ITGB6, FLNC	641	207	7691	1.33316	1	0.531749	0.472877
KEGG_PATHWAY	mmu04151:PI3K-Akt signaling pathway	33	2.02454	0.317761	LAMA5, CDKN1A, CDKN1B, ITGB4, PKN3, IL6RA, LAMC2, THBS1, THBS4, BCL2L11, CREB3L3, SPP1, ITGB8, ITGB6, PCK1, MAP2K1, HSP90AA1, G6PC, CHUK, SYK, ITGA2, VEGFA, NR4A1, COL2A1, CCNE1, COL4A4, COL4A3, ITGA8, MTCP1, COL6A5, IL7R, FGFR4, TLR4	641	351	7691	1.12806	1	0.88973	0.791224
Annotation Cluster 53	Enrichment Score: 1.4823253894290138
Category	Term	Count	%	PValue	Genes	List Total	Pop Hits	Pop Total	Fold Enrichment	Bonferroni	Benjamini	FDR
INTERPRO	IPR020846:Major facilitator superfamily domain	21	1.28834	0.00119384	SLC37A2, SLC22A6, SLC45A3, SLC43A2, SLC22A2, SLC22A1, SLC2A1, SLC22A12, SLC2A9, SLCO1B2, SLCO4C1, SLC22A19, SLC16A6, SLC15A3, SLC22A8, SLC17A1, SLC16A3, SLC17A2, MFSD4B1, SLC16A4, SLC16A5	1335	146	20594	2.21884	0.909917	0.0875575	0.0865147
INTERPRO	IPR005828:General substrate transporter	8	0.490798	0.0116603	SLC2A9, SLC22A12, SLC22A6, SLC22A2, SLC22A1, SLC22A19, SLC2A1, SLC22A8	1335	39	20594	3.16435	1	0.449142	0.443793
INTERPRO	IPR004749:Organic cation transport protein	4	0.245399	0.0230689	SLC22A6, SLC22A2, SLC22A1, SLC22A8	1335	10	20594	6.17049	1	0.664056	0.656147
GOTERM_BP_DIRECT	GO:0015697~quaternary ammonium group transport	3	0.184049	0.0621237	SLC22A2, SLC22A1, SLC22A8	1282	6	18082	7.05226	1	0.906478	0.89653
GOTERM_MF_DIRECT	GO:0015651~quaternary ammonium group transmembrane transporter activity	3	0.184049	0.0633125	SLC22A2, SLC22A1, SLC22A8	1250	6	17446	6.9784	1	0.810626	0.786319
GOTERM_MF_DIRECT	GO:0022857~transmembrane transporter activity	7	0.429448	0.108317	SLC22A12, SLC37A2, SLC22A6, SLC22A2, SLC22A1, SLC2A1, SLC22A8	1250	46	17446	2.12386	1	1	0.970691
INTERPRO	IPR005829:Sugar transporter, conserved site	4	0.245399	0.307325	SLC2A9, SLC22A2, SLC22A1, SLC2A1	1335	30	20594	2.05683	1	1	0.98858
Annotation Cluster 54	Enrichment Score: 1.4516105146063063
Category	Term	Count	%	PValue	Genes	List Total	Pop Hits	Pop Total	Fold Enrichment	Bonferroni	Benjamini	FDR
GOTERM_BP_DIRECT	GO:0007599~hemostasis	9	0.552147	0.0145073	PROCR, F12, ZFP385A, ANXA8, F13B, PLG, HRG, F3, KNG1	1282	46	18082	2.75958	1	0.399845	0.395457
UP_KEYWORDS	Hemostasis	8	0.490798	0.0181458	PROCR, F12, ANXA8, F13B, PLG, HRG, F3, KNG1	1414	44	22680	2.91629	0.999598	0.0891196	0.0703356
UP_KEYWORDS	Blood coagulation	8	0.490798	0.0181458	PROCR, F12, ANXA8, F13B, PLG, HRG, F3, KNG1	1414	44	22680	2.91629	0.999598	0.0891196	0.0703356
UP_KEYWORDS	Fibrinolysis	3	0.184049	0.0660626	F12, PLG, HRG	1414	7	22680	6.87412	1	0.22749	0.179541
GOTERM_BP_DIRECT	GO:0007596~blood coagulation	11	0.674847	0.0726117	PROCR, F12, HNF4A, MAFF, ANXA8, F13B, PLG, HRG, F3, KNG1, PAPSS2	1282	84	18082	1.84702	1	0.995239	0.984317
GOTERM_BP_DIRECT	GO:0042730~fibrinolysis	4	0.245399	0.0851602	PLAU, F12, PLG, HRG	1282	15	18082	3.76121	1	1	0.989247
Annotation Cluster 55	Enrichment Score: 1.4397886238859066
Category	Term	Count	%	PValue	Genes	List Total	Pop Hits	Pop Total	Fold Enrichment	Bonferroni	Benjamini	FDR
GOTERM_BP_DIRECT	GO:0010043~response to zinc ion	8	0.490798	0.0102561	SLC30A6, CPS1, GSTA4, ARG1, KRT14, ALDOB, ASS1, KHK	1282	35	18082	3.22389	1	0.320234	0.31672
GOTERM_BP_DIRECT	GO:0000050~urea cycle	4	0.245399	0.0380851	CPS1, ARG1, GM5424, ASS1	1282	11	18082	5.12892	1	0.72055	0.712643
UP_KEYWORDS	Urea cycle	3	0.184049	0.0660626	CPS1, ARG1, ASS1	1414	7	22680	6.87412	1	0.22749	0.179541
KEGG_PATHWAY	mmu00220:Arginine biosynthesis	5	0.306748	0.0674765	CPS1, GOT1, ARG1, NOS1, ASS1	641	19	7691	3.15748	1	0.337383	0.30003
Annotation Cluster 56	Enrichment Score: 1.4243176694421467
Category	Term	Count	%	PValue	Genes	List Total	Pop Hits	Pop Total	Fold Enrichment	Bonferroni	Benjamini	FDR
UP_KEYWORDS	Kringle	5	0.306748	0.011765	PIK3IP1, PLAU, F12, PLAT, PLG	1414	15	22680	5.34653	0.993613	0.0652421	0.0514908
INTERPRO	IPR018056:Kringle, conserved site	5	0.306748	0.013443	PIK3IP1, PLAU, F12, PLAT, PLG	1335	15	20594	5.14207	1	0.475223	0.469563
INTERPRO	IPR000001:Kringle	5	0.306748	0.013443	PIK3IP1, PLAU, F12, PLAT, PLG	1335	15	20594	5.14207	1	0.475223	0.469563
SMART	SM00130:KR	5	0.306748	0.0161334	PIK3IP1, PLAU, F12, PLAT, PLG	714	15	10425	4.86695	0.997444	0.522526	0.519679
BIOCARTA	m_plateletAppPathway:Platelet Amyloid Precursor Protein Pathway	5	0.306748	0.0548859	PLAU, COL4A4, COL4A3, PLAT, PLG	140	14	1289	3.28827	0.999992	1	1
INTERPRO	IPR013806:Kringle-like fold	5	0.306748	0.0748076	PIK3IP1, PLAU, F12, PLAT, PLG	1335	25	20594	3.08524	1	1	0.98858
GOTERM_BP_DIRECT	GO:0042730~fibrinolysis	4	0.245399	0.0851602	PLAU, F12, PLG, HRG	1282	15	18082	3.76121	1	1	0.989247
BIOCARTA	m_fibrinolysisPathway:Fibrinolysis Pathway	3	0.184049	0.336127	PLAU, PLAT, PLG	140	11	1289	2.51104	1	1	1
Annotation Cluster 57	Enrichment Score: 1.378480134757927
Category	Term	Count	%	PValue	Genes	List Total	Pop Hits	Pop Total	Fold Enrichment	Bonferroni	Benjamini	FDR
INTERPRO	IPR005828:General substrate transporter	8	0.490798	0.0116603	SLC2A9, SLC22A12, SLC22A6, SLC22A2, SLC22A1, SLC22A19, SLC2A1, SLC22A8	1335	39	20594	3.16435	1	0.449142	0.443793
GOTERM_MF_DIRECT	GO:0005452~inorganic anion exchanger activity	6	0.368098	0.0144539	SLC22A12, SLC4A9, SLC22A6, SLC22A19, SLC22A8, SLC4A4	1250	21	17446	3.98766	1	0.313408	0.30401
GOTERM_MF_DIRECT	GO:0015347~sodium-independent organic anion transmembrane transporter activity	6	0.368098	0.0402527	SLC22A12, SLC22A6, SLCO1B2, SLCO4C1, SLC22A19, SLC22A8	1250	27	17446	3.10151	1	0.679086	0.658723
GOTERM_BP_DIRECT	GO:0043252~sodium-independent organic anion transport	6	0.368098	0.0444966	SLC22A12, SLC22A6, SLCO1B2, SLCO4C1, SLC22A19, SLC22A8	1282	28	18082	3.0224	1	0.749726	0.741498
GOTERM_MF_DIRECT	GO:0008514~organic anion transmembrane transporter activity	5	0.306748	0.0680402	SLC22A6, SLCO1B2, SLCO4C1, SLC22A19, SLC22A8	1250	22	17446	3.172	1	0.858528	0.832784
GOTERM_BP_DIRECT	GO:0015711~organic anion transport	3	0.184049	0.260939	SLC22A6, SLCO4C1, SLC22A19	1282	14	18082	3.0224	1	1	0.989247
Annotation Cluster 58	Enrichment Score: 1.3732153076156735
Category	Term	Count	%	PValue	Genes	List Total	Pop Hits	Pop Total	Fold Enrichment	Bonferroni	Benjamini	FDR
INTERPRO	IPR003146:Proteinase inhibitor, carboxypeptidase propeptide	4	0.245399	0.0118675	CPA3, CPA2, CPA1, CPB1	1335	8	20594	7.71311	1	0.449142	0.443793
INTERPRO	IPR009020:Proteinase inhibitor, propeptide	5	0.306748	0.021142	CPA3, CPA2, CPA1, CPB1, PCSK9	1335	17	20594	4.53712	1	0.655402	0.647595
SMART	SM00631:Zn_pept	5	0.306748	0.0252339	CPA3, CPA2, CPA1, CPB1, CPXM1	714	17	10425	4.29436	0.999916	0.650751	0.647205
INTERPRO	IPR000834:Peptidase M14, carboxypeptidase A	5	0.306748	0.0503341	CPA3, CPA2, CPA1, CPB1, CPXM1	1335	22	20594	3.50596	1	1	0.98858
UP_KEYWORDS	Carboxypeptidase	6	0.368098	0.0576848	CPA3, CPA2, CPA1, ACE, CPB1, CPXM1	1414	34	22680	2.83052	1	0.214186	0.169042
UP_KEYWORDS	Metalloprotease	15	0.920245	0.0624529	CPA3, LMLN, CPA2, CPA1, ENPEP, ACE, CPB1, MME, IDE, KEL, MEP1B, MEP1A, ANPEP, CPXM1, TRABD2B	1414	143	22680	1.68248	1	0.224558	0.177227
GOTERM_MF_DIRECT	GO:0004181~metallocarboxypeptidase activity	5	0.306748	0.0884182	CPA3, CPA2, CPA1, CPB1, CPXM1	1250	24	17446	2.90767	1	0.99056	0.960857
GOTERM_MF_DIRECT	GO:0004180~carboxypeptidase activity	6	0.368098	0.101805	CPA3, CPA2, CPA1, ACE, CPB1, CPXM1	1250	35	17446	2.39259	1	1	0.970691
Annotation Cluster 59	Enrichment Score: 1.3627363348130452
Category	Term	Count	%	PValue	Genes	List Total	Pop Hits	Pop Total	Fold Enrichment	Bonferroni	Benjamini	FDR
GOTERM_BP_DIRECT	GO:0001676~long-chain fatty acid metabolic process	7	0.429448	0.00110466	SLC27A1, CPT1A, ACOT2, ACOT1, CD36, SLC27A2, ACOT3	1282	18	18082	5.48509	0.99281	0.0865318	0.0855821
KEGG_PATHWAY	mmu01040:Biosynthesis of unsaturated fatty acids	9	0.552147	0.00117341	FADS2, ELOVL2, ACOT2, SCD2, ACOT1, ELOVL6, ACAA1B, FADS1, ACOT3	641	27	7691	3.99948	0.280175	0.0136897	0.0121741
UP_KEYWORDS	Serine esterase	7	0.429448	0.0198169	CES2A, ESD, ACOT2, ACOT12, ACOT1, CEL, ACOT3	1414	35	22680	3.20792	0.999806	0.0919764	0.0725903
GOTERM_BP_DIRECT	GO:0006637~acyl-CoA metabolic process	7	0.429448	0.0199044	ACSM2, EHHADH, HNF4A, ACOT2, ACOT12, ACOT1, ACOT3	1282	31	18082	3.18489	1	0.502108	0.496597
GOTERM_BP_DIRECT	GO:0000038~very long-chain fatty acid metabolic process	5	0.306748	0.0229416	ABCD2, ELOVL2, ACOT2, SLC27A2, ACOT3	1282	16	18082	4.40766	1	0.522623	0.516888
GOTERM_MF_DIRECT	GO:0047617~acyl-CoA hydrolase activity	4	0.245399	0.0609706	ACOT2, ACOT12, ACOT1, ACOT3	1250	13	17446	4.2944	1	0.810626	0.786319
GOTERM_MF_DIRECT	GO:0016290~palmitoyl-CoA hydrolase activity	4	0.245399	0.0872923	HNF4A, ACOT2, ACOT1, ACOT3	1250	15	17446	3.72181	1	0.99056	0.960857
INTERPRO	IPR006862:Acyl-CoA thioester hydrolase/bile acid-CoA amino acid N-acetyltransferase	3	0.184049	0.111468	ACOT2, ACOT1, ACOT3	1335	9	20594	5.14207	1	1	0.98858
INTERPRO	IPR016662:Acyl-CoA thioesterase, long chain	3	0.184049	0.111468	ACOT2, ACOT1, ACOT3	1335	9	20594	5.14207	1	1	0.98858
INTERPRO	IPR014940:BAAT/Acyl-CoA thioester hydrolase C-terminal	3	0.184049	0.111468	ACOT2, ACOT1, ACOT3	1335	9	20594	5.14207	1	1	0.98858
GOTERM_MF_DIRECT	GO:0052689~carboxylic ester hydrolase activity	10	0.613497	0.124254	PNLIPRP1, CES2A, PNLIPRP2, LIPH, ESD, ACOT2, ACOT12, ACOT1, CEL, ACOT3	1250	81	17446	1.72306	1	1	0.970691
KEGG_PATHWAY	mmu00062:Fatty acid elongation	5	0.306748	0.165884	ELOVL2, ACOT2, ACOT1, ELOVL6, ACOT3	641	26	7691	2.30739	1	0.599444	0.533077
PIR_SUPERFAMILY	PIRSF016521:acyl-CoA thioesterase (hydrolase)	3	0.184049	0.176845	ACOT2, ACOT1, ACOT3	156	9	1807	3.86111	1	1	1
GOTERM_MF_DIRECT	GO:0016790~thiolester hydrolase activity	3	0.184049	0.264937	ACOT2, ACOT1, ACOT3	1250	14	17446	2.99074	1	1	0.970691
Annotation Cluster 60	Enrichment Score: 1.3511163977832807
Category	Term	Count	%	PValue	Genes	List Total	Pop Hits	Pop Total	Fold Enrichment	Bonferroni	Benjamini	FDR
KEGG_PATHWAY	mmu04260:Cardiac muscle contraction	16	0.981595	0.00146248	RYR2, TNNC1, TPM2, ATP1A4, ATP1B4, ATP1A2, ATP1B1, COX7A1, COX6A2, FXYD2, TNNT2, MYL2, MYL3, CACNA1S, CACNG1, MYH7	641	77	7691	2.49318	0.336214	0.0157498	0.0140061
KEGG_PATHWAY	mmu04261:Adrenergic signaling in cardiomyocytes	19	1.16564	0.0468014	CAMK2B, RYR2, TNNC1, TPM2, CAMK2A, CREM, ATP1A4, ATP1B4, ATP1A2, ATP1B1, MAPK13, CREB3L3, FXYD2, TNNT2, MYL2, MYL3, CACNA1S, CACNG1, MYH7	641	142	7691	1.60543	0.999999	0.247253	0.219878
KEGG_PATHWAY	mmu04911:Insulin secretion	12	0.736196	0.0993702	CAMK2B, RYR2, CREB3L3, FXYD2, CAMK2A, ATP1A4, SLC2A1, ATP1B4, ATP1A2, CACNA1S, ATP1B1, GCK	641	86	7691	1.6742	1	0.448769	0.399084
KEGG_PATHWAY	mmu04024:cAMP signaling pathway	17	1.04294	0.579334	CAMK2B, GRIA2, RYR2, MAP2K1, NPR1, CAMK2A, ATP1A4, ATP1B4, NFATC1, ATP1A2, ATP1B1, CREB3L3, FXYD2, NPY, FXYD1, CACNA1S, CFTR	641	197	7691	1.0354	1	1	0.892473
Annotation Cluster 61	Enrichment Score: 1.3256606703266718
Category	Term	Count	%	PValue	Genes	List Total	Pop Hits	Pop Total	Fold Enrichment	Bonferroni	Benjamini	FDR
GOTERM_BP_DIRECT	GO:0010107~potassium ion import	8	0.490798	0.00175189	KCNJ10, KCNJ15, ATP1A4, KCNJ16, ATP1A2, ATP12A, ATP1B1, KCNJ1	1282	26	18082	4.33985	0.999602	0.101587	0.100472
GOTERM_BP_DIRECT	GO:0006883~cellular sodium ion homeostasis	7	0.429448	0.00204053	TESC, ATP1A4, ATP1A2, ATP12A, ATP1B1, AGT, NR3C2	1282	20	18082	4.93658	0.999891	0.112364	0.11113
GOTERM_MF_DIRECT	GO:0005391~sodium:potassium-exchanging ATPase activity	5	0.306748	0.00573703	FXYD2, ATP1A4, ATP1A2, ATP12A, ATP1B1	1250	11	17446	6.344	0.999739	0.155224	0.15057
GOTERM_BP_DIRECT	GO:0030007~cellular potassium ion homeostasis	5	0.306748	0.007828	ATP1A4, BSND, ATP1A2, ATP12A, ATP1B1	1282	12	18082	5.87689	1	0.279616	0.276547
GOTERM_BP_DIRECT	GO:0036376~sodium ion export from cell	4	0.245399	0.0215606	ATP1A4, ATP1A2, ATP12A, ATP1B1	1282	9	18082	6.26868	1	0.509355	0.503765
UP_SEQ_FEATURE	metal ion-binding site:Magnesium	15	0.920245	0.0252808	IDI1, EPHX2, ATP1A4, ATP2A1, ATP1A2, MAT1A, ATP12A, ENO3, ACLY, ATP7B, CTDSP2, RFK, ADSSL1, POLK, POLH	1279	111	18012	1.90309	1	1	0.997444
GOTERM_BP_DIRECT	GO:0015991~ATP hydrolysis coupled proton transport	7	0.429448	0.0265615	ATP1A4, ATP1A2, ATP6V0A4, ATP12A, ATP6V0D2, ATP5G1, ATP6V1B1	1282	33	18082	2.99187	1	0.578298	0.571952
INTERPRO	IPR005775:Sodium/potassium-transporting P-type ATPase, subfamily IIC	3	0.184049	0.0528082	ATP1A4, ATP1A2, ATP12A	1335	6	20594	7.71311	1	1	0.98858
INTERPRO	IPR006068:Cation-transporting P-type ATPase, C-terminal	4	0.245399	0.0687771	ATP1A4, ATP2A1, ATP1A2, ATP12A	1335	15	20594	4.11366	1	1	0.98858
INTERPRO	IPR023298:P-type ATPase, transmembrane domain	4	0.245399	0.0807206	ATP1A4, ATP2A1, ATP1A2, ATP12A	1335	16	20594	3.85655	1	1	0.98858
UP_SEQ_FEATURE	active site:4-aspartylphosphate intermediate	6	0.368098	0.0810369	ATP7B, CTDSP2, ATP1A4, ATP2A1, ATP1A2, ATP12A	1279	33	18012	2.56052	1	1	0.997444
SMART	SM00831:SM00831	4	0.245399	0.0916469	ATP1A4, ATP2A1, ATP1A2, ATP12A	714	16	10425	3.65021	1	1	0.997268
INTERPRO	IPR004014:Cation-transporting P-type ATPase, N-terminal	4	0.245399	0.107021	ATP1A4, ATP2A1, ATP1A2, ATP12A	1335	18	20594	3.42805	1	1	0.98858
GOTERM_MF_DIRECT	GO:0019829~cation-transporting ATPase activity	3	0.184049	0.131869	ATP7B, ATP1A2, ATP12A	1250	9	17446	4.65227	1	1	0.970691
INTERPRO	IPR001757:Cation-transporting P-type ATPase	5	0.306748	0.21608	ATP7B, ATP1A4, ATP2A1, ATP1A2, ATP12A	1335	37	20594	2.08462	1	1	0.98858
INTERPRO	IPR018303:P-type ATPase, phosphorylation site	5	0.306748	0.21608	ATP7B, ATP1A4, ATP2A1, ATP1A2, ATP12A	1335	37	20594	2.08462	1	1	0.98858
INTERPRO	IPR008250:P-type ATPase, A domain	5	0.306748	0.21608	ATP7B, ATP1A4, ATP2A1, ATP1A2, ATP12A	1335	37	20594	2.08462	1	1	0.98858
INTERPRO	IPR023299:P-type ATPase, cytoplasmic domain N	5	0.306748	0.21608	ATP7B, ATP1A4, ATP2A1, ATP1A2, ATP12A	1335	37	20594	2.08462	1	1	0.98858
INTERPRO	IPR023214:HAD-like domain	7	0.429448	0.417018	ATP7B, CTDSP2, EPHX2, ATP1A4, ATP2A1, ATP1A2, ATP12A	1335	80	20594	1.34979	1	1	0.98858
Annotation Cluster 62	Enrichment Score: 1.3217901073986347
Category	Term	Count	%	PValue	Genes	List Total	Pop Hits	Pop Total	Fold Enrichment	Bonferroni	Benjamini	FDR
GOTERM_BP_DIRECT	GO:0006782~protoporphyrinogen IX biosynthetic process	4	0.245399	0.0215606	ALAS2, ALAS1, UROS, PPOX	1282	9	18082	6.26868	1	0.509355	0.503765
GOTERM_BP_DIRECT	GO:0006783~heme biosynthetic process	5	0.306748	0.0412885	ALAS2, ALAS1, UROS, HNF1A, PPOX	1282	19	18082	3.71172	1	0.734453	0.726393
GOTERM_BP_DIRECT	GO:0033014~tetrapyrrole biosynthetic process	3	0.184049	0.0434257	ALAS2, ALAS1, UROS	1282	5	18082	8.46271	1	0.734453	0.726393
UP_KEYWORDS	Heme biosynthesis	4	0.245399	0.0524184	ALAS2, ALAS1, UROS, PPOX	1414	14	22680	4.58274	1	0.198077	0.156327
KEGG_PATHWAY	mmu00860:Porphyrin and chlorophyll metabolism	7	0.429448	0.121431	ALAS2, ALAS1, UGT1A1, UROS, HMOX1, UGT1A2, PPOX	641	41	7691	2.04851	1	0.496985	0.441962
Annotation Cluster 63	Enrichment Score: 1.315047887125952
Category	Term	Count	%	PValue	Genes	List Total	Pop Hits	Pop Total	Fold Enrichment	Bonferroni	Benjamini	FDR
GOTERM_MF_DIRECT	GO:0005272~sodium channel activity	8	0.490798	0.00448008	HCN3, TRPM2, SCNN1G, SCN10A, SCNN1A, SCN4A, ASIC2, KCNK1	1250	30	17446	3.72181	0.998402	0.128489	0.124636
UP_KEYWORDS	Sodium channel	7	0.429448	0.00665829	HCN3, TRPM2, SCNN1G, SCN10A, SCNN1A, SCN4A, ASIC2	1414	28	22680	4.0099	0.942306	0.0412042	0.0325195
GOTERM_BP_DIRECT	GO:0035725~sodium ion transmembrane transport	8	0.490798	0.0119723	HCN3, SLC12A3, SCNN1G, SCN10A, SCNN1A, SLC17A1, KCNK1, SLC17A2	1282	36	18082	3.13434	1	0.361191	0.357227
INTERPRO	IPR004724:Epithelial sodium channel	3	0.184049	0.0528082	SCNN1G, SCNN1A, ASIC2	1335	6	20594	7.71311	1	1	0.98858
INTERPRO	IPR020903:Na+ channel, amiloride-sensitive, conserved site	3	0.184049	0.0708156	SCNN1G, SCNN1A, ASIC2	1335	7	20594	6.61124	1	1	0.98858
GOTERM_MF_DIRECT	GO:0015280~ligand-gated sodium channel activity	3	0.184049	0.0845198	SCNN1G, SCNN1A, ASIC2	1250	7	17446	5.98149	1	0.977431	0.948121
INTERPRO	IPR001873:Na+ channel, amiloride-sensitive	3	0.184049	0.090465	SCNN1G, SCNN1A, ASIC2	1335	8	20594	5.78483	1	1	0.98858
GOTERM_MF_DIRECT	GO:0005248~voltage-gated sodium channel activity	4	0.245399	0.168745	HCN3, SCN10A, SCN4A, ASIC2	1250	20	17446	2.79136	1	1	0.970691
KEGG_PATHWAY	mmu04742:Taste transduction	4	0.245399	0.847702	SCNN1G, PDE1A, SCNN1A, ASIC2	641	55	7691	0.872614	1	1	0.892473
Annotation Cluster 64	Enrichment Score: 1.2788212378496793
Category	Term	Count	%	PValue	Genes	List Total	Pop Hits	Pop Total	Fold Enrichment	Bonferroni	Benjamini	FDR
UP_KEYWORDS	Histidine metabolism	3	0.184049	0.0213878	HAL, AMDHD1, FTCD	1414	4	22680	12.0297	0.999902	0.0961323	0.0758703
GOTERM_BP_DIRECT	GO:0019556~histidine catabolic process to glutamate and formamide	3	0.184049	0.0273283	HAL, AMDHD1, FTCD	1282	4	18082	10.5784	1	0.578298	0.571952
GOTERM_BP_DIRECT	GO:0019557~histidine catabolic process to glutamate and formate	3	0.184049	0.0273283	HAL, AMDHD1, FTCD	1282	4	18082	10.5784	1	0.578298	0.571952
GOTERM_BP_DIRECT	GO:0006547~histidine metabolic process	3	0.184049	0.0434257	HAL, AMDHD1, FTCD	1282	5	18082	8.46271	1	0.734453	0.726393
KEGG_PATHWAY	mmu00340:Histidine metabolism	3	0.184049	0.581777	HAL, AMDHD1, FTCD	641	23	7691	1.56501	1	1	0.892473
Annotation Cluster 65	Enrichment Score: 1.2391355174233696
Category	Term	Count	%	PValue	Genes	List Total	Pop Hits	Pop Total	Fold Enrichment	Bonferroni	Benjamini	FDR
INTERPRO	IPR004166:MHCK/EF2 kinase	3	0.184049	0.0528082	ALPK3, ALPK2, ALPK1	1335	6	20594	7.71311	1	1	0.98858
SMART	SM00811:Alpha_kinase	3	0.184049	0.0582683	ALPK3, ALPK2, ALPK1	714	6	10425	7.30042	1	0.906357	0.901418
UP_SEQ_FEATURE	domain:Alpha-type protein kinase	3	0.184049	0.062296	ALPK3, ALPK2, ALPK1	1279	6	18012	7.04144	1	1	0.997444
Annotation Cluster 66	Enrichment Score: 1.2281807344182882
Category	Term	Count	%	PValue	Genes	List Total	Pop Hits	Pop Total	Fold Enrichment	Bonferroni	Benjamini	FDR
INTERPRO	IPR016039:Thiolase-like	5	0.306748	0.00781094	FASN, ACAA1B, HMGCS2, ACAT3, ACAT2	1335	13	20594	5.93316	1	0.374739	0.370276
INTERPRO	IPR002155:Thiolase	3	0.184049	0.0708156	ACAA1B, ACAT3, ACAT2	1335	7	20594	6.61124	1	1	0.98858
INTERPRO	IPR020610:Thiolase, active site	3	0.184049	0.0708156	ACAA1B, ACAT3, ACAT2	1335	7	20594	6.61124	1	1	0.98858
PIR_SUPERFAMILY	PIRSF000429:acetyl-CoA acetyltransferase	3	0.184049	0.0871631	ACAA1B, ACAT3, ACAT2	156	6	1807	5.79167	0.999994	1	1
INTERPRO	IPR020616:Thiolase, N-terminal	3	0.184049	0.090465	ACAA1B, ACAT3, ACAT2	1335	8	20594	5.78483	1	1	0.98858
INTERPRO	IPR020617:Thiolase, C-terminal	3	0.184049	0.090465	ACAA1B, ACAT3, ACAT2	1335	8	20594	5.78483	1	1	0.98858
INTERPRO	IPR020613:Thiolase, conserved site	3	0.184049	0.090465	ACAA1B, ACAT3, ACAT2	1335	8	20594	5.78483	1	1	0.98858
Annotation Cluster 67	Enrichment Score: 1.2087932315474372
Category	Term	Count	%	PValue	Genes	List Total	Pop Hits	Pop Total	Fold Enrichment	Bonferroni	Benjamini	FDR
GOTERM_BP_DIRECT	GO:0010107~potassium ion import	8	0.490798	0.00175189	KCNJ10, KCNJ15, ATP1A4, KCNJ16, ATP1A2, ATP12A, ATP1B1, KCNJ1	1282	26	18082	4.33985	0.999602	0.101587	0.100472
GOTERM_MF_DIRECT	GO:0005242~inward rectifier potassium channel activity	5	0.306748	0.0504132	KCNJ10, KCNJ15, KCNJ16, KCNK1, KCNJ1	1250	20	17446	3.4892	1	0.753048	0.730467
INTERPRO	IPR016449:Potassium channel, inwardly rectifying, Kir	4	0.245399	0.0687771	KCNJ10, KCNJ15, KCNJ16, KCNJ1	1335	15	20594	4.11366	1	1	0.98858
INTERPRO	IPR013518:Potassium channel, inwardly rectifying, Kir, cytoplasmic	4	0.245399	0.0687771	KCNJ10, KCNJ15, KCNJ16, KCNJ1	1335	15	20594	4.11366	1	1	0.98858
UP_SEQ_FEATURE	site:Role in the control of polyamine-mediated channel gating and in the blocking by intracellular magnesium	4	0.245399	0.0720348	KCNJ10, KCNJ15, KCNJ16, KCNJ1	1279	14	18012	4.02368	1	1	0.997444
UP_SEQ_FEATURE	region of interest:H5 (pore-forming helix)	4	0.245399	0.0854687	KCNJ10, KCNJ15, KCNJ16, KCNJ1	1279	15	18012	3.75543	1	1	0.997444
PIR_SUPERFAMILY	PIRSF005465:G protein-activated inward rectifier potassium channel	4	0.245399	0.0935132	KCNJ10, KCNJ15, KCNJ16, KCNJ1	156	13	1807	3.5641	0.999997	1	1
INTERPRO	IPR014756:Immunoglobulin E-set	12	0.736196	0.104722	PKHD1, DSCR3, KCNJ10, NXPE2, KCNJ15, TXNIP, KCNJ16, NFATC1, FLNC, A2M, KCNJ1, PLXNA3	1335	111	20594	1.6677	1	1	0.98858
UP_SEQ_FEATURE	short sequence motif:Selectivity filter	5	0.306748	0.524399	KCNJ10, KCNA1, KCNJ15, KCNJ16, KCNJ1	1279	53	18012	1.32857	1	1	0.997444
Annotation Cluster 68	Enrichment Score: 1.2002967859240061
Category	Term	Count	%	PValue	Genes	List Total	Pop Hits	Pop Total	Fold Enrichment	Bonferroni	Benjamini	FDR
GOTERM_MF_DIRECT	GO:0016758~transferase activity, transferring hexosyl groups	7	0.429448	0.0208535	MGAT4C, ALG8, UGT1A1, UGT8A, ALG13, UGT1A2, GGTA1	1250	31	17446	3.15154	1	0.415331	0.402877
GOTERM_MF_DIRECT	GO:0016757~transferase activity, transferring glycosyl groups	21	1.28834	0.109191	B3GALNT2, ALG8, CHPF, UGT1A1, UGT8A, GALNT15, POMT1, GCNT1, ALG13, ALG12, GGTA1, ART3, MGAT4C, ART1, FUT9, PIGA, ST8SIA5, ST8SIA6, UPP2, UGT1A2, OGT	1250	208	17446	1.4091	1	1	0.970691
UP_KEYWORDS	Glycosyltransferase	20	1.22699	0.110089	B3GALNT2, ALG8, UGT1A1, UGT8A, GALNT15, POMT1, GCNT1, ALG13, ALG12, GGTA1, ART3, MGAT4C, ART1, FUT9, PIGA, ST8SIA5, ST8SIA6, UPP2, UGT1A2, OGT	1414	225	22680	1.42574	1	0.336478	0.265558
Annotation Cluster 69	Enrichment Score: 1.159714940849093
Category	Term	Count	%	PValue	Genes	List Total	Pop Hits	Pop Total	Fold Enrichment	Bonferroni	Benjamini	FDR
INTERPRO	IPR018159:Spectrin/alpha-actinin	6	0.368098	0.0366537	SPTA1, ACTN3, ACTN2, PPL, EVPL, PLEC	1335	29	20594	3.19163	1	0.91815	0.907215
UP_SEQ_FEATURE	repeat:Plectin 1	3	0.184049	0.0435493	PPL, EVPL, PLEC	1279	5	18012	8.44973	1	1	0.997444
UP_SEQ_FEATURE	repeat:Plectin 2	3	0.184049	0.0435493	PPL, EVPL, PLEC	1279	5	18012	8.44973	1	1	0.997444
SMART	SM00150:SPEC	6	0.368098	0.0446062	SPTA1, ACTN3, ACTN2, PPL, EVPL, PLEC	714	29	10425	3.02086	1	0.818523	0.814063
INTERPRO	IPR001101:Plectin repeat	3	0.184049	0.0708156	PPL, EVPL, PLEC	1335	7	20594	6.61124	1	1	0.98858
SMART	SM00250:PLEC	3	0.184049	0.0779543	PPL, EVPL, PLEC	714	7	10425	6.2575	1	1	0.997268
GOTERM_MF_DIRECT	GO:0030674~protein binding, bridging	6	0.368098	0.445196	ANXA1, ACTN3, ACTN2, TNNT2, TCAP, EVPL	1250	61	17446	1.3728	1	1	0.970691
Annotation Cluster 70	Enrichment Score: 1.132783074374365
Category	Term	Count	%	PValue	Genes	List Total	Pop Hits	Pop Total	Fold Enrichment	Bonferroni	Benjamini	FDR
INTERPRO	IPR020837:Fibrinogen, conserved site	5	0.306748	0.021142	FCNA, FGL1, FGL2, ANGPTL2, ANGPTL4	1335	17	20594	4.53712	1	0.655402	0.647595
INTERPRO	IPR014715:Fibrinogen, alpha/beta/gamma chain, C-terminal globular, subdomain 2	5	0.306748	0.0503341	FCNA, FGL1, FGL2, ANGPTL2, ANGPTL4	1335	22	20594	3.50596	1	1	0.98858
SMART	SM00186:FBG	5	0.306748	0.0592713	FCNA, FGL1, FGL2, ANGPTL2, ANGPTL4	714	22	10425	3.31837	1	0.906357	0.901418
INTERPRO	IPR014716:Fibrinogen, alpha/beta/gamma chain, C-terminal globular, subdomain 1	5	0.306748	0.11501	FCNA, FGL1, FGL2, ANGPTL2, ANGPTL4	1335	29	20594	2.65969	1	1	0.98858
UP_SEQ_FEATURE	domain:Fibrinogen C-terminal	5	0.306748	0.14663	FCNA, FGL1, FGL2, ANGPTL2, ANGPTL4	1279	29	18012	2.42808	1	1	0.997444
INTERPRO	IPR002181:Fibrinogen, alpha/beta/gamma chain, C-terminal globular domain	5	0.306748	0.150137	FCNA, FGL1, FGL2, ANGPTL2, ANGPTL4	1335	32	20594	2.41035	1	1	0.98858
Annotation Cluster 71	Enrichment Score: 1.1066518256679085
Category	Term	Count	%	PValue	Genes	List Total	Pop Hits	Pop Total	Fold Enrichment	Bonferroni	Benjamini	FDR
UP_SEQ_FEATURE	active site:Tele-phosphohistidine intermediate	4	0.245399	0.021649	ACLY, PFKFB1, PGAM1, PGAM2	1279	9	18012	6.25906	1	1	0.997444
INTERPRO	IPR001345:Phosphoglycerate/bisphosphoglycerate mutase, active site	3	0.184049	0.090465	PFKFB1, PGAM1, PGAM2	1335	8	20594	5.78483	1	1	0.98858
SMART	SM00855:SM00855	3	0.184049	0.122142	PFKFB1, PGAM1, PGAM2	714	9	10425	4.86695	1	1	0.997268
INTERPRO	IPR013078:Histidine phosphatase superfamily, clade-1	3	0.184049	0.156535	PFKFB1, PGAM1, PGAM2	1335	11	20594	4.20715	1	1	0.98858
Annotation Cluster 72	Enrichment Score: 1.1064644695304233
Category	Term	Count	%	PValue	Genes	List Total	Pop Hits	Pop Total	Fold Enrichment	Bonferroni	Benjamini	FDR
KEGG_PATHWAY	mmu00010:Glycolysis / Gluconeogenesis	12	0.736196	0.0192765	LDHB, G6PC, ACSS2, PGAM1, PGAM2, ALDOB, PCK1, ADH7, ENO3, GCK, FBP2, HK2	641	66	7691	2.18153	0.995704	0.132052	0.117432
UP_KEYWORDS	Glycolysis	6	0.368098	0.0639961	PGAM1, PGAM2, ALDOB, ENO3, GCK, HK2	1414	35	22680	2.74965	1	0.22749	0.179541
GOTERM_BP_DIRECT	GO:0006096~glycolytic process	6	0.368098	0.107978	PGAM1, PGAM2, ALDOB, ENO3, GCK, HK2	1282	36	18082	2.35075	1	1	0.989247
KEGG_PATHWAY	mmu05230:Central carbon metabolism in cancer	8	0.490798	0.281596	MAP2K1, PGAM1, PGAM2, G6PDX, SLC2A1, SLC16A3, GCK, HK2	641	64	7691	1.4998	1	0.847815	0.75395
Annotation Cluster 73	Enrichment Score: 1.103226378764738
Category	Term	Count	%	PValue	Genes	List Total	Pop Hits	Pop Total	Fold Enrichment	Bonferroni	Benjamini	FDR
KEGG_PATHWAY	mmu00052:Galactose metabolism	8	0.490798	0.0143166	GALE, AKR1B10, G6PC, GLA, GCK, AKR1B8, HK2, AKR1B7	641	32	7691	2.99961	0.982361	0.111351	0.099023
KEGG_PATHWAY	mmu00051:Fructose and mannose metabolism	8	0.490798	0.0198077	PFKFB1, AKR1B10, ALDOB, FBP2, AKR1B8, HK2, KHK, AKR1B7	641	34	7691	2.82316	0.996309	0.132052	0.117432
INTERPRO	IPR018170:Aldo/keto reductase, conserved site	5	0.306748	0.021142	MIOX, AKR1B10, AKR1C18, AKR1B8, AKR1B7	1335	17	20594	4.53712	1	0.655402	0.647595
GOTERM_MF_DIRECT	GO:0004032~alditol:NADP+ 1-oxidoreductase activity	4	0.245399	0.0494567	AKR1B10, AKR1C18, AKR1B8, AKR1B7	1250	12	17446	4.65227	1	0.746537	0.724151
KEGG_PATHWAY	mmu00040:Pentose and glucuronate interconversions	7	0.429448	0.0519635	KL, AKR1B10, UGT1A1, UGT1A2, XYLB, AKR1B8, AKR1B7	641	33	7691	2.54512	1	0.264541	0.235253
INTERPRO	IPR020471:Aldo/keto reductase subgroup	4	0.245399	0.0807206	AKR1B10, AKR1C18, AKR1B8, AKR1B7	1335	16	20594	3.85655	1	1	0.98858
INTERPRO	IPR001395:Aldo/keto reductase	4	0.245399	0.136146	AKR1B10, AKR1C18, AKR1B8, AKR1B7	1335	20	20594	3.08524	1	1	0.98858
INTERPRO	IPR023210:NADP-dependent oxidoreductase domain	4	0.245399	0.151616	AKR1B10, AKR1C18, AKR1B8, AKR1B7	1335	21	20594	2.93833	1	1	0.98858
PIR_SUPERFAMILY	PIRSF000097:aldo-keto reductase	4	0.245399	0.15203	AKR1B10, AKR1C18, AKR1B8, AKR1B7	156	16	1807	2.89583	1	1	1
UP_SEQ_FEATURE	site:Lowers pKa of active site Tyr	3	0.184049	0.155062	AKR1C18, AKR1B8, AKR1B7	1279	10	18012	4.22486	1	1	0.997444
KEGG_PATHWAY	mmu00561:Glycerolipid metabolism	8	0.490798	0.204809	PNLIPRP1, PNLIPRP2, AKR1B10, CEL, GLA, AKR1B8, PNPLA2, AKR1B7	641	58	7691	1.65496	1	0.674665	0.59997
UP_SEQ_FEATURE	nucleotide phosphate-binding region:NADP	6	0.368098	0.465608	DHRS11, AKR1C18, NOS1, HSD17B11, AKR1B8, AKR1B7	1279	63	18012	1.34123	1	1	0.997444
Annotation Cluster 74	Enrichment Score: 1.0991636888465137
Category	Term	Count	%	PValue	Genes	List Total	Pop Hits	Pop Total	Fold Enrichment	Bonferroni	Benjamini	FDR
UP_KEYWORDS	Flavoprotein	16	0.981595	0.0154336	PPOX, KMO, GULO, SQLE, DAO, ACADL, AIFM1, AOX2, RFK, DPYD, SARDH, ACADM, NOS1, STEAP1, XDH, HAO2	1414	130	22680	1.97411	0.998695	0.082377	0.0650142
UP_KEYWORDS	FAD	14	0.858896	0.0322361	PPOX, KMO, GULO, SQLE, DAO, ACADL, AIFM1, AOX2, DPYD, SARDH, ACADM, NOS1, STEAP1, XDH	1414	118	22680	1.903	0.999999	0.131093	0.103462
GOTERM_MF_DIRECT	GO:0050660~flavin adenine dinucleotide binding	10	0.613497	0.0707171	GULO, SQLE, ACADL, AIFM1, AOX2, SARDH, ACADM, NOS1, KMO, XDH	1250	72	17446	1.93844	1	0.881812	0.85537
GOTERM_MF_DIRECT	GO:0071949~FAD binding	5	0.306748	0.077895	SQLE, DAO, AIFM1, DPYD, KMO	1250	23	17446	3.03409	1	0.938667	0.91052
UP_SEQ_FEATURE	nucleotide phosphate-binding region:FAD	7	0.429448	0.239318	SQLE, DAO, AIFM1, ACADM, NOS1, PPOX, XDH	1279	59	18012	1.67085	1	1	0.997444
INTERPRO	IPR023753:Pyridine nucleotide-disulphide oxidoreductase, FAD/NAD(P)-binding domain	6	0.368098	0.387435	SQLE, AIFM1, DPYD, SARDH, KMO, PPOX	1335	63	20594	1.46916	1	1	0.98858
Annotation Cluster 75	Enrichment Score: 1.0837076827875216
Category	Term	Count	%	PValue	Genes	List Total	Pop Hits	Pop Total	Fold Enrichment	Bonferroni	Benjamini	FDR
GOTERM_BP_DIRECT	GO:0002062~chondrocyte differentiation	11	0.674847	0.00119414	BMP4, OSR2, COL2A1, TGFB1, WNT5B, MUSTN1, OSR1, SCX, TGFBI, PTH1R, RUNX1	1282	46	18082	3.37282	0.99518	0.0885582	0.0875864
GOTERM_BP_DIRECT	GO:0042476~odontogenesis	6	0.368098	0.0387293	BMP4, OSR2, OSR1, GAS1, AQP5, AQP3	1282	27	18082	3.13434	1	0.723541	0.7156
GOTERM_BP_DIRECT	GO:0060272~embryonic skeletal joint morphogenesis	4	0.245399	0.0481708	BMP4, OSR2, COL2A1, OSR1	1282	12	18082	4.70151	1	0.787848	0.779202
GOTERM_BP_DIRECT	GO:0042474~middle ear morphogenesis	5	0.306748	0.0858015	OSR2, TSHZ1, INSIG1, OSR1, GAS1	1282	24	18082	2.93844	1	1	0.989247
GOTERM_BP_DIRECT	GO:0050679~positive regulation of epithelial cell proliferation	10	0.613497	0.087873	BMP4, OSR2, TGFB1, ERBB4, ESRP1, OSR1, GAS1, PAX2, VEGFA, NME1	1282	76	18082	1.85586	1	1	0.989247
GOTERM_BP_DIRECT	GO:0030501~positive regulation of bone mineralization	5	0.306748	0.265314	BMP4, OSR2, KL, TGFB1, OSR1	1282	37	18082	1.90602	1	1	0.989247
GOTERM_BP_DIRECT	GO:0035116~embryonic hindlimb morphogenesis	3	0.184049	0.689106	BMP4, OSR2, OSR1	1282	33	18082	1.28223	1	1	0.989247
GOTERM_BP_DIRECT	GO:0042733~embryonic digit morphogenesis	5	0.306748	0.696732	BMP4, OSR2, SALL1, OSR1, GAS1	1282	66	18082	1.06852	1	1	0.989247
Annotation Cluster 76	Enrichment Score: 1.0812463479734695
Category	Term	Count	%	PValue	Genes	List Total	Pop Hits	Pop Total	Fold Enrichment	Bonferroni	Benjamini	FDR
GOTERM_MF_DIRECT	GO:0031404~chloride ion binding	7	0.429448	0.000827743	SLC22A6, ACE, AMY2A3, AMY2A5, CLCNKB, AMY1, CTSC	1250	17	17446	5.74692	0.695009	0.0382898	0.0371416
UP_KEYWORDS	Pyrrolidone carboxylic acid	9	0.552147	0.0291819	C1QB, CES2A, CHGA, SELPLG, AMY2A3, MFAP2, AMY2A5, AMY1, REG1	1414	59	22680	2.44672	0.999997	0.120977	0.0954787
SMART	SM00632:Aamy_C	3	0.184049	0.0406617	AMY2A3, AMY2A5, AMY1	714	5	10425	8.7605	1	0.785413	0.781133
GOTERM_MF_DIRECT	GO:0004556~alpha-amylase activity	3	0.184049	0.0442788	AMY2A3, AMY2A5, AMY1	1250	5	17446	8.37408	1	0.70551	0.684354
INTERPRO	IPR006048:Alpha-amylase, C-terminal all beta	3	0.184049	0.0528082	AMY2A3, AMY2A5, AMY1	1335	6	20594	7.71311	1	1	0.98858
INTERPRO	IPR006046:Alpha amylase	3	0.184049	0.0528082	AMY2A3, AMY2A5, AMY1	1335	6	20594	7.71311	1	1	0.98858
GOTERM_MF_DIRECT	GO:0016160~amylase activity	3	0.184049	0.0633125	AMY2A3, AMY2A5, AMY1	1250	6	17446	6.9784	1	0.810626	0.786319
INTERPRO	IPR013780:Glycosyl hydrolase, family 13, all-beta	4	0.245399	0.0687771	AMY2A3, AMY2A5, AMY1, GLA	1335	15	20594	4.11366	1	1	0.98858
GOTERM_BP_DIRECT	GO:0016052~carbohydrate catabolic process	3	0.184049	0.0829737	AMY2A3, AMY2A5, AMY1	1282	7	18082	6.0448	1	1	0.989247
INTERPRO	IPR006047:Glycosyl hydrolase, family 13, catalytic domain	3	0.184049	0.111468	AMY2A3, AMY2A5, AMY1	1335	9	20594	5.14207	1	1	0.98858
INTERPRO	IPR015902:Glycoside hydrolase, family 13	3	0.184049	0.111468	AMY2A3, AMY2A5, AMY1	1335	9	20594	5.14207	1	1	0.98858
SMART	SM00642:Aamy	3	0.184049	0.122142	AMY2A3, AMY2A5, AMY1	714	9	10425	4.86695	1	1	0.997268
KEGG_PATHWAY	mmu00500:Starch and sucrose metabolism	6	0.368098	0.122471	G6PC, AMY2A3, AMY2A5, AMY1, GCK, HK2	641	32	7691	2.24971	1	0.496985	0.441962
INTERPRO	IPR013781:Glycoside hydrolase, catalytic domain	5	0.306748	0.273438	CHID1, KL, AMY2A3, AMY2A5, AMY1	1335	41	20594	1.88125	1	1	0.98858
INTERPRO	IPR017853:Glycoside hydrolase, superfamily	6	0.368098	0.30908	CHID1, KL, AMY2A3, AMY2A5, AMY1, GLA	1335	57	20594	1.62381	1	1	0.98858
UP_KEYWORDS	Glycosidase	6	0.368098	0.617027	KL, AMY2A3, EDEM2, AMY2A5, AMY1, GLA	1414	85	22680	1.13221	1	1	0.79108
GOTERM_MF_DIRECT	GO:0016798~hydrolase activity, acting on glycosyl bonds	3	0.184049	0.978834	KL, AMY1, GLA	1250	78	17446	0.5368	1	1	0.978834
Annotation Cluster 77	Enrichment Score: 1.0474466861856433
Category	Term	Count	%	PValue	Genes	List Total	Pop Hits	Pop Total	Fold Enrichment	Bonferroni	Benjamini	FDR
GOTERM_BP_DIRECT	GO:0007623~circadian rhythm	18	1.10429	0.00150738	KLF10, SREBF1, CPT1A, JUND, METTL3, MTTP, ADIPOQ, RORC, CREM, RBM4B, NR1D1, PER2, CLDN4, DBP, DPYD, BHLHE40, ID4, PPARGC1A	1282	108	18082	2.35075	0.998812	0.0921977	0.0911859
GOTERM_BP_DIRECT	GO:0032922~circadian regulation of gene expression	9	0.552147	0.0650032	PER2, BHLHE40, CREM, RORC, RBM4B, HNF1B, NR1D1, PPARGC1A, OGT	1282	61	18082	2.081	1	0.933246	0.923004
GOTERM_BP_DIRECT	GO:0042752~regulation of circadian rhythm	7	0.429448	0.160294	PER2, KLF10, PRKDC, CREM, NR1D2, NR1D1, PPARGC1A	1282	52	18082	1.89869	1	1	0.989247
UP_KEYWORDS	Biological rhythms	12	0.736196	0.162225	PER2, KLF10, DBP, PRKDC, BHLHE40, METTL3, CREM, RORC, NR1D2, NR1D1, PPARGC1A, OGT	1414	126	22680	1.52758	1	0.435661	0.343835
GOTERM_BP_DIRECT	GO:0048511~rhythmic process	11	0.674847	0.421828	KLF10, DBP, PRKDC, BHLHE40, METTL3, CREM, RORC, NR1D2, NR1D1, PPARGC1A, OGT	1282	128	18082	1.21211	1	1	0.989247
KEGG_PATHWAY	mmu04710:Circadian rhythm	4	0.245399	0.483051	PER2, BHLHE40, RORC, NR1D1	641	31	7691	1.54819	1	1	0.892473
Annotation Cluster 78	Enrichment Score: 1.0123554968988164
Category	Term	Count	%	PValue	Genes	List Total	Pop Hits	Pop Total	Fold Enrichment	Bonferroni	Benjamini	FDR
GOTERM_BP_DIRECT	GO:0006882~cellular zinc ion homeostasis	6	0.368098	0.00696348	ATP7B, SLC39A10, MT2, SLC39A8, MT1, SLC39A14	1282	18	18082	4.70151	1	0.258821	0.25598
GOTERM_BP_DIRECT	GO:0030001~metal ion transport	6	0.368098	0.0286293	ATP7B, SLC39A10, SLC39A8, ATP12A, ATP1B1, SLC39A14	1282	25	18082	3.38509	1	0.591806	0.585311
GOTERM_BP_DIRECT	GO:0071578~zinc II ion transmembrane import	3	0.184049	0.0829737	SLC39A10, SLC39A8, SLC39A14	1282	7	18082	6.0448	1	1	0.989247
UP_KEYWORDS	Zinc transport	4	0.245399	0.154354	SLC30A6, SLC39A10, SLC39A8, SLC39A14	1414	22	22680	2.91629	1	0.419802	0.331319
GOTERM_MF_DIRECT	GO:0005385~zinc ion transmembrane transporter activity	4	0.245399	0.205849	SLC30A6, SLC39A10, SLC39A8, SLC39A14	1250	22	17446	2.5376	1	1	0.970691
INTERPRO	IPR003689:Zinc/iron permease	3	0.184049	0.228698	SLC39A10, SLC39A8, SLC39A14	1335	14	20594	3.30562	1	1	0.98858
GOTERM_MF_DIRECT	GO:0046873~metal ion transmembrane transporter activity	3	0.184049	0.237604	SLC39A10, SLC39A8, SLC39A14	1250	13	17446	3.2208	1	1	0.970691
GOTERM_BP_DIRECT	GO:0006829~zinc II ion transport	4	0.245399	0.278866	SLC30A6, SLC39A10, SLC39A8, SLC39A14	1282	26	18082	2.16993	1	1	0.989247
Annotation Cluster 79	Enrichment Score: 1.0005332231598312
Category	Term	Count	%	PValue	Genes	List Total	Pop Hits	Pop Total	Fold Enrichment	Bonferroni	Benjamini	FDR
UP_KEYWORDS	Potassium	18	1.10429	0.00123704	BCKDHA, HCN3, KCNJ10, KCNE3, KCNA1, SLC12A1, KCNJ15, ATP1A4, KCNJ16, ATP1A2, MAT1A, ATP12A, ATP1B1, FXYD2, SCN4A, TMEM38A, KCNK1, KCNJ1	1414	120	22680	2.40594	0.410537	0.00996634	0.0078657
UP_KEYWORDS	Potassium transport	16	0.981595	0.00258984	HCN3, KCNJ10, KCNE3, KCNA1, SLC12A1, KCNJ15, ATP1A4, KCNJ16, ATP1A2, ATP12A, ATP1B1, FXYD2, SCN4A, TMEM38A, KCNK1, KCNJ1	1414	107	22680	2.39845	0.669549	0.0184311	0.0145463
GOTERM_BP_DIRECT	GO:0006813~potassium ion transport	18	1.10429	0.00825662	HCN3, CDKN1B, KCNJ10, KCNE3, KCNA1, SLC12A1, KCNJ15, ATP1A4, KCNJ16, ATP1B4, ATP1A2, ATP12A, ATP1B1, FXYD2, SCN4A, TMEM38A, KCNK1, KCNJ1	1282	127	18082	1.99907	1	0.288014	0.284853
UP_KEYWORDS	Voltage-gated channel	13	0.797546	0.141436	HCN3, CLIC5, KCNJ10, KCNE3, KCNA1, KCNJ15, CLCNKB, KCNJ16, SCN10A, SCN4A, CACNA1S, CACNG1, KCNJ1	1414	136	22680	1.5332	1	0.410838	0.324245
GOTERM_BP_DIRECT	GO:0034765~regulation of ion transmembrane transport	14	0.858896	0.160409	HCN3, CLIC5, KCNJ10, KCNE3, KCNA1, KCNJ15, CLCNKB, KCNJ16, SCN10A, SCN4A, CACNA1S, CACNG1, ASIC2, KCNJ1	1282	135	18082	1.46269	1	1	0.989247
GOTERM_MF_DIRECT	GO:0005244~voltage-gated ion channel activity	13	0.797546	0.251611	HCN3, CLIC5, KCNJ10, KCNE3, KCNA1, KCNJ15, CLCNKB, KCNJ16, SCN10A, SCN4A, CACNA1S, CACNG1, KCNJ1	1250	134	17446	1.35402	1	1	0.970691
UP_KEYWORDS	Potassium channel	6	0.368098	0.406232	HCN3, KCNE3, KCNA1, SCN4A, TMEM38A, KCNK1	1414	67	22680	1.43638	1	0.747677	0.590087
GOTERM_BP_DIRECT	GO:0071805~potassium ion transmembrane transport	8	0.490798	0.456146	HCN3, SLC9A3, KCNJ10, KCNE3, KCNA1, KCNE1L, TMEM38A, KCNK1	1282	90	18082	1.25374	1	1	0.989247
GOTERM_MF_DIRECT	GO:0005267~potassium channel activity	7	0.429448	0.514388	HCN3, KCNJ10, KCNE3, KCNA1, KCNJ15, TMEM38A, KCNK1	1250	80	17446	1.22122	1	1	0.970691
GOTERM_MF_DIRECT	GO:0005249~voltage-gated potassium channel activity	5	0.306748	0.747546	HCN3, KCNE3, KCNA1, SCN4A, KCNE1L	1250	70	17446	0.996914	1	1	0.970691
GOTERM_CC_DIRECT	GO:0008076~voltage-gated potassium channel complex	4	0.245399	0.916961	KCNE3, KCNA1, SCN4A, KCNE1L	1359	79	19662	0.732557	1	1	0.921922
Annotation Cluster 80	Enrichment Score: 0.9723217651154545
Category	Term	Count	%	PValue	Genes	List Total	Pop Hits	Pop Total	Fold Enrichment	Bonferroni	Benjamini	FDR
UP_SEQ_FEATURE	repeat:Spectrin 3	5	0.306748	0.0285001	SPTA1, ACTN3, ACTN2, PPL, PLEC	1279	17	18012	4.14202	1	1	0.997444
INTERPRO	IPR018159:Spectrin/alpha-actinin	6	0.368098	0.0366537	SPTA1, ACTN3, ACTN2, PPL, EVPL, PLEC	1335	29	20594	3.19163	1	0.91815	0.907215
UP_SEQ_FEATURE	repeat:Spectrin 1	5	0.306748	0.0414874	SPTA1, ACTN3, ACTN2, PPL, PLEC	1279	19	18012	3.70602	1	1	0.997444
UP_SEQ_FEATURE	repeat:Spectrin 2	5	0.306748	0.0414874	SPTA1, ACTN3, ACTN2, PPL, PLEC	1279	19	18012	3.70602	1	1	0.997444
SMART	SM00150:SPEC	6	0.368098	0.0446062	SPTA1, ACTN3, ACTN2, PPL, EVPL, PLEC	714	29	10425	3.02086	1	0.818523	0.814063
INTERPRO	IPR014837:EF-hand, Ca insensitive	3	0.184049	0.0528082	SPTA1, ACTN3, ACTN2	1335	6	20594	7.71311	1	1	0.98858
UP_SEQ_FEATURE	repeat:Spectrin 4	4	0.245399	0.0720348	SPTA1, ACTN3, ACTN2, PLEC	1279	14	18012	4.02368	1	1	0.997444
UP_SEQ_FEATURE	domain:Actin-binding	4	0.245399	0.0720348	ACTN3, ACTN2, FLNC, PLEC	1279	14	18012	4.02368	1	1	0.997444
UP_SEQ_FEATURE	domain:CH 1	4	0.245399	0.183633	ACTN3, ACTN2, FLNC, PLEC	1279	21	18012	2.68245	1	1	0.997444
UP_SEQ_FEATURE	domain:CH 2	4	0.245399	0.183633	ACTN3, ACTN2, FLNC, PLEC	1279	21	18012	2.68245	1	1	0.997444
INTERPRO	IPR001589:Actinin-type, actin-binding, conserved site	4	0.245399	0.184061	ACTN3, ACTN2, FLNC, PLEC	1335	23	20594	2.68282	1	1	0.98858
INTERPRO	IPR002017:Spectrin repeat	4	0.245399	0.218111	SPTA1, ACTN3, ACTN2, PLEC	1335	25	20594	2.46819	1	1	0.98858
SMART	SM00033:CH	7	0.429448	0.296067	CNN1, TAGLN, ACTN3, ACTN2, FLNC, SMTNL1, PLEC	714	66	10425	1.54857	1	1	0.997268
INTERPRO	IPR001715:Calponin homology domain	7	0.429448	0.369955	CNN1, TAGLN, ACTN3, ACTN2, FLNC, SMTNL1, PLEC	1335	76	20594	1.42084	1	1	0.98858
UP_SEQ_FEATURE	domain:CH	3	0.184049	0.798207	CNN1, TAGLN, SMTNL1	1279	41	18012	1.03045	1	1	0.997444
Annotation Cluster 81	Enrichment Score: 0.9720238523178549
Category	Term	Count	%	PValue	Genes	List Total	Pop Hits	Pop Total	Fold Enrichment	Bonferroni	Benjamini	FDR
INTERPRO	IPR016201:Plexin-like fold	7	0.429448	0.0687068	SEMA4D, ITGB4, SEMA3G, ITGB8, ITGB6, PLXDC2, PLXNA3	1335	45	20594	2.39963	1	1	0.98858
UP_KEYWORDS	Integrin	7	0.429448	0.110449	ITGAM, ITGB4, ITGA2, ITGA8, ITGB8, ITGB6, ILKAP	1414	53	22680	2.11844	1	0.336478	0.265558
INTERPRO	IPR002369:Integrin beta subunit, N-terminal	3	0.184049	0.111468	ITGB4, ITGB8, ITGB6	1335	9	20594	5.14207	1	1	0.98858
SMART	SM00187:INB	3	0.184049	0.122142	ITGB4, ITGB8, ITGB6	714	9	10425	4.86695	1	1	0.997268
INTERPRO	IPR015812:Integrin beta subunit	3	0.184049	0.133568	ITGB4, ITGB8, ITGB6	1335	10	20594	4.62787	1	1	0.98858
Annotation Cluster 82	Enrichment Score: 0.9719169918209248
Category	Term	Count	%	PValue	Genes	List Total	Pop Hits	Pop Total	Fold Enrichment	Bonferroni	Benjamini	FDR
UP_KEYWORDS	Aminopeptidase	5	0.306748	0.0588379	DPP4, ENPEP, METAP1D, XPNPEP2, ANPEP	1414	24	22680	3.34158	1	0.214733	0.169473
GOTERM_MF_DIRECT	GO:0004177~aminopeptidase activity	5	0.306748	0.136656	DPP4, ENPEP, METAP1D, CTSL, ANPEP	1250	28	17446	2.49229	1	1	0.970691
GOTERM_MF_DIRECT	GO:0070006~metalloaminopeptidase activity	4	0.245399	0.150996	ENPEP, METAP1D, XPNPEP2, ANPEP	1250	19	17446	2.93827	1	1	0.970691
Annotation Cluster 83	Enrichment Score: 0.9694687112352616
Category	Term	Count	%	PValue	Genes	List Total	Pop Hits	Pop Total	Fold Enrichment	Bonferroni	Benjamini	FDR
INTERPRO	IPR003961:Fibronectin, type III	27	1.65644	0.00121668	EPHB6, MYOM1, EPHA10, ITGB4, IL23R, TRIL, IL20RA, IL6RA, PHYHIP, MYOM2, MYOM3, TTN, PTPRZ1, CMYA5, NRCAM, MYBPC1, MYBPC2, F3, IL22RA1, CSF2RB2, FNDC5, LRFN4, OBSCN, NPHS1, LRRN4CL, IL7R, PAPPA2	1335	211	20594	1.97397	0.913974	0.0875575	0.0865147
SMART	SM00060:FN3	17	1.04294	0.0585485	EPHB6, MYOM1, MYBPC1, MYBPC2, EPHA10, ITGB4, MYOM2, MYOM3, TTN, CSF2RB2, FNDC5, OBSCN, NPHS1, PTPRZ1, LRRN4CL, CMYA5, NRCAM	714	153	10425	1.62232	1	0.906357	0.901418
UP_SEQ_FEATURE	domain:Fibronectin type-III 2	14	0.858896	0.101265	EPHB6, MYOM1, MYBPC2, EPHA10, ITGB4, IL23R, IL20RA, MYOM3, TTN, IL22RA1, CSF2RB2, OBSCN, CMYA5, NRCAM	1279	124	18012	1.59	1	1	0.997444
UP_SEQ_FEATURE	domain:Fibronectin type-III 1	14	0.858896	0.106095	EPHB6, MYOM1, MYBPC2, EPHA10, ITGB4, IL23R, IL20RA, MYOM3, TTN, IL22RA1, CSF2RB2, OBSCN, CMYA5, NRCAM	1279	125	18012	1.57728	1	1	0.997444
UP_SEQ_FEATURE	domain:Fibronectin type-III 3	7	0.429448	0.455146	MYOM1, MYBPC2, OBSCN, ITGB4, NRCAM, TTN, MYOM3	1279	76	18012	1.29711	1	1	0.997444
UP_SEQ_FEATURE	domain:Fibronectin type-III 4	5	0.306748	0.596853	MYOM1, ITGB4, NRCAM, TTN, MYOM3	1279	58	18012	1.21404	1	1	0.997444
UP_SEQ_FEATURE	domain:Fibronectin type-III 5	3	0.184049	0.786787	MYOM1, TTN, MYOM3	1279	40	18012	1.05622	1	1	0.997444
Annotation Cluster 84	Enrichment Score: 0.9497815333854168
Category	Term	Count	%	PValue	Genes	List Total	Pop Hits	Pop Total	Fold Enrichment	Bonferroni	Benjamini	FDR
GOTERM_BP_DIRECT	GO:0070296~sarcoplasmic reticulum calcium ion transport	4	0.245399	0.0060296	RYR1, RYR2, ATP2A1, CACNG1	1282	6	18082	9.40302	1	0.238249	0.235635
SMART	SM00472:MIR	4	0.245399	0.0265975	RYR1, RYR2, POMT1, ITPR1	714	10	10425	5.84034	0.999949	0.650751	0.647205
INTERPRO	IPR016093:MIR motif	4	0.245399	0.0302194	RYR1, RYR2, POMT1, ITPR1	1335	11	20594	5.60953	1	0.790806	0.781387
GOTERM_MF_DIRECT	GO:0015278~calcium-release channel activity	4	0.245399	0.0494567	RYR1, TRPM2, RYR2, ITPR1	1250	12	17446	4.65227	1	0.746537	0.724151
INTERPRO	IPR014821:Inositol 1,4,5-trisphosphate/ryanodine receptor	3	0.184049	0.0528082	RYR1, RYR2, ITPR1	1335	6	20594	7.71311	1	1	0.98858
INTERPRO	IPR000699:Intracellular calcium-release channel	3	0.184049	0.0528082	RYR1, RYR2, ITPR1	1335	6	20594	7.71311	1	1	0.98858
INTERPRO	IPR013662:RyR/IP3R Homology associated domain	3	0.184049	0.0528082	RYR1, RYR2, ITPR1	1335	6	20594	7.71311	1	1	0.98858
INTERPRO	IPR015925:Ryanodine receptor-related	3	0.184049	0.0528082	RYR1, RYR2, ITPR1	1335	6	20594	7.71311	1	1	0.98858
GOTERM_MF_DIRECT	GO:0005216~ion channel activity	19	1.16564	0.0615298	CHRNA1, RYR1, HCN3, GRIA2, CHRNB1, RYR2, TRPC3, KCNA1, CLCNKB, ITPR1, TRPM2, SCNN1G, SCN10A, FXYD2, TRPV5, FXYD1, SCN4A, CACNA1S, ASIC2	1250	170	17446	1.55988	1	0.810626	0.786319
GOTERM_BP_DIRECT	GO:0006816~calcium ion transport	16	0.981595	0.0744931	CCR1, CAMK2B, RYR1, RYR2, CASR, TRPC3, VDR, CAMK2A, ITPR1, ATP2A1, NFATC1, TRPM2, CYP27B1, TRPV5, CACNA1S, CACNG1	1282	141	18082	1.60051	1	1	0.989247
UP_KEYWORDS	Calcium channel	8	0.490798	0.0898681	RYR1, TRPM2, RYR2, TRPC3, TRPV5, ITPR1, CACNA1S, CACNG1	1414	62	22680	2.06963	1	0.286371	0.226011
INTERPRO	IPR005821:Ion transport domain	11	0.674847	0.155041	RYR1, HCN3, TRPM2, RYR2, SCN10A, TRPC3, KCNA1, TRPV5, ITPR1, SCN4A, CACNA1S	1335	107	20594	1.58587	1	1	0.98858
UP_KEYWORDS	Calcium transport	9	0.552147	0.222572	RYR1, TRPM2, RYR2, TRPC3, TRPV5, ITPR1, ATP2A1, CACNA1S, CACNG1	1414	93	22680	1.55222	1	0.520467	0.410767
GOTERM_BP_DIRECT	GO:0070588~calcium ion transmembrane transport	9	0.552147	0.284405	RYR1, TRPM2, RYR2, TRPC3, TRPV5, ITPR1, ATP2A1, CACNA1S, CACNG1	1282	88	18082	1.44251	1	1	0.989247
UP_KEYWORDS	Ligand-gated ion channel	7	0.429448	0.302545	CHRNA1, RYR1, GRIA2, HCN3, CHRNB1, RYR2, ITPR1	1414	73	22680	1.53804	1	0.618176	0.487881
KEGG_PATHWAY	mmu04921:Oxytocin signaling pathway	15	0.920245	0.36697	CAMK2B, RYR1, MYLK2, RYR2, MAP2K1, CDKN1A, NPR1, CAMK2A, ITPR1, NFATC1, MYLK4, CAMKK2, TRPM2, CACNA1S, CACNG1	641	150	7691	1.19984	1	0.951404	0.84607
GOTERM_MF_DIRECT	GO:0005262~calcium channel activity	8	0.490798	0.419803	RYR1, TRPM2, RYR2, TRPC3, TRPV5, ITPR1, CACNA1S, CACNG1	1250	86	17446	1.29831	1	1	0.970691
GOTERM_BP_DIRECT	GO:0051209~release of sequestered calcium ion into cytosol	4	0.245399	0.49273	RYR1, TRPM2, RYR2, ITPR1	1282	37	18082	1.52481	1	1	0.989247
KEGG_PATHWAY	mmu04713:Circadian entrainment	8	0.490798	0.717806	CAMK2B, PER2, RYR1, GRIA2, RYR2, CAMK2A, ITPR1, NOS1	641	98	7691	0.979464	1	1	0.892473
GOTERM_MF_DIRECT	GO:0005245~voltage-gated calcium channel activity	3	0.184049	0.813169	RYR1, CACNA1S, CACNG1	1250	42	17446	0.996914	1	1	0.970691
Annotation Cluster 85	Enrichment Score: 0.9479764489251725
Category	Term	Count	%	PValue	Genes	List Total	Pop Hits	Pop Total	Fold Enrichment	Bonferroni	Benjamini	FDR
INTERPRO	IPR000436:Sushi/SCR/CCP	9	0.552147	0.026992	C1RA, SRPX2, C1S1, CFHR1, HP, F13B, CSMD2, PAMR1, PAPPA2	1335	56	20594	2.47921	1	0.745052	0.736178
SMART	SM00032:CCP	8	0.490798	0.0735033	C1RA, SRPX2, C1S1, CFHR1, F13B, CSMD2, PAMR1, PAPPA2	714	54	10425	2.16309	1	1	0.997268
UP_KEYWORDS	Sushi	6	0.368098	0.166829	C1RA, SRPX2, C1S1, HP, F13B, PAMR1	1414	47	22680	2.04761	1	0.443039	0.349659
UP_SEQ_FEATURE	domain:Sushi 1	5	0.306748	0.234505	C1RA, SRPX2, C1S1, F13B, PAMR1	1279	35	18012	2.01184	1	1	0.997444
UP_SEQ_FEATURE	domain:Sushi 2	5	0.306748	0.234505	C1RA, SRPX2, C1S1, F13B, PAMR1	1279	35	18012	2.01184	1	1	0.997444
Annotation Cluster 86	Enrichment Score: 0.9441215174606168
Category	Term	Count	%	PValue	Genes	List Total	Pop Hits	Pop Total	Fold Enrichment	Bonferroni	Benjamini	FDR
GOTERM_BP_DIRECT	GO:0098779~mitophagy in response to mitochondrial depolarization	15	0.920245	0.0843712	IPPK, MYOM1, MAP2K1, PLOD2, ATP1B1, PHYHIP, HK2, FABP1, SFRP4, PINK1, OBSCN, EVA1B, ASB2, ALPK1, LMCD1	1282	132	18082	1.60279	1	1	0.989247
GOTERM_BP_DIRECT	GO:0098792~xenophagy	12	0.736196	0.112308	FABP1, CPA3, MYOM1, CLDN7, HIST1H3F, PDK4, ALPK1, ASB2, ATP1B1, PHYHIP, LMCD1, HIST1H3E	1282	103	18082	1.64325	1	1	0.989247
GOTERM_BP_DIRECT	GO:0002230~positive regulation of defense response to virus by host	13	0.797546	0.15525	CPA3, MYOM1, IL23R, ATP1B1, PHYHIP, FABP1, CLDN7, HIST1H3F, PDK4, ASB2, ALPK1, LMCD1, HIST1H3E	1282	122	18082	1.50294	1	1	0.989247
Annotation Cluster 87	Enrichment Score: 0.9261628919651351
Category	Term	Count	%	PValue	Genes	List Total	Pop Hits	Pop Total	Fold Enrichment	Bonferroni	Benjamini	FDR
GOTERM_MF_DIRECT	GO:0004869~cysteine-type endopeptidase inhibitor activity	7	0.429448	0.0998955	FETUB, CST8, SERPINA3G, HRG, KNG2, KNG1, WFDC2	1250	45	17446	2.17106	1	1	0.970691
SMART	SM00043:CY	5	0.306748	0.120803	FETUB, CST8, HRG, KNG2, KNG1	714	28	10425	2.60729	1	1	0.997268
INTERPRO	IPR000010:Proteinase inhibitor I25, cystatin	5	0.306748	0.138003	FETUB, CST8, HRG, KNG2, KNG1	1335	31	20594	2.4881	1	1	0.98858
Annotation Cluster 88	Enrichment Score: 0.9240546536045643
Category	Term	Count	%	PValue	Genes	List Total	Pop Hits	Pop Total	Fold Enrichment	Bonferroni	Benjamini	FDR
GOTERM_MF_DIRECT	GO:0005504~fatty acid binding	7	0.429448	0.00884186	FABP1, FABP3, HNF4A, FABP7, APOC1, PMP2, CYP4A14	1250	26	17446	3.7576	0.999997	0.207856	0.201623
INTERPRO	IPR000463:Cytosolic fatty-acid binding	5	0.306748	0.0170219	FABP1, FABP3, FABP7, RBP1, PMP2	1335	16	20594	4.82069	1	0.581342	0.574417
INTERPRO	IPR012674:Calycin	6	0.368098	0.50303	FABP1, FABP3, RBP4, FABP7, RBP1, PMP2	1335	72	20594	1.28552	1	1	0.98858
INTERPRO	IPR011038:Calycin-like	6	0.368098	0.515402	FABP1, FABP3, RBP4, FABP7, RBP1, PMP2	1335	73	20594	1.26791	1	1	0.98858
INTERPRO	IPR000566:Lipocalin/cytosolic fatty-acid binding protein domain	5	0.306748	0.614377	FABP3, RBP4, FABP7, RBP1, PMP2	1335	65	20594	1.18663	1	1	0.98858
Annotation Cluster 89	Enrichment Score: 0.9027379128357914
Category	Term	Count	%	PValue	Genes	List Total	Pop Hits	Pop Total	Fold Enrichment	Bonferroni	Benjamini	FDR
INTERPRO	IPR016272:Lipoprotein lipase, LIPH	3	0.184049	0.111468	PNLIPRP1, PNLIPRP2, LIPH	1335	9	20594	5.14207	1	1	0.98858
INTERPRO	IPR013818:Lipase, N-terminal	3	0.184049	0.111468	PNLIPRP1, PNLIPRP2, LIPH	1335	9	20594	5.14207	1	1	0.98858
INTERPRO	IPR000734:Lipase	3	0.184049	0.111468	PNLIPRP1, PNLIPRP2, LIPH	1335	9	20594	5.14207	1	1	0.98858
PIR_SUPERFAMILY	PIRSF000865:lipoprotein lipase, LIPH type	3	0.184049	0.176845	PNLIPRP1, PNLIPRP2, LIPH	156	9	1807	3.86111	1	1	1
Annotation Cluster 90	Enrichment Score: 0.8966831885773899
Category	Term	Count	%	PValue	Genes	List Total	Pop Hits	Pop Total	Fold Enrichment	Bonferroni	Benjamini	FDR
INTERPRO	IPR005123:Oxoglutarate/iron-dependent dioxygenase	5	0.306748	0.0433283	EGLN3, P4HA1, P4HA2, ALKBH1, PLOD2	1335	21	20594	3.67291	1	1	0.98858
GOTERM_BP_DIRECT	GO:0018401~peptidyl-proline hydroxylation to 4-hydroxy-L-proline	3	0.184049	0.0621237	EGLN3, P4HA1, P4HA2	1282	6	18082	7.05226	1	0.906478	0.89653
UP_SEQ_FEATURE	domain:Fe2OG dioxygenase	5	0.306748	0.0662542	EGLN3, P4HA1, P4HA2, ALKBH1, PLOD2	1279	22	18012	3.20065	1	1	0.997444
INTERPRO	IPR006620:Prolyl 4-hydroxylase, alpha subunit	4	0.245399	0.0807206	EGLN3, P4HA1, P4HA2, PLOD2	1335	16	20594	3.85655	1	1	0.98858
SMART	SM00702:P4Hc	4	0.245399	0.0916469	EGLN3, P4HA1, P4HA2, PLOD2	714	16	10425	3.65021	1	1	0.997268
UP_KEYWORDS	Vitamin C	4	0.245399	0.111109	EGLN3, P4HA1, P4HA2, PLOD2	1414	19	22680	3.37676	1	0.336478	0.265558
UP_KEYWORDS	Dioxygenase	9	0.552147	0.144796	EGLN3, HGD, P4HA1, P4HA2, ALKBH1, BBOX1, PLOD2, CDO1, HPD	1414	83	22680	1.73923	1	0.412834	0.32582
GOTERM_MF_DIRECT	GO:0031418~L-ascorbic acid binding	4	0.245399	0.168745	EGLN3, P4HA1, P4HA2, PLOD2	1250	20	17446	2.79136	1	1	0.970691
UP_SEQ_FEATURE	metal ion-binding site:Iron	7	0.429448	0.171536	EGLN3, HGD, P4HA1, P4HA2, PAH, PLOD2, HPD	1279	53	18012	1.86	1	1	0.997444
UP_SEQ_FEATURE	binding site:2-oxoglutarate	3	0.184049	0.23445	EGLN3, P4HA1, P4HA2	1279	13	18012	3.24989	1	1	0.997444
GOTERM_MF_DIRECT	GO:0016702~oxidoreductase activity, acting on single donors with incorporation of molecular oxygen, incorporation of two atoms of oxygen	3	0.184049	0.346379	P4HA1, P4HA2, CDO1	1250	17	17446	2.46296	1	1	0.970691
GOTERM_MF_DIRECT	GO:0051213~dioxygenase activity	8	0.490798	0.348147	EGLN3, HGD, P4HA1, P4HA2, BBOX1, PLOD2, CDO1, HPD	1250	80	17446	1.39568	1	1	0.970691
Annotation Cluster 91	Enrichment Score: 0.8919392896686846
Category	Term	Count	%	PValue	Genes	List Total	Pop Hits	Pop Total	Fold Enrichment	Bonferroni	Benjamini	FDR
UP_SEQ_FEATURE	repeat:I	5	0.306748	0.0573012	SCN10A, ITGB4, SCN4A, CACNA1S, ITGB6	1279	21	18012	3.35307	1	1	0.997444
UP_SEQ_FEATURE	repeat:II	5	0.306748	0.0573012	SCN10A, ITGB4, SCN4A, CACNA1S, ITGB6	1279	21	18012	3.35307	1	1	0.997444
UP_SEQ_FEATURE	repeat:III	5	0.306748	0.0573012	SCN10A, ITGB4, SCN4A, CACNA1S, ITGB6	1279	21	18012	3.35307	1	1	0.997444
UP_SEQ_FEATURE	repeat:IV	5	0.306748	0.0573012	SCN10A, ITGB4, SCN4A, CACNA1S, ITGB6	1279	21	18012	3.35307	1	1	0.997444
GOTERM_BP_DIRECT	GO:0086010~membrane depolarization during action potential	3	0.184049	0.599608	SCN10A, SCN4A, CACNA1S	1282	28	18082	1.5112	1	1	0.989247
INTERPRO	IPR027359:Voltage-dependent potassium channel, four helix bundle domain	4	0.245399	0.688402	SCN10A, KCNA1, SCN4A, CACNA1S	1335	54	20594	1.14268	1	1	0.98858
Annotation Cluster 92	Enrichment Score: 0.8585582469345105
Category	Term	Count	%	PValue	Genes	List Total	Pop Hits	Pop Total	Fold Enrichment	Bonferroni	Benjamini	FDR
SMART	SM00137:MAM	4	0.245399	0.105878	MAMDC4, MEP1B, MEP1A, NPNT	714	17	10425	3.43549	1	1	0.997268
INTERPRO	IPR000998:MAM domain	4	0.245399	0.107021	MAMDC4, MEP1B, MEP1A, NPNT	1335	18	20594	3.42805	1	1	0.98858
UP_SEQ_FEATURE	domain:MAM	3	0.184049	0.23445	MEP1B, MEP1A, NPNT	1279	13	18012	3.24989	1	1	0.997444
Annotation Cluster 93	Enrichment Score: 0.8525094475873802
Category	Term	Count	%	PValue	Genes	List Total	Pop Hits	Pop Total	Fold Enrichment	Bonferroni	Benjamini	FDR
SMART	SM00042:CUB	8	0.490798	0.0571352	CUBN, ST14, C1RA, C1S1, DMBT1, C1RL, CSMD2, PAMR1	714	51	10425	2.29033	1	0.906357	0.901418
INTERPRO	IPR000859:CUB domain	8	0.490798	0.0686041	CUBN, ST14, C1RA, C1S1, DMBT1, C1RL, CSMD2, PAMR1	1335	56	20594	2.20375	1	1	0.98858
UP_SEQ_FEATURE	domain:CUB 2	5	0.306748	0.315032	CUBN, ST14, C1RA, C1S1, DMBT1	1279	40	18012	1.76036	1	1	0.997444
UP_SEQ_FEATURE	domain:CUB 1	5	0.306748	0.315032	CUBN, ST14, C1RA, C1S1, DMBT1	1279	40	18012	1.76036	1	1	0.997444
Annotation Cluster 94	Enrichment Score: 0.849901695566501
Category	Term	Count	%	PValue	Genes	List Total	Pop Hits	Pop Total	Fold Enrichment	Bonferroni	Benjamini	FDR
INTERPRO	IPR023415:Low-density lipoprotein (LDL) receptor class A, conserved site	8	0.490798	0.0195356	MAMDC4, ST14, TMPRSS2, LRP2, LDLRAD4, C8B, LDLR, LRP8	1335	43	20594	2.86999	1	0.645314	0.637628
SMART	SM00192:LDLa	8	0.490798	0.0391496	MAMDC4, ST14, TMPRSS2, LRP2, LDLRAD4, C8B, LDLR, LRP8	714	47	10425	2.48525	1	0.785413	0.781133
INTERPRO	IPR002172:Low-density lipoprotein (LDL) receptor class A repeat	8	0.490798	0.0410749	MAMDC4, ST14, TMPRSS2, LRP2, LDLRAD4, C8B, LDLR, LRP8	1335	50	20594	2.46819	1	0.985309	0.973573
UP_SEQ_FEATURE	domain:LDL-receptor class A 3	5	0.306748	0.0490424	MAMDC4, ST14, LRP2, LDLR, LRP8	1279	20	18012	3.52072	1	1	0.997444
UP_SEQ_FEATURE	domain:LDL-receptor class A 4	4	0.245399	0.0720348	ST14, LRP2, LDLR, LRP8	1279	14	18012	4.02368	1	1	0.997444
UP_SEQ_FEATURE	domain:LDL-receptor class A 2	5	0.306748	0.0971095	MAMDC4, ST14, LRP2, LDLR, LRP8	1279	25	18012	2.81658	1	1	0.997444
UP_SEQ_FEATURE	domain:LDL-receptor class A 6	3	0.184049	0.155062	LRP2, LDLR, LRP8	1279	10	18012	4.22486	1	1	0.997444
UP_SEQ_FEATURE	domain:LDL-receptor class A 7	3	0.184049	0.155062	LRP2, LDLR, LRP8	1279	10	18012	4.22486	1	1	0.997444
UP_SEQ_FEATURE	domain:LDL-receptor class A 5	3	0.184049	0.181023	LRP2, LDLR, LRP8	1279	11	18012	3.84078	1	1	0.997444
UP_SEQ_FEATURE	repeat:LDL-receptor class B 5	3	0.184049	0.207557	LRP2, LDLR, LRP8	1279	12	18012	3.52072	1	1	0.997444
UP_SEQ_FEATURE	domain:LDL-receptor class A 1	4	0.245399	0.240384	ST14, LRP2, LDLR, LRP8	1279	24	18012	2.34715	1	1	0.997444
INTERPRO	IPR000033:LDLR class B repeat	3	0.184049	0.253301	LRP2, LDLR, LRP8	1335	15	20594	3.08524	1	1	0.98858
UP_SEQ_FEATURE	repeat:LDL-receptor class B 1	3	0.184049	0.26152	LRP2, LDLR, LRP8	1279	14	18012	3.01776	1	1	0.997444
UP_SEQ_FEATURE	repeat:LDL-receptor class B 2	3	0.184049	0.26152	LRP2, LDLR, LRP8	1279	14	18012	3.01776	1	1	0.997444
UP_SEQ_FEATURE	repeat:LDL-receptor class B 3	3	0.184049	0.26152	LRP2, LDLR, LRP8	1279	14	18012	3.01776	1	1	0.997444
UP_SEQ_FEATURE	repeat:LDL-receptor class B 4	3	0.184049	0.26152	LRP2, LDLR, LRP8	1279	14	18012	3.01776	1	1	0.997444
INTERPRO	IPR011042:Six-bladed beta-propeller, TolB-like	5	0.306748	0.273438	PON1, RGN, LRP2, LDLR, LRP8	1335	41	20594	1.88125	1	1	0.98858
SMART	SM00135:LY	3	0.184049	0.27395	LRP2, LDLR, LRP8	714	15	10425	2.92017	1	1	0.997268
UP_SEQ_FEATURE	domain:LDL-receptor class A	3	0.184049	0.342287	TMPRSS2, LDLRAD4, C8B	1279	17	18012	2.48521	1	1	0.997444
Annotation Cluster 95	Enrichment Score: 0.8445838328564516
Category	Term	Count	%	PValue	Genes	List Total	Pop Hits	Pop Total	Fold Enrichment	Bonferroni	Benjamini	FDR
INTERPRO	IPR016167:FAD-binding, type 2, subdomain 1	3	0.184049	0.111468	GULO, AOX2, XDH	1335	9	20594	5.14207	1	1	0.98858
INTERPRO	IPR016166:FAD-binding, type 2	3	0.184049	0.133568	GULO, AOX2, XDH	1335	10	20594	4.62787	1	1	0.98858
INTERPRO	IPR016169:CO dehydrogenase flavoprotein-like, FAD-binding, subdomain 2	3	0.184049	0.133568	GULO, AOX2, XDH	1335	10	20594	4.62787	1	1	0.98858
GOTERM_MF_DIRECT	GO:0016614~oxidoreductase activity, acting on CH-OH group of donors	3	0.184049	0.21043	GULO, AOX2, XDH	1250	12	17446	3.4892	1	1	0.970691
Annotation Cluster 96	Enrichment Score: 0.8419099025322928
Category	Term	Count	%	PValue	Genes	List Total	Pop Hits	Pop Total	Fold Enrichment	Bonferroni	Benjamini	FDR
UP_SEQ_FEATURE	domain:CBM21	3	0.184049	0.0435493	PPP1R3C, PPP1R3B, PPP1R3A	1279	5	18012	8.44973	1	1	0.997444
INTERPRO	IPR005036:Putative phosphatase regulatory subunit	3	0.184049	0.0708156	PPP1R3C, PPP1R3B, PPP1R3A	1335	7	20594	6.61124	1	1	0.98858
GOTERM_BP_DIRECT	GO:0005977~glycogen metabolic process	5	0.306748	0.29767	G6PC, PPP1R3C, PPP1R3B, PPP1R3A, GNMT	1282	39	18082	1.80827	1	1	0.989247
UP_KEYWORDS	Glycogen metabolism	3	0.184049	0.467214	PPP1R3C, PPP1R3B, PPP1R3A	1414	25	22680	1.92475	1	0.824382	0.650625
Annotation Cluster 97	Enrichment Score: 0.8409296067765029
Category	Term	Count	%	PValue	Genes	List Total	Pop Hits	Pop Total	Fold Enrichment	Bonferroni	Benjamini	FDR
UP_KEYWORDS	Transferase	135	8.28221	0.00093539	MYLK2, CHPF, GALNT15, NUDT5, MYLK4, HERC4, AS3MT, PLAU, CHEK1, PDK4, GGT1, XYLB, PDK2, SULT2A1, MAP2K1, CPT1A, ALG8, MUSK, METTL3, ALG13, ALG12, MAT1A, ACLY, OBSCN, MAPKAPK3, HECW1, ALPK3, ALPK2, ALPK1, IPPK, PFKFB1, EPHA10, UGT8A, PRKDC, AK1, WNK4, AK4, GLYAT, NLK, ACAT3, ACAT2, ART3, ART1, FUT9, SMYD1, ST8SIA5, ST8SIA6, PCK1, TRMT1L, NADK, FDFT1, MARK1, B3GALNT2, FDPS, CHKA, GOT1, UQCC3, TNK2, …	1414	1654	22680	1.30916	0.329411	0.00798823	0.00630453
UP_KEYWORDS	ATP-binding	110	6.74847	0.00392955	EPHB6, MYLK2, ACSM2, ATP12A, YARS2, MYLK4, CHEK1, FPGS, PDK4, XYLB, PDK2, DDX17, ABCG8, MAP2K1, ENTPD1, MUSK, DDX11, ACSL4, MAT1A, ACLY, OBSCN, MAPKAPK3, SLC27A2, CFTR, IPPK, PFKFB1, EPHA10, PRKDC, AK1, WNK4, AK4, NLK, ACACA, HELZ2, HSPH1, IRAK2, FIGNL1, NADK, MARK1, ZRANB3, DNAH17, MLKL, CHKA, TNK2, CDC7, CDC6, HSPA12A, CLK4, CLK1, EHD3, CPS1, FGFR4, FARSB, ABCD2, SRXN1, ATP2A1, IDE, AACS, HK2, …	1414	1363	22680	1.29447	0.813854	0.0266336	0.02102
UP_KEYWORDS	Nucleotide-binding	135	8.28221	0.0074008	EPHB6, MYLK2, SLC27A1, ACSM2, ATP12A, YARS2, MYLK4, RAB43, TUBB6, GNAT2, CHEK1, FPGS, PDK4, XYLB, PDK2, DDX17, ABCG8, MAP2K1, TGTP2, ENTPD1, MUSK, DDX11, ACSL4, MAT1A, RAB32, ACLY, OBSCN, MAPKAPK3, SLC27A2, CFTR, IPPK, PFKFB1, EPHA10, PRKDC, NPR1, AK1, WNK4, AK4, NLK, ACACA, HELZ2, HSPH1, PRKAR2B, IRAK2, FIGNL1, PCK1, NADK, MARK1, ZRANB3, DNAH17, MLKL, CHKA, TNK2, CDC7, RAB27B, CDC6, HSPA12A, CLK…	1414	1754	22680	1.23452	0.958076	0.0438908	0.0346399
GOTERM_MF_DIRECT	GO:0016740~transferase activity	127	7.79141	0.0182769	MYLK2, CHPF, GALNT15, NUDT5, MYLK4, HERC4, AS3MT, CHEK1, PDK4, GGT1, XYLB, PDK2, SULT2A1, MAP2K1, CPT1A, ALG8, MUSK, METTL3, ALG13, ALG12, MAT1A, ACLY, OBSCN, MAPKAPK3, HECW1, ALPK3, ALPK2, ALPK1, IPPK, PFKFB1, EPHA10, UGT8A, PRKDC, AK1, WNK4, AK4, GLYAT, NLK, ACAT2, ART3, ART1, FUT9, SMYD1, ST8SIA5, ST8SIA6, TRMT1L, NADK, FDFT1, MARK1, B3GALNT2, FDPS, CHKA, GOT1, TNK2, SETD1B, CDC7, CLK4, CLK1, …	1250	1472	17446	1.20415	1	0.374415	0.363188
UP_KEYWORDS	Kinase	59	3.61963	0.0194706	MYLK2, CDKN1A, HK2, KHK, MYLK4, PLAU, RFK, CHEK1, PDK4, PDK2, XYLB, ILKAP, MAP2K1, CHUK, MUSK, SYK, IRAK3, NME1, OBSCN, MAPKAPK3, ALPK3, ALPK2, ALPK1, IPPK, CAMK2B, PFKFB1, EPHA10, PRKDC, PKN3, CAMK2A, AK1, WNK4, AK4, TTK, SGMS2, NLK, PAPSS2, CAMKK2, TTN, CKMT2, ACVR1C, ERBB4, PCK1, BUB1, NADK, MARK1, CKM, UQCC3, CHKA, TNK2, CDC7, CLK4, GCK, MAPK13, CLK1, PINK1, ETNK2, ETNK1, FGFR4	1414	707	22680	1.33852	0.999774	0.0919764	0.0725903
GOTERM_MF_DIRECT	GO:0005524~ATP binding	126	7.73006	0.0421626	EPHB6, MYLK2, ACSM2, ATP12A, YARS2, MYLK4, CHORDC1, CHEK1, FPGS, PDK4, XYLB, PDK2, DDX17, ABCG8, MAP2K1, ENTPD1, MUSK, DDX11, ACOT12, ACSL4, MAT1A, ATP1B1, RUNX1, ACLY, OBSCN, MAPKAPK3, ALPK3, ALPK2, ALPK1, SLC27A2, CFTR, IPPK, PFKFB1, EPHA10, PRKDC, NPR1, AK1, WNK4, AK4, NLK, ACACA, HELZ2, HSPH1, IRAK2, FIGNL1, MDN1, NADK, MARK1, ZRANB3, DNAH17, MLKL, CHKA, TNK2, CDC7, CDC6, HSPA12A, CLK4, CLK1,…	1250	1507	17446	1.16693	1	0.703037	0.681955
GOTERM_MF_DIRECT	GO:0016301~kinase activity	59	3.61963	0.0815346	MYLK2, HK2, KHK, MYLK4, PLAU, RFK, CHEK1, PDK4, PDK2, XYLB, ILKAP, MAP2K1, CHUK, MUSK, SYK, IRAK3, NME1, OBSCN, MAPKAPK3, CCNE1, ALPK3, ALPK2, ALPK1, IPPK, CAMK2B, PFKFB1, EPHA10, PRKDC, PKN3, CAMK2A, AK1, WNK4, AK4, TTK, SGMS2, NLK, PAPSS2, CAMKK2, CKMT2, ACVR1C, ERBB4, PCK1, BUB1, NADK, MARK1, CKM, UQCC3, CHKA, TNK2, CDC7, CLK4, GCK, MAPK13, CLK1, PINK1, PTK7, ETNK2, ETNK1, FGFR4	1250	674	17446	1.22174	1	0.966286	0.937311
GOTERM_BP_DIRECT	GO:0016310~phosphorylation	53	3.25153	0.0984183	MYLK2, HK2, KHK, MYLK4, RFK, CHEK1, PDK4, PDK2, XYLB, MAP2K1, CHUK, MUSK, SYK, IRAK3, NME1, OBSCN, MAPKAPK3, ALPK3, ALPK2, ALPK1, IPPK, CAMK2B, PFKFB1, EPHA10, PRKDC, PKN3, CAMK2A, AK1, WNK4, AK4, TTK, SGMS2, NLK, PAPSS2, CAMKK2, CKMT2, ACVR1C, ERBB4, BUB1, NADK, MARK1, CKM, CHKA, TNK2, CDC7, CLK4, GCK, MAPK13, CLK1, PINK1, ETNK2, ETNK1, FGFR4	1282	612	18082	1.22147	1	1	0.989247
GOTERM_MF_DIRECT	GO:0000166~nucleotide binding	151	9.2638	0.164535	EPHB6, MYLK2, SLC27A1, ACSM2, ATP12A, YARS2, MYLK4, RAB43, TUBB6, GNAT2, CHEK1, FPGS, PDK4, RBM12B2, XYLB, PDK2, RBM12B1, DDX17, MAP2K1, ENTPD1, MUSK, DDX11, CIRBP, ACSL4, MAT1A, RAB32, ACLY, OBSCN, MAPKAPK3, SREK1, SRSF7, SLC27A2, CFTR, IPPK, PFKFB1, EPHA10, PRKDC, NPR1, AK1, WNK4, AK4, NLK, ACACA, HELZ2, HSPH1, PRKAR2B, IRAK2, FIGNL1, PCK1, PPARGC1A, NADK, MARK1, ZRANB3, TIA1, DNAH17, MLKL, CHK…	1250	1936	17446	1.08857	1	1	0.970691
INTERPRO	IPR011009:Protein kinase-like domain	42	2.57669	0.213541	EPHB6, CAMK2B, MYLK2, EPHA10, PRKDC, NPR1, PKN3, CAMK2A, WNK4, TTK, NLK, CAMKK2, MYLK4, TTN, ACVR1C, IRAK2, ERBB4, CHEK1, BUB1, MARK1, MAP2K1, CHUK, MLKL, MUSK, SYK, CHKA, TNK2, CDC7, IRAK3, CLK4, MAPK13, CLK1, PINK1, OBSCN, MAPKAPK3, PTK7, ETNK2, ETNK1, ALPK3, ALPK2, FGFR4, ALPK1	1335	556	20594	1.16529	1	1	0.98858
GOTERM_BP_DIRECT	GO:0018105~peptidyl-serine phosphorylation	13	0.797546	0.232864	CAMK2B, SYK, PRKDC, PKN3, CAMK2A, CDC7, TTK, MAPK13, CLK1, PINK1, MAPKAPK3, PDK2, SMTNL1	1282	133	18082	1.37864	1	1	0.989247
UP_KEYWORDS	Serine/threonine-protein kinase	29	1.77914	0.309189	CAMK2B, MYLK2, PRKDC, PKN3, CAMK2A, WNK4, TTK, NLK, CAMKK2, MYLK4, TTN, ACVR1C, CHEK1, BUB1, MARK1, MAP2K1, CHUK, TNK2, CDC7, IRAK3, CLK4, MAPK13, CLK1, PINK1, OBSCN, MAPKAPK3, ALPK3, ALPK2, ALPK1	1414	405	22680	1.14851	1	0.624699	0.493029
UP_SEQ_FEATURE	active site:Proton acceptor	54	3.31288	0.36653	MYLK2, IDE, ENO3, MYLK4, NSDHL, CHEK1, ME3, ACADM, SULT2A1, MAP2K1, CPT1A, CHUK, MUSK, SYK, RNASE1, LSS, OBSCN, MAPKAPK3, G6PDX, ALDOB, CAMK2B, PKN3, CAMK2A, PON1, WNK4, ACAA1B, HSD17B13, TTK, NLK, HSD17B11, ACAT2, CAMKK2, TTN, LDHB, ACVR1C, ERBB4, DHRS7B, XDH, BUB1, HAO2, MARK1, AOC2, TGDS, EPHX2, TNK2, CDC7, CLK4, MAPK13, CLK1, GALE, PINK1, ALDH8A1, FGFR4, CRAT	1279	710	18012	1.07109	1	1	0.997444
GOTERM_BP_DIRECT	GO:0046777~protein autophosphorylation	15	0.920245	0.422787	CAMK2B, MYLK2, SYK, MUSK, CAMK2A, TTK, IRAK3, NLK, CLK4, CAMKK2, CLK1, MAPKAPK3, IRAK2, ERBB4, FGFR4	1282	183	18082	1.15611	1	1	0.989247
GOTERM_MF_DIRECT	GO:0004674~protein serine/threonine kinase activity	33	2.02454	0.425334	CAMK2B, MYLK2, PRKDC, PKN3, CAMK2A, WNK4, TTK, NLK, CAMKK2, MYLK4, TTN, ACVR1C, IRAK2, CHEK1, BUB1, PDK2, MARK1, MAP2K1, CHUK, SYK, TNK2, OSR1, CDC7, IRAK3, CLK4, MAPK13, CLK1, PINK1, OBSCN, MAPKAPK3, ALPK3, ALPK2, ALPK1	1250	428	17446	1.07611	1	1	0.970691
INTERPRO	IPR000719:Protein kinase, catalytic domain	35	2.14724	0.469731	EPHB6, CAMK2B, MYLK2, EPHA10, NPR1, PKN3, CAMK2A, WNK4, TTK, NLK, CAMKK2, MYLK4, TTN, ACVR1C, IRAK2, ERBB4, CHEK1, BUB1, MARK1, MAP2K1, CHUK, MLKL, MUSK, SYK, TNK2, CDC7, IRAK3, CLK4, MAPK13, CLK1, PINK1, OBSCN, MAPKAPK3, PTK7, FGFR4	1335	515	20594	1.04838	1	1	0.98858
UP_SEQ_FEATURE	binding site:ATP	43	2.63804	0.481362	CAMK2B, MYLK2, PCX, ACSM2, PKN3, CAMK2A, WNK4, TTK, NLK, YARS2, CAMKK2, KHK, MYLK4, TTN, CKMT2, ACVR1C, ERBB4, RFK, CHEK1, PDK4, BUB1, PDK2, MARK1, MAP2K1, CHUK, MUSK, SYK, CKM, CHKA, TNK2, CDC7, IRAK3, MAT1A, CLK4, GCK, MAPK13, NME1, CLK1, PINK1, EHD3, OBSCN, MAPKAPK3, FGFR4	1279	583	18012	1.0387	1	1	0.997444
GOTERM_BP_DIRECT	GO:0006468~protein phosphorylation	42	2.57669	0.516223	EPHB6, CAMK2B, MYLK2, EPHA10, NPR1, PKN3, CAMK2A, WNK4, RORC, TTK, NLK, CAMKK2, MYLK4, ACVR1C, IRAK2, ERBB4, CHEK1, PDK4, BUB1, PDK2, MARK1, MAP2K1, TGFB1, CHUK, MLKL, MUSK, SYK, TNK2, CDC7, IRAK3, CLK4, MAPK13, CLK1, PINK1, OBSCN, MAPKAPK3, CCNE1, PTK7, ALPK3, ALPK2, FGFR4, ALPK1	1282	576	18082	1.02845	1	1	0.989247
UP_SEQ_FEATURE	nucleotide phosphate-binding region:ATP	69	4.23313	0.536009	EPHB6, MYLK2, ABCD2, SRXN1, ACSM2, KHK, MYLK4, FPGS, CHEK1, PDK4, PDK2, DDX17, HELLS, MAP2K1, CHUK, MUSK, SYK, DDX11, IRAK3, MAT1A, ACLY, MYH1, MYH2, OBSCN, MYH3, MAPKAPK3, DMC1, MYH8, MYH4, MYH7, CAMK2B, PFKFB1, PKN3, CAMK2A, AK1, WNK4, AK4, TTK, NLK, PAPSS2, ACACA, CAMKK2, TTN, RAD54B, CKMT2, ACVR1C, ERBB4, FIGNL1, KCNJ1, BUB1, MARK1, ZRANB3, KCNJ10, DNAH17, CKM, CHKA, TNK2, CDC7, CDC6, CLK4, G…	1279	963	18012	1.00905	1	1	0.997444
INTERPRO	IPR017441:Protein kinase, ATP binding site	25	1.53374	0.653061	CAMK2B, MYLK2, PKN3, CAMK2A, NLK, CAMKK2, MYLK4, ACVR1C, ERBB4, CHEK1, BUB1, MARK1, MAP2K1, CHUK, MUSK, SYK, TNK2, CDC7, CLK4, MAPK13, CLK1, PINK1, OBSCN, MAPKAPK3, FGFR4	1335	394	20594	0.978821	1	1	0.98858
GOTERM_MF_DIRECT	GO:0004672~protein kinase activity	37	2.26994	0.659484	EPHB6, CAMK2B, MYLK2, EPHA10, PRKDC, NPR1, PKN3, CAMK2A, WNK4, TTK, NLK, CAMKK2, MYLK4, TTN, ACVR1C, IRAK2, ERBB4, CHEK1, PDK4, BUB1, MARK1, MAP2K1, CHUK, MLKL, MUSK, SYK, TNK2, CDC7, IRAK3, CLK4, MAPK13, CLK1, PINK1, OBSCN, MAPKAPK3, PTK7, FGFR4	1250	531	17446	0.972508	1	1	0.970691
INTERPRO	IPR008271:Serine/threonine-protein kinase, active site	21	1.28834	0.669852	CAMK2B, MYLK2, MAP2K1, CHUK, PKN3, CAMK2A, WNK4, CDC7, TTK, NLK, CLK4, MYLK4, CAMKK2, CLK1, PINK1, ACVR1C, OBSCN, MAPKAPK3, CHEK1, BUB1, MARK1	1335	333	20594	0.972825	1	1	0.98858
UP_SEQ_FEATURE	domain:Protein kinase	33	2.02454	0.762638	EPHB6, CAMK2B, MYLK2, EPHA10, NPR1, PKN3, CAMK2A, WNK4, TTK, NLK, CAMKK2, MYLK4, TTN, ACVR1C, IRAK2, ERBB4, CHEK1, BUB1, MARK1, MAP2K1, CHUK, MLKL, MUSK, SYK, TNK2, CDC7, IRAK3, CLK4, MAPK13, CLK1, PINK1, MAPKAPK3, FGFR4	1279	502	18012	0.925767	1	1	0.997444
SMART	SM00220:S_TKc	22	1.34969	0.874254	CAMK2B, MYLK2, MAP2K1, CHUK, PKN3, CAMK2A, WNK4, CDC7, TTK, NLK, CLK4, MYLK4, CAMKK2, MAPK13, CLK1, PINK1, ACVR1C, OBSCN, MAPKAPK3, CHEK1, BUB1, MARK1	714	380	10425	0.845312	1	1	0.997268
Annotation Cluster 98	Enrichment Score: 0.8397180598535291
Category	Term	Count	%	PValue	Genes	List Total	Pop Hits	Pop Total	Fold Enrichment	Bonferroni	Benjamini	FDR
GOTERM_MF_DIRECT	GO:0005507~copper ion binding	9	0.552147	0.0682511	AOC2, ATP7B, LOXL4, APOA4, MT1, HAMP, LOXL1, METTL17, SNCA	1250	61	17446	2.0592	1	0.858528	0.832784
UP_KEYWORDS	TPQ	3	0.184049	0.146957	AOC2, LOXL4, LOXL1	1414	11	22680	4.37444	1	0.412834	0.32582
UP_KEYWORDS	Copper	7	0.429448	0.15119	AOC2, ATP7B, LOXL4, STEAP1, HRG, LOXL1, SNCA	1414	58	22680	1.93581	1	0.41921	0.330852
UP_SEQ_FEATURE	metal ion-binding site:Copper	3	0.184049	0.288604	AOC2, LOXL4, LOXL1	1279	15	18012	2.81658	1	1	0.997444
Annotation Cluster 99	Enrichment Score: 0.8332744632203499
Category	Term	Count	%	PValue	Genes	List Total	Pop Hits	Pop Total	Fold Enrichment	Bonferroni	Benjamini	FDR
GOTERM_CC_DIRECT	GO:0005905~clathrin-coated pit	10	0.613497	0.0212398	CUBN, TFRC, TNK2, CLTB, HIP1R, SH3BP4, CDHR5, LRP2, LDLR, HSPD1	1359	60	19662	2.41133	0.999999	0.202385	0.186303
UP_KEYWORDS	Endocytosis	11	0.674847	0.200373	MSR1, TFRC, TNK2, HIP1R, SH3BP4, LRP2, LDLRAP1, LDLR, LRP8, NME1, MARCH3	1414	118	22680	1.49522	1	0.489714	0.386496
GOTERM_BP_DIRECT	GO:0006897~endocytosis	12	0.736196	0.743339	MSR1, MARCO, TFRC, TNK2, HIP1R, SH3BP4, LRP2, LDLRAP1, LDLR, LRP8, NME1, MARCH3	1282	181	18082	0.935107	1	1	0.989247
Annotation Cluster 100	Enrichment Score: 0.8231752002874221
Category	Term	Count	%	PValue	Genes	List Total	Pop Hits	Pop Total	Fold Enrichment	Bonferroni	Benjamini	FDR
INTERPRO	IPR008917:Eukaryotic transcription factor, Skn-1-like, DNA-binding	4	0.245399	0.0934875	MAFB, JUND, MAFF, BACH2	1335	17	20594	3.6297	1	1	0.98858
SMART	SM00338:BRLZ	7	0.429448	0.133124	MAFB, DBP, JUND, CREB3L3, MAFF, CREM, BACH2	714	51	10425	2.00404	1	1	0.997268
INTERPRO	IPR004827:Basic-leucine zipper domain	7	0.429448	0.135074	MAFB, DBP, JUND, CREB3L3, MAFF, CREM, BACH2	1335	54	20594	1.99969	1	1	0.98858
UP_SEQ_FEATURE	DNA-binding region:Basic motif	16	0.981595	0.141951	SREBF1, HES6, JUND, CREM, SCX, TCF21, HIF3A, USF2, BACH2, HEYL, MAFB, DBP, CREB3L3, MAFF, BHLHE40, SIM1	1279	156	18012	1.4444	1	1	0.997444
INTERPRO	IPR004826:Basic leucine zipper domain, Maf-type	3	0.184049	0.204271	MAFB, MAFF, BACH2	1335	13	20594	3.5599	1	1	0.98858
UP_SEQ_FEATURE	domain:Leucine-zipper	11	0.674847	0.23606	SREBF1, MAFB, DBP, JUND, CHUK, CREB3L3, PRKDC, MAFF, CREM, USF2, BACH2	1279	108	18012	1.43437	1	1	0.997444
Annotation Cluster 101	Enrichment Score: 0.8090412248836282
Category	Term	Count	%	PValue	Genes	List Total	Pop Hits	Pop Total	Fold Enrichment	Bonferroni	Benjamini	FDR
UP_KEYWORDS	DNA repair	26	1.59509	0.0435671	INO80B, ANKLE1, PARPBP, PRKDC, 3110062M04RIK, XPA, PRIMPOL, RAD54B, ALKBH1, CHEK1, POLK, POLH, NHEJ1, ZRANB3, POLQ, DDX11, INTS3, FANCA, APEX2, MLH1, SPIDR, BC029214, FANCG, MMS22L, RAD51C, NABP1	1414	279	22680	1.49473	1	0.170671	0.134698
UP_KEYWORDS	DNA damage	29	1.77914	0.0721183	INO80B, ANKLE1, PARPBP, PRKDC, 3110062M04RIK, XPA, PRIMPOL, RAD54B, ZFP385A, ALKBH1, CHEK1, POLK, POLH, NHEJ1, ZRANB3, POLQ, EGLN3, GADD45A, DDX11, INTS3, FANCA, APEX2, MLH1, SPIDR, BC029214, FANCG, MMS22L, RAD51C, NABP1	1414	336	22680	1.38437	1	0.244401	0.192888
GOTERM_BP_DIRECT	GO:0006281~DNA repair	26	1.59509	0.315497	INO80B, ANKLE1, PARPBP, PRKDC, 3110062M04RIK, XPA, PRIMPOL, ALKBH1, CHEK1, POLK, POLH, NHEJ1, ZRANB3, POLQ, INTS3, FANCA, APEX2, MLH1, SPIDR, BC029214, FANCG, MMS22L, RAD51C, DMC1, NABP1, EEF1E1	1282	318	18082	1.1532	1	1	0.989247
GOTERM_BP_DIRECT	GO:0006974~cellular response to DNA damage stimulus	30	1.84049	0.585647	INO80B, CDKN1A, PARPBP, PRKDC, 3110062M04RIK, XPA, ZBTB40, PRIMPOL, RAD54B, ZFP385A, CHEK1, POLK, POLH, NHEJ1, ZRANB3, POLQ, EGLN3, GADD45A, DDX11, INTS3, FANCA, APEX2, MLH1, SPIDR, BC029214, FANCG, MMS22L, RAD51C, BCL6, NABP1	1282	420	18082	1.00747	1	1	0.989247
Annotation Cluster 102	Enrichment Score: 0.8053331525200589
Category	Term	Count	%	PValue	Genes	List Total	Pop Hits	Pop Total	Fold Enrichment	Bonferroni	Benjamini	FDR
GOTERM_BP_DIRECT	GO:0032755~positive regulation of interleukin-6 production	8	0.490798	0.0726647	FCER1G, IL6RA, LBP, CD36, RAB7B, TLR4, HSPD1, MAPK13	1282	52	18082	2.16993	1	0.995239	0.984317
GOTERM_BP_DIRECT	GO:0071223~cellular response to lipoteichoic acid	3	0.184049	0.129582	LBP, CD36, TLR4	1282	9	18082	4.70151	1	1	0.989247
GOTERM_BP_DIRECT	GO:0032760~positive regulation of tumor necrosis factor production	6	0.368098	0.407503	H2-T23, FCER1G, LBP, CD36, TLR4, PF4	1282	59	18082	1.43436	1	1	0.989247
Annotation Cluster 103	Enrichment Score: 0.7996487986780566
Category	Term	Count	%	PValue	Genes	List Total	Pop Hits	Pop Total	Fold Enrichment	Bonferroni	Benjamini	FDR
INTERPRO	IPR005479:Carbamoyl-phosphate synthetase large subunit-like, ATP-binding domain	3	0.184049	0.0708156	PCX, CPS1, ACACA	1335	7	20594	6.61124	1	1	0.98858
INTERPRO	IPR013816:ATP-grasp fold, subdomain 2	4	0.245399	0.107021	ACLY, PCX, CPS1, ACACA	1335	18	20594	3.42805	1	1	0.98858
INTERPRO	IPR011761:ATP-grasp fold	3	0.184049	0.228698	PCX, CPS1, ACACA	1335	14	20594	3.30562	1	1	0.98858
INTERPRO	IPR016185:Pre-ATP-grasp domain	3	0.184049	0.228698	PCX, CPS1, ACACA	1335	14	20594	3.30562	1	1	0.98858
INTERPRO	IPR013815:ATP-grasp fold, subdomain 1	3	0.184049	0.253301	PCX, CPS1, ACACA	1335	15	20594	3.08524	1	1	0.98858
Annotation Cluster 104	Enrichment Score: 0.7829613808221048
Category	Term	Count	%	PValue	Genes	List Total	Pop Hits	Pop Total	Fold Enrichment	Bonferroni	Benjamini	FDR
UP_KEYWORDS	Basement membrane	7	0.429448	0.0198169	LAMA5, LAD1, SMOC1, COL4A4, COL4A3, NTN4, LAMC2	1414	35	22680	3.20792	0.999806	0.0919764	0.0725903
SMART	SM00180:EGF_Lam	6	0.368098	0.0875398	LAMA5, NTN4, LAMC2, SCARF2, NTN1, CELSR3	714	35	10425	2.503	1	1	0.997268
INTERPRO	IPR002049:EGF-like, laminin	6	0.368098	0.0884655	LAMA5, NTN4, LAMC2, SCARF2, NTN1, CELSR3	1335	37	20594	2.50155	1	1	0.98858
UP_KEYWORDS	Laminin EGF-like domain	5	0.306748	0.12444	LAMA5, NTN4, LAMC2, NTN1, CELSR3	1414	31	22680	2.58703	1	0.371581	0.293262
INTERPRO	IPR008211:Laminin, N-terminal	3	0.184049	0.253301	LAMA5, NTN4, NTN1	1335	15	20594	3.08524	1	1	0.98858
UP_SEQ_FEATURE	domain:Laminin EGF-like 3	4	0.245399	0.259921	LAMA5, NTN4, LAMC2, NTN1	1279	25	18012	2.25326	1	1	0.997444
SMART	SM00136:LamNT	3	0.184049	0.27395	LAMA5, NTN4, NTN1	714	15	10425	2.92017	1	1	0.997268
UP_SEQ_FEATURE	domain:Laminin N-terminal	3	0.184049	0.315566	LAMA5, NTN4, NTN1	1279	16	18012	2.64054	1	1	0.997444
UP_SEQ_FEATURE	domain:Laminin EGF-like 1	4	0.245399	0.359278	LAMA5, NTN4, LAMC2, NTN1	1279	30	18012	1.87772	1	1	0.997444
UP_SEQ_FEATURE	domain:Laminin EGF-like 2	4	0.245399	0.379086	LAMA5, NTN4, LAMC2, NTN1	1279	31	18012	1.81715	1	1	0.997444
Annotation Cluster 105	Enrichment Score: 0.7767312085706795
Category	Term	Count	%	PValue	Genes	List Total	Pop Hits	Pop Total	Fold Enrichment	Bonferroni	Benjamini	FDR
INTERPRO	IPR020636:Calcium/calmodulin-dependent/calcium-dependent protein kinase	5	0.306748	0.0938854	CAMK2B, MYLK2, CAMK2A, MYLK4, CAMKK2	1335	27	20594	2.85671	1	1	0.98858
GOTERM_MF_DIRECT	GO:0004683~calmodulin-dependent protein kinase activity	4	0.245399	0.187057	CAMK2B, MAPKAPK3, CAMK2A, CAMKK2	1250	21	17446	2.65844	1	1	0.970691
UP_SEQ_FEATURE	region of interest:Calmodulin-binding	6	0.368098	0.266216	CAMK2B, MYLK2, PDE1A, CAMK2A, NOS1, CAMKK2	1279	49	18012	1.72443	1	1	0.997444
Annotation Cluster 106	Enrichment Score: 0.7740943484899345
Category	Term	Count	%	PValue	Genes	List Total	Pop Hits	Pop Total	Fold Enrichment	Bonferroni	Benjamini	FDR
INTERPRO	IPR013098:Immunoglobulin I-set	20	1.22699	0.00306731	MYOM1, MYBPC1, MYBPC2, MUSK, NEXN, NRG1, MYPN, MYOM2, MYOM3, TTN, BCAM, LRFN4, OBSCN, MYOT, PTK7, HMCN2, ALPK3, NRCAM, ALPK2, FGFR4	1335	147	20594	2.09881	0.99795	0.172171	0.17012
INTERPRO	IPR003598:Immunoglobulin subtype 2	26	1.59509	0.0142923	MYOM1, IL6RA, MYPN, MYOM2, MYOM3, TTN, HMCN2, NRCAM, JAM3, MYBPC1, CADM4, MYBPC2, SEMA4D, MUSK, NRG1, MAG, BCAM, LRFN4, OBSCN, NPHS1, CILP, MYOT, PTK7, ALPK3, ALPK2, FGFR4	1335	242	20594	1.65736	1	0.496535	0.49062
SMART	SM00408:IGc2	26	1.59509	0.0251876	MYOM1, IL6RA, MYPN, MYOM2, MYOM3, TTN, HMCN2, NRCAM, JAM3, MYBPC1, CADM4, MYBPC2, SEMA4D, MUSK, NRG1, MAG, BCAM, LRFN4, OBSCN, NPHS1, CILP, MYOT, PTK7, ALPK3, ALPK2, FGFR4	714	242	10425	1.56869	0.999914	0.650751	0.647205
UP_KEYWORDS	Immunoglobulin domain	39	2.39264	0.0789938	MYOM1, CD84, CD83, SEMA3G, ILDR2, NEXN, IL6RA, VSIR, MYPN, MYOM3, TTN, MPZ, HMCN2, NRCAM, MPZL2, JAM3, CADM4, MYBPC2, SEMA4D, MUSK, TIMD2, CD300A, TIMD4, LILRB4A, H2-AA, CD4, MAG, BCAM, LRFN4, OBSCN, NPHS1, CILP, MYOT, PTK7, ALPK3, ALPK2, SPACA6, FGFR4, FCGR2B	1414	481	22680	1.30051	1	0.259464	0.204776
UP_SEQ_FEATURE	domain:Ig-like C2-type 1	14	0.858896	0.143642	MYOM1, CADM4, MYBPC2, LILRB4A, MYOM3, MAG, CD4, BCAM, NPHS1, MYOT, PTK7, NRCAM, FGFR4, FCGR2B	1279	132	18012	1.49364	1	1	0.997444
UP_SEQ_FEATURE	domain:Ig-like C2-type 2	14	0.858896	0.149527	MYOM1, CADM4, MYBPC2, LILRB4A, MYOM3, MAG, CD4, BCAM, NPHS1, MYOT, PTK7, NRCAM, FGFR4, FCGR2B	1279	133	18012	1.48241	1	1	0.997444
UP_SEQ_FEATURE	domain:Ig-like C2-type 3	10	0.613497	0.171099	MYOM1, MAG, CD4, BCAM, MYBPC2, NPHS1, PTK7, NRCAM, FGFR4, MYOM3	1279	88	18012	1.60033	1	1	0.997444
UP_SEQ_FEATURE	domain:Ig-like C2-type 4	7	0.429448	0.204407	MYOM1, MAG, MYBPC2, NPHS1, PTK7, NRCAM, MYOM3	1279	56	18012	1.76036	1	1	0.997444
UP_SEQ_FEATURE	domain:Ig-like C2-type 7	3	0.184049	0.315566	MYBPC2, NPHS1, PTK7	1279	16	18012	2.64054	1	1	0.997444
INTERPRO	IPR003599:Immunoglobulin subtype	37	2.26994	0.351764	MYOM1, CD84, CD83, ILDR2, NEXN, IL6RA, VSIR, MYPN, MYOM2, MYOM3, TTN, MPZ, HMCN2, NRCAM, MPZL2, JAM3, MYBPC1, CADM4, MYBPC2, MUSK, TIMD2, CD300A, TIMD4, NRG1, CD4, MAG, BCAM, LRFN4, OBSCN, NPHS1, CILP, MYOT, PTK7, ALPK3, ALPK2, FGFR4, FCGR2B	1335	518	20594	1.10187	1	1	0.98858
UP_SEQ_FEATURE	domain:Ig-like C2-type 6	4	0.245399	0.379086	MYBPC2, NPHS1, PTK7, NRCAM	1279	31	18012	1.81715	1	1	0.997444
UP_SEQ_FEATURE	domain:Ig-like C2-type 5	5	0.306748	0.446227	MYOM1, MYBPC2, NPHS1, PTK7, NRCAM	1279	48	18012	1.46697	1	1	0.997444
SMART	SM00409:IG	37	2.26994	0.481125	MYOM1, CD84, CD83, ILDR2, NEXN, IL6RA, VSIR, MYPN, MYOM2, MYOM3, TTN, MPZ, HMCN2, NRCAM, MPZL2, JAM3, MYBPC1, CADM4, MYBPC2, MUSK, TIMD2, CD300A, TIMD4, NRG1, CD4, MAG, BCAM, LRFN4, OBSCN, NPHS1, CILP, MYOT, PTK7, ALPK3, ALPK2, FGFR4, FCGR2B	714	518	10425	1.04292	1	1	0.997268
INTERPRO	IPR013783:Immunoglobulin-like fold	68	4.17178	0.719013	EPHB6, H2-T24, MYOM1, H2-T23, CD84, CD83, ITGB4, IL23R, MYOM2, VSIR, MYPN, MYOM3, SGCA, MPZ, HMCN2, NRCAM, MYBPC1, MYBPC2, MUSK, TIMD2, CD300A, NXPE2, TIMD4, NRG1, F3, CSF2RB2, FNDC5, BCAM, MAG, OBSCN, MYOT, ALPK3, ALPK2, SPACA6, H2-D1, EPHA10, IL20RA, H2-Q4, SEMA3G, ILDR2, NEXN, IL6RA, PHYHIP, TTN, PKHD1, PTPRZ1, CMYA5, FLNC, PLXNA3, MPZL2, JAM3, H2-EB1, CADM4, SEMA4D, NFATC1, LILRB4A, H2-AA, IL…	1335	1099	20594	0.954488	1	1	0.98858
INTERPRO	IPR007110:Immunoglobulin-like domain	48	2.94479	0.967116	H2-T24, H2-T23, MYOM1, CD84, CD83, H2-Q4, SEMA3G, ILDR2, NEXN, IL6RA, VSIR, MYPN, MYOM2, MYOM3, TTN, MPZ, HMCN2, NRCAM, MPZL2, JAM3, MYBPC1, H2-EB1, CADM4, MYBPC2, SEMA4D, MUSK, TIMD2, CD300A, TIMD4, NRG1, LILRB4A, H2-AA, CD4, MAG, BCAM, LRFN4, OBSCN, NPHS1, CILP, MYOT, PTK7, ALPK3, ALPK2, SPACA6, FGFR4, FCGR2B, H2-D1, H2-AB1	1335	920	20594	0.804846	1	1	0.98858
INTERPRO	IPR013106:Immunoglobulin V-set	14	0.858896	0.999998	CADM4, CD83, TIMD2, CD300A, TIMD4, VSIR, TTN, CD4, OBSCN, PTK7, MPZ, HMCN2, MPZL2, JAM3	1335	554	20594	0.389832	1	1	0.999998
Annotation Cluster 107	Enrichment Score: 0.7643549392007354
Category	Term	Count	%	PValue	Genes	List Total	Pop Hits	Pop Total	Fold Enrichment	Bonferroni	Benjamini	FDR
UP_SEQ_FEATURE	domain:Ig-like 5	3	0.184049	0.105855	OBSCN, MYPN, TTN	1279	8	18012	5.28108	1	1	0.997444
UP_SEQ_FEATURE	domain:Ig-like 4	3	0.184049	0.155062	OBSCN, MYPN, TTN	1279	10	18012	4.22486	1	1	0.997444
UP_SEQ_FEATURE	domain:Ig-like 1	5	0.306748	0.203799	OBSCN, MUSK, ALPK3, MYPN, TTN	1279	33	18012	2.13377	1	1	0.997444
UP_SEQ_FEATURE	domain:Ig-like 2	5	0.306748	0.203799	OBSCN, MUSK, ALPK3, MYPN, TTN	1279	33	18012	2.13377	1	1	0.997444
UP_SEQ_FEATURE	domain:Ig-like 3	4	0.245399	0.221108	OBSCN, MUSK, MYPN, TTN	1279	23	18012	2.4492	1	1	0.997444
Annotation Cluster 108	Enrichment Score: 0.7468623476828985
Category	Term	Count	%	PValue	Genes	List Total	Pop Hits	Pop Total	Fold Enrichment	Bonferroni	Benjamini	FDR
INTERPRO	IPR015373:Interferon alpha/beta receptor, beta chain	4	0.245399	0.0383937	CSF2RB2, IL22RA1, IL20RA, F3	1335	12	20594	5.14207	1	0.932088	0.920986
GOTERM_MF_DIRECT	GO:0004896~cytokine receptor activity	8	0.490798	0.0394364	CSF2RB2, IL22RA1, CD74, IL20RA, IL6RA, IL7R, F3, CD44	1250	45	17446	2.48121	1	0.673236	0.653048
UP_SEQ_FEATURE	short sequence motif:WSXWS motif	3	0.184049	0.705716	CSF2RB2, IL6RA, IL7R	1279	34	18012	1.24261	1	1	0.997444
KEGG_PATHWAY	mmu04630:Jak-STAT signaling pathway	8	0.490798	0.963304	CSF2RB2, IL22RA1, STAT1, IL23R, IL20RA, PTPN6, IL6RA, IL7R	641	145	7691	0.661983	1	1	0.963304
Annotation Cluster 109	Enrichment Score: 0.7411399478560985
Category	Term	Count	%	PValue	Genes	List Total	Pop Hits	Pop Total	Fold Enrichment	Bonferroni	Benjamini	FDR
INTERPRO	IPR023393:START-like domain	5	0.306748	0.0660833	STAR, STARD10, AHSA2, ACOT12, COQ10B	1335	24	20594	3.2138	1	1	0.98858
SMART	SM00234:START	3	0.184049	0.247861	STAR, STARD10, ACOT12	714	14	10425	3.12875	1	1	0.997268
INTERPRO	IPR002913:START domain	3	0.184049	0.253301	STAR, STARD10, ACOT12	1335	15	20594	3.08524	1	1	0.98858
UP_SEQ_FEATURE	domain:START	3	0.184049	0.26152	STAR, STARD10, ACOT12	1279	14	18012	3.01776	1	1	0.997444
Annotation Cluster 110	Enrichment Score: 0.7181402709346085
Category	Term	Count	%	PValue	Genes	List Total	Pop Hits	Pop Total	Fold Enrichment	Bonferroni	Benjamini	FDR
GOTERM_MF_DIRECT	GO:0004550~nucleoside diphosphate kinase activity	4	0.245399	0.117517	AK1, AK4, PCK1, NME1	1250	17	17446	3.28395	1	1	0.970691
GOTERM_BP_DIRECT	GO:0009142~nucleoside triphosphate biosynthetic process	3	0.184049	0.207069	AK1, AK4, NME1	1282	12	18082	3.52613	1	1	0.989247
GOTERM_BP_DIRECT	GO:0006165~nucleoside diphosphate phosphorylation	3	0.184049	0.287982	AK1, AK4, NME1	1282	15	18082	2.8209	1	1	0.989247
Annotation Cluster 111	Enrichment Score: 0.7050341299909565
Category	Term	Count	%	PValue	Genes	List Total	Pop Hits	Pop Total	Fold Enrichment	Bonferroni	Benjamini	FDR
GOTERM_MF_DIRECT	GO:0004712~protein serine/threonine/tyrosine kinase activity	6	0.368098	0.0596466	CLK1, MAP2K1, TNK2, PDK4, TTK, CLK4	1250	30	17446	2.79136	1	0.810626	0.786319
GOTERM_BP_DIRECT	GO:0018108~peptidyl-tyrosine phosphorylation	8	0.490798	0.175309	CLK1, EFEMP1, SYK, ERBB4, PTPN6, TTK, FGFR4, CLK4	1282	65	18082	1.73594	1	1	0.989247
GOTERM_MF_DIRECT	GO:0004713~protein tyrosine kinase activity	12	0.736196	0.248492	CLK1, MAP2K1, HSP90AA1, SYK, MUSK, EPHA10, ERBB4, TNK2, TTK, FGFR4, CLK4, TTN	1250	121	17446	1.38415	1	1	0.970691
UP_KEYWORDS	Tyrosine-protein kinase	10	0.613497	0.271646	CLK1, MAP2K1, SYK, MUSK, EPHA10, ERBB4, TNK2, TTK, FGFR4, CLK4	1414	113	22680	1.41943	1	0.584327	0.461167
GOTERM_BP_DIRECT	GO:0046777~protein autophosphorylation	15	0.920245	0.422787	CAMK2B, MYLK2, SYK, MUSK, CAMK2A, TTK, IRAK3, NLK, CLK4, CAMKK2, CLK1, MAPKAPK3, IRAK2, ERBB4, FGFR4	1282	183	18082	1.15611	1	1	0.989247
Annotation Cluster 112	Enrichment Score: 0.7027551513035719
Category	Term	Count	%	PValue	Genes	List Total	Pop Hits	Pop Total	Fold Enrichment	Bonferroni	Benjamini	FDR
INTERPRO	IPR018108:Mitochondrial substrate/solute carrier	8	0.490798	0.0492773	SLC25A27, SLC25A37, SLC25A3, SLC25A17, UCP3, SLC25A30, SLC25A34, SLC25A47	1335	52	20594	2.37326	1	1	0.98858
INTERPRO	IPR023395:Mitochondrial carrier domain	8	0.490798	0.0492773	SLC25A27, SLC25A37, SLC25A3, SLC25A17, UCP3, SLC25A30, SLC25A34, SLC25A47	1335	52	20594	2.37326	1	1	0.98858
UP_SEQ_FEATURE	repeat:Solcar 3	7	0.429448	0.113442	SLC25A37, SLC25A3, SLC25A17, UCP3, SLC25A30, SLC25A34, SLC25A47	1279	47	18012	2.09745	1	1	0.997444
UP_SEQ_FEATURE	repeat:Solcar 1	7	0.429448	0.150951	SLC25A37, SLC25A3, SLC25A17, UCP3, SLC25A30, SLC25A34, SLC25A47	1279	51	18012	1.93294	1	1	0.997444
UP_SEQ_FEATURE	repeat:Solcar 2	7	0.429448	0.150951	SLC25A37, SLC25A3, SLC25A17, UCP3, SLC25A30, SLC25A34, SLC25A47	1279	51	18012	1.93294	1	1	0.997444
INTERPRO	IPR002067:Mitochondrial carrier protein	3	0.184049	0.509115	SLC25A17, SLC25A30, SLC25A47	1335	26	20594	1.77995	1	1	0.98858
GOTERM_MF_DIRECT	GO:0003735~structural constituent of ribosome	17	1.04294	0.790241	SLC25A3, ITGAM, MRPS22, MRPL12, SLC25A27, SLC25A37, SLC25A17, RPS16, UCP3, SLC25A30, RPL36, RPLP2, RPL22L1, SLC25A34, RPL29, SLC25A47, RPL19	1250	264	17446	0.898733	1	1	0.970691
GOTERM_BP_DIRECT	GO:0006412~translation	22	1.34969	0.945452	SLC25A3, ITGAM, GFM2, EIF2S2, MRPL12, YARS2, RBM3, SLC25A27, SLC25A37, SLC25A17, RPS16, UCP3, SLC25A30, RPL36, RPL22L1, SLC25A34, RPL29, EEF1E1, SLC25A47, FARSB, RPL19, METTL17	1282	401	18082	0.773814	1	1	0.989247
Annotation Cluster 113	Enrichment Score: 0.7025878142170636
Category	Term	Count	%	PValue	Genes	List Total	Pop Hits	Pop Total	Fold Enrichment	Bonferroni	Benjamini	FDR
UP_SEQ_FEATURE	domain:Cadherin 1	9	0.552147	0.0604643	CDH3, CLSTN3, CDH1, CDH13, CDHR5, CDH16, CDH9, CELSR3, DSC3	1279	60	18012	2.11243	1	1	0.997444
UP_SEQ_FEATURE	domain:Cadherin 2	9	0.552147	0.0604643	CDH3, CLSTN3, CDH1, CDH13, CDHR5, CDH16, CDH9, CELSR3, DSC3	1279	60	18012	2.11243	1	1	0.997444
INTERPRO	IPR014868:Cadherin prodomain	3	0.184049	0.0708156	CDH1, CDH13, DSC3	1335	7	20594	6.61124	1	1	0.98858
SMART	SM01055:SM01055	3	0.184049	0.0779543	CDH1, CDH13, DSC3	714	7	10425	6.2575	1	1	0.997268
UP_SEQ_FEATURE	domain:Cadherin 4	8	0.490798	0.0998365	CDH3, CDH1, CDH13, CDHR5, CDH16, CDH9, CELSR3, DSC3	1279	56	18012	2.01184	1	1	0.997444
UP_SEQ_FEATURE	domain:Cadherin 3	8	0.490798	0.107244	CDH3, CDH1, CDH13, CDHR5, CDH16, CDH9, CELSR3, DSC3	1279	57	18012	1.97654	1	1	0.997444
UP_SEQ_FEATURE	domain:Cadherin 5	7	0.429448	0.131556	CDH3, CDH1, CDH13, CDH16, CDH9, CELSR3, DSC3	1279	49	18012	2.01184	1	1	0.997444
GOTERM_BP_DIRECT	GO:0016339~calcium-dependent cell-cell adhesion via plasma membrane cell adhesion molecules	4	0.245399	0.147614	CDH1, CDH13, CDH16, AJUBA	1282	19	18082	2.96937	1	1	0.989247
INTERPRO	IPR000233:Cadherin, cytoplasmic domain	4	0.245399	0.218111	CDH3, CDH1, CDH9, DSC3	1335	25	20594	2.46819	1	1	0.98858
INTERPRO	IPR027397:Catenin binding domain	4	0.245399	0.325467	CDH3, CDH1, CDH9, DSC3	1335	31	20594	1.99048	1	1	0.98858
INTERPRO	IPR015919:Cadherin-like	10	0.613497	0.44014	CDH3, SGCA, CLSTN3, CDH1, CDH13, CDHR5, CDH16, CDH9, CELSR3, DSC3	1335	127	20594	1.21466	1	1	0.98858
INTERPRO	IPR002126:Cadherin	9	0.552147	0.566033	CDH3, CLSTN3, CDH1, CDH13, CDHR5, CDH16, CDH9, CELSR3, DSC3	1335	125	20594	1.11069	1	1	0.98858
SMART	SM00112:CA	9	0.552147	0.619893	CDH3, CLSTN3, CDH1, CDH13, CDHR5, CDH16, CDH9, CELSR3, DSC3	714	124	10425	1.05974	1	1	0.997268
INTERPRO	IPR020894:Cadherin conserved site	7	0.429448	0.762827	CDH3, CDH1, CDH13, CDHR5, CDH9, CELSR3, DSC3	1335	115	20594	0.938987	1	1	0.98858
GOTERM_BP_DIRECT	GO:0007156~homophilic cell adhesion via plasma membrane adhesion molecules	10	0.613497	0.824049	CDH3, CADM4, CLSTN3, CDH1, CDH13, CDHR5, CDH16, CDH9, CELSR3, DSC3	1282	163	18082	0.865308	1	1	0.989247
Annotation Cluster 114	Enrichment Score: 0.69960817506
Category	Term	Count	%	PValue	Genes	List Total	Pop Hits	Pop Total	Fold Enrichment	Bonferroni	Benjamini	FDR
UP_KEYWORDS	Metalloprotease	15	0.920245	0.0624529	CPA3, LMLN, CPA2, CPA1, ENPEP, ACE, CPB1, MME, IDE, KEL, MEP1B, MEP1A, ANPEP, CPXM1, TRABD2B	1414	143	22680	1.68248	1	0.224558	0.177227
GOTERM_MF_DIRECT	GO:0008237~metallopeptidase activity	16	0.981595	0.172238	CPA3, LMLN, CPA2, CPA1, ENPEP, ACE, MME, IDE, TMEM27, KEL, MEP1B, MEP1A, ANPEP, CPXM1, TRABD2B, PAPPA2	1250	160	17446	1.39568	1	1	0.970691
UP_SEQ_FEATURE	metal ion-binding site:Zinc; catalytic	12	0.736196	0.22341	LMLN, CAR3, CPA2, CPA1, ENPEP, APOBEC2, KEL, MME, MEP1B, MEP1A, ANPEP, CAR12	1279	119	18012	1.42012	1	1	0.997444
GOTERM_MF_DIRECT	GO:0004222~metalloendopeptidase activity	9	0.552147	0.661883	LMLN, KEL, MME, MEP1B, GM4787, MEP1A, IDE, TRABD2B, PAPPA2	1250	123	17446	1.02123	1	1	0.970691
Annotation Cluster 115	Enrichment Score: 0.6883825693418182
Category	Term	Count	%	PValue	Genes	List Total	Pop Hits	Pop Total	Fold Enrichment	Bonferroni	Benjamini	FDR
UP_SEQ_FEATURE	site:Stutter	7	0.429448	0.023228	KRT19, DES, KRT18, KRT14, LMNA, KRT8, KRT7	1279	32	18012	3.08063	1	1	0.997444
UP_SEQ_FEATURE	region of interest:Necessary for interaction with PNN	3	0.184049	0.0274081	KRT19, KRT18, KRT8	1279	4	18012	10.5622	1	1	0.997444
GOTERM_MF_DIRECT	GO:0005198~structural molecule activity	24	1.47239	0.0815034	A, LAD1, SCARA3, ANXA1, KRT8, CLTB, KRT23, KRT7, CLDN2, EVPL, CLDN6, CLDN5, CLDN10, CLDN4, KRT19, DES, CLDN3, KRT18, CLDN15, CLDN8, LMNA, KRT14, CLDN7, CLDN19	1250	236	17446	1.41934	1	0.966286	0.937311
INTERPRO	IPR018039:Intermediate filament protein, conserved site	8	0.490798	0.0983148	KRT19, DES, KRT18, KRT14, LMNA, KRT8, KRT23, KRT7	1335	61	20594	2.02311	1	1	0.98858
UP_KEYWORDS	Intermediate filament	8	0.490798	0.185471	KRT19, DES, KRT18, KRT14, LMNA, KRT8, KRT23, KRT7	1414	75	22680	1.71089	1	0.471406	0.372046
UP_SEQ_FEATURE	region of interest:Coil 1A	8	0.490798	0.185986	KRT19, DES, KRT18, KRT14, LMNA, KRT8, KRT23, KRT7	1279	66	18012	1.70702	1	1	0.997444
UP_SEQ_FEATURE	region of interest:Coil 1B	8	0.490798	0.185986	KRT19, DES, KRT18, KRT14, LMNA, KRT8, KRT23, KRT7	1279	66	18012	1.70702	1	1	0.997444
UP_SEQ_FEATURE	region of interest:Linker 1	8	0.490798	0.185986	KRT19, DES, KRT18, KRT14, LMNA, KRT8, KRT23, KRT7	1279	66	18012	1.70702	1	1	0.997444
UP_SEQ_FEATURE	region of interest:Rod	8	0.490798	0.195932	KRT19, DES, KRT18, KRT14, LMNA, KRT8, KRT23, KRT7	1279	67	18012	1.68154	1	1	0.997444
UP_SEQ_FEATURE	region of interest:Head	8	0.490798	0.216427	KRT19, DES, KRT18, KRT14, LMNA, KRT8, KRT23, KRT7	1279	69	18012	1.6328	1	1	0.997444
INTERPRO	IPR009053:Prefoldin	4	0.245399	0.218111	KRT19, KRT14, KRT7, PDRG1	1335	25	20594	2.46819	1	1	0.98858
SMART	SM01391:SM01391	8	0.490798	0.220614	KRT19, DES, KRT18, KRT14, LMNA, KRT8, KRT23, KRT7	714	72	10425	1.62232	1	1	0.997268
INTERPRO	IPR001664:Intermediate filament protein	8	0.490798	0.221007	KRT19, DES, KRT18, KRT14, LMNA, KRT8, KRT23, KRT7	1335	76	20594	1.62381	1	1	0.98858
UP_SEQ_FEATURE	region of interest:Coil 2	7	0.429448	0.251335	KRT19, KRT18, KRT14, LMNA, KRT8, KRT23, KRT7	1279	60	18012	1.643	1	1	0.997444
UP_SEQ_FEATURE	region of interest:Linker 12	7	0.429448	0.251335	KRT19, DES, KRT18, KRT14, KRT8, KRT23, KRT7	1279	60	18012	1.643	1	1	0.997444
INTERPRO	IPR002957:Keratin, type I	4	0.245399	0.343604	KRT19, KRT18, KRT14, KRT23	1335	32	20594	1.92828	1	1	0.98858
GOTERM_CC_DIRECT	GO:0005882~intermediate filament	9	0.552147	0.564071	KRT19, DES, KRT18, KRT14, LMNA, KRT8, KRT23, KRT7, NME1	1359	117	19662	1.11292	1	1	0.921922
UP_SEQ_FEATURE	region of interest:Tail	6	0.368098	0.573106	DES, KRT18, KRT14, LMNA, KRT8, KRT7	1279	71	18012	1.1901	1	1	0.997444
UP_KEYWORDS	Keratin	6	0.368098	0.910232	KRT19, KRT18, KRT14, KRT8, KRT23, KRT7	1414	129	22680	0.746028	1	1	0.910232
GOTERM_CC_DIRECT	GO:0045095~keratin filament	4	0.245399	0.973932	KRT18, KRT14, KRT8, KRT7	1359	101	19662	0.57299	1	1	0.973932
Annotation Cluster 116	Enrichment Score: 0.6837451382883636
Category	Term	Count	%	PValue	Genes	List Total	Pop Hits	Pop Total	Fold Enrichment	Bonferroni	Benjamini	FDR
GOTERM_BP_DIRECT	GO:0019886~antigen processing and presentation of exogenous peptide antigen via MHC class II	8	0.490798	1.94144e-05	CD74, H2-EB1, FCER1G, UNC93B1, FCGR2B, CTSE, H2-AA, H2-AB1	1282	14	18082	8.05973	0.0830352	0.00368291	0.0036425
GOTERM_CC_DIRECT	GO:0042613~MHC class II protein complex	4	0.245399	0.0451887	CD74, H2-EB1, H2-AA, H2-AB1	1359	12	19662	4.82266	1	0.367571	0.338364
GOTERM_BP_DIRECT	GO:0019882~antigen processing and presentation	8	0.490798	0.0853555	RAB32, CD74, H2-EB1, UNC93B1, H2-AA, CTSS, H2-D1, H2-AB1	1282	54	18082	2.08956	1	1	0.989247
KEGG_PATHWAY	mmu05321:Inflammatory bowel disease (IBD)	9	0.552147	0.114006	H2-EB1, TGFB1, STAT1, IL23R, RORC, NFATC1, H2-AA, TLR4, H2-AB1	641	59	7691	1.83027	1	0.483663	0.430115
UP_SEQ_FEATURE	region of interest:Connecting peptide	6	0.368098	0.129019	H2-T23, H2-EB1, PLAU, H2-AA, H2-D1, H2-AB1	1279	38	18012	2.22361	1	1	0.997444
GOTERM_BP_DIRECT	GO:0002504~antigen processing and presentation of peptide or polysaccharide antigen via MHC class II	3	0.184049	0.129582	H2-EB1, H2-AA, H2-AB1	1282	9	18082	4.70151	1	1	0.989247
KEGG_PATHWAY	mmu04612:Antigen processing and presentation	11	0.674847	0.141664	H2-T24, H2-T23, CD74, CD4, H2-EB1, HSP90AA1, CTSL, H2-AA, CTSS, H2-D1, H2-AB1	641	82	7691	1.60955	1	0.536024	0.476679
UP_KEYWORDS	MHC II	3	0.184049	0.146957	H2-EB1, H2-AA, H2-AB1	1414	11	22680	4.37444	1	0.412834	0.32582
INTERPRO	IPR014745:MHC class II, alpha/beta chain, N-terminal	3	0.184049	0.156535	H2-EB1, H2-AA, H2-AB1	1335	11	20594	4.20715	1	1	0.98858
INTERPRO	IPR011162:MHC classes I/II-like antigen recognition protein	8	0.490798	0.158102	H2-T24, H2-T23, PROCR, H2-EB1, H2-Q4, H2-AA, H2-D1, H2-AB1	1335	69	20594	1.78855	1	1	0.98858
KEGG_PATHWAY	mmu05140:Leishmaniasis	9	0.552147	0.159926	H2-EB1, ITGAM, TGFB1, STAT1, PTPN6, H2-AA, TLR4, H2-AB1, MAPK13	641	64	7691	1.68728	1	0.589201	0.523968
GOTERM_MF_DIRECT	GO:0042605~peptide antigen binding	6	0.368098	0.217689	H2-T24, H2-T23, H2-Q4, H2-AA, H2-D1, H2-AB1	1250	45	17446	1.86091	1	1	0.970691
GOTERM_MF_DIRECT	GO:0030881~beta-2-microglobulin binding	3	0.184049	0.237604	H2-T23, H2-Q4, H2-D1	1250	13	17446	3.2208	1	1	0.970691
KEGG_PATHWAY	mmu05323:Rheumatoid arthritis	10	0.613497	0.240635	H2-EB1, TGFB1, CTSL, ATP6V0A4, H2-AA, ATP6V0D2, TLR4, H2-AB1, VEGFA, ATP6V1B1	641	82	7691	1.46322	1	0.774457	0.688713
UP_SEQ_FEATURE	domain:Ig-like C1-type	5	0.306748	0.250255	H2-T23, H2-EB1, H2-AA, H2-D1, H2-AB1	1279	36	18012	1.95596	1	1	0.997444
KEGG_PATHWAY	mmu04940:Type I diabetes mellitus	8	0.490798	0.255158	H2-T24, H2-T23, H2-EB1, PTPRN, H2-AA, H2-D1, H2-AB1, HSPD1	641	62	7691	1.54819	1	0.793826	0.705938
GOTERM_CC_DIRECT	GO:0042612~MHC class I protein complex	3	0.184049	0.304094	H2-T23, H2-Q4, H2-D1	1359	16	19662	2.71275	1	1	0.921922
INTERPRO	IPR003006:Immunoglobulin/major histocompatibility complex, conserved site	8	0.490798	0.312007	H2-T24, H2-T23, H2-EB1, H2-Q4, NRCAM, H2-AA, H2-D1, H2-AB1	1335	85	20594	1.45188	1	1	0.98858
KEGG_PATHWAY	mmu05310:Asthma	4	0.245399	0.322306	H2-EB1, FCER1G, H2-AA, H2-AB1	641	24	7691	1.99974	1	0.893522	0.794597
KEGG_PATHWAY	mmu05416:Viral myocarditis	9	0.552147	0.334797	H2-T24, H2-T23, H2-EB1, SGCA, H2-AA, H2-D1, SGCG, H2-AB1, MYH7	641	79	7691	1.36691	1	0.897996	0.798575
KEGG_PATHWAY	mmu05145:Toxoplasmosis	11	0.674847	0.376106	LAMA5, H2-EB1, TGFB1, CHUK, STAT1, LAMC2, H2-AA, LDLR, TLR4, H2-AB1, MAPK13	641	105	7691	1.25698	1	0.95736	0.851367
UP_SEQ_FEATURE	region of interest:Alpha-1	3	0.184049	0.420059	H2-T23, H2-AA, H2-D1	1279	20	18012	2.11243	1	1	0.997444
UP_SEQ_FEATURE	region of interest:Alpha-2	3	0.184049	0.420059	H2-T23, H2-AA, H2-D1	1279	20	18012	2.11243	1	1	0.997444
KEGG_PATHWAY	mmu05332:Graft-versus-host disease	6	0.368098	0.437655	H2-T24, H2-T23, H2-EB1, H2-AA, H2-D1, H2-AB1	641	52	7691	1.38444	1	1	0.892473
KEGG_PATHWAY	mmu04672:Intestinal immune network for IgA production	5	0.306748	0.467159	H2-EB1, TGFB1, CXCR4, H2-AA, H2-AB1	641	42	7691	1.42839	1	1	0.892473
GOTERM_BP_DIRECT	GO:0002474~antigen processing and presentation of peptide antigen via MHC class I	4	0.245399	0.474291	H2-T24, H2-T23, H2-Q4, H2-D1	1282	36	18082	1.56717	1	1	0.989247
KEGG_PATHWAY	mmu05330:Allograft rejection	6	0.368098	0.503715	H2-T24, H2-T23, H2-EB1, H2-AA, H2-D1, H2-AB1	641	56	7691	1.28555	1	1	0.892473
INTERPRO	IPR011161:MHC class I-like antigen recognition	5	0.306748	0.52313	H2-T24, H2-T23, PROCR, H2-Q4, H2-D1	1335	58	20594	1.32985	1	1	0.98858
INTERPRO	IPR001039:MHC class I, alpha chain, alpha1/alpha2	4	0.245399	0.564773	H2-T24, H2-T23, H2-Q4, H2-D1	1335	45	20594	1.37122	1	1	0.98858
INTERPRO	IPR003597:Immunoglobulin C1-set	7	0.429448	0.645092	H2-T24, H2-T23, H2-EB1, H2-Q4, H2-AA, H2-D1, H2-AB1	1335	101	20594	1.06914	1	1	0.98858
SMART	SM00407:IGc1	7	0.429448	0.669177	H2-T24, H2-T23, H2-EB1, H2-Q4, H2-AA, H2-D1, H2-AB1	714	98	10425	1.04292	1	1	0.997268
KEGG_PATHWAY	mmu05320:Autoimmune thyroid disease	6	0.368098	0.715114	H2-T24, H2-T23, H2-EB1, H2-AA, H2-D1, H2-AB1	641	71	7691	1.01395	1	1	0.892473
KEGG_PATHWAY	mmu05168:Herpes simplex infection	12	0.736196	0.965465	H2-T24, PER2, H2-T23, CD74, H2-EB1, CHUK, STAT1, H2-AA, SRSF7, H2-D1, GLTSCR2, H2-AB1	641	208	7691	0.692218	1	1	0.965465
Annotation Cluster 117	Enrichment Score: 0.6757728701635137
Category	Term	Count	%	PValue	Genes	List Total	Pop Hits	Pop Total	Fold Enrichment	Bonferroni	Benjamini	FDR
UP_KEYWORDS	Chloride	10	0.613497	0.0226416	CLIC5, NPR1, AMY2A3, FXYD1, AMY2A5, CLCNKB, AMY1, SLC26A6, CTSC, CFTR	1414	67	22680	2.39397	0.999943	0.0972399	0.0767444
GOTERM_BP_DIRECT	GO:0006821~chloride transport	10	0.613497	0.11202	SLC12A3, CLIC5, FXYD1, SLC12A1, WNK4, BSND, CLCNKB, TSPO, SLC26A6, CFTR	1282	80	18082	1.76307	1	1	0.989247
UP_KEYWORDS	Chloride channel	5	0.306748	0.321643	CLIC5, FXYD1, CLCNKB, SLC26A6, CFTR	1414	46	22680	1.74344	1	0.63584	0.501822
GOTERM_CC_DIRECT	GO:0034707~chloride channel complex	5	0.306748	0.393754	CLIC5, FXYD1, CLCNKB, SLC26A6, CFTR	1359	46	19662	1.57261	1	1	0.921922
GOTERM_MF_DIRECT	GO:0005254~chloride channel activity	6	0.368098	0.473588	CLIC5, FXYD1, BSND, CLCNKB, SLC26A6, CFTR	1250	63	17446	1.32922	1	1	0.970691
GOTERM_BP_DIRECT	GO:1902476~chloride transmembrane transport	4	0.245399	0.579644	CLIC5, BSND, CLCNKB, CFTR	1282	42	18082	1.34329	1	1	0.989247
Annotation Cluster 118	Enrichment Score: 0.6699611736589779
Category	Term	Count	%	PValue	Genes	List Total	Pop Hits	Pop Total	Fold Enrichment	Bonferroni	Benjamini	FDR
INTERPRO	IPR017975:Tubulin, conserved site	4	0.245399	0.136146	TUBA1C, TUBB6, TUBD1, TUBG1	1335	20	20594	3.08524	1	1	0.98858
INTERPRO	IPR003008:Tubulin/FtsZ, GTPase domain	4	0.245399	0.151616	TUBA1C, TUBB6, TUBD1, TUBG1	1335	21	20594	2.93833	1	1	0.98858
INTERPRO	IPR008280:Tubulin/FtsZ, C-terminal	4	0.245399	0.151616	TUBA1C, TUBB6, TUBD1, TUBG1	1335	21	20594	2.93833	1	1	0.98858
INTERPRO	IPR000217:Tubulin	4	0.245399	0.151616	TUBA1C, TUBB6, TUBD1, TUBG1	1335	21	20594	2.93833	1	1	0.98858
INTERPRO	IPR023123:Tubulin, C-terminal	4	0.245399	0.151616	TUBA1C, TUBB6, TUBD1, TUBG1	1335	21	20594	2.93833	1	1	0.98858
SMART	SM00864:SM00864	4	0.245399	0.153066	TUBA1C, TUBB6, TUBD1, TUBG1	714	20	10425	2.92017	1	1	0.997268
INTERPRO	IPR018316:Tubulin/FtsZ, 2-layer sandwich domain	3	0.184049	0.37509	TUBA1C, TUBB6, TUBG1	1335	20	20594	2.31393	1	1	0.98858
SMART	SM00865:SM00865	3	0.184049	0.401627	TUBA1C, TUBB6, TUBG1	714	20	10425	2.19013	1	1	0.997268
GOTERM_BP_DIRECT	GO:0007017~microtubule-based process	4	0.245399	0.563022	TUBA1C, TUBB6, TUBD1, TUBG1	1282	41	18082	1.37605	1	1	0.989247
Annotation Cluster 119	Enrichment Score: 0.6640999021568524
Category	Term	Count	%	PValue	Genes	List Total	Pop Hits	Pop Total	Fold Enrichment	Bonferroni	Benjamini	FDR
GOTERM_BP_DIRECT	GO:0007229~integrin-mediated signaling pathway	14	0.858896	0.0138271	LAMA5, FCER1G, ITGAM, SYK, ITGB4, ITGA2, APOA1, GAB2, CTGF, ITGA8, ITGB8, ITGB1BP1, ITGB6, ILKAP	1282	93	18082	2.12326	1	0.399845	0.395457
GOTERM_BP_DIRECT	GO:0048333~mesodermal cell differentiation	4	0.245399	0.0380851	BMP4, ITGB4, ITGA2, ITGA8	1282	11	18082	5.12892	1	0.72055	0.712643
GOTERM_CC_DIRECT	GO:0008305~integrin complex	5	0.306748	0.0899919	ITGAM, ITGB4, ITGA2, ITGA8, ITGB6	1359	25	19662	2.8936	1	0.631838	0.581632
INTERPRO	IPR002035:von Willebrand factor, type A	11	0.674847	0.107508	VIT, CPNE8, ITIH3, ITGAM, ITGB4, ITGA2, HMCN2, ITGB8, COL6A5, ITGB6, MDN1	1335	99	20594	1.71402	1	1	0.98858
UP_KEYWORDS	Integrin	7	0.429448	0.110449	ITGAM, ITGB4, ITGA2, ITGA8, ITGB8, ITGB6, ILKAP	1414	53	22680	2.11844	1	0.336478	0.265558
INTERPRO	IPR018184:Integrin alpha chain, C-terminal cytoplasmic region, conserved site	3	0.184049	0.302551	ITGAM, ITGA2, ITGA8	1335	17	20594	2.72227	1	1	0.98858
INTERPRO	IPR000413:Integrin alpha chain	3	0.184049	0.326992	ITGAM, ITGA2, ITGA8	1335	18	20594	2.57104	1	1	0.98858
INTERPRO	IPR013517:FG-GAP repeat	3	0.184049	0.326992	ITGAM, ITGA2, ITGA8	1335	18	20594	2.57104	1	1	0.98858
INTERPRO	IPR013649:Integrin alpha-2	3	0.184049	0.326992	ITGAM, ITGA2, ITGA8	1335	18	20594	2.57104	1	1	0.98858
UP_SEQ_FEATURE	domain:VWFA	6	0.368098	0.336878	CPNE8, ITIH3, ITGAM, ITGB4, ITGA2, ITGB6	1279	54	18012	1.56476	1	1	0.997444
UP_SEQ_FEATURE	repeat:FG-GAP 4	3	0.184049	0.342287	ITGAM, ITGA2, ITGA8	1279	17	18012	2.48521	1	1	0.997444
UP_SEQ_FEATURE	repeat:FG-GAP 5	3	0.184049	0.342287	ITGAM, ITGA2, ITGA8	1279	17	18012	2.48521	1	1	0.997444
UP_SEQ_FEATURE	repeat:FG-GAP 6	3	0.184049	0.342287	ITGAM, ITGA2, ITGA8	1279	17	18012	2.48521	1	1	0.997444
UP_SEQ_FEATURE	repeat:FG-GAP 7	3	0.184049	0.342287	ITGAM, ITGA2, ITGA8	1279	17	18012	2.48521	1	1	0.997444
UP_SEQ_FEATURE	repeat:FG-GAP 1	3	0.184049	0.342287	ITGAM, ITGA2, ITGA8	1279	17	18012	2.48521	1	1	0.997444
UP_SEQ_FEATURE	repeat:FG-GAP 2	3	0.184049	0.342287	ITGAM, ITGA2, ITGA8	1279	17	18012	2.48521	1	1	0.997444
UP_SEQ_FEATURE	repeat:FG-GAP 3	3	0.184049	0.342287	ITGAM, ITGA2, ITGA8	1279	17	18012	2.48521	1	1	0.997444
INTERPRO	IPR013519:Integrin alpha beta-propellor	3	0.184049	0.351196	ITGAM, ITGA2, ITGA8	1335	19	20594	2.43572	1	1	0.98858
SMART	SM00327:VWA	7	0.429448	0.357659	VIT, CPNE8, ITIH3, ITGAM, ITGA2, COL6A5, MDN1	714	71	10425	1.43952	1	1	0.997268
SMART	SM00191:Int_alpha	3	0.184049	0.376771	ITGAM, ITGA2, ITGA8	714	19	10425	2.3054	1	1	0.997268
Annotation Cluster 120	Enrichment Score: 0.6525186156184073
Category	Term	Count	%	PValue	Genes	List Total	Pop Hits	Pop Total	Fold Enrichment	Bonferroni	Benjamini	FDR
INTERPRO	IPR002048:EF-hand domain	21	1.28834	0.0877742	RYR1, S100G, RYR2, ACTN3, S100A1, ACTN2, TNNC1, TESC, TNNC2, SPTA1, MYLPF, RCN3, EHD3, RCN1, CALB1, VSNL1, MYL1, MYL2, MYL3, S100A4, PLCH1	1335	223	20594	1.45269	1	1	0.98858
UP_SEQ_FEATURE	domain:EF-hand 2	18	1.10429	0.107681	S100G, ACTN3, S100A1, ACTN2, TNNC1, TNNC2, SPTA1, MYLPF, RCN3, RCN1, CALB1, VSNL1, MYL1, SMOC1, MYL2, MYL3, S100A4, PLCH1	1279	173	18012	1.46527	1	1	0.997444
UP_SEQ_FEATURE	domain:EF-hand 3	11	0.674847	0.110418	SPTA1, MYLPF, RCN3, RCN1, CALB1, VSNL1, MYL1, MYL2, TNNC1, TNNC2, MYL3	1279	91	18012	1.70233	1	1	0.997444
UP_SEQ_FEATURE	domain:EF-hand 1	18	1.10429	0.111895	S100G, ACTN3, S100A1, ACTN2, TNNC1, TNNC2, SPTA1, MYLPF, RCN3, RCN1, CALB1, VSNL1, MYL1, SMOC1, MYL2, MYL3, S100A4, PLCH1	1279	174	18012	1.45685	1	1	0.997444
SMART	SM00054:EFh	15	0.920245	0.120192	S100G, ACTN3, S100A1, ACTN2, TNNC1, TESC, TNNC2, MYLPF, RCN3, RCN1, CALB1, VSNL1, MYL2, S100A4, PLCH1	714	145	10425	1.51043	1	1	0.997268
UP_SEQ_FEATURE	calcium-binding region:4	4	0.245399	0.13127	RCN3, RCN1, CALB1, TNNC2	1279	18	18012	3.12953	1	1	0.997444
INTERPRO	IPR011992:EF-hand-like domain	23	1.41104	0.171034	RYR1, S100G, RYR2, ACTN3, S100A1, STAT1, ACTN2, TNNC1, TESC, TNNC2, SPTA1, MYLPF, RCN3, EHD3, RCN1, CALB1, VSNL1, MYL1, SMOC1, MYL2, MYL3, S100A4, PLCH1	1335	273	20594	1.29964	1	1	0.98858
INTERPRO	IPR018247:EF-Hand 1, calcium-binding site	15	0.920245	0.244403	S100G, S100A1, TNNC1, TESC, TNNC2, MYLPF, RCN3, EHD3, RCN1, CALB1, VSNL1, SMOC1, MYL2, S100A4, PLCH1	1335	175	20594	1.32225	1	1	0.98858
UP_SEQ_FEATURE	domain:EF-hand 5	3	0.184049	0.26152	RCN3, RCN1, CALB1	1279	14	18012	3.01776	1	1	0.997444
UP_SEQ_FEATURE	calcium-binding region:3	5	0.306748	0.266219	RCN1, CALB1, VSNL1, TNNC1, TNNC2	1279	37	18012	1.90309	1	1	0.997444
UP_SEQ_FEATURE	domain:EF-hand 4	6	0.368098	0.408802	RCN3, RCN1, CALB1, VSNL1, TNNC1, TNNC2	1279	59	18012	1.43216	1	1	0.997444
COG_ONTOLOGY	Signal transduction mechanisms / Cytoskeleton / Cell division and chromosome partitioning / General function prediction only	5	0.306748	0.453459	MYLPF, RCN3, VSNL1, MYL2, TESC	150	49	2126	1.44626	0.999999	1	1
UP_SEQ_FEATURE	calcium-binding region:2	7	0.429448	0.827583	SPTA1, RCN3, CALB1, VSNL1, TNNC1, SMOC1, TNNC2	1279	114	18012	0.864738	1	1	0.997444
UP_SEQ_FEATURE	calcium-binding region:1	7	0.429448	0.89033	SPTA1, RCN1, CALB1, VSNL1, TNNC1, SMOC1, TNNC2	1279	126	18012	0.782382	1	1	0.997444
Annotation Cluster 121	Enrichment Score: 0.6501668109258543
Category	Term	Count	%	PValue	Genes	List Total	Pop Hits	Pop Total	Fold Enrichment	Bonferroni	Benjamini	FDR
INTERPRO	IPR001134:Netrin domain	4	0.245399	0.167608	SFRP4, TIMP2, NTN4, NTN1	1335	22	20594	2.80477	1	1	0.98858
UP_SEQ_FEATURE	domain:NTR	4	0.245399	0.183633	SFRP4, TIMP2, NTN4, NTN1	1279	21	18012	2.68245	1	1	0.997444
INTERPRO	IPR008993:Tissue inhibitor of metalloproteinases-like, OB-fold	4	0.245399	0.200915	SFRP4, TIMP2, NTN4, NTN1	1335	24	20594	2.57104	1	1	0.98858
SMART	SM00643:C345C	3	0.184049	0.299993	SFRP4, NTN4, NTN1	714	16	10425	2.73766	1	1	0.997268
INTERPRO	IPR018933:Netrin module, non-TIMP type	3	0.184049	0.302551	SFRP4, NTN4, NTN1	1335	17	20594	2.72227	1	1	0.98858
Annotation Cluster 122	Enrichment Score: 0.6290896497353702
Category	Term	Count	%	PValue	Genes	List Total	Pop Hits	Pop Total	Fold Enrichment	Bonferroni	Benjamini	FDR
INTERPRO	IPR001283:Allergen V5/Tpx-1-related	3	0.184049	0.228698	CRISPLD2, PI16, CLEC18A	1335	14	20594	3.30562	1	1	0.98858
INTERPRO	IPR014044:CAP domain	3	0.184049	0.228698	CRISPLD2, PI16, CLEC18A	1335	14	20594	3.30562	1	1	0.98858
SMART	SM00198:SCP	3	0.184049	0.247861	CRISPLD2, PI16, CLEC18A	714	14	10425	3.12875	1	1	0.997268
Annotation Cluster 123	Enrichment Score: 0.6155218481737338
Category	Term	Count	%	PValue	Genes	List Total	Pop Hits	Pop Total	Fold Enrichment	Bonferroni	Benjamini	FDR
INTERPRO	IPR004367:Cyclin, C-terminal domain	4	0.245399	0.0934875	CCNE1, CCNF, CCNL2, CCNL1	1335	17	20594	3.6297	1	1	0.98858
SMART	SM01332:SM01332	4	0.245399	0.105878	CCNE1, CCNF, CCNL2, CCNL1	714	17	10425	3.43549	1	1	0.997268
GOTERM_CC_DIRECT	GO:0000307~cyclin-dependent protein kinase holoenzyme complex	4	0.245399	0.156388	CDKN1A, CCNE1, CCNL2, CCNL1	1359	20	19662	2.8936	1	0.891547	0.820705
UP_KEYWORDS	Cyclin	5	0.306748	0.264717	CDKN1A, CCNE1, CCNF, CCNL2, CCNL1	1414	42	22680	1.90948	1	0.579663	0.457486
INTERPRO	IPR006671:Cyclin, N-terminal	4	0.245399	0.307325	CCNE1, CCNF, CCNL2, CCNL1	1335	30	20594	2.05683	1	1	0.98858
GOTERM_MF_DIRECT	GO:0016538~cyclin-dependent protein serine/threonine kinase regulator activity	3	0.184049	0.319454	CCNE1, CCNL2, CCNL1	1250	16	17446	2.6169	1	1	0.970691
SMART	SM00385:CYCLIN	4	0.245399	0.375997	CCNE1, CCNF, CCNL2, CCNL1	714	32	10425	1.82511	1	1	0.997268
GOTERM_BP_DIRECT	GO:0000079~regulation of cyclin-dependent protein serine/threonine kinase activity	3	0.184049	0.393856	CDKN1A, CCNL2, CCNL1	1282	19	18082	2.22703	1	1	0.989247
INTERPRO	IPR013763:Cyclin-like	4	0.245399	0.484427	CCNE1, CCNF, CCNL2, CCNL1	1335	40	20594	1.54262	1	1	0.98858
Annotation Cluster 124	Enrichment Score: 0.6066316546364764
Category	Term	Count	%	PValue	Genes	List Total	Pop Hits	Pop Total	Fold Enrichment	Bonferroni	Benjamini	FDR
GOTERM_BP_DIRECT	GO:0031018~endocrine pancreas development	6	0.368098	0.16203	ANXA1, HNF4A, HNF1B, IL6RA, HNF1A, GCK	1282	41	18082	2.06408	1	1	0.989247
GOTERM_BP_DIRECT	GO:0050796~regulation of insulin secretion	6	0.368098	0.237958	PER2, SREBF1, CPT1A, HNF4A, HNF1A, GCK	1282	47	18082	1.80058	1	1	0.989247
KEGG_PATHWAY	mmu04950:Maturity onset diabetes of the young	4	0.245399	0.392654	HNF4A, HNF1B, HNF1A, GCK	641	27	7691	1.77755	1	0.981634	0.872953
Annotation Cluster 125	Enrichment Score: 0.6048834163146259
Category	Term	Count	%	PValue	Genes	List Total	Pop Hits	Pop Total	Fold Enrichment	Bonferroni	Benjamini	FDR
UP_SEQ_FEATURE	binding site:FAD; via amide nitrogen and carbonyl oxygen	3	0.184049	0.129914	DAO, AIFM1, XDH	1279	9	18012	4.69429	1	1	0.997444
UP_SEQ_FEATURE	nucleotide phosphate-binding region:FAD	7	0.429448	0.239318	SQLE, DAO, AIFM1, ACADM, NOS1, PPOX, XDH	1279	59	18012	1.67085	1	1	0.997444
UP_SEQ_FEATURE	binding site:FAD	3	0.184049	0.492854	DAO, AIFM1, XDH	1279	23	18012	1.8369	1	1	0.997444
Annotation Cluster 126	Enrichment Score: 0.600486182668179
Category	Term	Count	%	PValue	Genes	List Total	Pop Hits	Pop Total	Fold Enrichment	Bonferroni	Benjamini	FDR
GOTERM_CC_DIRECT	GO:0000228~nuclear chromosome	9	0.552147	0.028021	HIST1H4A, H3F3B, FIGNL1, HIST2H4, HIST1H3F, AIRN, HIST1H4D, SPIDR, HIST1H3E	1359	53	19662	2.45683	1	0.256028	0.235684
KEGG_PATHWAY	mmu05322:Systemic lupus erythematosus	20	1.22699	0.0353263	C1QB, HIST1H2BN, C1QA, H2-EB1, C1RA, H3F3B, ACTN3, ACTN2, C8B, H2-AA, HIST1H4A, C1S1, HIST2H4, HIST1H3F, HIST1H2AF, SNRPD3, HIST1H4D, C1QC, HIST1H3E, H2-AB1	641	147	7691	1.63244	0.999958	0.20607	0.183255
UP_KEYWORDS	Citrullination	11	0.674847	0.0675459	HIST1H4A, H3F3B, HIST2H4, HIST1H3F, PADI2, MBP, HIST1H2AF, HIST1H4D, RPL19, HIST1H1C, HIST1H3E	1414	94	22680	1.87697	1	0.230737	0.182104
GOTERM_BP_DIRECT	GO:0032776~DNA methylation on cytosine	6	0.368098	0.0724308	HIST1H4A, H3F3B, HIST2H4, HIST1H3F, HIST1H4D, HIST1H3E	1282	32	18082	2.6446	1	0.995239	0.984317
GOTERM_BP_DIRECT	GO:0045815~positive regulation of gene expression, epigenetic	6	0.368098	0.0806218	HIST1H4A, H3F3B, HIST2H4, HIST1H3F, HIST1H4D, HIST1H3E	1282	33	18082	2.56446	1	1	0.989247
GOTERM_BP_DIRECT	GO:0006335~DNA replication-dependent nucleosome assembly	6	0.368098	0.0806218	HIST1H4A, HIST2H4, HIST1H3F, HIST1H4D, ASF1B, HIST1H3E	1282	33	18082	2.56446	1	1	0.989247
GOTERM_BP_DIRECT	GO:0006336~DNA replication-independent nucleosome assembly	5	0.306748	0.0966914	HIST1H4A, H3F3B, HIST2H4, HIST1H4D, ASF1B	1282	25	18082	2.8209	1	1	0.989247
GOTERM_BP_DIRECT	GO:0045653~negative regulation of megakaryocyte differentiation	4	0.245399	0.114767	HIST1H4A, HIST2H4, HIST1H4D, PF4	1282	17	18082	3.31871	1	1	0.989247
GOTERM_BP_DIRECT	GO:0000183~chromatin silencing at rDNA	7	0.429448	0.19228	TAF1D, HIST1H4A, H3F3B, HIST2H4, HIST1H3F, HIST1H4D, HIST1H3E	1282	55	18082	1.79512	1	1	0.989247
INTERPRO	IPR001951:Histone H4	3	0.184049	0.204271	HIST1H4A, HIST2H4, HIST1H4D	1335	13	20594	3.5599	1	1	0.98858
INTERPRO	IPR019809:Histone H4, conserved site	3	0.184049	0.204271	HIST1H4A, HIST2H4, HIST1H4D	1335	13	20594	3.5599	1	1	0.98858
SMART	SM00417:H4	3	0.184049	0.22186	HIST1H4A, HIST2H4, HIST1H4D	714	13	10425	3.36942	1	1	0.997268
UP_SEQ_FEATURE	chain:Histone H4	3	0.184049	0.23445	HIST1H4A, HIST2H4, HIST1H4D	1279	13	18012	3.24989	1	1	0.997444
GOTERM_BP_DIRECT	GO:0051290~protein heterotetramerization	6	0.368098	0.237958	HIST1H4A, HIST2H4, HIST1H3F, HIST1H4D, FARSB, HIST1H3E	1282	47	18082	1.80058	1	1	0.989247
INTERPRO	IPR004823:TATA box binding protein associated factor (TAF)	3	0.184049	0.253301	HIST1H4A, HIST2H4, HIST1H4D	1335	15	20594	3.08524	1	1	0.98858
SMART	SM00803:TAF	3	0.184049	0.27395	HIST1H4A, HIST2H4, HIST1H4D	714	15	10425	2.92017	1	1	0.997268
INTERPRO	IPR000164:Histone H3	3	0.184049	0.277955	H3F3B, HIST1H3F, HIST1H3E	1335	16	20594	2.89242	1	1	0.98858
SMART	SM00428:H3	3	0.184049	0.299993	H3F3B, HIST1H3F, HIST1H3E	714	16	10425	2.73766	1	1	0.997268
GOTERM_BP_DIRECT	GO:0006334~nucleosome assembly	10	0.613497	0.316394	HIST1H2BN, HIST1H4A, H3F3B, HIST2H4, HIST1H3F, HIST1H4D, NAP1L5, ASF1B, HIST1H1C, HIST1H3E	1282	104	18082	1.3562	1	1	0.989247
UP_SEQ_FEATURE	cross-link:Glycyl lysine isopeptide (Lys-Gly) (interchain with G-Cter in ubiquitin); alternate	3	0.184049	0.342287	HIST1H4A, HIST2H4, HIST1H4D	1279	17	18012	2.48521	1	1	0.997444
UP_KEYWORDS	Nucleosome core	8	0.490798	0.431824	HIST1H2BN, HIST1H4A, H3F3B, HIST2H4, HIST1H3F, HIST1H2AF, HIST1H4D, HIST1H3E	1414	100	22680	1.28317	1	0.778011	0.614028
GOTERM_MF_DIRECT	GO:0042393~histone binding	10	0.613497	0.532859	HIST1H4A, UHRF2, H3F3B, CTSL, HIST2H4, HIST1H3F, HIST1H4D, ASF1B, SNCA, HIST1H3E	1250	124	17446	1.12555	1	1	0.970691
INTERPRO	IPR009072:Histone-fold	9	0.552147	0.54744	ABTB2, HIST1H2BN, HIST1H4A, H3F3B, HIST2H4, HIST1H3F, HIST1H2AF, HIST1H4D, HIST1H3E	1335	123	20594	1.12875	1	1	0.98858
GOTERM_MF_DIRECT	GO:0031492~nucleosomal DNA binding	4	0.245399	0.570363	H3F3B, HIST1H3F, HMGN3, HIST1H3E	1250	41	17446	1.36164	1	1	0.970691
GOTERM_CC_DIRECT	GO:0000788~nuclear nucleosome	4	0.245399	0.593967	HIST1H2BN, H3F3B, HIST1H3F, HIST1H3E	1359	44	19662	1.31527	1	1	0.921922
GOTERM_CC_DIRECT	GO:0000786~nucleosome	8	0.490798	0.624032	HIST1H4A, H3F3B, HIST2H4, HIST1H3F, HIST1H2AF, HIST1H4D, HIST1H1C, HIST1H3E	1359	108	19662	1.0717	1	1	0.921922
GOTERM_BP_DIRECT	GO:0006352~DNA-templated transcription, initiation	3	0.184049	0.748271	HIST1H4A, HIST2H4, HIST1H4D	1282	37	18082	1.14361	1	1	0.989247
INTERPRO	IPR007125:Histone core	5	0.306748	0.769634	HIST1H2BN, H3F3B, HIST1H3F, HIST1H2AF, HIST1H3E	1335	80	20594	0.964139	1	1	0.98858
GOTERM_CC_DIRECT	GO:0000784~nuclear chromosome, telomeric region	8	0.490798	0.782184	HIST1H4A, H3F3B, PRKDC, HIST2H4, HIST1H3F, NABP1, HIST1H4D, HIST1H3E	1359	127	19662	0.91137	1	1	0.921922
KEGG_PATHWAY	mmu05034:Alcoholism	12	0.736196	0.955417	HIST1H2BN, MAP2K1, HIST1H4A, CREB3L3, H3F3B, NPY, HIST2H4, HIST1H3F, HIST1H2AF, HIST1H4D, HIST1H3E, CAMKK2	641	202	7691	0.712779	1	1	0.955417
UP_KEYWORDS	Chromosome	18	1.10429	0.973878	ZRANB3, HIST1H2BN, POLQ, H3F3B, ZWILCH, SETD1B, CENPB, HIST1H4A, CENPI, HIST2H4, DMC1, HIST1H3F, KNTC1, HIST1H2AF, BUB1, HIST1H4D, HIST1H3E, HIST1H1C	1414	409	22680	0.705899	1	1	0.973878
Annotation Cluster 127	Enrichment Score: 0.5940663554719421
Category	Term	Count	%	PValue	Genes	List Total	Pop Hits	Pop Total	Fold Enrichment	Bonferroni	Benjamini	FDR
UP_SEQ_FEATURE	repeat:8	10	0.613497	0.0273054	SRGN, LGALS3, SELPLG, PRX, CMYA5, ALMS1, PLIN4, APOA1, APOA4, APOE	1279	61	18012	2.30867	1	1	0.997444
UP_SEQ_FEATURE	repeat:10	8	0.490798	0.05624	SRGN, SELPLG, PRX, CMYA5, ALMS1, PLIN4, APOA1, APOA4	1279	49	18012	2.29925	1	1	0.997444
UP_SEQ_FEATURE	repeat:7	9	0.552147	0.121683	SRGN, LGALS3, SELPLG, PRX, CMYA5, ALMS1, PLIN4, APOA4, APOE	1279	70	18012	1.81066	1	1	0.997444
UP_SEQ_FEATURE	repeat:4	14	0.858896	0.126758	SRGN, SELPLG, APOA1, APOA4, ZFP628, LGALS3, ALMS1, PRX, CMYA5, PLIN4, SNRPD3, APOE, SRSF7, SNCA	1279	129	18012	1.52837	1	1	0.997444
UP_SEQ_FEATURE	repeat:9	7	0.429448	0.131556	SRGN, SELPLG, PRX, CMYA5, ALMS1, PLIN4, APOA4	1279	49	18012	2.01184	1	1	0.997444
UP_SEQ_FEATURE	repeat:1	19	1.16564	0.177677	SRGN, SELPLG, APOA1, APOA4, NFATC1, GFRA1, CEL, ZFP628, LGALS3, ALMS1, PRX, CMYA5, PLIN4, CDHR5, SNRPD3, APOE, RPL29, SRSF7, SNCA	1279	200	18012	1.33787	1	1	0.997444
UP_SEQ_FEATURE	repeat:2	19	1.16564	0.194085	SRGN, SELPLG, APOA1, APOA4, NFATC1, GFRA1, CEL, ZFP628, LGALS3, ALMS1, PRX, CMYA5, PLIN4, CDHR5, SNRPD3, APOE, RPL29, SRSF7, SNCA	1279	203	18012	1.3181	1	1	0.997444
UP_SEQ_FEATURE	repeat:17	4	0.245399	0.221108	PRX, CMYA5, ALMS1, PLIN4	1279	23	18012	2.4492	1	1	0.997444
UP_SEQ_FEATURE	repeat:3	14	0.858896	0.266895	SRGN, SELPLG, APOA4, NFATC1, GFRA1, CEL, ZFP628, LGALS3, ALMS1, PRX, PLIN4, SNRPD3, APOE, SRSF7	1279	150	18012	1.3144	1	1	0.997444
UP_SEQ_FEATURE	repeat:15	4	0.245399	0.33938	PRX, CMYA5, ALMS1, PLIN4	1279	29	18012	1.94247	1	1	0.997444
UP_SEQ_FEATURE	repeat:18	3	0.184049	0.368664	PRX, CMYA5, PLIN4	1279	18	18012	2.34715	1	1	0.997444
UP_SEQ_FEATURE	repeat:19	3	0.184049	0.368664	PRX, CMYA5, PLIN4	1279	18	18012	2.34715	1	1	0.997444
UP_SEQ_FEATURE	repeat:20	3	0.184049	0.368664	PRX, CMYA5, PLIN4	1279	18	18012	2.34715	1	1	0.997444
UP_SEQ_FEATURE	repeat:6	9	0.552147	0.39396	SRGN, LGALS3, SELPLG, PRX, ALMS1, PLIN4, APOA1, APOA4, APOE	1279	98	18012	1.29333	1	1	0.997444
UP_SEQ_FEATURE	repeat:5	10	0.613497	0.399615	SRGN, LGALS3, SELPLG, PRX, ALMS1, PLIN4, APOA1, APOA4, SNRPD3, APOE	1279	112	18012	1.2574	1	1	0.997444
UP_SEQ_FEATURE	repeat:16	3	0.184049	0.469224	PRX, ALMS1, PLIN4	1279	22	18012	1.92039	1	1	0.997444
UP_SEQ_FEATURE	repeat:12	4	0.245399	0.511899	PRX, ALMS1, PLIN4, APOA4	1279	38	18012	1.48241	1	1	0.997444
UP_SEQ_FEATURE	repeat:11	4	0.245399	0.596932	PRX, ALMS1, PLIN4, APOA4	1279	43	18012	1.31004	1	1	0.997444
UP_SEQ_FEATURE	repeat:14	3	0.184049	0.720816	PRX, ALMS1, PLIN4	1279	35	18012	1.2071	1	1	0.997444
UP_SEQ_FEATURE	repeat:13	3	0.184049	0.749055	ALMS1, PLIN4, APOA4	1279	37	18012	1.14185	1	1	0.997444
Annotation Cluster 128	Enrichment Score: 0.5929961385882814
Category	Term	Count	%	PValue	Genes	List Total	Pop Hits	Pop Total	Fold Enrichment	Bonferroni	Benjamini	FDR
GOTERM_MF_DIRECT	GO:0016758~transferase activity, transferring hexosyl groups	7	0.429448	0.0208535	MGAT4C, ALG8, UGT1A1, UGT8A, ALG13, UGT1A2, GGTA1	1250	31	17446	3.15154	1	0.415331	0.402877
INTERPRO	IPR002213:UDP-glucuronosyl/UDP-glucosyltransferase	3	0.184049	0.421714	UGT1A1, UGT8A, UGT1A2	1335	22	20594	2.10358	1	1	0.98858
GOTERM_BP_DIRECT	GO:0052696~flavonoid glucuronidation	3	0.184049	0.444145	UGT1A1, UGT8A, UGT1A2	1282	21	18082	2.01493	1	1	0.989247
GOTERM_BP_DIRECT	GO:0009813~flavonoid biosynthetic process	3	0.184049	0.444145	UGT1A1, UGT8A, UGT1A2	1282	21	18082	2.01493	1	1	0.989247
GOTERM_MF_DIRECT	GO:0015020~glucuronosyltransferase activity	3	0.184049	0.624848	UGT1A1, UGT8A, UGT1A2	1250	29	17446	1.44381	1	1	0.970691
Annotation Cluster 129	Enrichment Score: 0.5924293088158812
Category	Term	Count	%	PValue	Genes	List Total	Pop Hits	Pop Total	Fold Enrichment	Bonferroni	Benjamini	FDR
INTERPRO	IPR001461:Peptidase A1	3	0.184049	0.133568	REN1, NAPSA, CTSE	1335	10	20594	4.62787	1	1	0.98858
UP_KEYWORDS	Aspartyl protease	3	0.184049	0.146957	REN1, NAPSA, CTSE	1414	11	22680	4.37444	1	0.412834	0.32582
INTERPRO	IPR001969:Peptidase aspartic, active site	3	0.184049	0.253301	REN1, NAPSA, CTSE	1335	15	20594	3.08524	1	1	0.98858
INTERPRO	IPR021109:Aspartic peptidase	3	0.184049	0.351196	REN1, NAPSA, CTSE	1335	19	20594	2.43572	1	1	0.98858
GOTERM_MF_DIRECT	GO:0004190~aspartic-type endopeptidase activity	3	0.184049	0.624848	REN1, NAPSA, CTSE	1250	29	17446	1.44381	1	1	0.970691
Annotation Cluster 130	Enrichment Score: 0.5889769417224688
Category	Term	Count	%	PValue	Genes	List Total	Pop Hits	Pop Total	Fold Enrichment	Bonferroni	Benjamini	FDR
GOTERM_BP_DIRECT	GO:0006820~anion transport	5	0.306748	0.120272	SLC4A9, SLC37A2, SLC22A6, SLC4A4, SLC26A6	1282	27	18082	2.61195	1	1	0.989247
GOTERM_BP_DIRECT	GO:0015701~bicarbonate transport	4	0.245399	0.201542	SLC4A9, SLC4A4, SLC26A6, CFTR	1282	22	18082	2.56446	1	1	0.989247
GOTERM_MF_DIRECT	GO:0008509~anion transmembrane transporter activity	3	0.184049	0.399052	SLC4A9, SLC4A4, SLC26A6	1250	19	17446	2.20371	1	1	0.970691
GOTERM_BP_DIRECT	GO:0051453~regulation of intracellular pH	4	0.245399	0.455549	SLC9A3, SLC4A9, SLC4A4, SLC26A6	1282	35	18082	1.61195	1	1	0.989247
Annotation Cluster 131	Enrichment Score: 0.5646316237653087
Category	Term	Count	%	PValue	Genes	List Total	Pop Hits	Pop Total	Fold Enrichment	Bonferroni	Benjamini	FDR
UP_KEYWORDS	TPR repeat	15	0.920245	0.0654049	TTC36, TTC14, UNC45B, DNAH17, PRKDC, TTC41, TTC39C, FANCG, TTN, PEX5L, P4HA1, P4HA2, SPAG1, OGT, PPID	1414	144	22680	1.67079	1	0.22749	0.179541
UP_SEQ_FEATURE	repeat:TPR 3	13	0.797546	0.176241	TTC36, TTC14, UNC45B, DNAH17, PRKDC, TTC41, TTC39C, FANCG, TTN, PEX5L, SPAG1, OGT, PPID	1279	125	18012	1.46462	1	1	0.997444
INTERPRO	IPR019734:Tetratricopeptide repeat	12	0.736196	0.193416	TTC14, TTC36, UNC45B, PEX5L, P4HA1, ZC3H7A, P4HA2, ZFC3H1, SPAG1, OGT, FANCG, PPID	1335	126	20594	1.46916	1	1	0.98858
INTERPRO	IPR013026:Tetratricopeptide repeat-containing domain	11	0.674847	0.250132	TTC14, TTC36, UNC45B, PEX5L, P4HA1, P4HA2, ZFC3H1, SPAG1, OGT, FANCG, PPID	1335	120	20594	1.41407	1	1	0.98858
UP_SEQ_FEATURE	repeat:TPR 1	13	0.797546	0.266013	TTC36, TTC14, UNC45B, DNAH17, PRKDC, TTC41, TTC39C, FANCG, TTN, PEX5L, SPAG1, OGT, PPID	1279	137	18012	1.33633	1	1	0.997444
UP_SEQ_FEATURE	repeat:TPR 2	13	0.797546	0.266013	TTC36, TTC14, UNC45B, DNAH17, PRKDC, TTC41, TTC39C, FANCG, TTN, PEX5L, SPAG1, OGT, PPID	1279	137	18012	1.33633	1	1	0.997444
INTERPRO	IPR011990:Tetratricopeptide-like helical	16	0.981595	0.343652	TTC36, TTC14, UNC45B, TTC41, ZFC3H1, TTK, TTC39C, FANCG, SEL1L3, PEX5L, P4HA1, ZC3H7A, P4HA2, SPAG1, OGT, PPID	1335	204	20594	1.2099	1	1	0.98858
SMART	SM00028:TPR	10	0.613497	0.427517	TTC14, TTC36, UNC45B, PEX5L, ZC3H7A, ZFC3H1, SPAG1, OGT, FANCG, PPID	714	119	10425	1.22696	1	1	0.997268
UP_SEQ_FEATURE	repeat:TPR 4	7	0.429448	0.577383	TTC14, PEX5L, TTC41, SPAG1, OGT, FANCG, TTN	1279	86	18012	1.14628	1	1	0.997444
UP_SEQ_FEATURE	repeat:TPR 5	5	0.306748	0.674467	PEX5L, TTC41, SPAG1, OGT, TTN	1279	64	18012	1.10022	1	1	0.997444
Annotation Cluster 132	Enrichment Score: 0.5632571232305544
Category	Term	Count	%	PValue	Genes	List Total	Pop Hits	Pop Total	Fold Enrichment	Bonferroni	Benjamini	FDR
GOTERM_MF_DIRECT	GO:0004305~ethanolamine kinase activity	3	0.184049	0.0278794	CHKA, ETNK2, ETNK1	1250	4	17446	10.4676	1	0.506064	0.490889
GOTERM_BP_DIRECT	GO:0006646~phosphatidylethanolamine biosynthetic process	4	0.245399	0.0380851	SLC27A1, CHKA, ETNK2, ETNK1	1282	11	18082	5.12892	1	0.72055	0.712643
GOTERM_BP_DIRECT	GO:0008654~phospholipid biosynthetic process	5	0.306748	0.609291	CHKA, ETNK2, PISD-PS3, ETNK1, FITM1	1282	59	18082	1.1953	1	1	0.989247
UP_KEYWORDS	Phospholipid biosynthesis	3	0.184049	0.789908	CHKA, ETNK2, ETNK1	1414	46	22680	1.04606	1	1	0.79108
UP_KEYWORDS	Phospholipid metabolism	3	0.184049	0.826995	CHKA, ETNK2, ETNK1	1414	50	22680	0.962376	1	1	0.826995
KEGG_PATHWAY	mmu00564:Glycerophospholipid metabolism	4	0.245399	0.98745	CHKA, ETNK2, ETNK1, ETNPPL	641	94	7691	0.510572	1	1	0.98745
Annotation Cluster 133	Enrichment Score: 0.5463946471629091
Category	Term	Count	%	PValue	Genes	List Total	Pop Hits	Pop Total	Fold Enrichment	Bonferroni	Benjamini	FDR
UP_KEYWORDS	DNA-directed DNA polymerase	5	0.306748	0.0588379	POLQ, POLE2, POLK, POLH, PRIMPOL	1414	24	22680	3.34158	1	0.214733	0.169473
GOTERM_MF_DIRECT	GO:0003887~DNA-directed DNA polymerase activity	5	0.306748	0.136656	POLQ, POLE2, POLK, POLH, PRIMPOL	1250	28	17446	2.49229	1	1	0.970691
UP_KEYWORDS	Nucleotidyltransferase	6	0.368098	0.5164	POLQ, POLE2, POLK, PAPSS2, POLH, PRIMPOL	1414	76	22680	1.26628	1	0.893369	0.705071
GOTERM_MF_DIRECT	GO:0016779~nucleotidyltransferase activity	7	0.429448	0.574747	POLQ, POLE2, POLK, NUDT5, PAPSS2, POLH, PRIMPOL	1250	85	17446	1.14938	1	1	0.970691
GOTERM_BP_DIRECT	GO:0006260~DNA replication	8	0.490798	0.776746	POLQ, RMI2, NFIX, NFIC, POLE2, POLK, CDC6, POLH	1282	123	18082	0.917367	1	1	0.989247
Annotation Cluster 134	Enrichment Score: 0.5347626623405825
Category	Term	Count	%	PValue	Genes	List Total	Pop Hits	Pop Total	Fold Enrichment	Bonferroni	Benjamini	FDR
UP_SEQ_FEATURE	DNA-binding region:Basic motif	16	0.981595	0.141951	SREBF1, HES6, JUND, CREM, SCX, TCF21, HIF3A, USF2, BACH2, HEYL, MAFB, DBP, CREB3L3, MAFF, BHLHE40, SIM1	1279	156	18012	1.4444	1	1	0.997444
GOTERM_MF_DIRECT	GO:0043425~bHLH transcription factor binding	4	0.245399	0.284281	BHLHE40, SCX, TCF21, USF2	1250	26	17446	2.1472	1	1	0.970691
INTERPRO	IPR011598:Myc-type, basic helix-loop-helix (bHLH) domain	10	0.613497	0.309965	SREBF1, HEYL, HES6, BHLHE40, ID4, SCX, TCF21, HIF3A, SIM1, USF2	1335	113	20594	1.36515	1	1	0.98858
SMART	SM00353:HLH	10	0.613497	0.338392	SREBF1, HEYL, HES6, BHLHE40, ID4, SCX, TCF21, HIF3A, SIM1, USF2	714	110	10425	1.32735	1	1	0.997268
UP_SEQ_FEATURE	domain:Helix-loop-helix motif	10	0.613497	0.379025	SREBF1, HEYL, HES6, BHLHE40, ID4, SCX, TCF21, HIF3A, SIM1, USF2	1279	110	18012	1.28026	1	1	0.997444
GOTERM_MF_DIRECT	GO:0046983~protein dimerization activity	16	0.981595	0.385601	SREBF1, HES6, GLDC, ACTN2, SCX, TCF21, MAT1A, HIF3A, HNF1A, USF2, HEYL, DAO, AIFM1, BHLHE40, ID4, SIM1	1250	190	17446	1.17531	1	1	0.970691
Annotation Cluster 135	Enrichment Score: 0.5342863706242214
Category	Term	Count	%	PValue	Genes	List Total	Pop Hits	Pop Total	Fold Enrichment	Bonferroni	Benjamini	FDR
UP_SEQ_FEATURE	domain:VWFC	4	0.245399	0.115165	COL2A1, ECM2, THBS1, CTGF	1279	17	18012	3.31362	1	1	0.997444
SMART	SM00214:VWC	4	0.245399	0.432425	COL2A1, ECM2, THBS1, CTGF	714	35	10425	1.66867	1	1	0.997268
INTERPRO	IPR001007:von Willebrand factor, type C	4	0.245399	0.501084	COL2A1, ECM2, THBS1, CTGF	1335	41	20594	1.505	1	1	0.98858
Annotation Cluster 136	Enrichment Score: 0.5229473787851956
Category	Term	Count	%	PValue	Genes	List Total	Pop Hits	Pop Total	Fold Enrichment	Bonferroni	Benjamini	FDR
UP_SEQ_FEATURE	domain:TSP type-1	4	0.245399	0.0998712	SBSPON, CILP, RSPO3, CTGF	1279	16	18012	3.52072	1	1	0.997444
INTERPRO	IPR000884:Thrombospondin, type 1 repeat	6	0.368098	0.426583	SBSPON, CILP, RSPO3, C8B, THBS1, CTGF	1335	66	20594	1.40238	1	1	0.98858
SMART	SM00209:TSP1	5	0.306748	0.633453	CILP, RSPO3, C8B, THBS1, CTGF	714	63	10425	1.1588	1	1	0.997268
Annotation Cluster 137	Enrichment Score: 0.5212393958418837
Category	Term	Count	%	PValue	Genes	List Total	Pop Hits	Pop Total	Fold Enrichment	Bonferroni	Benjamini	FDR
UP_KEYWORDS	Mitogen	7	0.429448	0.0225639	BTC, TGFB1, MDK, IGF2, ITGB1BP1, THBS4, VEGFA	1414	36	22680	3.11881	0.999941	0.0972399	0.0767444
GOTERM_BP_DIRECT	GO:0051781~positive regulation of cell division	7	0.429448	0.0961495	BTC, TGFB1, MDK, IGF2, ITGB1BP1, THBS4, VEGFA	1282	45	18082	2.19404	1	1	0.989247
GOTERM_BP_DIRECT	GO:0043408~regulation of MAPK cascade	7	0.429448	0.238248	REN1, MYLK2, TGFB1, MYOC, TIMP2, INHA, INHBE	1282	59	18082	1.67342	1	1	0.989247
GOTERM_BP_DIRECT	GO:0060395~SMAD protein signal transduction	8	0.490798	0.303426	SKI, MEG3, BMP4, TGFB1, HNF4A, HNF1A, INHA, INHBE	1282	77	18082	1.46541	1	1	0.989247
INTERPRO	IPR017948:Transforming growth factor beta, conserved site	4	0.245399	0.343604	BMP4, TGFB1, INHA, INHBE	1335	32	20594	1.92828	1	1	0.98858
UP_KEYWORDS	Growth factor	10	0.613497	0.394703	BMP4, BTC, TGFB1, EFEMP1, MDK, IGF2, INHA, THBS4, VEGFA, INHBE	1414	127	22680	1.26296	1	0.74246	0.585969
SMART	SM00204:TGFB	4	0.245399	0.432425	BMP4, TGFB1, INHA, INHBE	714	35	10425	1.66867	1	1	0.997268
INTERPRO	IPR001839:Transforming growth factor-beta, C-terminal	4	0.245399	0.432957	BMP4, TGFB1, INHA, INHBE	1335	37	20594	1.6677	1	1	0.98858
GOTERM_MF_DIRECT	GO:0008083~growth factor activity	12	0.736196	0.466401	BMP4, BTC, TGFB1, EFEMP1, MDK, IGF2, REG1, INHA, THBS4, VEGFA, INHBE, CTGF	1250	145	17446	1.15505	1	1	0.970691
GOTERM_MF_DIRECT	GO:0005160~transforming growth factor beta receptor binding	4	0.245399	0.618973	BMP4, TGFB1, INHA, INHBE	1250	44	17446	1.2688	1	1	0.970691
GOTERM_BP_DIRECT	GO:0010862~positive regulation of pathway-restricted SMAD protein phosphorylation	4	0.245399	0.670633	BMP4, TGFB1, INHA, INHBE	1282	48	18082	1.17538	1	1	0.989247
KEGG_PATHWAY	mmu04350:TGF-beta signaling pathway	7	0.429448	0.721242	BMP4, TGFB1, ACVR1C, ID4, THBS1, DCN, INHBE	641	85	7691	0.988107	1	1	0.892473
Annotation Cluster 138	Enrichment Score: 0.5208874423836258
Category	Term	Count	%	PValue	Genes	List Total	Pop Hits	Pop Total	Fold Enrichment	Bonferroni	Benjamini	FDR
GOTERM_CC_DIRECT	GO:0005796~Golgi lumen	4	0.245399	0.173653	SDC4, GPC2, GPC5, ZG16	1359	21	19662	2.75581	1	0.934083	0.85986
UP_KEYWORDS	Heparan sulfate	3	0.184049	0.262899	SDC4, GPC2, GPC5	1414	16	22680	3.00743	1	0.578736	0.456754
GOTERM_BP_DIRECT	GO:0006024~glycosaminoglycan biosynthetic process	3	0.184049	0.599608	SDC4, GPC2, GPC5	1282	28	18082	1.5112	1	1	0.989247
Annotation Cluster 139	Enrichment Score: 0.5116472966630763
Category	Term	Count	%	PValue	Genes	List Total	Pop Hits	Pop Total	Fold Enrichment	Bonferroni	Benjamini	FDR
GOTERM_BP_DIRECT	GO:0015991~ATP hydrolysis coupled proton transport	7	0.429448	0.0265615	ATP1A4, ATP1A2, ATP6V0A4, ATP12A, ATP6V0D2, ATP5G1, ATP6V1B1	1282	33	18082	2.99187	1	0.578298	0.571952
GOTERM_MF_DIRECT	GO:0015078~hydrogen ion transmembrane transporter activity	5	0.306748	0.193118	SLC36A2, ATP6V0A4, ATP6V0D2, ATP5G1, ATP6V1B1	1250	32	17446	2.18075	1	1	0.970691
GOTERM_CC_DIRECT	GO:0016471~vacuolar proton-transporting V-type ATPase complex	3	0.184049	0.251463	ATP6V0A4, ATP6V0D2, ATP6V1B1	1359	14	19662	3.10028	1	1	0.921922
KEGG_PATHWAY	mmu04966:Collecting duct acid secretion	4	0.245399	0.392654	CLCNKB, ATP6V0A4, ATP6V0D2, ATP6V1B1	641	27	7691	1.77755	1	0.981634	0.872953
GOTERM_BP_DIRECT	GO:0015992~proton transport	6	0.368098	0.39316	SLC36A2, ATP6V0A4, ATP12A, ATP6V0D2, ATP5G1, ATP6V1B1	1282	58	18082	1.45909	1	1	0.989247
UP_KEYWORDS	Hydrogen ion transport	4	0.245399	0.537742	ATP6V0A4, ATP12A, ATP6V0D2, ATP5G1	1414	45	22680	1.42574	1	0.918822	0.72516
KEGG_PATHWAY	mmu04721:Synaptic vesicle cycle	5	0.306748	0.770025	CLTB, ATP6V0A4, CPLX2, ATP6V0D2, ATP6V1B1	641	62	7691	0.967616	1	1	0.892473
KEGG_PATHWAY	mmu00190:Oxidative phosphorylation	7	0.429448	0.97862	ATP6V0A4, ATP12A, COX7A1, ATP6V0D2, COX6A2, ATP5G1, ATP6V1B1	641	139	7691	0.604238	1	1	0.97862
Annotation Cluster 140	Enrichment Score: 0.5107765162794049
Category	Term	Count	%	PValue	Genes	List Total	Pop Hits	Pop Total	Fold Enrichment	Bonferroni	Benjamini	FDR
GOTERM_MF_DIRECT	GO:0005355~glucose transmembrane transporter activity	4	0.245399	0.150996	SLC2A9, SLC2A1, SLC5A1, MFSD4B1	1250	19	17446	2.93827	1	1	0.970691
UP_KEYWORDS	Sugar transport	5	0.306748	0.21001	SLC2A9, SLC37A2, SLC2A1, SLC5A1, MFSD4B1	1414	38	22680	2.11047	1	0.506635	0.39985
GOTERM_BP_DIRECT	GO:0008643~carbohydrate transport	4	0.245399	0.49273	SLC37A2, SLC2A1, SLC5A1, MFSD4B1	1282	37	18082	1.52481	1	1	0.989247
GOTERM_BP_DIRECT	GO:0015758~glucose transport	3	0.184049	0.579535	SLC2A9, SLC2A1, SLC5A1	1282	27	18082	1.56717	1	1	0.989247
Annotation Cluster 141	Enrichment Score: 0.5004176274655919
Category	Term	Count	%	PValue	Genes	List Total	Pop Hits	Pop Total	Fold Enrichment	Bonferroni	Benjamini	FDR
UP_SEQ_FEATURE	domain:BTB	14	0.858896	0.259216	LGALS3BP, KCTD1, ZBTB22, KLHL40, BACH2, KCTD7, KLHL31, ABTB2, BCL6, ARMC5, ZBTB8B, ZBTB7A, KBTBD8, ZBTB7C	1279	149	18012	1.32322	1	1	0.997444
INTERPRO	IPR000210:BTB/POZ-like	18	1.10429	0.271957	LGALS3BP, KCNA1, KCTD1, ZBTB22, KLHL40, KLHL41, BACH2, ZBTB40, KCTD7, KLHL31, ABTB2, BCL6, ARMC5, ZFP651, ZBTB8B, ZBTB7A, KBTBD8, ZBTB7C	1335	222	20594	1.25077	1	1	0.98858
INTERPRO	IPR011333:BTB/POZ fold	18	1.10429	0.33477	LGALS3BP, KCNA1, KCTD1, ZBTB22, KLHL40, KLHL41, BACH2, ZBTB40, KCTD7, KLHL31, ABTB2, BCL6, ARMC5, ZFP651, ZBTB8B, ZBTB7A, KBTBD8, ZBTB7C	1335	232	20594	1.19686	1	1	0.98858
SMART	SM00225:BTB	17	1.04294	0.422106	LGALS3BP, KCNA1, KCTD1, ZBTB22, KLHL40, KLHL41, BACH2, ZBTB40, KCTD7, KLHL31, ABTB2, BCL6, ZFP651, ZBTB8B, ZBTB7A, KBTBD8, ZBTB7C	714	218	10425	1.1386	1	1	0.997268
Annotation Cluster 142	Enrichment Score: 0.48372828129647644
Category	Term	Count	%	PValue	Genes	List Total	Pop Hits	Pop Total	Fold Enrichment	Bonferroni	Benjamini	FDR
INTERPRO	IPR017981:GPCR, family 2-like	8	0.490798	0.0797502	ADGRD1, ADGRG1, ADGRV1, FZD7, SCTR, FZD8, PTH1R, CELSR3	1335	58	20594	2.12775	1	1	0.98858
GOTERM_BP_DIRECT	GO:0007166~cell surface receptor signaling pathway	21	1.28834	0.145884	ADGRV1, FCER1G, ANXA1, SYK, NPR1, FZD7, SCTR, FZD8, PTH1R, AGT, CELSR3, SPN, ADGRD1, ADGRG1, CD4, UPK1B, MAPKAPK3, COL4A3, TSPAN2, CD36, FCGR2B	1282	219	18082	1.35249	1	1	0.989247
INTERPRO	IPR000832:GPCR, family 2, secretin-like	6	0.368098	0.175275	ADGRD1, ADGRG1, ADGRV1, SCTR, PTH1R, CELSR3	1335	46	20594	2.01212	1	1	0.98858
INTERPRO	IPR017983:GPCR, family 2, secretin-like, conserved site	4	0.245399	0.325467	ADGRD1, SCTR, PTH1R, CELSR3	1335	31	20594	1.99048	1	1	0.98858
INTERPRO	IPR000203:GPS domain	4	0.245399	0.343604	ADGRD1, ADGRG1, ADGRV1, CELSR3	1335	32	20594	1.92828	1	1	0.98858
UP_SEQ_FEATURE	domain:GPS	4	0.245399	0.379086	ADGRD1, ADGRG1, ADGRV1, CELSR3	1279	31	18012	1.81715	1	1	0.997444
SMART	SM00008:HormR	3	0.184049	0.495793	SCTR, PTH1R, CELSR3	714	24	10425	1.82511	1	1	0.997268
INTERPRO	IPR001879:GPCR, family 2, extracellular hormone receptor domain	3	0.184049	0.549455	SCTR, PTH1R, CELSR3	1335	28	20594	1.65281	1	1	0.98858
SMART	SM00303:GPS	3	0.184049	0.618039	ADGRD1, ADGRG1, CELSR3	714	30	10425	1.46008	1	1	0.997268
GOTERM_MF_DIRECT	GO:0004888~transmembrane signaling receptor activity	11	0.674847	0.99932	ADGRD1, ADGRG1, ADGRV1, FCER1G, SEMA4D, FZD7, SCTR, FZD8, PTH1R, TLR4, CELSR3	1250	316	17446	0.485838	1	1	0.99932
Annotation Cluster 143	Enrichment Score: 0.47443491132591376
Category	Term	Count	%	PValue	Genes	List Total	Pop Hits	Pop Total	Fold Enrichment	Bonferroni	Benjamini	FDR
UP_SEQ_FEATURE	repeat:RCC1 4	3	0.184049	0.315566	HERC4, RCCD1, TTN	1279	16	18012	2.64054	1	1	0.997444
UP_SEQ_FEATURE	repeat:RCC1 1	3	0.184049	0.342287	HERC4, RCCD1, TTN	1279	17	18012	2.48521	1	1	0.997444
UP_SEQ_FEATURE	repeat:RCC1 2	3	0.184049	0.342287	HERC4, RCCD1, TTN	1279	17	18012	2.48521	1	1	0.997444
UP_SEQ_FEATURE	repeat:RCC1 3	3	0.184049	0.342287	HERC4, RCCD1, TTN	1279	17	18012	2.48521	1	1	0.997444
Annotation Cluster 144	Enrichment Score: 0.4585070591180298
Category	Term	Count	%	PValue	Genes	List Total	Pop Hits	Pop Total	Fold Enrichment	Bonferroni	Benjamini	FDR
GOTERM_BP_DIRECT	GO:0006935~chemotaxis	15	0.920245	0.0394506	CCR1, CCL24, RARRES2, CXCR4, LSP1, AMOT, CXCL16, CCL9, CCL6, ACKR4, ZFP580, HRG, CKLF, PF4, CMKLR1	1282	118	18082	1.79295	1	0.733946	0.725892
GOTERM_BP_DIRECT	GO:0050729~positive regulation of inflammatory response	9	0.552147	0.0756974	CCL24, CCL9, ACE, CCL6, ITGA2, LDLR, TLR4, CTSS, HSPD1	1282	63	18082	2.01493	1	1	0.989247
GOTERM_BP_DIRECT	GO:0030593~neutrophil chemotaxis	9	0.552147	0.113723	LGALS3, CCL24, CCL9, ITGAM, FCER1G, SYK, CCL6, SPP1, CKLF	1282	69	18082	1.83972	1	1	0.989247
GOTERM_BP_DIRECT	GO:0048247~lymphocyte chemotaxis	5	0.306748	0.203047	CCL24, CCL9, CCL6, CKLF, CXCL16	1282	33	18082	2.13705	1	1	0.989247
UP_KEYWORDS	Chemotaxis	9	0.552147	0.231091	CCL24, CCL9, CCL6, RARRES2, ZFP580, HRG, CKLF, CXCL16, PF4	1414	94	22680	1.53571	1	0.522095	0.412052
GOTERM_MF_DIRECT	GO:0008009~chemokine activity	6	0.368098	0.258356	CCL24, CCL9, CCL6, CKLF, CXCL16, PF4	1250	48	17446	1.7446	1	1	0.970691
GOTERM_BP_DIRECT	GO:0002548~monocyte chemotaxis	5	0.306748	0.314027	LGALS3, CCL24, CCL9, ANXA1, CCL6	1282	40	18082	1.76307	1	1	0.989247
INTERPRO	IPR000827:CC chemokine, conserved site	3	0.184049	0.326992	CCL24, CCL9, CCL6	1335	18	20594	2.57104	1	1	0.98858
GOTERM_BP_DIRECT	GO:0070098~chemokine-mediated signaling pathway	6	0.368098	0.350035	CCR1, CCL24, CCL9, CCL6, GPR35, PF4	1282	55	18082	1.53868	1	1	0.989247
GOTERM_BP_DIRECT	GO:0071346~cellular response to interferon-gamma	7	0.429448	0.350669	CCL24, CCL9, STAR, CCL6, AQP4, SLC26A6, H2-AB1	1282	68	18082	1.45194	1	1	0.989247
GOTERM_MF_DIRECT	GO:0048020~CCR chemokine receptor binding	3	0.184049	0.60552	CCL24, CCL9, CCL6	1250	28	17446	1.49537	1	1	0.970691
INTERPRO	IPR001811:Chemokine interleukin-8-like domain	4	0.245399	0.636979	CCL24, CCL9, CCL6, PF4	1335	50	20594	1.2341	1	1	0.98858
SMART	SM00199:SCY	4	0.245399	0.646904	CCL24, CCL9, CCL6, PF4	714	48	10425	1.21674	1	1	0.997268
GOTERM_BP_DIRECT	GO:0071347~cellular response to interleukin-1	6	0.368098	0.677647	CCL24, CCL9, CCL6, ANKRD1, PCK1, KLF2	1282	80	18082	1.05784	1	1	0.989247
GOTERM_MF_DIRECT	GO:0005125~cytokine activity	14	0.858896	0.769257	CCL24, IL1RN, TGFB1, VEGFA, INHBE, CXCL16, BMP4, CCL9, CCL6, SPP1, TNFSF10, INHA, CKLF, PF4	1250	214	17446	0.913062	1	1	0.970691
UP_KEYWORDS	Cytokine	10	0.613497	0.881869	BMP4, CCL24, CCL9, IL1RN, CCL6, TNFSF10, SPP1, CKLF, CXCL16, PF4	1414	200	22680	0.80198	1	1	0.881869
GOTERM_BP_DIRECT	GO:0043547~positive regulation of GTPase activity	7	0.429448	0.951489	CCL24, CCL9, MAP2K1, SEMA4D, CCL6, RGN, RGMA	1282	146	18082	0.676244	1	1	0.989247
KEGG_PATHWAY	mmu04062:Chemokine signaling pathway	10	0.613497	0.985824	CCR1, CCL24, CCL9, MAP2K1, CHUK, CCL6, STAT1, CXCR4, CXCL16, PF4	641	196	7691	0.612165	1	1	0.985824
Annotation Cluster 145	Enrichment Score: 0.4522844690568782
Category	Term	Count	%	PValue	Genes	List Total	Pop Hits	Pop Total	Fold Enrichment	Bonferroni	Benjamini	FDR
INTERPRO	IPR018980:FERM, C-terminal PH-like domain	4	0.245399	0.235593	MYLIP, FRMD5, PTPN21, EZR	1335	26	20594	2.37326	1	1	0.98858
INTERPRO	IPR014352:FERM/acyl-CoA-binding protein, 3-helical bundle	6	0.368098	0.245737	MYLIP, FRMD5, MYO15B, ECI2, PTPN21, EZR	1335	52	20594	1.77995	1	1	0.98858
SMART	SM01196:SM01196	4	0.245399	0.261193	MYLIP, FRMD5, PTPN21, EZR	714	26	10425	2.24628	1	1	0.997268
INTERPRO	IPR018979:FERM, N-terminal	4	0.245399	0.271199	MYLIP, FRMD5, PTPN21, EZR	1335	28	20594	2.20375	1	1	0.98858
INTERPRO	IPR000798:Ezrin/radixin/moesin like	3	0.184049	0.326992	MYLIP, FRMD5, EZR	1335	18	20594	2.57104	1	1	0.98858
INTERPRO	IPR000299:FERM domain	5	0.306748	0.392967	MYLIP, FRMD5, MYO15B, PTPN21, EZR	1335	49	20594	1.5741	1	1	0.98858
INTERPRO	IPR019748:FERM central domain	5	0.306748	0.392967	MYLIP, FRMD5, MYO15B, PTPN21, EZR	1335	49	20594	1.5741	1	1	0.98858
INTERPRO	IPR019749:Band 4.1 domain	5	0.306748	0.392967	MYLIP, FRMD5, MYO15B, PTPN21, EZR	1335	49	20594	1.5741	1	1	0.98858
SMART	SM00295:B41	5	0.306748	0.433811	MYLIP, FRMD5, MYO15B, PTPN21, EZR	714	49	10425	1.48988	1	1	0.997268
INTERPRO	IPR019747:FERM conserved site	3	0.184049	0.466478	FRMD5, PTPN21, EZR	1335	24	20594	1.92828	1	1	0.98858
UP_SEQ_FEATURE	domain:FERM	4	0.245399	0.64306	MYLIP, FRMD5, PTPN21, EZR	1279	46	18012	1.2246	1	1	0.997444
Annotation Cluster 146	Enrichment Score: 0.44399207719898054
Category	Term	Count	%	PValue	Genes	List Total	Pop Hits	Pop Total	Fold Enrichment	Bonferroni	Benjamini	FDR
GOTERM_MF_DIRECT	GO:0042056~chemoattractant activity	4	0.245399	0.26433	BMP4, LGALS3, ALKBH1, VEGFA	1250	25	17446	2.23309	1	1	0.970691
GOTERM_BP_DIRECT	GO:0050918~positive chemotaxis	3	0.184049	0.287982	BMP4, LGALS3, VEGFA	1282	15	18082	2.8209	1	1	0.989247
GOTERM_BP_DIRECT	GO:2001237~negative regulation of extrinsic apoptotic signaling pathway	4	0.245399	0.611664	BMP4, LGALS3, LMNA, VEGFA	1282	44	18082	1.28223	1	1	0.989247
Annotation Cluster 147	Enrichment Score: 0.4437842789889002
Category	Term	Count	%	PValue	Genes	List Total	Pop Hits	Pop Total	Fold Enrichment	Bonferroni	Benjamini	FDR
INTERPRO	IPR010987:Glutathione S-transferase, C-terminal-like	6	0.368098	0.175275	CLIC5, GSTA4, GSTA2, MTX3, EEF1E1, GSTM6	1335	46	20594	2.01212	1	1	0.98858
GOTERM_BP_DIRECT	GO:0006749~glutathione metabolic process	6	0.368098	0.265185	GSTA4, GPX3, GSTA2, G6PDX, GGT1, EEF1E1	1282	49	18082	1.72708	1	1	0.989247
KEGG_PATHWAY	mmu00480:Glutathione metabolism	7	0.429448	0.306559	GSTA4, GPX3, ANPEP, GSTA2, G6PDX, GGT1, GSTM6	641	55	7691	1.52707	1	0.883818	0.785967
KEGG_PATHWAY	mmu00982:Drug metabolism - cytochrome P450	8	0.490798	0.308665	UGT1A1, GSTA4, AOX2, GSTA2, CYP2E1, UGT1A2, ADH7, GSTM6	641	66	7691	1.45436	1	0.883818	0.785967
INTERPRO	IPR004046:Glutathione S-transferase, C-terminal	4	0.245399	0.325467	GSTA4, GSTA2, EEF1E1, GSTM6	1335	31	20594	1.99048	1	1	0.98858
UP_SEQ_FEATURE	domain:GST C-terminal	5	0.306748	0.331494	CLIC5, GSTA4, GSTA2, EEF1E1, GSTM6	1279	41	18012	1.71742	1	1	0.997444
INTERPRO	IPR004045:Glutathione S-transferase, N-terminal	4	0.245399	0.361699	CLIC5, GSTA4, GSTA2, GSTM6	1335	33	20594	1.86984	1	1	0.98858
GOTERM_MF_DIRECT	GO:0004364~glutathione transferase activity	4	0.245399	0.424049	GSTA4, GSTA2, EEF1E1, GSTM6	1250	33	17446	1.69173	1	1	0.970691
UP_SEQ_FEATURE	domain:GST N-terminal	3	0.184049	0.63842	GSTA4, GSTA2, GSTM6	1279	30	18012	1.40829	1	1	0.997444
INTERPRO	IPR012336:Thioredoxin-like fold	8	0.490798	0.785302	PRDX3, CLIC5, GSTA4, GPX3, GSTA2, CASQ1, EEF1E1, GSTM6	1335	136	20594	0.907425	1	1	0.98858
Annotation Cluster 148	Enrichment Score: 0.4354421216587455
Category	Term	Count	%	PValue	Genes	List Total	Pop Hits	Pop Total	Fold Enrichment	Bonferroni	Benjamini	FDR
INTERPRO	IPR001041:2Fe-2S ferredoxin-type domain	3	0.184049	0.111468	AOX2, FDX1, XDH	1335	9	20594	5.14207	1	1	0.98858
INTERPRO	IPR012675:Beta-grasp domain	3	0.184049	0.302551	AOX2, FDX1, XDH	1335	17	20594	2.72227	1	1	0.98858
GOTERM_MF_DIRECT	GO:0009055~electron carrier activity	6	0.368098	0.329376	ACADL, AOX2, FDX1, ACADM, COX7A1, XDH	1250	53	17446	1.58002	1	1	0.970691
UP_KEYWORDS	2Fe-2S	3	0.184049	0.379631	AOX2, FDX1, XDH	1414	21	22680	2.29137	1	0.731093	0.576998
UP_KEYWORDS	Iron-sulfur	5	0.306748	0.532082	AOX2, DDX11, DPYD, FDX1, XDH	1414	61	22680	1.31472	1	0.916126	0.723031
GOTERM_MF_DIRECT	GO:0051537~2 iron, 2 sulfur cluster binding	3	0.184049	0.585445	AOX2, FDX1, XDH	1250	27	17446	1.55076	1	1	0.970691
GOTERM_MF_DIRECT	GO:0051536~iron-sulfur cluster binding	5	0.306748	0.681455	AOX2, DDX11, DPYD, FDX1, XDH	1250	64	17446	1.09038	1	1	0.970691
Annotation Cluster 149	Enrichment Score: 0.43403889246156285
Category	Term	Count	%	PValue	Genes	List Total	Pop Hits	Pop Total	Fold Enrichment	Bonferroni	Benjamini	FDR
INTERPRO	IPR025660:Cysteine peptidase, histidine active site	4	0.245399	0.151616	TINAGL1, CTSL, CTSS, CTSC	1335	21	20594	2.93833	1	1	0.98858
INTERPRO	IPR000668:Peptidase C1A, papain C-terminal	4	0.245399	0.184061	TINAGL1, CTSL, CTSS, CTSC	1335	23	20594	2.68282	1	1	0.98858
SMART	SM00645:Pept_C1	4	0.245399	0.20547	TINAGL1, CTSL, CTSS, CTSC	714	23	10425	2.53928	1	1	0.997268
INTERPRO	IPR025661:Cysteine peptidase, asparagine active site	3	0.184049	0.253301	CTSL, CTSS, CTSC	1335	15	20594	3.08524	1	1	0.98858
INTERPRO	IPR013128:Peptidase C1A, papain	4	0.245399	0.253307	TINAGL1, CTSL, CTSS, CTSC	1335	27	20594	2.28537	1	1	0.98858
GOTERM_BP_DIRECT	GO:0051603~proteolysis involved in cellular protein catabolic process	6	0.368098	0.378788	PSMB5, CTSL, PLG, IDE, CTSS, CTSC	1282	57	18082	1.48469	1	1	0.989247
INTERPRO	IPR000169:Cysteine peptidase, cysteine active site	3	0.184049	0.466478	CTSL, CTSS, CTSC	1335	24	20594	1.92828	1	1	0.98858
GOTERM_MF_DIRECT	GO:0004197~cysteine-type endopeptidase activity	4	0.245399	0.804079	CTSL, CASP4, CTSS, CTSC	1250	59	17446	0.946224	1	1	0.970691
UP_KEYWORDS	Thiol protease	6	0.368098	0.925783	CTSL, CASP4, ALG13, OTUD1, CTSS, CTSC	1414	134	22680	0.718191	1	1	0.925783
GOTERM_MF_DIRECT	GO:0008234~cysteine-type peptidase activity	7	0.429448	0.943707	TINAGL1, CTSL, CASP4, ALG13, OTUD1, CTSS, CTSC	1250	141	17446	0.692891	1	1	0.970691
Annotation Cluster 150	Enrichment Score: 0.4245334264127873
Category	Term	Count	%	PValue	Genes	List Total	Pop Hits	Pop Total	Fold Enrichment	Bonferroni	Benjamini	FDR
INTERPRO	IPR020067:Frizzled domain	4	0.245399	0.200915	SFRP4, MUSK, FZD7, FZD8	1335	24	20594	2.57104	1	1	0.98858
UP_SEQ_FEATURE	domain:FZ	4	0.245399	0.240384	SFRP4, MUSK, FZD7, FZD8	1279	24	18012	2.34715	1	1	0.997444
INTERPRO	IPR015526:Frizzled/secreted frizzled-related protein	3	0.184049	0.326992	SFRP4, FZD7, FZD8	1335	18	20594	2.57104	1	1	0.98858
GOTERM_BP_DIRECT	GO:0035567~non-canonical Wnt signaling pathway	3	0.184049	0.34159	SFRP4, FZD7, FZD8	1282	17	18082	2.48903	1	1	0.989247
GOTERM_MF_DIRECT	GO:0017147~Wnt-protein binding	4	0.245399	0.364659	SFRP4, FZD7, FZD8, TRABD2B	1250	30	17446	1.86091	1	1	0.970691
GOTERM_MF_DIRECT	GO:0042813~Wnt-activated receptor activity	3	0.184049	0.424641	SFRP4, FZD7, FZD8	1250	20	17446	2.09352	1	1	0.970691
SMART	SM00063:FRI	3	0.184049	0.426003	SFRP4, FZD7, FZD8	714	21	10425	2.08583	1	1	0.997268
GOTERM_BP_DIRECT	GO:0060070~canonical Wnt signaling pathway	8	0.490798	0.444428	SFRP4, RYR2, CDH3, HOXB9, PTK7, FZD7, FZD8, KLF4	1282	89	18082	1.26782	1	1	0.989247
KEGG_PATHWAY	mmu04310:Wnt signaling pathway	8	0.490798	0.955249	CAMK2B, SFRP4, WNT5B, FZD7, CAMK2A, FZD8, NFATC1, NLK	641	141	7691	0.680763	1	1	0.955249
Annotation Cluster 151	Enrichment Score: 0.4218323983247227
Category	Term	Count	%	PValue	Genes	List Total	Pop Hits	Pop Total	Fold Enrichment	Bonferroni	Benjamini	FDR
UP_SEQ_FEATURE	calcium-binding region:2; high affinity	3	0.184049	0.288604	S100G, S100A1, S100A4	1279	15	18012	2.81658	1	1	0.997444
UP_SEQ_FEATURE	calcium-binding region:1; low affinity	3	0.184049	0.288604	S100G, S100A1, S100A4	1279	15	18012	2.81658	1	1	0.997444
INTERPRO	IPR001751:S100/Calbindin-D9k, conserved site	3	0.184049	0.326992	S100G, S100A1, S100A4	1335	18	20594	2.57104	1	1	0.98858
INTERPRO	IPR013787:S100/CaBP-9k-type, calcium binding, subdomain	3	0.184049	0.52958	S100G, S100A1, S100A4	1335	27	20594	1.71402	1	1	0.98858
SMART	SM01394:SM01394	3	0.184049	0.539217	S100G, S100A1, S100A4	714	26	10425	1.68471	1	1	0.997268
Annotation Cluster 152	Enrichment Score: 0.4148524736654219
Category	Term	Count	%	PValue	Genes	List Total	Pop Hits	Pop Total	Fold Enrichment	Bonferroni	Benjamini	FDR
INTERPRO	IPR016201:Plexin-like fold	7	0.429448	0.0687068	SEMA4D, ITGB4, SEMA3G, ITGB8, ITGB6, PLXDC2, PLXNA3	1335	45	20594	2.39963	1	1	0.98858
SMART	SM00423:PSI	6	0.368098	0.135131	SEMA4D, SEMA3G, ITGB8, ITGB6, PLXDC2, PLXNA3	714	40	10425	2.19013	1	1	0.997268
GOTERM_BP_DIRECT	GO:0050919~negative chemotaxis	4	0.245399	0.278866	SEMA4D, SEMA3G, APOA1, PLXNA3	1282	26	18082	2.16993	1	1	0.989247
INTERPRO	IPR002165:Plexin	3	0.184049	0.488075	SEMA4D, PLXDC2, PLXNA3	1335	25	20594	1.85115	1	1	0.98858
GOTERM_BP_DIRECT	GO:0048843~negative regulation of axon extension involved in axon guidance	3	0.184049	0.558732	SEMA4D, SEMA3G, PLXNA3	1282	26	18082	1.62745	1	1	0.989247
INTERPRO	IPR001627:Semaphorin/CD100 antigen	3	0.184049	0.605469	SEMA4D, SEMA3G, PLXNA3	1335	31	20594	1.49286	1	1	0.98858
SMART	SM00630:Sema	3	0.184049	0.636049	SEMA4D, SEMA3G, PLXNA3	714	31	10425	1.41298	1	1	0.997268
GOTERM_BP_DIRECT	GO:0071526~semaphorin-plexin signaling pathway	3	0.184049	0.704892	SEMA4D, SEMA3G, PLXNA3	1282	34	18082	1.24452	1	1	0.989247
KEGG_PATHWAY	mmu04360:Axon guidance	7	0.429448	0.96335	EPHB6, SEMA4D, NTN4, SEMA3G, CXCR4, NTN1, PLXNA3	641	129	7691	0.651078	1	1	0.96335
Annotation Cluster 153	Enrichment Score: 0.41308050213936187
Category	Term	Count	%	PValue	Genes	List Total	Pop Hits	Pop Total	Fold Enrichment	Bonferroni	Benjamini	FDR
UP_KEYWORDS	cAMP-binding	3	0.184049	0.28657	HCN3, PDE10A, PRKAR2B	1414	17	22680	2.83052	1	0.599831	0.473403
UP_KEYWORDS	cAMP	4	0.245399	0.356262	HCN3, PDE10A, PRKAR2B, PDE1A	1414	34	22680	1.88701	1	0.697815	0.550735
GOTERM_MF_DIRECT	GO:0030552~cAMP binding	3	0.184049	0.564623	HCN3, PDE10A, PRKAR2B	1250	26	17446	1.6104	1	1	0.970691
Annotation Cluster 154	Enrichment Score: 0.41100286234039984
Category	Term	Count	%	PValue	Genes	List Total	Pop Hits	Pop Total	Fold Enrichment	Bonferroni	Benjamini	FDR
GOTERM_BP_DIRECT	GO:0046069~cGMP catabolic process	3	0.184049	0.105578	PDE10A, PDE1A, PDE5A	1282	8	18082	5.2892	1	1	0.989247
GOTERM_MF_DIRECT	GO:0030553~cGMP binding	3	0.184049	0.319454	PDE10A, PDE1A, PDE5A	1250	16	17446	2.6169	1	1	0.970691
INTERPRO	IPR023088:3'5'-cyclic nucleotide phosphodiesterase	3	0.184049	0.351196	PDE10A, PDE1A, PDE5A	1335	19	20594	2.43572	1	1	0.98858
UP_KEYWORDS	cGMP	3	0.184049	0.379631	PDE10A, PDE1A, PDE5A	1414	21	22680	2.29137	1	0.731093	0.576998
INTERPRO	IPR023174:3'5'-cyclic nucleotide phosphodiesterase, conserved site	3	0.184049	0.398614	PDE10A, PDE1A, PDE5A	1335	21	20594	2.20375	1	1	0.98858
INTERPRO	IPR002073:3'5'-cyclic nucleotide phosphodiesterase, catalytic domain	3	0.184049	0.398614	PDE10A, PDE1A, PDE5A	1335	21	20594	2.20375	1	1	0.98858
INTERPRO	IPR003607:HD/PDEase domain	3	0.184049	0.444348	PDE10A, PDE1A, PDE5A	1335	23	20594	2.01212	1	1	0.98858
SMART	SM00471:HDc	3	0.184049	0.473124	PDE10A, PDE1A, PDE5A	714	23	10425	1.90446	1	1	0.997268
GOTERM_MF_DIRECT	GO:0008081~phosphoric diester hydrolase activity	5	0.306748	0.516391	PDE10A, PDE1A, PDE5A, PLCH1, SMPDL3A	1250	52	17446	1.342	1	1	0.970691
GOTERM_MF_DIRECT	GO:0004114~3',5'-cyclic-nucleotide phosphodiesterase activity	3	0.184049	0.52076	PDE10A, PDE1A, PDE5A	1250	24	17446	1.7446	1	1	0.970691
UP_SEQ_FEATURE	metal ion-binding site:Divalent metal cation 2	3	0.184049	0.538057	PDE10A, PDE1A, PDE5A	1279	25	18012	1.68995	1	1	0.997444
UP_SEQ_FEATURE	metal ion-binding site:Divalent metal cation 1	3	0.184049	0.538057	PDE10A, PDE1A, PDE5A	1279	25	18012	1.68995	1	1	0.997444
Annotation Cluster 155	Enrichment Score: 0.41013285663894133
Category	Term	Count	%	PValue	Genes	List Total	Pop Hits	Pop Total	Fold Enrichment	Bonferroni	Benjamini	FDR
INTERPRO	IPR013655:PAS fold-3	3	0.184049	0.180163	PER2, HIF3A, SIM1	1335	12	20594	3.85655	1	1	0.98858
UP_SEQ_FEATURE	domain:PAS 2	3	0.184049	0.394612	PER2, HIF3A, SIM1	1279	19	18012	2.22361	1	1	0.997444
UP_SEQ_FEATURE	domain:PAS 1	3	0.184049	0.394612	PER2, HIF3A, SIM1	1279	19	18012	2.22361	1	1	0.997444
SMART	SM00091:PAS	3	0.184049	0.495793	PER2, HIF3A, SIM1	714	24	10425	1.82511	1	1	0.997268
INTERPRO	IPR000014:PAS domain	3	0.184049	0.63978	PER2, HIF3A, SIM1	1335	33	20594	1.40238	1	1	0.98858
Annotation Cluster 156	Enrichment Score: 0.40899788402932225
Category	Term	Count	%	PValue	Genes	List Total	Pop Hits	Pop Total	Fold Enrichment	Bonferroni	Benjamini	FDR
UP_SEQ_FEATURE	metal ion-binding site:Manganese 1	4	0.245399	0.279652	ARG1, PPM1E, ACACA, ILKAP	1279	26	18012	2.1666	1	1	0.997444
UP_SEQ_FEATURE	metal ion-binding site:Manganese 2	4	0.245399	0.279652	ARG1, PPM1E, ACACA, ILKAP	1279	26	18012	2.1666	1	1	0.997444
UP_KEYWORDS	Manganese	11	0.674847	0.758175	ACVR1C, PCX, GALNT15, ARG1, XPNPEP2, PCK1, PPM1E, GGTA1, ACACA, PRIMPOL, ILKAP	1414	191	22680	0.923747	1	1	0.79108
Annotation Cluster 157	Enrichment Score: 0.3908839359496969
Category	Term	Count	%	PValue	Genes	List Total	Pop Hits	Pop Total	Fold Enrichment	Bonferroni	Benjamini	FDR
INTERPRO	IPR000504:RNA recognition motif domain	21	1.28834	0.152864	RBM39, TIA1, SETD1B, CIRBP, RBM4B, RBM3, RBM15B, ESRP1, TRA2A, SREK1, HNRNPH3, RBM12B2, TARDBP, RBM24, SRSF7, PPARGC1A, SRSF10, 2610020H08RIK, RBM5, RBM12B1, CPEB4	1335	241	20594	1.34419	1	1	0.98858
SMART	SM00360:RRM	21	1.28834	0.15461	RBM39, TIA1, SETD1B, CIRBP, RBM4B, RBM3, RBM15B, ESRP1, TRA2A, SREK1, HNRNPH3, RBM12B2, TARDBP, RBM24, SRSF7, PPARGC1A, SRSF10, 2610020H08RIK, RBM5, RBM12B1, CPEB4	714	229	10425	1.33894	1	1	0.997268
UP_SEQ_FEATURE	domain:RRM 3	6	0.368098	0.280118	RBM39, TIA1, RBM15B, ESRP1, RBM12B2, RBM12B1	1279	50	18012	1.68995	1	1	0.997444
INTERPRO	IPR012677:Nucleotide-binding, alpha-beta plait	22	1.34969	0.281881	RBM39, TIA1, SETD1B, CIRBP, RBM4B, RBM3, RBM15B, ESRP1, TRA2A, NUP35, SREK1, HNRNPH3, RBM12B2, TARDBP, RBM24, SRSF7, PPARGC1A, SRSF10, 2610020H08RIK, RBM5, RBM12B1, CPEB4	1335	281	20594	1.20775	1	1	0.98858
UP_SEQ_FEATURE	domain:RRM 1	10	0.613497	0.560807	RBM39, TIA1, RBM15B, ESRP1, RBM4B, RBM12B2, TARDBP, RBM5, CPEB4, RBM12B1	1279	128	18012	1.10022	1	1	0.997444
UP_SEQ_FEATURE	domain:RRM 2	10	0.613497	0.560807	RBM39, TIA1, RBM15B, ESRP1, RBM4B, RBM12B2, TARDBP, RBM5, CPEB4, RBM12B1	1279	128	18012	1.10022	1	1	0.997444
UP_SEQ_FEATURE	domain:RRM	9	0.552147	0.58541	RBM3, GM15453, SETD1B, TRA2A, CIRBP, SREK1, SRSF7, SRSF10, PPARGC1A	1279	116	18012	1.09264	1	1	0.997444
UP_KEYWORDS	RNA-binding	32	1.96319	0.884776	GRB7, RBM4B, NUDT5, RBM3, RBM15B, XPO1, LSM11, ZFP385A, TRA2A, SNRPD3, RBM12B2, PPARGC1A, PTRF, SRSF10, RBM5, TRMT1L, RBM12B1, DDX17, RBM39, TIA1, ZRANB2, DDX11, SETD1B, METTL3, CIRBP, WT1, ESRP1, CAPRIN2, TARDBP, SRSF7, RBM24, CPEB4	1414	601	22680	0.854022	1	1	0.884776
GOTERM_MF_DIRECT	GO:0003723~RNA binding	38	2.33129	0.998097	GRB7, RBM4B, NUDT5, MRM1, YARS2, RBM3, RBM15B, XPO1, RPS16, LSM11, ZFP385A, TRA2A, SNRPD3, RBM12B2, PPARGC1A, PTRF, SRSF10, RBM5, TRMT1L, RBM12B1, DDX17, RBM39, TIA1, ZRANB2, DDX11, SETD1B, METTL3, CIRBP, WT1, ESRP1, CAPRIN2, NABP1, 2810403A07RIK, TARDBP, SRSF7, RBM24, FARSB, CPEB4	1250	780	17446	0.679947	1	1	0.998097
Annotation Cluster 158	Enrichment Score: 0.3791532344550952
Category	Term	Count	%	PValue	Genes	List Total	Pop Hits	Pop Total	Fold Enrichment	Bonferroni	Benjamini	FDR
GOTERM_BP_DIRECT	GO:0045944~positive regulation of transcription from RNA polymerase II promoter	79	4.84663	0.18738	CALCOCO1, EHF, PTPRN, TCF21, SCX, HIF3A, ABRA, HOXA10, CHCHD2, CSRP3, SALL1, DBP, CREB3L3, HNF4A, MYBL2, NOS1, CCNL2, CCNL1, HOXA7, HMGN3, DDX17, SREBF1, OSR2, MYOCD, CHUK, OSR1, HNF1B, HFE2, NRG1, HNF1A, POU3F3, PAX2, DCN, RGMA, RUNX1, HOXB9, PAX8, CDH13, ITGB1BP1, IRF5, TLR4, RHOQ, NFIX, PRKDC, GLIS3, CREM, HELZ2, HSPH1, EPCAM, PPARGC1A, ZBTB7C, ESRRA, EGR1, TGFB1, JUND, VDR, STAT1, IGF2, FZD8,…	1282	995	18082	1.11986	1	1	0.989247
UP_KEYWORDS	Transcription regulation	122	7.48466	0.193594	EHF, RORC, ATN1, SCX, ZBTB22, BZW1, ABRA, BACH2, KLHL31, NR3C2, HOXA10, SPIB, DACH1, SALL1, CREB3L3, CCNL2, HOXA7, CCNL1, PTRF, DDX17, HES6, OSR1, DDX11, KCTD1, ATP1B4, HNF1B, HNF1A, POU3F3, RUNX1, HOXB9, ZFP692, TXNIP, NUPR1, AJUBA, ASF1B, INO80B, TSHZ1, ZFP503, GLIS3, CREM, ZFP628, NLK, HELZ2, SEC14L2, ZFP57, MED30, PRDM16, SMYD1, ZFP580, ZBTB7A, PPARGC1A, HOXC6, BANP, ESRRA, EGR1, JUND, VDR, S…	1414	1799	22680	1.08773	1	0.480609	0.37931
UP_KEYWORDS	DNA-binding	109	6.68712	0.227933	EHF, RORC, SCX, ZBTB22, BACH2, NR3C2, HOXA10, SPIB, ZFP36, DACH1, SALL1, CREB3L3, HIST1H2AF, HOXA7, HMGN3, MAP1S, DDX11, HNF1B, HNF1A, POU3F3, RUNX1, HOXB9, HIST2H4, ZFP692, NUPR1, PRR12, PARPBP, TSHZ1, GLIS3, XPA, CREM, ZFP628, HELZ2, ZFP57, PRDM16, HIST1H3F, SMYD1, ZFP580, ZBTB7A, NHEJ1, HOXC6, BANP, HIST1H3E, ESRRA, EGR1, JUND, H3F3B, VDR, ESRRG, NFATC1, NR1D2, NR1D1, FOXN3, POU6F1, NR4A1, HIS…	1414	1604	22680	1.08997	1	0.520467	0.410767
GOTERM_MF_DIRECT	GO:0043565~sequence-specific DNA binding	51	3.12883	0.239066	CALCOCO1, EHF, RORC, SCX, TFCP2L1, HOXC10, BACH2, NR3C2, HOXA10, SPIB, CHCHD2, DBP, CREB3L3, HNF4A, MYBL2, HOXA7, SREBF1, OSR2, HNF1B, HNF1A, POU3F3, HOXB9, PAX8, CREM, CXXC5, PRDM16, PPARGC1A, HOXC6, ESRRA, EGR1, JUND, VDR, STAT1, IRX3, ESRRG, NR1D2, NFATC1, NR1D1, FOXN3, KLF4, USF2, KLF2, POU6F1, HEYL, NR4A1, MAFB, BCL6, WT1, LHX1, MAFF, HOXD4	1250	633	17446	1.12448	1	1	0.970691
UP_KEYWORDS	Transcription	124	7.60736	0.262939	EHF, RORC, ATN1, SCX, ZBTB22, BZW1, ABRA, BACH2, KLHL31, NR3C2, HOXA10, SPIB, CHCHD2, DACH1, SALL1, CREB3L3, CCNL2, HOXA7, CCNL1, PTRF, DDX17, HES6, OSR1, DDX11, KCTD1, ATP1B4, HNF1B, HNF1A, POU3F3, RUNX1, HOXB9, ZFP692, TXNIP, NUPR1, AJUBA, ASF1B, INO80B, TSHZ1, ZFP503, GLIS3, CREM, ZFP628, NLK, HELZ2, SEC14L2, ZFP57, MED30, PRDM16, SMYD1, ZFP580, ZBTB7A, PPARGC1A, HOXC6, BANP, ESRRA, EGR1, JUND…	1414	1859	22680	1.06988	1	0.578736	0.456754
GOTERM_MF_DIRECT	GO:0003700~transcription factor activity, sequence-specific DNA binding	64	3.92638	0.531409	GM5141, EHF, RORC, HIF3A, TFCP2L1, BACH2, ZFP808, NR3C2, SPIB, DACH1, DBP, CREB3L3, HNF4A, MYBL2, HOXA7, SREBF1, KLF11, HES6, HNF1B, HNF1A, CBFA2T3, POU3F3, PAX2, RUNX1, PAX8, IRF5, NFIX, GLIS3, CREM, ZFP948, ZFP628, ZFP52, ZKSCAN17, SCAND1, ZBTB7A, ZFP420, HOXC6, ESRRA, EGR1, JUND, VDR, STAT1, GM14391, ESRRG, NR1D2, NFATC1, NR1D1, FOXN3, KLF4, USF2, KLF2, POU6F1, HEYL, TBX15, NR4A1, MAFB, BCL6, …	1250	883	17446	1.01159	1	1	0.970691
UP_KEYWORDS	Nucleus	277	16.9939	0.682425	EHF, ANKLE1, CCNF, SCX, NUDT5, BACH2, SPIB, RNF112, LGALS3, LSM11, CREB3L3, ALKBH1, CHEK1, CCNL2, SNRPD3, HOXA7, MYOZ1, CCNL1, IER2, DDX17, HES6, MAP1S, NFKBIL1, DDX11, METTL3, KRT8, CIRBP, HNF1B, HNF1A, RUNX1, NIF3L1, HOXB9, HIST2H4, ALPK3, ASF1B, PARPBP, PRKDC, TSHZ1, ZFP503, XPA, ZFP628, NLK, PPL, HELZ2, SEC14L2, HSPH1, FIGNL1, PRDM16, HIST1H3F, ZBTB7A, PPARGC1A, NHEJ1, HOXC6, BANP, HIST1H3E, …	1414	4534	22680	0.979923	1	1	0.79108
GOTERM_BP_DIRECT	GO:0006351~transcription, DNA-templated	121	7.42331	0.910004	EHF, RORC, SCX, ZBTB22, BZW1, ABRA, BACH2, KLHL31, NR3C2, HOXA10, SPIB, CHCHD2, DACH1, SALL1, CREB3L3, CCNL2, HOXA7, CCNL1, PTRF, DDX17, HES6, OSR1, KCTD1, ATP1B4, HNF1B, HNF1A, POU3F3, RUNX1, HOXB9, ZFP692, TXNIP, NUPR1, AJUBA, ASF1B, INO80B, TSHZ1, ZFP503, GLIS3, CREM, ZFP628, NLK, HELZ2, SEC14L2, ZFP57, MED30, PRDM16, SMYD1, ZFP580, ZBTB7A, PPARGC1A, HOXC6, BANP, ESRRA, EGR1, JUND, VDR, SETD1B…	1282	1885	18082	0.905383	1	1	0.989247
GOTERM_MF_DIRECT	GO:0003677~DNA binding	117	7.17791	0.946832	EHF, RORC, SCX, ZBTB22, BACH2, NR3C2, HOXA10, SPIB, ZFP36, DACH1, SALL1, CREB3L3, HIST1H2AF, HOXA7, HMGN3, IER2, HES6, MAP1S, DDX11, HNF1B, HNF1A, POU3F3, RUNX1, HOXB9, HIST2H4, ZFP692, NUPR1, PRR12, PARPBP, PRKDC, TSHZ1, GLIS3, XPA, CREM, ZFP628, HELZ2, ZFP57, PRDM16, HIST1H3F, SMYD1, ZFP580, ZBTB7A, PPARGC1A, NHEJ1, HOXC6, BANP, HIST1H3E, ESRRA, EGR1, JUND, VDR, ESRRG, NFATC1, NR1D2, NR1D1, FOX…	1250	1847	17446	0.884107	1	1	0.970691
GOTERM_BP_DIRECT	GO:0006355~regulation of transcription, DNA-templated	134	8.22086	0.995116	EHF, RORC, SCX, ZBTB22, BZW1, ABRA, BACH2, KLHL31, NR3C2, HOXA10, SPIB, EFEMP1, DACH1, SALL1, CREB3L3, CCNL2, HOXA7, CCNL1, PTRF, DDX17, HES6, MUSK, OSR1, KCTD1, ATP1B4, HNF1B, HNF1A, POU3F3, RUNX1, HOXB9, ZFP692, TXNIP, NUPR1, AJUBA, ASF1B, INO80B, TSHZ1, ZFP503, GLIS3, CREM, ZFP628, NLK, HELZ2, SEC14L2, ZFP57, MED30, ZFP52, PRDM16, SMYD1, ZFP580, ZBTB7A, PPARGC1A, ZFP101, HOXC6, BANP, ESRRA, EG…	1282	2279	18082	0.829314	1	1	0.995116
Annotation Cluster 159	Enrichment Score: 0.35620140949802725
Category	Term	Count	%	PValue	Genes	List Total	Pop Hits	Pop Total	Fold Enrichment	Bonferroni	Benjamini	FDR
UP_SEQ_FEATURE	short sequence motif:SH2-binding	3	0.184049	0.129914	TOM1L1, ITGB1BP2, LRP2	1279	9	18012	4.69429	1	1	0.997444
UP_SEQ_FEATURE	short sequence motif:SH3-binding	5	0.306748	0.462228	TOM1L1, DTX1, ITGB1BP2, GAB2, LRP2	1279	49	18012	1.43703	1	1	0.997444
UP_KEYWORDS	SH3-binding	4	0.245399	0.730603	TOM1L1, DTX1, ITGB1BP2, LRP2	1414	60	22680	1.06931	1	1	0.79108
GOTERM_MF_DIRECT	GO:0017124~SH3 domain binding	7	0.429448	0.857038	TOM1L1, HIP1R, DTX1, PTPN6, ITGB1BP2, LRP2, MYPN	1250	118	17446	0.827946	1	1	0.970691
Annotation Cluster 160	Enrichment Score: 0.3416860649705901
Category	Term	Count	%	PValue	Genes	List Total	Pop Hits	Pop Total	Fold Enrichment	Bonferroni	Benjamini	FDR
UP_SEQ_FEATURE	domain:PDZ 2	4	0.245399	0.418255	SLC9A3R1, DLG1, USH1C, PDZK1	1279	33	18012	1.70702	1	1	0.997444
UP_SEQ_FEATURE	domain:PDZ 1	4	0.245399	0.437537	SLC9A3R1, DLG1, USH1C, PDZK1	1279	34	18012	1.65681	1	1	0.997444
UP_SEQ_FEATURE	domain:PDZ 3	3	0.184049	0.515806	DLG1, USH1C, PDZK1	1279	24	18012	1.76036	1	1	0.997444
Annotation Cluster 161	Enrichment Score: 0.32763731764529297
Category	Term	Count	%	PValue	Genes	List Total	Pop Hits	Pop Total	Fold Enrichment	Bonferroni	Benjamini	FDR
UP_KEYWORDS	Kelch repeat	7	0.429448	0.280617	DNAH17, KLHDC7A, KBTBD8, KLHL40, KLHL41, KLHL31, TTN	1414	71	22680	1.58137	1	0.593185	0.468157
UP_SEQ_FEATURE	domain:BACK	4	0.245399	0.299512	LGALS3BP, KBTBD8, KLHL40, KLHL31	1279	27	18012	2.08635	1	1	0.997444
UP_SEQ_FEATURE	repeat:Kelch 5	6	0.368098	0.365642	DNAH17, KLHDC7A, KBTBD8, KLHL40, KLHL31, TTN	1279	56	18012	1.50888	1	1	0.997444
UP_SEQ_FEATURE	repeat:Kelch 4	6	0.368098	0.408802	DNAH17, KLHDC7A, KBTBD8, KLHL40, KLHL31, TTN	1279	59	18012	1.43216	1	1	0.997444
UP_SEQ_FEATURE	repeat:Kelch 1	6	0.368098	0.437368	DNAH17, KLHDC7A, KBTBD8, KLHL40, KLHL31, TTN	1279	61	18012	1.3852	1	1	0.997444
UP_SEQ_FEATURE	repeat:Kelch 2	6	0.368098	0.437368	DNAH17, KLHDC7A, KBTBD8, KLHL40, KLHL31, TTN	1279	61	18012	1.3852	1	1	0.997444
UP_SEQ_FEATURE	repeat:Kelch 3	6	0.368098	0.437368	DNAH17, KLHDC7A, KBTBD8, KLHL40, KLHL31, TTN	1279	61	18012	1.3852	1	1	0.997444
GOTERM_CC_DIRECT	GO:0031463~Cul3-RING ubiquitin ligase complex	6	0.368098	0.496292	KLHDC7A, KBTBD8, KLHL40, KLHL41, BACH2, KLHL31	1359	67	19662	1.29564	1	1	0.921922
INTERPRO	IPR017096:Kelch-like protein, gigaxonin	4	0.245399	0.501084	KBTBD8, KLHL40, KLHL41, KLHL31	1335	41	20594	1.505	1	1	0.98858
INTERPRO	IPR011705:BTB/Kelch-associated	5	0.306748	0.536808	LGALS3BP, KBTBD8, KLHL40, KLHL41, KLHL31	1335	59	20594	1.30731	1	1	0.98858
SMART	SM00612:Kelch	5	0.306748	0.539061	KLHDC7A, KBTBD8, KLHL40, KLHL41, KLHL31	714	56	10425	1.30365	1	1	0.997268
INTERPRO	IPR006652:Kelch repeat type 1	5	0.306748	0.576601	KLHDC7A, KBTBD8, KLHL40, KLHL41, KLHL31	1335	62	20594	1.24405	1	1	0.98858
SMART	SM00875:SM00875	5	0.306748	0.58105	LGALS3BP, KBTBD8, KLHL40, KLHL41, KLHL31	714	59	10425	1.23736	1	1	0.997268
INTERPRO	IPR015915:Kelch-type beta propeller	4	0.245399	0.688402	KLHDC7A, KBTBD8, KLHL40, KLHL41	1335	54	20594	1.14268	1	1	0.98858
PIR_SUPERFAMILY	PIRSF037037:kelch-like protein, gigaxonin type	4	0.245399	0.697858	KBTBD8, KLHL40, KLHL41, KLHL31	156	41	1807	1.13008	1	1	1
Annotation Cluster 162	Enrichment Score: 0.31610657891626415
Category	Term	Count	%	PValue	Genes	List Total	Pop Hits	Pop Total	Fold Enrichment	Bonferroni	Benjamini	FDR
SMART	SM00314:RA	4	0.245399	0.318522	APBB1IP, GRB7, RAPH1, RASSF9	714	29	10425	2.01391	1	1	0.997268
INTERPRO	IPR000159:Ras-association	4	0.245399	0.501084	APBB1IP, GRB7, RAPH1, RASSF9	1335	41	20594	1.505	1	1	0.98858
UP_SEQ_FEATURE	domain:Ras-associating	3	0.184049	0.705716	APBB1IP, GRB7, RASSF9	1279	34	18012	1.24261	1	1	0.997444
Annotation Cluster 163	Enrichment Score: 0.2879600182267939
Category	Term	Count	%	PValue	Genes	List Total	Pop Hits	Pop Total	Fold Enrichment	Bonferroni	Benjamini	FDR
GOTERM_MF_DIRECT	GO:0004713~protein tyrosine kinase activity	12	0.736196	0.248492	CLK1, MAP2K1, HSP90AA1, SYK, MUSK, EPHA10, ERBB4, TNK2, TTK, FGFR4, CLK4, TTN	1250	121	17446	1.38415	1	1	0.970691
UP_KEYWORDS	Tyrosine-protein kinase	10	0.613497	0.271646	CLK1, MAP2K1, SYK, MUSK, EPHA10, ERBB4, TNK2, TTK, FGFR4, CLK4	1414	113	22680	1.41943	1	0.584327	0.461167
INTERPRO	IPR001245:Serine-threonine/tyrosine-protein kinase catalytic domain	11	0.674847	0.413043	EPHB6, ACVR1C, SYK, MUSK, MLKL, EPHA10, NPR1, PTK7, ERBB4, TNK2, FGFR4	1335	139	20594	1.22078	1	1	0.98858
INTERPRO	IPR008266:Tyrosine-protein kinase, active site	8	0.490798	0.462014	OBSCN, SYK, MUSK, PTK7, ERBB4, TNK2, FGFR4, TTN	1335	99	20594	1.24656	1	1	0.98858
GOTERM_MF_DIRECT	GO:0004714~transmembrane receptor protein tyrosine kinase activity	5	0.306748	0.546682	MUSK, EPHA10, PTK7, ERBB4, FGFR4	1250	54	17446	1.2923	1	1	0.970691
GOTERM_BP_DIRECT	GO:0007169~transmembrane receptor protein tyrosine kinase signaling pathway	7	0.429448	0.720207	TOM1L1, EPHB6, SYK, EPHA10, ERBB4, TNK2, GFRA1	1282	100	18082	0.987317	1	1	0.989247
INTERPRO	IPR020635:Tyrosine-protein kinase, catalytic domain	5	0.306748	0.777975	SYK, MUSK, ERBB4, TNK2, FGFR4	1335	81	20594	0.952236	1	1	0.98858
GOTERM_BP_DIRECT	GO:0038083~peptidyl-tyrosine autophosphorylation	3	0.184049	0.797487	SYK, ERBB4, TNK2	1282	41	18082	1.03204	1	1	0.989247
SMART	SM00219:TyrKc	5	0.306748	0.813786	SYK, MUSK, ERBB4, TNK2, FGFR4	714	81	10425	0.901286	1	1	0.997268
Annotation Cluster 164	Enrichment Score: 0.27512013893682746
Category	Term	Count	%	PValue	Genes	List Total	Pop Hits	Pop Total	Fold Enrichment	Bonferroni	Benjamini	FDR
GOTERM_BP_DIRECT	GO:0000082~G1/S transition of mitotic cell cycle	7	0.429448	0.274675	CAMK2B, CDKN1A, CDKN1B, CCNE1, CAMK2A, ID4, NFATC1	1282	62	18082	1.59245	1	1	0.989247
KEGG_PATHWAY	mmu04012:ErbB signaling pathway	8	0.490798	0.594111	CAMK2B, BTC, MAP2K1, CDKN1A, CDKN1B, ERBB4, CAMK2A, NRG1	641	87	7691	1.1033	1	1	0.892473
KEGG_PATHWAY	mmu05214:Glioma	4	0.245399	0.916121	CAMK2B, MAP2K1, CDKN1A, CAMK2A	641	65	7691	0.738366	1	1	0.916121
Annotation Cluster 165	Enrichment Score: 0.24276162635722004
Category	Term	Count	%	PValue	Genes	List Total	Pop Hits	Pop Total	Fold Enrichment	Bonferroni	Benjamini	FDR
UP_SEQ_FEATURE	domain:Nudix hydrolase	3	0.184049	0.559591	TRPM2, IDI1, NUDT5	1279	26	18012	1.62495	1	1	0.997444
INTERPRO	IPR000086:NUDIX hydrolase domain	3	0.184049	0.568732	TRPM2, IDI1, NUDT5	1335	29	20594	1.59582	1	1	0.98858
INTERPRO	IPR015797:NUDIX hydrolase domain-like	3	0.184049	0.587404	TRPM2, IDI1, NUDT5	1335	30	20594	1.54262	1	1	0.98858
Annotation Cluster 166	Enrichment Score: 0.23289584055010473
Category	Term	Count	%	PValue	Genes	List Total	Pop Hits	Pop Total	Fold Enrichment	Bonferroni	Benjamini	FDR
GOTERM_BP_DIRECT	GO:0000082~G1/S transition of mitotic cell cycle	7	0.429448	0.274675	CAMK2B, CDKN1A, CDKN1B, CCNE1, CAMK2A, ID4, NFATC1	1282	62	18082	1.59245	1	1	0.989247
BIOCARTA	m_raccycdPathway:Influence of Ras and Rho proteins on G1 to S Transition	4	0.245399	0.544176	CDKN1A, CDKN1B, CHUK, CCNE1	140	26	1289	1.41648	1	1	1
KEGG_PATHWAY	mmu05220:Chronic myeloid leukemia	7	0.429448	0.560621	MAP2K1, CDKN1A, CDKN1B, TGFB1, CHUK, GAB2, RUNX1	641	72	7691	1.16651	1	1	0.892473
BIOCARTA	m_g1Pathway:Cell Cycle: G1/S Check Point	4	0.245399	0.570817	CDKN1A, CDKN1B, TGFB1, CCNE1	140	27	1289	1.36402	1	1	1
BIOCARTA	m_cellcyclePathway:Cyclins and Cell Cycle Regulation	3	0.184049	0.750544	CDKN1A, CDKN1B, CCNE1	140	24	1289	1.15089	1	1	1
KEGG_PATHWAY	mmu05215:Prostate cancer	7	0.429448	0.751822	MAP2K1, CDKN1A, HSP90AA1, CDKN1B, CHUK, CREB3L3, CCNE1	641	88	7691	0.954421	1	1	0.892473
KEGG_PATHWAY	mmu05161:Hepatitis B	10	0.613497	0.867988	MAP2K1, CDKN1A, CDKN1B, TGFB1, CHUK, CREB3L3, STAT1, CCNE1, NFATC1, TLR4	641	146	7691	0.821811	1	1	0.892473
Annotation Cluster 167	Enrichment Score: 0.2243453511397952
Category	Term	Count	%	PValue	Genes	List Total	Pop Hits	Pop Total	Fold Enrichment	Bonferroni	Benjamini	FDR
BIOCARTA	m_g2Pathway:Cell Cycle: G2/M Checkpoint	4	0.245399	0.488206	CDKN1A, PRKDC, GADD45A, CHEK1	140	24	1289	1.53452	1	1	1
BIOCARTA	m_atmPathway:ATM Signaling Pathway	3	0.184049	0.653341	CDKN1A, GADD45A, CHEK1	140	20	1289	1.38107	1	1	1
KEGG_PATHWAY	mmu04115:p53 signaling pathway	6	0.368098	0.665612	CDKN1A, GADD45A, CCNE1, CHEK1, MDM4, THBS1	641	67	7691	1.07449	1	1	0.892473
Annotation Cluster 168	Enrichment Score: 0.19769662586363565
Category	Term	Count	%	PValue	Genes	List Total	Pop Hits	Pop Total	Fold Enrichment	Bonferroni	Benjamini	FDR
INTERPRO	IPR000198:Rho GTPase-activating protein domain	6	0.368098	0.426583	ARHGAP8, TAGAP, HMHA1, ARHGAP28, ARHGAP36, ARHGAP24	1335	66	20594	1.40238	1	1	0.98858
SMART	SM00324:RhoGAP	6	0.368098	0.447161	ARHGAP8, TAGAP, HMHA1, ARHGAP28, ARHGAP36, ARHGAP24	714	64	10425	1.36883	1	1	0.997268
INTERPRO	IPR008936:Rho GTPase activation protein	7	0.429448	0.52042	ARHGAP8, TAGAP, HMHA1, ARHGAP28, ARHGAP36, ARHGAP24, PLXNA3	1335	89	20594	1.2133	1	1	0.98858
UP_SEQ_FEATURE	domain:Rho-GAP	5	0.306748	0.662286	ARHGAP8, TAGAP, HMHA1, ARHGAP28, ARHGAP24	1279	63	18012	1.11769	1	1	0.997444
UP_KEYWORDS	GTPase activation	5	0.306748	0.992388	ARHGAP8, HMHA1, ARHGAP28, ARHGAP36, ARHGAP24	1414	163	22680	0.492012	1	1	0.992388
GOTERM_MF_DIRECT	GO:0005096~GTPase activator activity	8	0.490798	0.998327	ARHGAP8, ADPRHL1, HMHA1, ARHGAP28, MURC, ARHGAP36, ARHGAP24, LLGL2	1250	235	17446	0.475125	1	1	0.998327
Annotation Cluster 169	Enrichment Score: 0.19344371554290066
Category	Term	Count	%	PValue	Genes	List Total	Pop Hits	Pop Total	Fold Enrichment	Bonferroni	Benjamini	FDR
GOTERM_BP_DIRECT	GO:0032259~methylation	13	0.797546	0.539889	2700097O09RIK, SETD1B, METTL3, MRM1, GNMT, AS3MT, WBSCR27, SMYD1, TRMT13, METTL7B, EEF1AKMT1, TRMT1L, METTL17	1282	169	18082	1.08496	1	1	0.989247
UP_KEYWORDS	Methyltransferase	12	0.736196	0.540104	AS3MT, BHMT, SETD1B, METTL3, SMYD1, TRMT13, METTL7B, MRM1, EEF1AKMT1, TRMT1L, GNMT, METTL17	1414	176	22680	1.09361	1	0.918822	0.72516
GOTERM_MF_DIRECT	GO:0008168~methyltransferase activity	12	0.736196	0.664574	AS3MT, BHMT, SETD1B, METTL3, SMYD1, TRMT13, METTL7B, MRM1, EEF1AKMT1, TRMT1L, GNMT, METTL17	1250	168	17446	0.996914	1	1	0.970691
UP_KEYWORDS	S-adenosyl-L-methionine	8	0.490798	0.868761	AS3MT, SETD1B, METTL3, SMYD1, TRMT13, MRM1, TRMT1L, GNMT	1414	158	22680	0.812132	1	1	0.868761
Annotation Cluster 170	Enrichment Score: 0.18939822344956428
Category	Term	Count	%	PValue	Genes	List Total	Pop Hits	Pop Total	Fold Enrichment	Bonferroni	Benjamini	FDR
UP_KEYWORDS	mRNA splicing	17	1.04294	0.426775	RBM39, PRPF38B, ZRANB2, RBM4B, LGALS3, RBM15B, ESRP1, ZMAT5, TRA2A, LUC7L3, SNRNP25, SNRPD3, SREK1, TARDBP, SRSF7, SRSF10, RBM5	1414	240	22680	1.13614	1	0.775459	0.612013
GOTERM_BP_DIRECT	GO:0008380~RNA splicing	18	1.10429	0.543786	RBM39, PRPF38B, ZRANB2, RBM4B, LGALS3, RBM15B, WT1, ESRP1, ZMAT5, TRA2A, LUC7L3, SNRNP25, SNRPD3, SREK1, TARDBP, SRSF7, SRSF10, RBM5	1282	241	18082	1.05345	1	1	0.989247
GOTERM_CC_DIRECT	GO:0005689~U12-type spliceosomal complex	3	0.184049	0.565279	ZMAT5, SNRNP25, SNRPD3	1359	27	19662	1.60755	1	1	0.921922
UP_KEYWORDS	mRNA processing	19	1.16564	0.639593	RBM39, PRPF38B, APOBEC2, ZRANB2, RBM4B, LGALS3, RBM15B, LSM11, ESRP1, ZMAT5, TRA2A, LUC7L3, SNRNP25, SNRPD3, SREK1, TARDBP, SRSF7, SRSF10, RBM5	1414	307	22680	0.992679	1	1	0.79108
UP_KEYWORDS	Spliceosome	7	0.429448	0.744009	LGALS3, PRPF38B, ZMAT5, SNRNP25, SNRPD3, SREK1, RBM5	1414	117	22680	0.959634	1	1	0.79108
GOTERM_BP_DIRECT	GO:0006397~mRNA processing	20	1.22699	0.827092	RBM39, PRPF38B, APOBEC2, ZRANB2, METTL3, RBM4B, LGALS3, RBM15B, LSM11, ESRP1, ZMAT5, TRA2A, LUC7L3, SNRNP25, SNRPD3, SREK1, TARDBP, SRSF7, SRSF10, RBM5	1282	322	18082	0.876057	1	1	0.989247
GOTERM_CC_DIRECT	GO:0005681~spliceosomal complex	7	0.429448	0.914718	LGALS3, PRPF38B, ZMAT5, SNRNP25, SNRPD3, SREK1, RBM5	1359	136	19662	0.744676	1	1	0.921922
Annotation Cluster 171	Enrichment Score: 0.18722762092505127
Category	Term	Count	%	PValue	Genes	List Total	Pop Hits	Pop Total	Fold Enrichment	Bonferroni	Benjamini	FDR
UP_SEQ_FEATURE	domain:Kazal-like	4	0.245399	0.52967	SMOC1, SLCO1B2, HTRA3, SLCO4C1	1279	39	18012	1.4444	1	1	0.997444
SMART	SM00280:KAZAL	3	0.184049	0.716189	SMOC1, SLCO1B2, HTRA3	714	36	10425	1.21674	1	1	0.997268
INTERPRO	IPR002350:Kazal domain	4	0.245399	0.723243	SMOC1, SLCO1B2, HTRA3, SLCO4C1	1335	57	20594	1.08254	1	1	0.98858
Annotation Cluster 172	Enrichment Score: 0.1770138032685703
Category	Term	Count	%	PValue	Genes	List Total	Pop Hits	Pop Total	Fold Enrichment	Bonferroni	Benjamini	FDR
INTERPRO	IPR017995:Homeobox protein, antennapedia type	3	0.184049	0.228698	HOXD4, HOXA7, HOXC6	1335	14	20594	3.30562	1	1	0.98858
INTERPRO	IPR001827:Homeobox protein, antennapedia type, conserved site	3	0.184049	0.37509	HOXD4, HOXA7, HOXC6	1335	20	20594	2.31393	1	1	0.98858
UP_SEQ_FEATURE	short sequence motif:Antp-type hexapeptide	3	0.184049	0.515806	HOXD4, HOXA7, HOXC6	1279	24	18012	1.76036	1	1	0.997444
GOTERM_BP_DIRECT	GO:0009952~anterior/posterior pattern specification	9	0.552147	0.543106	HOXA10, HOXB9, LHX1, TSHZ1, HNF1B, HOXD4, HOXA7, HOXC10, HOXC6	1282	112	18082	1.1334	1	1	0.989247
INTERPRO	IPR020479:Homeodomain, metazoa	6	0.368098	0.709962	HOXA10, HOXB9, HOXD4, HOXA7, HOXC10, HOXC6	1335	91	20594	1.01711	1	1	0.98858
INTERPRO	IPR009057:Homeodomain-like	18	1.10429	0.905779	PCX, TSHZ1, IRX3, HNF1B, HNF1A, CENPB, PAX2, HOXC10, POU3F3, POU6F1, HOXA10, HOXB9, PAX8, LHX1, MYBL2, HOXD4, HOXA7, HOXC6	1335	345	20594	0.804846	1	1	0.98858
INTERPRO	IPR017970:Homeobox, conserved site	9	0.552147	0.915132	HOXA10, HOXB9, LHX1, IRX3, HOXD4, HOXA7, POU3F3, HOXC10, HOXC6	1335	184	20594	0.754543	1	1	0.98858
UP_KEYWORDS	Homeobox	13	0.797546	0.937203	TSHZ1, IRX3, HNF1B, HNF1A, HOXC10, POU3F3, POU6F1, HOXA10, HOXB9, LHX1, HOXD4, HOXA7, HOXC6	1414	280	22680	0.744696	1	1	0.937203
INTERPRO	IPR001356:Homeodomain	13	0.797546	0.940593	TSHZ1, IRX3, HNF1B, HNF1A, HOXC10, POU3F3, POU6F1, HOXA10, HOXB9, LHX1, HOXD4, HOXA7, HOXC6	1335	271	20594	0.740003	1	1	0.98858
UP_SEQ_FEATURE	DNA-binding region:Homeobox	9	0.552147	0.946454	HOXA10, HOXB9, LHX1, HOXD4, HOXA7, POU3F3, HOXC10, POU6F1, HOXC6	1279	180	18012	0.704144	1	1	0.997444
SMART	SM00389:HOX	13	0.797546	0.957203	TSHZ1, IRX3, HNF1B, HNF1A, HOXC10, POU3F3, POU6F1, HOXA10, HOXB9, LHX1, HOXD4, HOXA7, HOXC6	714	266	10425	0.713575	1	1	0.997268
Annotation Cluster 173	Enrichment Score: 0.16141487083494604
Category	Term	Count	%	PValue	Genes	List Total	Pop Hits	Pop Total	Fold Enrichment	Bonferroni	Benjamini	FDR
GOTERM_MF_DIRECT	GO:0016791~phosphatase activity	10	0.613497	0.472178	CAR3, PTPRZ1, CTDSP2, EPHX2, PTPRN, DUSP19, PTPN21, PTPN6, DUSP27, FBP2	1250	118	17446	1.18278	1	1	0.970691
INTERPRO	IPR000242:Protein-tyrosine phosphatase, receptor/non-receptor type	4	0.245399	0.484427	PTPRZ1, PTPRN, PTPN21, PTPN6	1335	40	20594	1.54262	1	1	0.98858
SMART	SM00194:PTPc	4	0.245399	0.48688	PTPRZ1, PTPRN, PTPN21, PTPN6	714	38	10425	1.53693	1	1	0.997268
GOTERM_BP_DIRECT	GO:0016311~dephosphorylation	9	0.552147	0.511724	PTPRZ1, EPHX2, PTPRN, DUSP19, PTPN21, INPP5K, PTPN6, SGPP2, DUSP27	1282	109	18082	1.16459	1	1	0.989247
INTERPRO	IPR000387:Protein-tyrosine/Dual specificity phosphatase	6	0.368098	0.620022	PTPRZ1, PTPRN, DUSP19, PTPN21, PTPN6, DUSP27	1335	82	20594	1.12875	1	1	0.98858
UP_SEQ_FEATURE	domain:Tyrosine-protein phosphatase	5	0.306748	0.649798	PTPRN, DUSP19, PTPN21, PTPN6, DUSP27	1279	62	18012	1.13572	1	1	0.997444
GOTERM_BP_DIRECT	GO:0006470~protein dephosphorylation	9	0.552147	0.769776	PTPRZ1, CTDSP2, PTPRN, DUSP19, PTPN21, PTPN6, PPM1E, DUSP27, ILKAP	1282	138	18082	0.91986	1	1	0.989247
INTERPRO	IPR003595:Protein-tyrosine phosphatase, catalytic	4	0.245399	0.783688	PTPRZ1, PTPRN, PTPN21, PTPN6	1335	63	20594	0.979442	1	1	0.98858
GOTERM_MF_DIRECT	GO:0004721~phosphoprotein phosphatase activity	9	0.552147	0.786423	PTPRZ1, PPP1R3C, PPP1R3B, CTDSP2, DUSP19, PTPN21, PTPN6, PPM1E, ILKAP	1250	139	17446	0.903678	1	1	0.970691
SMART	SM00404:PTPc_motif	4	0.245399	0.814708	PTPRZ1, PTPRN, PTPN21, PTPN6	714	63	10425	0.927037	1	1	0.997268
UP_KEYWORDS	Protein phosphatase	7	0.429448	0.827186	PTPRZ1, CTDSP2, DUSP19, PTPN21, PTPN6, PPM1E, ILKAP	1414	130	22680	0.863671	1	1	0.827186
INTERPRO	IPR016130:Protein-tyrosine phosphatase, active site	4	0.245399	0.859917	PTPRZ1, PTPRN, PTPN21, PTPN6	1335	73	20594	0.845272	1	1	0.98858
GOTERM_MF_DIRECT	GO:0004725~protein tyrosine phosphatase activity	5	0.306748	0.923519	PTPRZ1, PTPRN, DUSP19, PTPN21, PTPN6	1250	97	17446	0.719423	1	1	0.970691
UP_SEQ_FEATURE	active site:Phosphocysteine intermediate	4	0.245399	0.943067	PTPRN, DUSP19, PTPN21, PTPN6	1279	84	18012	0.670613	1	1	0.997444
Annotation Cluster 174	Enrichment Score: 0.16123092503621286
Category	Term	Count	%	PValue	Genes	List Total	Pop Hits	Pop Total	Fold Enrichment	Bonferroni	Benjamini	FDR
GOTERM_CC_DIRECT	GO:0005913~cell-cell adherens junction	22	1.34969	0.605469	LAD1, CADM4, ANXA1, STAT1, PPL, BZW1, EVPL, C330027C09RIK, PDLIM1, DLG1, CDH3, KRT18, CDH1, FASN, HIST1H3F, XIRP1, EPS8L2, EZR, ARGLU1, RAN, HIST1H3E, PLEC	1359	316	19662	1.00727	1	1	0.921922
GOTERM_MF_DIRECT	GO:0098641~cadherin binding involved in cell-cell adhesion	20	1.22699	0.624006	LAD1, ANXA1, STAT1, PPL, BZW1, EVPL, C330027C09RIK, PDLIM1, DLG1, KRT18, CDH1, EPCAM, FASN, HIST1H3F, EPS8L2, EZR, ARGLU1, RAN, HIST1H3E, PLEC	1250	279	17446	1.00049	1	1	0.970691
GOTERM_BP_DIRECT	GO:0098609~cell-cell adhesion	11	0.674847	0.869014	PDLIM1, LAD1, EPCAM, STAT1, TACSTD2, PPL, BZW1, ARGLU1, EVPL, PLEC, HIST1H3E	1282	189	18082	0.820898	1	1	0.989247
Annotation Cluster 175	Enrichment Score: 0.15615523341675674
Category	Term	Count	%	PValue	Genes	List Total	Pop Hits	Pop Total	Fold Enrichment	Bonferroni	Benjamini	FDR
BIOCARTA	m_nkcellsPathway:Ras-Independent pathway in NK cell-mediated cytotoxicity	4	0.245399	0.33691	MAP2K1, SYK, PTPN6, H2-D1	140	19	1289	1.93835	1	1	1
KEGG_PATHWAY	mmu04662:B cell receptor signaling pathway	6	0.368098	0.703245	MAP2K1, CHUK, SYK, NFATC1, PTPN6, FCGR2B	641	70	7691	1.02844	1	1	0.892473
BIOCARTA	m_fcer1Pathway:Fc Epsilon Receptor I Signaling in Mast Cells	4	0.245399	0.824866	MAP2K1, FCER1G, SYK, NFATC1	140	40	1289	0.920714	1	1	1
BIOCARTA	m_bcrPathway:BCR Signaling Pathway	3	0.184049	0.897568	MAP2K1, SYK, NFATC1	140	34	1289	0.812395	1	1	1
KEGG_PATHWAY	mmu04650:Natural killer cell mediated cytotoxicity	6	0.368098	0.944392	MAP2K1, FCER1G, SYK, TNFSF10, NFATC1, PTPN6	641	105	7691	0.685625	1	1	0.944392
Annotation Cluster 176	Enrichment Score: 0.15275021570658615
Category	Term	Count	%	PValue	Genes	List Total	Pop Hits	Pop Total	Fold Enrichment	Bonferroni	Benjamini	FDR
UP_SEQ_FEATURE	domain:PID	3	0.184049	0.600471	EPS8L2, ITGB1BP1, LDLRAP1	1279	28	18012	1.50888	1	1	0.997444
INTERPRO	IPR006020:Phosphotyrosine interaction domain	3	0.184049	0.753786	EPS8L2, ITGB1BP1, LDLRAP1	1335	41	20594	1.12875	1	1	0.98858
SMART	SM00462:PTB	3	0.184049	0.769147	EPS8L2, ITGB1BP1, LDLRAP1	714	40	10425	1.09506	1	1	0.997268
Annotation Cluster 177	Enrichment Score: 0.14942967136903396
Category	Term	Count	%	PValue	Genes	List Total	Pop Hits	Pop Total	Fold Enrichment	Bonferroni	Benjamini	FDR
UP_SEQ_FEATURE	zinc finger region:B box-type	5	0.306748	0.347996	TRIM72, TRIM63, TRIM39, TRIM10, TRIM54	1279	42	18012	1.67653	1	1	0.997444
INTERPRO	IPR027370:RING-type zinc-finger, LisH dimerisation motif	4	0.245399	0.432957	RNF32, TRIM63, RNF125, TRIM54	1335	37	20594	1.6677	1	1	0.98858
INTERPRO	IPR003877:SPla/RYanodine receptor SPRY	6	0.368098	0.563509	RYR1, TRIM72, RYR2, TRIM39, CMYA5, TRIM10	1335	77	20594	1.20204	1	1	0.98858
SMART	SM00336:BBOX	5	0.306748	0.607786	TRIM72, TRIM63, TRIM39, TRIM10, TRIM54	714	61	10425	1.19679	1	1	0.997268
INTERPRO	IPR001870:B30.2/SPRY domain	6	0.368098	0.630789	RYR1, TRIM72, RYR2, TRIM39, CMYA5, TRIM10	1335	83	20594	1.11515	1	1	0.98858
INTERPRO	IPR000315:Zinc finger, B-box	5	0.306748	0.683334	TRIM72, TRIM63, TRIM39, TRIM10, TRIM54	1335	71	20594	1.08635	1	1	0.98858
SMART	SM00589:PRY	3	0.184049	0.686074	TRIM72, TRIM39, TRIM10	714	34	10425	1.28831	1	1	0.997268
INTERPRO	IPR006574:SPRY-associated	3	0.184049	0.701277	TRIM72, TRIM39, TRIM10	1335	37	20594	1.25077	1	1	0.98858
SMART	SM00449:SPRY	5	0.306748	0.763698	RYR1, TRIM72, RYR2, TRIM39, TRIM10	714	75	10425	0.973389	1	1	0.997268
UP_SEQ_FEATURE	domain:B30.2/SPRY	4	0.245399	0.799023	TRIM72, TRIM39, CMYA5, TRIM10	1279	59	18012	0.954771	1	1	0.997444
UP_SEQ_FEATURE	zinc finger region:RING-type	11	0.674847	0.857639	TRIM72, MYLIP, PEX5L, TRIM63, RNF125, UHRF2, TRIM39, DTX1, MDM4, TRIM10, TRIM54	1279	186	18012	0.832858	1	1	0.997444
INTERPRO	IPR003879:Butyrophylin-like	3	0.184049	0.891535	TRIM72, TRIM39, TRIM10	1335	57	20594	0.811906	1	1	0.98858
INTERPRO	IPR017907:Zinc finger, RING-type, conserved site	8	0.490798	0.909676	TRIM72, TRIM63, RNF125, UHRF2, TRIM39, TRIM10, TRIM54, PDZRN4	1335	163	20594	0.757115	1	1	0.98858
INTERPRO	IPR001841:Zinc finger, RING-type	14	0.858896	0.933925	TRIM72, RNF32, MYLIP, TRIM63, UHRF2, DTX1, DTX4, RNF112, RNF125, TRIM39, MDM4, TRIM10, TRIM54, PDZRN4	1335	286	20594	0.75513	1	1	0.98858
SMART	SM00184:RING	11	0.674847	0.96341	TRIM72, RNF32, RNF112, TRIM63, RNF125, UHRF2, TRIM39, DTX1, DTX4, TRIM10, TRIM54	714	234	10425	0.686364	1	1	0.997268
INTERPRO	IPR013083:Zinc finger, RING/FYVE/PHD-type	18	1.10429	0.994815	TRIM72, RNF32, MYLIP, TRIM63, UHRF2, DTX1, DTX4, SYTL2, MARCH3, RNF112, MARCH1, RNF125, TRIM39, MDM4, TRIM10, TRIM54, PDZRN4, EXPH5	1335	445	20594	0.623982	1	1	0.994815
Annotation Cluster 178	Enrichment Score: 0.13854983631394974
Category	Term	Count	%	PValue	Genes	List Total	Pop Hits	Pop Total	Fold Enrichment	Bonferroni	Benjamini	FDR
UP_SEQ_FEATURE	repeat:LRR 12	8	0.490798	0.327987	ECM2, TRIL, CD180, PODN, TLR4, LRRC8E, DCN, CPN2	1279	79	18012	1.42611	1	1	0.997444
UP_SEQ_FEATURE	repeat:LRR 11	8	0.490798	0.434261	ECM2, TRIL, CD180, PODN, TLR4, LRRC8E, DCN, CPN2	1279	88	18012	1.28026	1	1	0.997444
UP_SEQ_FEATURE	repeat:LRR 10	9	0.552147	0.448846	ECM2, DNAH17, TRIL, CD180, PODN, TLR4, LRRC8E, DCN, CPN2	1279	103	18012	1.23054	1	1	0.997444
UP_SEQ_FEATURE	repeat:LRR 13	6	0.368098	0.493402	ECM2, CD180, PODN, TLR4, LRRC8E, CPN2	1279	65	18012	1.29996	1	1	0.997444
UP_SEQ_FEATURE	repeat:LRR 14	5	0.306748	0.554158	ECM2, CD180, PODN, TLR4, LRRC8E	1279	55	18012	1.28026	1	1	0.997444
UP_SEQ_FEATURE	repeat:LRR 8	10	0.613497	0.61667	ECM2, DNAH17, TRIL, CD180, OMG, PODN, TLR4, LRRC8E, DCN, CPN2	1279	134	18012	1.05096	1	1	0.997444
UP_SEQ_FEATURE	repeat:LRR 9	9	0.552147	0.65185	ECM2, DNAH17, TRIL, CD180, PODN, TLR4, LRRC8E, DCN, CPN2	1279	123	18012	1.03045	1	1	0.997444
INTERPRO	IPR000372:Leucine-rich repeat-containing N-terminal	4	0.245399	0.676082	OMG, PODN, DCN, CPN2	1335	53	20594	1.16424	1	1	0.98858
UP_SEQ_FEATURE	repeat:LRR 7	11	0.674847	0.691426	LRFN4, ECM2, DNAH17, TRIL, CD180, OMG, PODN, TLR4, LRRC8E, DCN, CPN2	1279	158	18012	0.980453	1	1	0.997444
SMART	SM00013:LRRNT	4	0.245399	0.712398	OMG, PODN, DCN, CPN2	714	53	10425	1.10195	1	1	0.997268
UP_SEQ_FEATURE	repeat:LRR 17	3	0.184049	0.720816	CD180, PODN, TLR4	1279	35	18012	1.2071	1	1	0.997444
INTERPRO	IPR000483:Cysteine-rich flanking region, C-terminal	5	0.306748	0.733807	LRFN4, TRIL, CD180, TLR4, CPN2	1335	76	20594	1.01488	1	1	0.98858
UP_SEQ_FEATURE	repeat:LRR 16	3	0.184049	0.798207	CD180, PODN, TLR4	1279	41	18012	1.03045	1	1	0.997444
INTERPRO	IPR003591:Leucine-rich repeat, typical subtype	10	0.613497	0.806594	LRFN4, ECM2, TRIL, CD180, OMG, PODN, TLR4, LRRC8E, DCN, CPN2	1335	175	20594	0.881498	1	1	0.98858
SMART	SM00369:LRR_TYP	10	0.613497	0.854314	LRFN4, ECM2, TRIL, CD180, OMG, PODN, TLR4, LRRC8E, DCN, CPN2	714	175	10425	0.834334	1	1	0.997268
UP_SEQ_FEATURE	repeat:LRR 15	3	0.184049	0.863973	CD180, PODN, TLR4	1279	48	18012	0.88018	1	1	0.997444
UP_SEQ_FEATURE	repeat:LRR 6	11	0.674847	0.878075	LRFN4, ECM2, DNAH17, TRIL, CD180, OMG, PODN, TLR4, LRRC8E, DCN, CPN2	1279	191	18012	0.811056	1	1	0.997444
SMART	SM00082:LRRCT	4	0.245399	0.895137	LRFN4, CD180, TLR4, CPN2	714	75	10425	0.778711	1	1	0.997268
UP_SEQ_FEATURE	repeat:LRR 5	11	0.674847	0.935061	LRFN4, ECM2, DNAH17, TRIL, CD180, OMG, PODN, TLR4, LRRC8E, DCN, CPN2	1279	210	18012	0.737675	1	1	0.997444
UP_SEQ_FEATURE	repeat:LRR 4	12	0.736196	0.936676	LRFN4, ECM2, DNAH17, TRIL, CD180, OMG, LRRC51, PODN, TLR4, LRRC8E, DCN, CPN2	1279	228	18012	0.741204	1	1	0.997444
UP_SEQ_FEATURE	repeat:LRR 3	13	0.797546	0.951219	ZER1, ECM2, DNAH17, TRIL, CD180, OMG, LRRC51, PODN, CPN2, DCN, LRFN4, TLR4, LRRC8E	1279	253	18012	0.723626	1	1	0.997444
UP_KEYWORDS	Leucine-rich repeat	12	0.736196	0.959556	LRFN4, ECM2, ZER1, TRIL, CD180, OMG, LRRC51, PODN, TLR4, LRRC8E, DCN, CPN2	1414	275	22680	0.69991	1	1	0.959556
INTERPRO	IPR001611:Leucine-rich repeat	11	0.674847	0.975098	LRFN4, ECM2, TRIL, CD180, OMG, LRRC51, PODN, TLR4, LRRC8E, DCN, CPN2	1335	259	20594	0.655168	1	1	0.98858
UP_SEQ_FEATURE	repeat:LRR 1	13	0.797546	0.976679	ZER1, ECM2, DNAH17, TRIL, CD180, OMG, LRRC51, PODN, CPN2, DCN, LRFN4, TLR4, LRRC8E	1279	274	18012	0.668166	1	1	0.997444
UP_SEQ_FEATURE	repeat:LRR 2	13	0.797546	0.976679	ZER1, ECM2, DNAH17, TRIL, CD180, OMG, LRRC51, PODN, CPN2, DCN, LRFN4, TLR4, LRRC8E	1279	274	18012	0.668166	1	1	0.997444
Annotation Cluster 179	Enrichment Score: 0.13626701670409258
Category	Term	Count	%	PValue	Genes	List Total	Pop Hits	Pop Total	Fold Enrichment	Bonferroni	Benjamini	FDR
UP_SEQ_FEATURE	repeat:TPR 4	7	0.429448	0.577383	TTC14, PEX5L, TTC41, SPAG1, OGT, FANCG, TTN	1279	86	18012	1.14628	1	1	0.997444
UP_SEQ_FEATURE	repeat:TPR 5	5	0.306748	0.674467	PEX5L, TTC41, SPAG1, OGT, TTN	1279	64	18012	1.10022	1	1	0.997444
UP_SEQ_FEATURE	repeat:TPR 8	3	0.184049	0.774801	SPAG1, OGT, TTN	1279	39	18012	1.0833	1	1	0.997444
UP_SEQ_FEATURE	repeat:TPR 6	4	0.245399	0.779477	TTC41, SPAG1, OGT, TTN	1279	57	18012	0.988272	1	1	0.997444
UP_SEQ_FEATURE	repeat:TPR 7	3	0.184049	0.885618	SPAG1, OGT, TTN	1279	51	18012	0.828405	1	1	0.997444
Annotation Cluster 180	Enrichment Score: 0.13434894965310518
Category	Term	Count	%	PValue	Genes	List Total	Pop Hits	Pop Total	Fold Enrichment	Bonferroni	Benjamini	FDR
GOTERM_MF_DIRECT	GO:0003924~GTPase activity	16	0.981595	0.534795	TGTP2, GFM2, TUBD1, RAB27B, TUBG1, IIGP1, RAB32, RAB43, TUBA1C, RNF112, F830016B08RIK, TUBB6, GNAT2, ADSSL1, RHOQ, RAN	1250	209	17446	1.06846	1	1	0.970691
GOTERM_MF_DIRECT	GO:0005525~GTP binding	27	1.65644	0.640963	GFM2, NPR1, TUBD1, AK4, SRL, RAB43, TUBA1C, RNF112, TUBB6, GNAT2, PCK1, TGTP2, HSP90AA1, RAB27B, SEPT4, TUBG1, IIGP1, NME1, RAB32, F830016B08RIK, EHD3, BC023105, ADSSL1, SPAG1, RAB7B, RHOQ, RAN	1250	383	17446	0.9839	1	1	0.970691
UP_KEYWORDS	GTP-binding	20	1.22699	0.682519	TGTP2, GFM2, NPR1, TUBD1, RAB27B, AK4, SEPT4, TUBG1, IIGP1, RAB32, RAB43, TUBA1C, TUBB6, GNAT2, ADSSL1, SPAG1, PCK1, RAB7B, RHOQ, RAN	1414	332	22680	0.966241	1	1	0.79108
UP_SEQ_FEATURE	nucleotide phosphate-binding region:GTP	17	1.04294	0.947801	GFM2, TUBD1, RAB27B, SEPT4, TUBG1, IIGP1, RAB32, RAB43, TUBA1C, TUBB6, GNAT2, ADSSL1, SPAG1, PCK1, RAB7B, RHOQ, RAN	1279	319	18012	0.750498	1	1	0.997444
INTERPRO	IPR005225:Small GTP-binding protein domain	7	0.429448	0.960291	RAB32, RAB43, GFM2, RAB27B, RAB7B, RHOQ, RAN	1335	165	20594	0.654446	1	1	0.98858
Annotation Cluster 181	Enrichment Score: 0.13333460159038843
Category	Term	Count	%	PValue	Genes	List Total	Pop Hits	Pop Total	Fold Enrichment	Bonferroni	Benjamini	FDR
UP_SEQ_FEATURE	repeat:ARM 1	3	0.184049	0.600471	ZER1, ARMC5, ARMCX5	1279	28	18012	1.50888	1	1	0.997444
UP_SEQ_FEATURE	repeat:ARM 3	3	0.184049	0.809082	ZER1, ARMC5, ARMCX5	1279	42	18012	1.00592	1	1	0.997444
UP_SEQ_FEATURE	repeat:ARM 2	3	0.184049	0.81943	ZER1, ARMC5, ARMCX5	1279	43	18012	0.982526	1	1	0.997444
Annotation Cluster 182	Enrichment Score: 0.12158021151738824
Category	Term	Count	%	PValue	Genes	List Total	Pop Hits	Pop Total	Fold Enrichment	Bonferroni	Benjamini	FDR
UP_KEYWORDS	Ligand-gated ion channel	7	0.429448	0.302545	CHRNA1, RYR1, GRIA2, HCN3, CHRNB1, RYR2, ITPR1	1414	73	22680	1.53804	1	0.618176	0.487881
BIOCARTA	m_stathminPathway:Stathmin and breast cancer resistance to antimicrotubule agents	4	0.245399	0.429175	CAMK2B, PRKAR2B, CAMK2A, MAPK13	140	22	1289	1.67403	1	1	1
BIOCARTA	m_biopeptidesPathway:Bioactive Peptide Induced Signaling Pathway	5	0.306748	0.555655	CAMK2B, MAP2K1, STAT1, CAMK2A, AGT	140	36	1289	1.27877	1	1	1
KEGG_PATHWAY	mmu04713:Circadian entrainment	8	0.490798	0.717806	CAMK2B, PER2, RYR1, GRIA2, RYR2, CAMK2A, ITPR1, NOS1	641	98	7691	0.979464	1	1	0.892473
KEGG_PATHWAY	mmu04730:Long-term depression	5	0.306748	0.758821	RYR1, GRIA2, MAP2K1, ITPR1, NOS1	641	61	7691	0.983479	1	1	0.892473
KEGG_PATHWAY	mmu04720:Long-term potentiation	5	0.306748	0.810796	CAMK2B, GRIA2, MAP2K1, CAMK2A, ITPR1	641	66	7691	0.908973	1	1	0.892473
KEGG_PATHWAY	mmu04912:GnRH signaling pathway	6	0.368098	0.867166	CAMK2B, MAP2K1, CAMK2A, ITPR1, CACNA1S, MAPK13	641	88	7691	0.818075	1	1	0.892473
KEGG_PATHWAY	mmu04114:Oocyte meiosis	7	0.429448	0.913573	CAMK2B, MAP2K1, CCNE1, CAMK2A, ITPR1, BUB1, CPEB4	641	112	7691	0.749902	1	1	0.913573
KEGG_PATHWAY	mmu05214:Glioma	4	0.245399	0.916121	CAMK2B, MAP2K1, CDKN1A, CAMK2A	641	65	7691	0.738366	1	1	0.916121
KEGG_PATHWAY	mmu05031:Amphetamine addiction	4	0.245399	0.925877	CAMK2B, GRIA2, CREB3L3, CAMK2A	641	67	7691	0.716325	1	1	0.925877
KEGG_PATHWAY	mmu04725:Cholinergic synapse	6	0.368098	0.964172	CAMK2B, MAP2K1, CREB3L3, CAMK2A, ITPR1, CACNA1S	641	113	7691	0.637085	1	1	0.964172
KEGG_PATHWAY	mmu04722:Neurotrophin signaling pathway	6	0.368098	0.978569	CAMK2B, MAP2K1, IRAK2, CAMK2A, IRAK3, MAPK13	641	122	7691	0.590087	1	1	0.978569
KEGG_PATHWAY	mmu04728:Dopaminergic synapse	6	0.368098	0.989497	CAMK2B, GRIA2, CREB3L3, CAMK2A, ITPR1, MAPK13	641	134	7691	0.537244	1	1	0.989497
KEGG_PATHWAY	mmu04723:Retrograde endocannabinoid signaling	4	0.245399	0.993293	GRIA2, ITPR1, CACNA1S, MAPK13	641	103	7691	0.465959	1	1	0.993293
Annotation Cluster 183	Enrichment Score: 0.11148038497459492
Category	Term	Count	%	PValue	Genes	List Total	Pop Hits	Pop Total	Fold Enrichment	Bonferroni	Benjamini	FDR
KEGG_PATHWAY	mmu04662:B cell receptor signaling pathway	6	0.368098	0.703245	MAP2K1, CHUK, SYK, NFATC1, PTPN6, FCGR2B	641	70	7691	1.02844	1	1	0.892473
KEGG_PATHWAY	mmu04380:Osteoclast differentiation	10	0.613497	0.732094	MAP2K1, TGFB1, JUND, CHUK, SYK, STAT1, NFATC1, GAB2, FCGR2B, MAPK13	641	126	7691	0.952257	1	1	0.892473
KEGG_PATHWAY	mmu04664:Fc epsilon RI signaling pathway	5	0.306748	0.828859	MAP2K1, FCER1G, SYK, GAB2, MAPK13	641	68	7691	0.882238	1	1	0.892473
KEGG_PATHWAY	mmu04666:Fc gamma R-mediated phagocytosis	6	0.368098	0.839313	MAP2K1, SCIN, SYK, GAB2, FCGR2B, WASF3	641	84	7691	0.857031	1	1	0.892473
Annotation Cluster 184	Enrichment Score: 0.10713686159850667
Category	Term	Count	%	PValue	Genes	List Total	Pop Hits	Pop Total	Fold Enrichment	Bonferroni	Benjamini	FDR
UP_SEQ_FEATURE	repeat:WD 14	3	0.184049	0.207557	EML5, TTN, LLGL2	1279	12	18012	3.52072	1	1	0.997444
UP_SEQ_FEATURE	repeat:WD 13	3	0.184049	0.394612	EML5, TTN, LLGL2	1279	19	18012	2.22361	1	1	0.997444
UP_SEQ_FEATURE	repeat:WD 12	3	0.184049	0.444946	EML5, TTN, LLGL2	1279	21	18012	2.01184	1	1	0.997444
UP_SEQ_FEATURE	repeat:WD 10	3	0.184049	0.580397	EML5, TTN, LLGL2	1279	27	18012	1.56476	1	1	0.997444
UP_SEQ_FEATURE	repeat:WD 11	3	0.184049	0.580397	EML5, TTN, LLGL2	1279	27	18012	1.56476	1	1	0.997444
UP_SEQ_FEATURE	repeat:WD 9	3	0.184049	0.705716	EML5, TTN, LLGL2	1279	34	18012	1.24261	1	1	0.997444
UP_SEQ_FEATURE	repeat:WD 8	3	0.184049	0.855961	EML5, TTN, LLGL2	1279	47	18012	0.898907	1	1	0.997444
INTERPRO	IPR019775:WD40 repeat, conserved site	6	0.368098	0.981199	EML5, TBC1D31, GM35339, CORO6, CORO2A, LLGL2	1335	161	20594	0.57489	1	1	0.98858
UP_KEYWORDS	WD repeat	8	0.490798	0.996781	EML5, TBC1D31, GM35339, CORO6, CORO2A, WDR78, TTN, LLGL2	1414	256	22680	0.501238	1	1	0.996781
UP_SEQ_FEATURE	repeat:WD 5	7	0.429448	0.997895	EML5, TBC1D31, CORO6, RPLP2, CORO2A, TTN, LLGL2	1279	211	18012	0.467204	1	1	0.997895
INTERPRO	IPR015943:WD40/YVTN repeat-like-containing domain	11	0.674847	0.99895	EML5, SELENBP2, SEMA4D, TBC1D31, GM35339, CORO6, SEMA3G, CORO2A, WDR78, LLGL2, PLXNA3	1335	340	20594	0.499083	1	1	0.99895
UP_SEQ_FEATURE	repeat:WD 7	3	0.184049	0.999091	EML5, TTN, LLGL2	1279	127	18012	0.332666	1	1	0.999091
UP_SEQ_FEATURE	repeat:WD 4	7	0.429448	0.999231	EML5, TBC1D31, CORO6, RPLP2, CORO2A, TTN, LLGL2	1279	230	18012	0.428609	1	1	0.999231
INTERPRO	IPR017986:WD40-repeat-containing domain	9	0.552147	0.999416	EML5, TBC1D31, GM35339, CORO6, 3110002H16RIK, KNTC1, CORO2A, WDR78, LLGL2	1335	307	20594	0.452234	1	1	0.999416
INTERPRO	IPR001680:WD40 repeat	7	0.429448	0.999541	EML5, TBC1D31, GM35339, CORO6, CORO2A, WDR78, LLGL2	1335	263	20594	0.410584	1	1	0.999541
UP_SEQ_FEATURE	repeat:WD 6	4	0.245399	0.999583	EML5, RPLP2, TTN, LLGL2	1279	167	18012	0.337314	1	1	0.999583
UP_SEQ_FEATURE	repeat:WD 3	7	0.429448	0.999621	EML5, TBC1D31, CORO6, RPLP2, CORO2A, TTN, LLGL2	1279	243	18012	0.40568	1	1	0.999621
UP_SEQ_FEATURE	repeat:WD 1	7	0.429448	0.999712	EML5, TBC1D31, CORO6, RPLP2, CORO2A, TTN, LLGL2	1279	248	18012	0.397501	1	1	0.999712
UP_SEQ_FEATURE	repeat:WD 2	7	0.429448	0.999712	EML5, TBC1D31, CORO6, RPLP2, CORO2A, TTN, LLGL2	1279	248	18012	0.397501	1	1	0.999712
SMART	SM00320:WD40	7	0.429448	0.999786	EML5, TBC1D31, GM35339, CORO6, CORO2A, WDR78, LLGL2	714	262	10425	0.390099	1	1	0.999786
Annotation Cluster 185	Enrichment Score: 0.09929506256390869
Category	Term	Count	%	PValue	Genes	List Total	Pop Hits	Pop Total	Fold Enrichment	Bonferroni	Benjamini	FDR
GOTERM_CC_DIRECT	GO:0030670~phagocytic vesicle membrane	6	0.368098	0.222442	RAB32, RAB43, H2-T23, DMBT1, RAB7B, H2-D1	1359	47	19662	1.84698	1	1	0.921922
GOTERM_CC_DIRECT	GO:0045335~phagocytic vesicle	3	0.184049	0.785414	RAB32, RAB43, RAB7B	1359	41	19662	1.05863	1	1	0.921922
UP_SEQ_FEATURE	short sequence motif:Effector region	5	0.306748	0.930817	RAB32, RAB43, RAB27B, RAB7B, RHOQ	1279	100	18012	0.704144	1	1	0.997444
UP_KEYWORDS	Prenylation	7	0.429448	0.931164	RAB32, RAB43, PALM, LMNA, RAB27B, RAB7B, RHOQ	1414	157	22680	0.715142	1	1	0.931164
INTERPRO	IPR001806:Small GTPase superfamily	6	0.368098	0.939928	RAB32, RAB43, RAB27B, RAB7B, RHOQ, RAN	1335	134	20594	0.690726	1	1	0.98858
UP_SEQ_FEATURE	nucleotide phosphate-binding region:GTP	17	1.04294	0.947801	GFM2, TUBD1, RAB27B, SEPT4, TUBG1, IIGP1, RAB32, RAB43, TUBA1C, TUBB6, GNAT2, ADSSL1, SPAG1, PCK1, RAB7B, RHOQ, RAN	1279	319	18012	0.750498	1	1	0.997444
INTERPRO	IPR005225:Small GTP-binding protein domain	7	0.429448	0.960291	RAB32, RAB43, GFM2, RAB27B, RAB7B, RHOQ, RAN	1335	165	20594	0.654446	1	1	0.98858
UP_SEQ_FEATURE	lipid moiety-binding region:S-geranylgeranyl cysteine	4	0.245399	0.986669	RAB32, RAB43, RAB27B, RAB7B	1279	110	18012	0.512105	1	1	0.997444
GOTERM_BP_DIRECT	GO:0007264~small GTPase mediated signal transduction	7	0.429448	0.999432	RAB32, RAB43, HMOX1, RAB27B, RAB7B, RHOQ, RAN	1282	236	18082	0.418355	1	1	0.999432
Annotation Cluster 186	Enrichment Score: 0.09896261383342965
Category	Term	Count	%	PValue	Genes	List Total	Pop Hits	Pop Total	Fold Enrichment	Bonferroni	Benjamini	FDR
SMART	SM00317:SET	3	0.184049	0.730314	SETD1B, PRDM16, SMYD1	714	37	10425	1.18385	1	1	0.997268
UP_SEQ_FEATURE	domain:SET	3	0.184049	0.81943	SETD1B, PRDM16, SMYD1	1279	43	18012	0.982526	1	1	0.997444
INTERPRO	IPR001214:SET domain	3	0.184049	0.84351	SETD1B, PRDM16, SMYD1	1335	50	20594	0.925573	1	1	0.98858
Annotation Cluster 187	Enrichment Score: 0.09841984356892207
Category	Term	Count	%	PValue	Genes	List Total	Pop Hits	Pop Total	Fold Enrichment	Bonferroni	Benjamini	FDR
BIOCARTA	m_raccycdPathway:Influence of Ras and Rho proteins on G1 to S Transition	4	0.245399	0.544176	CDKN1A, CDKN1B, CHUK, CCNE1	140	26	1289	1.41648	1	1	1
KEGG_PATHWAY	mmu05220:Chronic myeloid leukemia	7	0.429448	0.560621	MAP2K1, CDKN1A, CDKN1B, TGFB1, CHUK, GAB2, RUNX1	641	72	7691	1.16651	1	1	0.892473
KEGG_PATHWAY	mmu05212:Pancreatic cancer	5	0.306748	0.801196	MAP2K1, TGFB1, CHUK, STAT1, VEGFA	641	65	7691	0.922957	1	1	0.892473
KEGG_PATHWAY	mmu05161:Hepatitis B	10	0.613497	0.867988	MAP2K1, CDKN1A, CDKN1B, TGFB1, CHUK, CREB3L3, STAT1, CCNE1, NFATC1, TLR4	641	146	7691	0.821811	1	1	0.892473
KEGG_PATHWAY	mmu05162:Measles	7	0.429448	0.974807	CDKN1B, CHUK, STAT1, CCNE1, TNFSF10, FCGR2B, TLR4	641	136	7691	0.617567	1	1	0.974807
BIOCARTA	m_mapkPathway:MAPKinase Signaling Pathway	5	0.306748	0.989652	MAP2K1, TGFB1, CHUK, STAT1, MAPK13	140	87	1289	0.529146	1	1	1
KEGG_PATHWAY	mmu04014:Ras signaling pathway	5	0.306748	0.999997	MAP2K1, CHUK, GAB2, FGFR4, VEGFA	641	229	7691	0.261975	1	1	0.999997
Annotation Cluster 188	Enrichment Score: 0.09234748793380053
Category	Term	Count	%	PValue	Genes	List Total	Pop Hits	Pop Total	Fold Enrichment	Bonferroni	Benjamini	FDR
INTERPRO	IPR000330:SNF2-related	4	0.245399	0.361699	ZRANB3, HELLS, BTAF1, RAD54B	1335	33	20594	1.86984	1	1	0.98858
INTERPRO	IPR001650:Helicase, C-terminal	6	0.368098	0.842188	DDX17, ZRANB3, HELLS, POLQ, BTAF1, RAD54B	1335	109	20594	0.84915	1	1	0.98858
INTERPRO	IPR014001:Helicase, superfamily 1/2, ATP-binding domain	6	0.368098	0.853233	DDX17, ZRANB3, HELLS, POLQ, BTAF1, RAD54B	1335	111	20594	0.83385	1	1	0.98858
SMART	SM00490:HELICc	6	0.368098	0.86984	DDX17, ZRANB3, HELLS, POLQ, BTAF1, RAD54B	714	108	10425	0.811158	1	1	0.997268
SMART	SM00487:DEXDc	6	0.368098	0.879788	DDX17, ZRANB3, HELLS, POLQ, BTAF1, RAD54B	714	110	10425	0.796409	1	1	0.997268
GOTERM_MF_DIRECT	GO:0004386~helicase activity	7	0.429448	0.9071	DDX17, HELZ2, ZRANB3, HELLS, ANXA1, DDX11, RAD54B	1250	129	17446	0.757346	1	1	0.970691
UP_KEYWORDS	Helicase	6	0.368098	0.913554	DDX17, HELZ2, ZRANB3, HELLS, DDX11, RAD54B	1414	130	22680	0.740289	1	1	0.913554
UP_SEQ_FEATURE	domain:Helicase ATP-binding	5	0.306748	0.923892	DDX17, ZRANB3, HELLS, DDX11, RAD54B	1279	98	18012	0.718514	1	1	0.997444
UP_SEQ_FEATURE	domain:Helicase C-terminal	4	0.245399	0.968771	DDX17, ZRANB3, HELLS, RAD54B	1279	95	18012	0.592963	1	1	0.997444
Annotation Cluster 189	Enrichment Score: 0.08587590278220877
Category	Term	Count	%	PValue	Genes	List Total	Pop Hits	Pop Total	Fold Enrichment	Bonferroni	Benjamini	FDR
GOTERM_MF_DIRECT	GO:0004950~chemokine receptor activity	4	0.245399	0.168745	CCR1, GPR35, ACKR4, CXCR4	1250	20	17446	2.79136	1	1	0.970691
GOTERM_MF_DIRECT	GO:0004871~signal transducer activity	27	1.65644	0.999762	OPRL1, CXCR4, IRS2, LSP1, PTH1R, CXXC5, CELSR3, ADGRG1, GNAT2, HMOX1, CMKLR1, OXGR1, CCR1, GPR17, KL, CASR, ADGRV1, GPR35, STAT1, FZD7, SCTR, FZD8, MAPKAPK3, GPR182, ACKR4, PLCH1, GPRC5C	1250	648	17446	0.581533	1	1	0.999762
GOTERM_BP_DIRECT	GO:0007165~signal transduction	57	3.49693	0.999973	CALCOCO1, ARHGAP8, CD83, RAPH1, IRS2, PTH1R, LSP1, ARHGAP36, CELSR3, GNAT2, TAGAP, GRASP, CMKLR1, OXGR1, CHRNB1, CASR, FCER1G, ANXA1, ADGRV1, WNT5B, GPR35, IGFBP2, HMHA1, IRAK3, TOM1L1, APBB1IP, PDE5A, TLR4, GPRC5C, CHRNA1, GRB7, PKN3, PDE1A, OPRL1, CXCR4, ADGRG1, IRAK2, ERBB4, PDPN, PLXNA3, CAP2, CCR1, CD74, GPR17, STAT1, FZD7, SCTR, FZD8, ARHGAP28, RASSF9, ARHGAP24, PDE10A, SMOC1, GPR182, ACKR4…	1282	1255	18082	0.640604	1	1	0.999973
UP_KEYWORDS	Transducer	22	1.34969	1	CCR1, GPR17, CASR, ADGRV1, GPR35, FZD7, OPRL1, SCTR, FZD8, CXCR4, IRS2, PTH1R, ADRA2B, CELSR3, ADGRG1, GNAT2, GPR182, ACKR4, PLCH1, GPRC5C, OXGR1, CMKLR1	1414	1801	22680	0.195931	1	1	1
INTERPRO	IPR000276:G protein-coupled receptor, rhodopsin-like	10	0.613497	1	CCR1, GPR17, GPR35, GPR182, OPRL1, ACKR4, CXCR4, ADRA2B, OXGR1, CMKLR1	1335	1458	20594	0.105804	1	1	1
INTERPRO	IPR017452:GPCR, rhodopsin-like, 7TM	10	0.613497	1	CCR1, GPR17, GPR35, GPR182, OPRL1, ACKR4, CXCR4, ADRA2B, OXGR1, CMKLR1	1335	1708	20594	0.0903174	1	1	1
GOTERM_BP_DIRECT	GO:0007186~G-protein coupled receptor signaling pathway	33	2.02454	1	OPRL1, CXCR4, AKR1C18, PTH1R, CELSR3, FCNA, CCL9, ADGRG1, GNAT2, CCL6, INPP5K, APOE, CMKLR1, OXGR1, CCR1, GPR17, CCL24, ENTPD1, CASR, ADGRV1, SYK, GPR35, FZD7, SCTR, APOA1, FZD8, ADRA2B, AGT, ADGRD1, GPR182, ACKR4, GPRC5C, PF4	1282	1706	18082	0.272831	1	1	1
GOTERM_MF_DIRECT	GO:0004930~G-protein coupled receptor activity	20	1.22699	1	CCR1, GPR17, CASR, ADGRV1, GPR35, FZD7, OPRL1, SCTR, FZD8, CXCR4, PTH1R, CELSR3, ADGRD1, SFRP4, ADGRG1, GPR182, ACKR4, GPRC5C, OXGR1, CMKLR1	1250	1749	17446	0.159597	1	1	1
UP_KEYWORDS	G-protein coupled receptor	19	1.16564	1	CCR1, GPR17, CASR, ADGRV1, GPR35, FZD7, OPRL1, SCTR, FZD8, CXCR4, PTH1R, ADRA2B, CELSR3, ADGRG1, GPR182, ACKR4, GPRC5C, OXGR1, CMKLR1	1414	1741	22680	0.175045	1	1	1
Annotation Cluster 190	Enrichment Score: 0.08178826463737313
Category	Term	Count	%	PValue	Genes	List Total	Pop Hits	Pop Total	Fold Enrichment	Bonferroni	Benjamini	FDR
UP_SEQ_FEATURE	repeat:ANK 4	9	0.552147	0.686894	ABTB2, ANKRD33B, TRPC3, ANKS3, TRPV5, ANKRD1, ANKRD2, SNCAIP, ASB2	1279	127	18012	0.997999	1	1	0.997444
UP_KEYWORDS	ANK repeat	14	0.858896	0.7377	KANK1, ANKRD33B, ANKLE1, TRPC3, ANKS3, NFKBIL1, ANKRD45, SNCAIP, CLIP3, ABTB2, TRPV5, ANKRD1, ANKRD2, ASB2	1414	240	22680	0.935644	1	1	0.79108
UP_SEQ_FEATURE	repeat:ANK 5	7	0.429448	0.786815	ANKRD33B, TRPC3, ANKS3, ANKRD1, ANKRD2, SNCAIP, ASB2	1279	108	18012	0.912779	1	1	0.997444
INTERPRO	IPR020683:Ankyrin repeat-containing domain	14	0.858896	0.794903	KANK1, ANKRD33B, ANKLE1, TRPC3, ANKS3, NFKBIL1, ANKRD45, SNCAIP, CLIP3, ABTB2, TRPV5, ANKRD1, ANKRD2, ASB2	1335	242	20594	0.892426	1	1	0.98858
INTERPRO	IPR002110:Ankyrin repeat	13	0.797546	0.827414	KANK1, ANKRD33B, ANKLE1, TRPC3, ANKS3, ANKRD45, SNCAIP, CLIP3, ABTB2, TRPV5, ANKRD1, ANKRD2, ASB2	1335	232	20594	0.8644	1	1	0.98858
SMART	SM00248:ANK	13	0.797546	0.85166	KANK1, ANKRD33B, ANKLE1, TRPC3, ANKS3, ANKRD45, SNCAIP, CLIP3, ABTB2, TRPV5, ANKRD1, ANKRD2, ASB2	714	225	10425	0.843604	1	1	0.997268
UP_SEQ_FEATURE	repeat:ANK 1	11	0.674847	0.885553	ABTB2, ANKRD33B, TRPC3, NFKBIL1, ANKS3, TRPV5, ANKRD45, ANKRD1, ANKRD2, SNCAIP, ASB2	1279	193	18012	0.802651	1	1	0.997444
UP_SEQ_FEATURE	repeat:ANK 2	11	0.674847	0.885553	ABTB2, ANKRD33B, TRPC3, NFKBIL1, ANKS3, TRPV5, ANKRD45, ANKRD1, ANKRD2, SNCAIP, ASB2	1279	193	18012	0.802651	1	1	0.997444
UP_SEQ_FEATURE	repeat:ANK 3	9	0.552147	0.888126	ABTB2, ANKRD33B, TRPC3, ANKS3, TRPV5, ANKRD1, ANKRD2, SNCAIP, ASB2	1279	160	18012	0.792162	1	1	0.997444
UP_SEQ_FEATURE	repeat:ANK 6	3	0.184049	0.977842	ANKS3, SNCAIP, ASB2	1279	78	18012	0.541649	1	1	0.997444
Annotation Cluster 191	Enrichment Score: 0.08002571735217501
Category	Term	Count	%	PValue	Genes	List Total	Pop Hits	Pop Total	Fold Enrichment	Bonferroni	Benjamini	FDR
GOTERM_BP_DIRECT	GO:0002181~cytoplasmic translation	4	0.245399	0.436531	RPL36, RPLP2, RPL22L1, RPL29	1282	34	18082	1.65936	1	1	0.989247
GOTERM_MF_DIRECT	GO:0003735~structural constituent of ribosome	17	1.04294	0.790241	SLC25A3, ITGAM, MRPS22, MRPL12, SLC25A27, SLC25A37, SLC25A17, RPS16, UCP3, SLC25A30, RPL36, RPLP2, RPL22L1, SLC25A34, RPL29, SLC25A47, RPL19	1250	264	17446	0.898733	1	1	0.970691
GOTERM_CC_DIRECT	GO:0005840~ribosome	11	0.674847	0.843806	RPS16, ITGAM, MRPS22, RPL36, RPLP2, RPL22L1, RPL29, MRPL12, RPL19, METTL17, SNCA	1359	188	19662	0.846531	1	1	0.921922
GOTERM_CC_DIRECT	GO:0022625~cytosolic large ribosomal subunit	5	0.306748	0.881957	RPL36, RPLP2, RPL22L1, RPL29, RPL19	1359	91	19662	0.794945	1	1	0.921922
UP_KEYWORDS	Ribosomal protein	9	0.552147	0.941828	RPS16, MRPS22, RPL36, RPLP2, RPL22L1, RPL29, MRPL12, RPL19, METTL17	1414	203	22680	0.711115	1	1	0.941828
UP_KEYWORDS	Ribonucleoprotein	13	0.797546	0.972876	MRPS22, MRPL12, ZFP36, LSM11, RPS16, RPL36, RPLP2, RPL22L1, SNRPD3, RPL29, NOP10, RPL19, METTL17	1414	308	22680	0.676996	1	1	0.972876
KEGG_PATHWAY	mmu03010:Ribosome	7	0.429448	0.984692	RPS16, RPL36, RPLP2, RPL22L1, RPL29, MRPL12, RPL19	641	145	7691	0.579235	1	1	0.984692
GOTERM_CC_DIRECT	GO:0030529~intracellular ribonucleoprotein complex	14	0.858896	0.988554	TIA1, MRPS22, MRPL12, ZFP36, LSM11, XPO1, RPS16, RPL36, RPLP2, RPL22L1, SNRPD3, NOP10, RPL19, METTL17	1359	320	19662	0.632975	1	1	0.988554
Annotation Cluster 192	Enrichment Score: 0.0701906195740713
Category	Term	Count	%	PValue	Genes	List Total	Pop Hits	Pop Total	Fold Enrichment	Bonferroni	Benjamini	FDR
UP_KEYWORDS	Lectin	12	0.736196	0.516773	FCNA, LGALS3, MAG, CLEC3B, SELPLG, GALNT15, CLEC7A, CD248, REG1, ZG16, NPTX2, CLEC18A	1414	173	22680	1.11257	1	0.893369	0.705071
INTERPRO	IPR016187:C-type lectin fold	8	0.490798	0.836567	CLEC3B, CLEC7A, COL4A4, COL4A3, CD248, REG1, CLEC18A, CD44	1335	145	20594	0.851102	1	1	0.98858
INTERPRO	IPR018378:C-type lectin, conserved site	3	0.184049	0.851394	CLEC3B, REG1, CLEC18A	1335	51	20594	0.907425	1	1	0.98858
GOTERM_MF_DIRECT	GO:0030246~carbohydrate binding	13	0.797546	0.901501	SELPLG, GALNT15, CLEC18A, FCNA, LGALS3, CLEC3B, MAG, CLEC7A, G6PDX, CD248, REG1, ZG16, NPTX2	1250	229	17446	0.792307	1	1	0.970691
UP_SEQ_FEATURE	domain:C-type lectin	5	0.306748	0.930817	CLEC3B, CLEC7A, CD248, REG1, CLEC18A	1279	100	18012	0.704144	1	1	0.997444
INTERPRO	IPR016186:C-type lectin-like	6	0.368098	0.946915	CLEC3B, CLEC7A, CD248, REG1, CLEC18A, CD44	1335	137	20594	0.675601	1	1	0.98858
INTERPRO	IPR001304:C-type lectin	5	0.306748	0.963469	CLEC3B, CLEC7A, CD248, REG1, CLEC18A	1335	124	20594	0.622025	1	1	0.98858
SMART	SM00034:CLECT	5	0.306748	0.974013	CLEC3B, CLEC7A, CD248, REG1, CLEC18A	714	124	10425	0.588744	1	1	0.997268
Annotation Cluster 193	Enrichment Score: 0.06487989614731703
Category	Term	Count	%	PValue	Genes	List Total	Pop Hits	Pop Total	Fold Enrichment	Bonferroni	Benjamini	FDR
UP_KEYWORDS	Endonuclease	5	0.306748	0.742223	ZRANB3, ANKLE1, ELAC2, APEX2, RNASE1	1414	80	22680	1.00248	1	1	0.79108
GOTERM_MF_DIRECT	GO:0004519~endonuclease activity	5	0.306748	0.854084	ZRANB3, ANKLE1, ELAC2, APEX2, RNASE1	1250	83	17446	0.840771	1	1	0.970691
UP_KEYWORDS	Nuclease	6	0.368098	0.895803	ZRANB3, ANKLE1, ELAC2, TREX1, APEX2, RNASE1	1414	125	22680	0.769901	1	1	0.895803
GOTERM_MF_DIRECT	GO:0004518~nuclease activity	5	0.306748	0.968797	ZRANB3, ELAC2, TREX1, APEX2, RNASE1	1250	115	17446	0.606817	1	1	0.970691
Annotation Cluster 194	Enrichment Score: 0.06156818774931606
Category	Term	Count	%	PValue	Genes	List Total	Pop Hits	Pop Total	Fold Enrichment	Bonferroni	Benjamini	FDR
INTERPRO	IPR017871:ABC transporter, conserved site	3	0.184049	0.826596	ABCG8, ABCD2, CFTR	1335	48	20594	0.964139	1	1	0.98858
INTERPRO	IPR003439:ABC transporter-like	3	0.184049	0.866083	ABCG8, ABCD2, CFTR	1335	53	20594	0.873182	1	1	0.98858
GOTERM_MF_DIRECT	GO:0042626~ATPase activity, coupled to transmembrane movement of substances	3	0.184049	0.874902	ABCG8, ABCD2, CFTR	1250	49	17446	0.854498	1	1	0.970691
KEGG_PATHWAY	mmu02010:ABC transporters	3	0.184049	0.905556	ABCG8, ABCD2, CFTR	641	46	7691	0.782507	1	1	0.905556
Annotation Cluster 195	Enrichment Score: 0.061546840652854394
Category	Term	Count	%	PValue	Genes	List Total	Pop Hits	Pop Total	Fold Enrichment	Bonferroni	Benjamini	FDR
UP_SEQ_FEATURE	zinc finger region:C2H2-type 2	20	1.22699	0.536003	KLF10, OSR2, EGR1, KLF11, TSHZ1, OSR1, ZFP628, ZBTB22, KLF4, KLF2, SALL1, ZFP57, BCL6, WT1, PRDM16, ZFP692, ZFP580, ZBTB8B, ZBTB7A, ZBTB7C	1279	268	18012	1.05096	1	1	0.997444
UP_SEQ_FEATURE	zinc finger region:C2H2-type 3	19	1.16564	0.585173	KLF10, OSR2, EGR1, KLF11, OSR1, GLIS3, ZFP628, ZBTB22, KLF4, KLF2, SALL1, ZFP57, BCL6, WT1, PRDM16, ZFP692, ZFP580, ZBTB7A, ZBTB7C	1279	261	18012	1.02519	1	1	0.997444
UP_SEQ_FEATURE	zinc finger region:C2H2-type 1	18	1.10429	0.690659	KLF10, OSR2, EGR1, KLF11, TSHZ1, OSR1, GLIS3, ZFP628, KLF4, KLF2, SALL1, BCL6, WT1, ZFP692, ZFP580, ZBTB8B, ZBTB7A, ZBTB7C	1279	263	18012	0.963847	1	1	0.997444
INTERPRO	IPR007087:Zinc finger, C2H2	41	2.51534	0.887243	GM5141, TSHZ1, ZFP503, GLIS3, ZFP948, ZBTB22, ZFP628, ZBTB40, ZFP808, SALL1, ZFP57, ZC3H7A, ZFP52, ZFP385A, PRDM16, PLATR25, ZFP362, ZFP580, ZKSCAN17, ZBTB7A, ZFP420, ZFP101, RBM5, TRMT1L, ZBTB7C, KLF10, OSR2, EGR1, KLF11, ZFP950, OSR1, ZFP933, ZFP932, GM14391, KLF4, KLF2, BCL6, WT1, ZFP692, ZFP651, ZBTB8B	1335	731	20594	0.865219	1	1	0.98858
INTERPRO	IPR013087:Zinc finger C2H2-type/integrase DNA-binding domain	36	2.20859	0.89706	GM5141, ZFP503, GLIS3, ZFP948, ZBTB22, ZFP628, ZBTB40, ZFP808, SALL1, ZFP57, ZFP52, PRDM16, PLATR25, ZFP362, ZFP580, ZKSCAN17, ZBTB7A, ZFP420, ZFP101, ZBTB7C, KLF10, OSR2, EGR1, KLF11, ZFP950, OSR1, ZFP933, ZFP932, GM14391, KLF4, KLF2, BCL6, WT1, ZFP692, ZFP651, ZBTB8B	1335	652	20594	0.851754	1	1	0.98858
INTERPRO	IPR015880:Zinc finger, C2H2-like	38	2.33129	0.909089	GM5141, TSHZ1, GLIS3, ZFP948, ZBTB22, ZFP628, ZBTB40, ZFP808, SALL1, ZFP57, ZFP52, ZFP385A, PRDM16, PLATR25, ZFP362, ZFP580, ZKSCAN17, ZBTB7A, ZFP420, ZFP101, TRMT1L, ZBTB7C, KLF10, OSR2, EGR1, KLF11, ZFP950, OSR1, ZFP933, ZFP932, GM14391, KLF4, KLF2, BCL6, WT1, ZFP692, ZFP651, ZBTB8B	1335	693	20594	0.845882	1	1	0.98858
SMART	SM00355:ZnF_C2H2	38	2.33129	0.958983	GM5141, TSHZ1, GLIS3, ZFP948, ZBTB22, ZFP628, ZBTB40, ZFP808, SALL1, ZFP57, ZFP52, ZFP385A, PRDM16, PLATR25, ZFP362, ZFP580, ZKSCAN17, ZBTB7A, ZFP420, ZFP101, TRMT1L, ZBTB7C, KLF10, OSR2, EGR1, KLF11, ZFP950, OSR1, ZFP933, ZFP932, GM14391, KLF4, KLF2, BCL6, WT1, ZFP692, ZFP651, ZBTB8B	714	693	10425	0.800623	1	1	0.997268
UP_KEYWORDS	Zinc-finger	82	5.03067	0.969864	TRIM72, CDKN1A, GM5141, FHL1, RORC, ZC3H6, ZFAND1, ZBTB22, ZFP808, NR3C2, RNF112, ZFP36, SALL1, HNF4A, ZFP385A, POLK, RBM5, KLF10, OSR2, MYLIP, KLF11, TRIM63, OSR1, ZFP933, ZFP932, HMHA1, CBFA2T3, RNF125, ZFP692, SRSF7, TRIM54, TRIM10, PDZRN4, INO80B, RNF32, UHRF2, TSHZ1, ZFP503, GLIS3, XPA, RBM4B, DTX1, ZFP948, ZFP628, DTX4, CXXC5, HELZ2, FBXO40, ZFP57, ZFP52, PRDM16, ZMAT5, SMYD1, ZFP580, ZKSCA…	1414	1565	22680	0.840414	1	1	0.969864
UP_SEQ_FEATURE	zinc finger region:C2H2-type 4	10	0.613497	0.972288	OSR2, SALL1, ZFP57, BCL6, WT1, TSHZ1, PRDM16, GLIS3, ZFP692, ZFP628	1279	215	18012	0.655018	1	1	0.997444
UP_SEQ_FEATURE	zinc finger region:C2H2-type 5	8	0.490798	0.986608	OSR2, SALL1, BCL6, TSHZ1, PRDM16, GLIS3, ZFP692, ZFP628	1279	194	18012	0.580737	1	1	0.997444
GOTERM_MF_DIRECT	GO:0003676~nucleic acid binding	70	4.29448	0.990924	GM5141, ZBTB22, ZFP808, RBM3, SALL1, ZFP385A, ZFP362, RBM12B2, RBM5, RBM12B1, KLF10, DDX17, GM10130, OSR2, KLF11, OSR1, ZFP933, DDX11, ZFP932, CIRBP, RNASE1, ESRP1, ZFP692, SREK1, SRSF7, ZFP651, RBM24, 2610020H08RIK, ZFP503, GLIS3, RBM4B, ZFP948, ZFP628, CENPB, ZBTB40, RBM15B, ZFP57, ZFP52, PRDM16, TRA2A, PLATR25, ZFP580, ZKSCAN17, SRSF10, ZBTB7A, PPARGC1A, ZFP420, ZFP101, ZBTB7C, TTC14, ZRANB3, …	1250	1237	17446	0.789795	1	1	0.990924
UP_SEQ_FEATURE	zinc finger region:C2H2-type 9	3	0.184049	0.99493	SALL1, PRDM16, ZFP628	1279	101	18012	0.418303	1	1	0.997444
UP_SEQ_FEATURE	zinc finger region:C2H2-type 8	3	0.184049	0.998451	SALL1, PRDM16, ZFP628	1279	119	18012	0.355031	1	1	0.998451
UP_SEQ_FEATURE	zinc finger region:C2H2-type 6	4	0.245399	0.998933	SALL1, BCL6, PRDM16, ZFP628	1279	152	18012	0.370602	1	1	0.998933
Annotation Cluster 196	Enrichment Score: 0.05834015132744591
Category	Term	Count	%	PValue	Genes	List Total	Pop Hits	Pop Total	Fold Enrichment	Bonferroni	Benjamini	FDR
UP_SEQ_FEATURE	domain:PH	13	0.797546	0.809953	PLEKHG3, GRB7, PLEKHB1, CADPS, IRS2, GAB2, ARHGAP24, APBB1IP, CYTH4, OBSCN, VEPH1, PSD3, PLCH1	1279	208	18012	0.88018	1	1	0.997444
INTERPRO	IPR001849:Pleckstrin homology domain	14	0.858896	0.873466	PLEKHG3, GRB7, PLEKHB1, CADPS, RAPH1, IRS2, GAB2, ARHGAP24, APBB1IP, CYTH4, OBSCN, VEPH1, PSD3, PLCH1	1335	262	20594	0.824302	1	1	0.98858
SMART	SM00233:PH	14	0.858896	0.890998	PLEKHG3, GRB7, PLEKHB1, CADPS, RAPH1, IRS2, GAB2, ARHGAP24, APBB1IP, CYTH4, OBSCN, VEPH1, PSD3, PLCH1	714	253	10425	0.807952	1	1	0.997268
INTERPRO	IPR011993:Pleckstrin homology-like domain	21	1.28834	0.926951	PLEKHG3, GRB7, MYLIP, PLEKHB1, CADPS, RAPH1, PTPN21, IRS2, GAB2, ARHGAP24, APBB1IP, FRMD5, CYTH4, OBSCN, VEPH1, PSD3, PLCH1, EPS8L2, ITGB1BP1, EZR, LDLRAP1	1335	409	20594	0.792055	1	1	0.98858
Annotation Cluster 197	Enrichment Score: 0.04771879556419766
Category	Term	Count	%	PValue	Genes	List Total	Pop Hits	Pop Total	Fold Enrichment	Bonferroni	Benjamini	FDR
KEGG_PATHWAY	mmu04620:Toll-like receptor signaling pathway	8	0.490798	0.746687	MAP2K1, CHUK, STAT1, SPP1, IRF5, LBP, TLR4, MAPK13	641	101	7691	0.950371	1	1	0.892473
KEGG_PATHWAY	mmu04660:T cell receptor signaling pathway	7	0.429448	0.856203	DLG1, CD4, MAP2K1, CHUK, NFATC1, PTPN6, MAPK13	641	101	7691	0.831575	1	1	0.892473
BIOCARTA	m_keratinocytePathway:Keratinocyte Differentiation	4	0.245399	0.927423	MAP2K1, CHUK, HOXA7, MAPK13	140	51	1289	0.722129	1	1	1
KEGG_PATHWAY	mmu04668:TNF signaling pathway	5	0.306748	0.983854	MAP2K1, CHUK, CREB3L3, MLKL, MAPK13	641	109	7691	0.550387	1	1	0.983854
BIOCARTA	m_mapkPathway:MAPKinase Signaling Pathway	5	0.306748	0.989652	MAP2K1, TGFB1, CHUK, STAT1, MAPK13	140	87	1289	0.529146	1	1	1
Annotation Cluster 198	Enrichment Score: 0.0443021666450266
Category	Term	Count	%	PValue	Genes	List Total	Pop Hits	Pop Total	Fold Enrichment	Bonferroni	Benjamini	FDR
GOTERM_BP_DIRECT	GO:0035023~regulation of Rho protein signal transduction	5	0.306748	0.804093	PLEKHG3, OBSCN, ARHGEF37, EPS8L2, MURC	1282	77	18082	0.915878	1	1	0.989247
GOTERM_MF_DIRECT	GO:0005089~Rho guanyl-nucleotide exchange factor activity	4	0.245399	0.907151	PLEKHG3, OBSCN, ARHGEF37, EPS8L2	1250	74	17446	0.754422	1	1	0.970691
UP_SEQ_FEATURE	domain:DH	3	0.184049	0.928692	PLEKHG3, OBSCN, ARHGEF37	1279	59	18012	0.716079	1	1	0.997444
INTERPRO	IPR000219:Dbl homology (DH) domain	3	0.184049	0.940187	PLEKHG3, OBSCN, ARHGEF37	1335	68	20594	0.680568	1	1	0.98858
SMART	SM00325:RhoGEF	3	0.184049	0.942796	PLEKHG3, OBSCN, ARHGEF37	714	65	10425	0.673885	1	1	0.997268
Annotation Cluster 199	Enrichment Score: 0.04358541691433575
Category	Term	Count	%	PValue	Genes	List Total	Pop Hits	Pop Total	Fold Enrichment	Bonferroni	Benjamini	FDR
INTERPRO	IPR013761:Sterile alpha motif/pointed domain	6	0.368098	0.868587	EPHB6, EHF, EPHA10, ANKS3, CNKSR3, TFCP2L1	1335	114	20594	0.811906	1	1	0.98858
UP_SEQ_FEATURE	domain:SAM	4	0.245399	0.882189	EPHB6, EPHA10, ANKS3, CNKSR3	1279	70	18012	0.804736	1	1	0.997444
SMART	SM00454:SAM	4	0.245399	0.929695	EPHB6, EPHA10, ANKS3, CNKSR3	714	83	10425	0.703655	1	1	0.997268
INTERPRO	IPR001660:Sterile alpha motif domain	4	0.245399	0.939601	EPHB6, EPHA10, ANKS3, CNKSR3	1335	91	20594	0.678075	1	1	0.98858
Annotation Cluster 200	Enrichment Score: 0.036278289658861686
Category	Term	Count	%	PValue	Genes	List Total	Pop Hits	Pop Total	Fold Enrichment	Bonferroni	Benjamini	FDR
UP_SEQ_FEATURE	domain:C2	4	0.245399	0.882189	CADPS, HECW1, PLCH1, RAB11FIP5	1279	70	18012	0.804736	1	1	0.997444
UP_SEQ_FEATURE	domain:C2 1	3	0.184049	0.919646	CPNE8, SYT12, SYTL2	1279	57	18012	0.741204	1	1	0.997444
UP_SEQ_FEATURE	domain:C2 2	3	0.184049	0.919646	CPNE8, SYT12, SYTL2	1279	57	18012	0.741204	1	1	0.997444
SMART	SM00239:C2	6	0.368098	0.935647	CPNE8, SYT12, HECW1, PLCH1, SYTL2, RAB11FIP5	714	125	10425	0.70084	1	1	0.997268
INTERPRO	IPR000008:C2 calcium-dependent membrane targeting	7	0.429448	0.943395	CPNE8, SYT12, PKN3, HECW1, PLCH1, SYTL2, RAB11FIP5	1335	156	20594	0.692202	1	1	0.98858
Annotation Cluster 201	Enrichment Score: 0.025965638437465396
Category	Term	Count	%	PValue	Genes	List Total	Pop Hits	Pop Total	Fold Enrichment	Bonferroni	Benjamini	FDR
GOTERM_CC_DIRECT	GO:0036064~ciliary basal body	6	0.368098	0.87961	PKHD1, FAM161A, ALMS1, RTTN, TUBG1, EZR	1359	109	19662	0.796403	1	1	0.921922
GOTERM_BP_DIRECT	GO:0042384~cilium assembly	6	0.368098	0.955745	PKHD1, LAMA5, EHD3, FAM161A, ALMS1, CELSR3	1282	129	18082	0.656024	1	1	0.989247
GOTERM_BP_DIRECT	GO:0060271~cilium morphogenesis	6	0.368098	0.994194	PKHD1, LAMA5, EHD3, FAM161A, ALMS1, CELSR3	1282	170	18082	0.497807	1	1	0.994194
Annotation Cluster 202	Enrichment Score: 0.021892792078460704
Category	Term	Count	%	PValue	Genes	List Total	Pop Hits	Pop Total	Fold Enrichment	Bonferroni	Benjamini	FDR
UP_KEYWORDS	SH2 domain	5	0.306748	0.899038	GRB7, SYK, SH2D4A, STAT1, PTPN6	1414	105	22680	0.763791	1	1	0.899038
INTERPRO	IPR000980:SH2 domain	5	0.306748	0.940013	GRB7, SYK, SH2D4A, STAT1, PTPN6	1335	113	20594	0.682576	1	1	0.98858
SMART	SM00252:SH2	4	0.245399	0.97551	GRB7, SYK, SH2D4A, PTPN6	714	103	10425	0.567023	1	1	0.997268
UP_SEQ_FEATURE	domain:SH2	3	0.184049	0.991482	GRB7, SH2D4A, STAT1	1279	93	18012	0.454286	1	1	0.997444
Annotation Cluster 203	Enrichment Score: 0.02078547527605807
Category	Term	Count	%	PValue	Genes	List Total	Pop Hits	Pop Total	Fold Enrichment	Bonferroni	Benjamini	FDR
GOTERM_BP_DIRECT	GO:0016567~protein ubiquitination	21	1.28834	0.901995	TRIM72, MYLIP, UHRF2, CCNF, DTX1, KLHDC7A, DTX4, FBXO32, KLHL40, KLHL41, BACH2, KLHL31, MARCH3, FBXO40, HERC4, MARCH1, PINK1, RNF125, TRIM39, MED30, KBTBD8	1282	362	18082	0.818218	1	1	0.989247
GOTERM_MF_DIRECT	GO:0061630~ubiquitin protein ligase activity	10	0.613497	0.952103	TRIM72, HERC4, MYLIP, FBXO40, MARCH1, TRIM63, RNF125, UHRF2, MED30, ASB2	1250	199	17446	0.701347	1	1	0.970691
GOTERM_MF_DIRECT	GO:0004842~ubiquitin-protein transferase activity	17	1.04294	0.961557	MYLIP, TRIM63, ZER1, UBA7, UHRF2, KLHDC7A, FBXO32, KLHL40, KLHL41, BACH2, KLHL31, FBXO40, HERC4, MARCH1, RNF125, HECW1, KBTBD8	1250	326	17446	0.727809	1	1	0.970691
UP_KEYWORDS	Ubl conjugation pathway	18	1.10429	0.999989	MYLIP, TRIM63, ZER1, UHRF2, CCNF, ALG13, DTX4, FBXO32, MARCH3, FBXO40, HERC4, MARCH1, RNF125, TRIM39, HECW1, PMEPA1, ASB2, OTUD1	1414	631	22680	0.457548	1	1	0.999989
Annotation Cluster 204	Enrichment Score: 0.018202763779286292
Category	Term	Count	%	PValue	Genes	List Total	Pop Hits	Pop Total	Fold Enrichment	Bonferroni	Benjamini	FDR
UP_KEYWORDS	Postsynaptic cell membrane	8	0.490798	0.927221	CHRNA1, GRIA2, CHRNB1, DLG1, MUSK, PSD3, SRCIN1, CPEB4	1414	176	22680	0.729073	1	1	0.927221
[truncated: 30 more rows]

## Sheet: P2w M - P1 M 
Annotation Cluster 1	Enrichment Score: 54.97308950278683
Category	Term	Count	%	PValue	Genes	List Total	Pop Hits	Pop Total	Fold Enrichment	Bonferroni	Benjamini	FDR
UP_KEYWORDS	Glycoprotein	898	30.5027	6.10518e-98	PGLYRP2, TFRC, UXS1, TMEM94, SPINT2, LIPA, TSKU, NDST2, ISLR, LIPC, LIPH, C3AR1, CCBE1, CXADR, CACNA2D1, CACNA2D3, CACNA2D2, UNC5C, SLC5A8, SPINT1, TFR2, PLBD1, AGTR2, CLOCK, TTYH3, ABCB4, HPN, IL20RA, LYPD3, SLC5A1, ADAMTS12, LYPD6, ADAMTS16, C3, HPX, ADAMTS15, ADAMTS19, PDGFD, MUG1, PDGFC, GPR17, NGFR, NAPSA, JAG1, COL24A1, FN1, COL1A1, IL22RA1, COL1A2, CILP, TREML2, DCHS1, F13B, FAT3, HRG, ACH…	2834	3815	22680	1.88376	2.9488e-95	2.9488e-95	2.08187e-95
UP_KEYWORDS	Secreted	456	15.4891	1.2027e-63	PGLYRP2, SERPINE2, SERPINE1, COL12A1, ISM1, TSKU, ISLR, LIPC, LIPH, NAMPT, PRSS8, PGLYRP1, PRSS2, CHGB, CCBE1, CXADR, SERPINF1, SERPINF2, RNASE4, CEL, RNASE1, DKK2, DKK3, BCAN, RBP4, CLPS, SPINT1, SERPING1, AMY1, FREM1, GPLD1, CFB, CFD, HPN, CFI, PLA2G5, CFP, ADAMTS12, LYPD6, ADAMTS16, C3, HPX, ADAMTS15, ADAMTS19, PDGFD, MUG1, PDGFC, S100A13, ST3GAL1, GSDMD, NAPSA, ACE, COL24A1, FN1, COL1A1, COL1…	2834	1685	22680	2.16575	5.80906e-61	2.13584e-61	1.50791e-61
UP_KEYWORDS	Disulfide bond	701	23.8111	1.32661e-63	PRSS1, PGLYRP2, TFRC, COL12A1, SPINT2, ISM1, CLDN2, GRPR, CLDN1, RXFP1, BACH2, NDST2, ISLR, LIPH, C3AR1, PRSS8, PGLYRP1, PRSS3, PRSS2, CHGB, CCBE1, CUBN, CXADR, CACNA2D1, SERPINF2, CACNA2D3, CACNA2D2, RNASE4, UNC5C, CEL, RNASE1, DKK2, DKK3, BCAN, RBP4, CLPS, SPINT1, TFR2, GPR161, PLBD1, SERPING1, AMY1, AGTR2, TRY10, FREM1, CFB, ASTN1, CFD, CELA3B, ENPEP, HPN, CFI, IL20RA, SLC5A1, PLA2G5, CFP, ADA…	2834	3124	22680	1.79577	6.40753e-61	2.13584e-61	1.50791e-61
GOTERM_CC_DIRECT	GO:0005576~extracellular region	476	16.1685	2.27437e-55	PGLYRP2, SERPINE2, TFRC, SERPINE1, COL12A1, ISM1, TSKU, ISLR, LIPC, LIPH, NAMPT, PRSS8, PGLYRP1, PRSS2, CHGB, CCBE1, CXADR, SERPINF1, COL23A1, SERPINF2, RNASE4, CEL, RNASE1, DKK2, DKK3, BCAN, RBP4, CLPS, SPINT1, SERPING1, AMY1, FREM1, GPLD1, CFB, CFD, HPN, CFI, PLA2G5, CFP, ADH7, ADAMTS12, LYPD6, ADAMTS16, C3, HPX, ADAMTS15, HSPH1, ADAMTS19, PDGFD, MUG1, PDGFC, S100A13, ST3GAL1, GSDMD, NAPSA, ST1…	2692	1753	19662	1.98325	1.8195e-52	1.8195e-52	1.62618e-52
UP_SEQ_FEATURE	glycosylation site:N-linked (GlcNAc...)	818	27.7853	5.08947e-55	PGLYRP2, TFRC, UXS1, TMEM94, SPINT2, LIPA, TSKU, NDST2, ISLR, LIPC, LIPH, C3AR1, CCBE1, CXADR, CACNA2D1, CACNA2D3, CACNA2D2, UNC5C, SLC5A8, SPINT1, TFR2, AGTR2, LETMD1, TTYH3, ABCB4, HPN, IL20RA, LYPD3, SLC5A1, ADAMTS12, LYPD6, ADAMTS16, C3, HPX, ADAMTS15, ADAMTS19, PDGFD, MUG1, PDGFC, GPR17, NGFR, NAPSA, JAG1, COL24A1, FN1, COL1A1, IL22RA1, COL1A2, CILP, TREML2, F13B, FAT3, ACHE, KCNC2, GPR22, K…	2583	3563	18012	1.60094	3.00991e-51	3.01042e-51	2.9865e-51
UP_SEQ_FEATURE	signal peptide	731	24.8302	2.47293e-51	PGLYRP2, SERPINE2, TRIL, SERPINE1, COL12A1, SPINT2, ISM1, LIPA, TSKU, ISLR, LIPC, LIPH, PRSS8, PGLYRP1, PRSS3, PRSS2, CHGB, CCBE1, CUBN, CXADR, NUP210, CACNA2D1, SERPINF1, SERPINF2, CACNA2D3, CACNA2D2, RNASE4, UNC5C, CEL, RNASE1, DKK2, DKK3, BCAN, RBP4, CLPS, SPINT1, PLBD1, SERPING1, AMY1, FREM1, FREM2, GPLD1, CFB, ASTN1, CFD, RETSAT, CFI, IL20RA, LYPD3, ABCB9, PLA2G5, CFP, ADAMTS12, LYPD6, ADAMT…	2583	3124	18012	1.63171	1.46249e-47	7.31368e-48	7.25557e-48
UP_KEYWORDS	Signal	848	28.8043	1.18806e-41	PGLYRP2, SPINT2, ISM1, LIPA, TSKU, ISLR, LIPC, LIPH, PGLYRP1, CCBE1, CXADR, CACNA2D1, CACNA2D3, CACNA2D2, RNASE4, UNC5C, RNASE1, CLDN6, RBP4, SPINT1, PLBD1, AMY1, CELA3B, RETSAT, IL20RA, LYPD3, PLA2G5, ADAMTS12, LYPD6, ADAMTS16, C3, HPX, ADAMTS15, ADAMTS19, PDGFD, MUG1, PDGFC, RDH19, NGFR, NAPSA, JAG1, COL24A1, FN1, D430041D05RIK, COL1A1, IL22RA1, COL1A2, CILP, TREML2, HRC, DCHS1, FXYD6, F13B, FA…	2834	4543	22680	1.49381	5.73834e-39	1.43458e-39	1.01282e-39
GOTERM_CC_DIRECT	GO:0005615~extracellular space	393	13.3492	8.04166e-41	PRSS1, SERPINE2, TFRC, SERPINE1, COL12A1, ENO1, ENO2, ENO3, TSKU, LIPE, LIPC, LIPH, NAMPT, DPYSL3, PRSS8, PGLYRP1, PRSS3, PRSS2, RPL39, CCBE1, SERPINF1, COL23A1, SERPINF2, CEL, DKK2, DKK3, BCAN, RBP4, SPINT1, PLBD1, SERPING1, AMY1, TRY10, GPLD1, CFB, CFD, CELA3B, CFI, LYPD3, C3, HPX, ADAMTS15, PDGFD, MUG1, PDGFC, S100A13, PROM1, ELANE, S100A11, GSDMD, NAPSA, ST14, ACE, FN1, COL1A1, COL1A2, CILP, …	2692	1504	19662	1.90852	6.43333e-38	2.14444e-38	1.9166e-38
UP_SEQ_FEATURE	disulfide bond	561	19.0557	6.55637e-32	PGLYRP2, TFRC, SPINT2, ISM1, GRPR, RXFP1, NDST2, ISLR, LIPH, C3AR1, PRSS8, PGLYRP1, PRSS2, CHGB, CCBE1, CUBN, CXADR, SERPINF2, RNASE4, UNC5C, CEL, RNASE1, DKK2, DKK3, BCAN, RBP4, CLPS, SPINT1, TFR2, GPR161, SERPING1, AMY1, AGTR2, FREM1, CFB, ASTN1, CFD, HPN, CFI, IL20RA, PLA2G5, CFP, ADAMTS12, ADAMTS16, C3, HPX, ADAMTS15, ADAMTS19, PDGFD, MUG1, PDGFC, ST3GAL4, ST3GAL5, ST3GAL1, ELANE, S100A11, FZ…	2583	2510	18012	1.55857	3.87744e-28	1.2927e-28	1.28243e-28
Annotation Cluster 2	Enrichment Score: 27.04009165906664
Category	Term	Count	%	PValue	Genes	List Total	Pop Hits	Pop Total	Fold Enrichment	Bonferroni	Benjamini	FDR
GOTERM_CC_DIRECT	GO:0005578~proteinaceous extracellular matrix	128	4.34783	4.91301e-32	SPON2, OLFML2B, COL12A1, TNC, FGF1, LOXL1, LGALS3, DMBT1, TNN, TNR, HMCN1, CCBE1, POSTN, KERA, BCAN, PHOSPHO1, SFRP1, CCDC80, LOX, CRISPLD2, COL4A3, COL8A2, COL8A1, ZG16, FREM1, GPLD1, FBN2, DPT, FBLN1, LTBP2, NID1, ADAMTS12, FBLN2, LTBP1, FBLN5, ADAMTS16, VTN, ADAMTS15, ADAMTS19, WNT2, WNT4, COL28A1, COL24A1, FN1, COL1A1, COL1A2, COL5A1, CILP, COL5A2, OGN, COL9A1, ALPL, TGFBI, HPSE, FBN1, COL18A…	2692	316	19662	2.95853	3.93041e-29	7.86081e-30	7.0256e-30
UP_KEYWORDS	Extracellular matrix	97	3.29484	3.7778e-28	SPON2, COL12A1, TNC, TNN, TNR, HMCN1, POSTN, KERA, BCAN, CCDC80, COL4A3, COL8A2, COL4A5, COL8A1, ZG16, FREM1, FBN2, DPT, FBLN1, LTBP2, NID1, ADAMTS12, FBLN2, FBLN5, ADAMTS16, ADAMTS15, ADAMTS19, WNT2, WNT4, COL28A1, COL24A1, FN1, COL1A1, COL1A2, COL5A1, CILP, COL5A3, COL5A2, OGN, COL9A1, TGFBI, FBN1, COL18A1, LAD1, ECM1, ECM2, COL14A1, LAMC3, ELN, LAMC2, ADAMTS2, CHL1, ADAMTSL4, EMILIN2, SOST, SB…	2834	235	22680	3.30329	1.82468e-25	2.60668e-26	1.84033e-26
GOTERM_CC_DIRECT	GO:0031012~extracellular matrix	108	3.66848	4.0845e-23	TPSB2, SERPINE2, COL12A1, SERPINE1, TNC, CLU, LOXL1, RPS14, LGALS3, DMBT1, POSTN, SERPINF1, SFRP1, COL8A2, COL8A1, PRTN3, ZG16, S100A9, FBN2, PRKDC, HTRA1, LPL, DPT, FBLN1, LTBP2, AEBP1, NID1, CFP, ADAMTS12, FBLN2, LTBP1, FBLN5, ADAMTS16, VTN, ADAMTS15, ADAMTS19, APOH, WNT2, TGFB2, RARRES2, FN1, SSC5D, COL1A1, HNRNPM, COL1A2, COL5A1, CILP, COL5A3, COL5A2, OGN, TGFBI, FGFR2, FBN1, COL18A1, ECM1, C…	2692	294	19662	2.68305	3.2676e-20	5.446e-21	4.86736e-21
Annotation Cluster 3	Enrichment Score: 16.05022156631227
Category	Term	Count	%	PValue	Genes	List Total	Pop Hits	Pop Total	Fold Enrichment	Bonferroni	Benjamini	FDR
UP_KEYWORDS	Oxidoreductase	164	5.57065	4.92001e-20	DMGDH, OXNAD1, KDM1B, GLDC, CYP3A11, CPOX, LOXL4, CYP3A13, HR, MSMO1, CYP3A16, MPO, ALDH1L2, LOXL1, TM7SF2, FADS3, CYP2D9, CYP2D10, FADS6, CYP2C70, ACAD11, ACAD10, ACAD12, PHYH, MECR, HGD, DIO2, DHDH, P3H2, CYBA, KMO, CYP2D26, CYP39A1, LOX, CYP2U1, GPD2, GPD1, AKR1C13, CYP2E1, FAR2, STEAP1, STEAP2, HPD, ND5, ND6, RETSAT, MAOB, MAOA, SDR39U1, AKR1C18, ADH7, ALDH3B2, CYP27B1, LDHB, LDHA, MICAL1, AG…	2834	639	22680	2.05393	2.37636e-17	2.64041e-18	1.86414e-18
GOTERM_BP_DIRECT	GO:0055114~oxidation-reduction process	172	5.84239	2.41839e-15	DMGDH, OXNAD1, NCF2, KDM1B, NDUFA12, GLDC, CYP3A11, CPOX, LOXL4, CYP3A13, HR, MSMO1, CYP3A16, MPO, ALDH1L2, LOXL1, TM7SF2, FADS3, CYP2D9, CYP2D10, FADS6, CYP2C70, ACAD11, ACAD10, PHYH, MECR, HGD, DIO2, DHDH, P3H2, CYBA, KMO, CYP2D26, CYP39A1, LOX, CYP2U1, AKR1C14, GPD2, GPD1, AKR1C13, CYP2E1, FAR2, STEAP1, STEAP2, HPD, ND5, ND6, RETSAT, MAOB, UQCRB, NDUFB10, MAOA, SDR39U1, AKR1C18, ADH7, ALDH3B2,…	2546	676	18082	1.80705	1.55123e-11	7.67961e-12	7.50307e-12
GOTERM_MF_DIRECT	GO:0016491~oxidoreductase activity	158	5.36685	5.94076e-15	DMGDH, OXNAD1, KDM1B, GLDC, CYP3A11, CPOX, LOXL4, CYP3A13, HR, MSMO1, CYP3A16, MPO, ALDH1L2, LOXL1, TM7SF2, FADS3, CYP2D9, CYP2D10, FADS6, CYP2C70, ACAD11, ACAD10, PHYH, MECR, HGD, DIO2, DHDH, P3H2, CYBA, KMO, CYP2D26, CYP39A1, LOX, CYP2U1, GPD2, GPD1, AKR1C13, CYP2E1, FAR2, STEAP1, STEAP2, HPD, ND5, ND6, RETSAT, MAOB, MAOA, AKR1C19, SDR39U1, AKR1C18, ADH7, ALDH3B2, CYP27B1, LDHB, LDHA, MICAL1, A…	2478	604	17446	1.84168	1.15468e-11	3.81397e-12	3.68327e-12
Annotation Cluster 4	Enrichment Score: 14.923347050883645
Category	Term	Count	%	PValue	Genes	List Total	Pop Hits	Pop Total	Fold Enrichment	Bonferroni	Benjamini	FDR
INTERPRO	IPR008160:Collagen triple helix repeat	42	1.42663	2.79215e-17	C1QB, COL18A1, C1QA, COL15A1, COLEC10, COL14A1, COL11A1, COL11A2, COL12A1, C1QTNF9, FCNA, C1QTNF3, C1QTNF1, C1QTNF7, COL28A1, MSR1, CCBE1, SCARA3, COL26A1, SCARA5, COL24A1, ADIPOQ, COL23A1, C1QL3, C1QL1, COL1A1, COL3A1, COL2A1, COL1A2, COL5A1, COL6A2, COL5A3, COL4A3, COL5A2, COL6A4, COL8A2, COL9A1, COL4A5, COL6A3, COL8A1, COL6A6, C1QC	2720	76	20594	4.18415	8.51885e-14	8.51885e-14	8.29548e-14
UP_KEYWORDS	Collagen	43	1.4606	1.00598e-16	C1QB, COL18A1, C1QA, COL15A1, COLEC10, COL14A1, COL11A1, COL11A2, COL12A1, C1QTNF9, FCNA, C1QTNF3, C1QTNF1, C1QTNF7, EMILIN2, CTHRC1, COL28A1, MSR1, CCBE1, SCARA3, COL26A1, COL24A1, ADIPOQ, COL23A1, C1QL3, C1QL1, COL1A1, COL3A1, COL2A1, COL1A2, COL5A1, COL6A2, COL5A3, COL4A3, COL5A2, COL6A4, COL8A2, COL9A1, COL4A5, COL6A3, COL8A1, COL6A6, C1QC	2834	85	22680	4.04849	5.36238e-14	3.73759e-15	2.63875e-15
GOTERM_CC_DIRECT	GO:0005581~collagen trimer	43	1.4606	9.85753e-16	C1QB, COL18A1, C1QA, COL15A1, COLEC10, COL14A1, COL11A1, COL11A2, COL12A1, C1QTNF9, FCNA, C1QTNF3, C1QTNF1, C1QTNF7, EMILIN2, CTHRC1, COL28A1, MSR1, CCBE1, SCARA3, COL26A1, COL24A1, ADIPOQ, COL23A1, C1QL3, C1QL1, COL1A1, COL3A1, COL2A1, COL1A2, COL5A1, LOX, COL6A2, COL4A3, COL5A2, COL6A4, COL8A2, COL9A1, COL4A5, COL6A3, COL8A1, COL6A6, C1QC	2692	83	19662	3.78393	7.99361e-13	6.57169e-14	5.87345e-14
UP_KEYWORDS	Hydroxylation	39	1.32473	7.31673e-13	INVS, C1QB, COL18A1, C1QA, COL15A1, COL14A1, COL11A1, ELN, COL11A2, COL12A1, PROZ, LTBP2, C1QTNF9, HIF3A, CELSR1, LTBP1, FGA, COL26A1, F10, ADIPOQ, ANK1, COL1A1, COL3A1, COL2A1, COL1A2, PROC, F9, COL5A1, COL6A2, COL5A2, COL6A4, COL8A2, COL9A1, COL8A1, MASP2, COL6A6, ASB4, MASP1, C1QC	2834	88	22680	3.54671	3.53381e-10	1.76699e-11	1.2475e-11
Annotation Cluster 5	Enrichment Score: 12.17555178173298
Category	Term	Count	%	PValue	Genes	List Total	Pop Hits	Pop Total	Fold Enrichment	Bonferroni	Benjamini	FDR
UP_KEYWORDS	Ion transport	153	5.19701	3.49259e-17	SLC23A2, KCNG3, SLC23A1, AQP9, AQP7, SLC4A1, AQP4, AQP2, SLC4A3, ATP12A, SLC8A1, NIPAL1, SLCO2B1, SLC39A5, PIEZO1, SLC39A8, TMEM38A, SLC12A8, SLC39A4, MFSD4B3, CHRNB4, SLC38A1, SCARA5, CACNA2D1, SLC34A1, SLC11A1, CACNA2D3, CACNA2D2, ATP1B4, ATP1B1, SLC9A2, CACNB2, SLC9A3, SCNN1G, SLC5A8, SLC9A7, SCNN1B, SCNN1A, SLC9A9, SLCO2A1, STEAP1, STEAP2, CFTR, GRIA2, CHRNA3, TTYH3, SLC22A5, SLC26A1, TMEM63C…	2834	619	22680	1.97808	1.68692e-14	1.53356e-15	1.0827e-15
UP_KEYWORDS	Transport	351	11.9226	6.11786e-15	SLC23A2, SLC23A1, AQP8, AQP9, AQP7, SLC4A1, AQP4, AQP2, SLC4A3, AQP3, ABCA13, ABRA, CCDC91, NIPAL1, AP1S2, PIEZO1, MFSD2B, SLC12A8, MFSD4B3, CUBN, SLC6A18, NUP210, COG5, CACNA2D1, SLC34A1, SLC11A1, CACNA2D3, SLC6A13, CACNA2D2, MYO7A, SLC5A8, RBP4, RBP2, RBP1, KDELR3, ZG16, CFTR, POM121, TTYH3, SLC22A5, TMEM63C, SLC22A2, ABCB4, SLC35D3, SLC22A1, CRABP1, MTTP, CLCNKB, CLCNKA, ABCB9, SLC5A1, SLC30A1…	2834	1901	22680	1.47764	2.94931e-12	1.97246e-13	1.39256e-13
GOTERM_BP_DIRECT	GO:0006811~ion transport	139	4.72147	2.31061e-10	SLC23A2, KCNG3, SLC23A1, SLC4A1, SLC4A3, ATP12A, SLC8A1, NIPAL1, SLCO2B1, SLC39A5, PIEZO1, SLC39A8, TMEM38A, SLC12A8, SLC39A4, MFSD4B3, CHRNB4, SLC38A1, SCARA5, CACNA2D1, SLC34A1, SLC11A1, CACNA2D3, CACNA2D2, ATP1B1, CACNB2, SLC9A3, SCNN1G, SLC5A8, SLC9A7, SCNN1B, SCNN1A, SLC9A9, SLCO2A1, STEAP1, STEAP2, CFTR, GRIA2, CHRNA3, TTYH3, SLC22A5, SLC26A1, TMEM63C, CHRNA4, SLC22A2, HVCN1, CHRNA7, SLC22A…	2546	584	18082	1.6904	1.46747e-06	2.09638e-07	2.04819e-07
GOTERM_BP_DIRECT	GO:0006810~transport	342	11.6168	4.02086e-09	SLC23A2, CHIC1, SLC23A1, AQP8, AQP9, AQP7, SLC4A1, AQP4, AQP2, SLC4A3, AQP3, ABCA13, ABRA, SYNPR, CCDC91, NIPAL1, AP1S2, PIEZO1, MFSD2B, SLC12A8, MFSD4B3, CUBN, SLC6A18, NUP210, COG5, CACNA2D1, SLC34A1, SLC11A1, CACNA2D3, SLC6A13, CACNA2D2, MYO7A, PDZK1, SLC5A8, RBP4, RBP2, RBP1, KDELR3, ZG16, CFTR, POM121, TTYH3, SLC22A5, TMEM63C, SLC22A2, ABCB4, SLC35D3, SLC22A1, CRABP1, MTTP, CLCNKB, CLCNKA, A…	2546	1822	18082	1.33311	2.55362e-05	2.4387e-06	2.38263e-06
Annotation Cluster 6	Enrichment Score: 10.868071841332617
Category	Term	Count	%	PValue	Genes	List Total	Pop Hits	Pop Total	Fold Enrichment	Bonferroni	Benjamini	FDR
UP_KEYWORDS	Lipid metabolism	107	3.63451	3.18157e-13	SLC27A1, ACAA2, ACSM3, ACSM2, ECI1, ACSM1, MSMO1, LIPA, TM7SF2, FADS3, LIPE, LIPC, FADS6, LIPH, CUBN, PRKAB2, MECR, DGAT2, ACSL1, ECH1, ACSL6, ACOT12, CEL, CYP39A1, PLA2G16, CLPS, SOAT1, PLBD1, FAR2, SLC27A3, SLC27A2, SLC27A5, PLA1A, ISYNA1, UGT8A, INSIG1, MTTP, PLD4, LPL, PLA2G5, ACACB, HACD4, C3, APOF, APOB, DECR1, FDPS, PTPRN2, ST8SIA1, EPHX2, FASN, PEMT, PLCH1, DHCR7, PNLIPRP2, ACADVL, PCSK9,…	2834	417	22680	2.05348	1.53686e-10	9.60437e-12	6.78073e-12
GOTERM_BP_DIRECT	GO:0006631~fatty acid metabolic process	58	1.97011	1.79371e-12	SLC27A1, ACADVL, ACAA2, ACSM3, ACSM2, ACSM1, ECI1, LIPA, AACS, FADS3, LIPC, CPT2, ACADL, FADS6, SCD2, SCD1, CD36, PRKAB2, MECR, ACSL1, ELOVL2, CYP4A10, ACOT11, ECH1, APOA2, ACSL6, ACOT12, ELOVL6, ELOVL7, HADHB, HADHA, ACOX2, ANGPTL3, PPARA, SLC27A3, SLC27A2, MGLL, SLC27A5, TNXB, HPGD, CREM, PTGS2, ACNAT1, ACACB, HACD4, C3, PRKAR2B, UCP3, DECR1, SNCA, STAT5A, STAT5B, PER2, FABP4, FASN, NDUFAB1, LP…	2546	156	18082	2.64053	1.13916e-08	3.79728e-09	3.70999e-09
GOTERM_BP_DIRECT	GO:0006629~lipid metabolic process	120	4.07609	8.57431e-12	IL1RN, SLC27A1, ACAA2, ACSM3, ACSM2, ECI1, ACSM1, MSMO1, LIPA, TM7SF2, FADS3, LIPE, LIPC, FADS6, LIPH, CUBN, PRKAB2, MECR, DGAT2, ACSL1, ECH1, ACSL6, ACOT12, CEL, CYP39A1, PLA2G16, CLPS, SOAT1, PLBD1, FAR2, SLC27A3, SLC27A2, SLC27A5, PLA1A, ISYNA1, UGT8A, INSIG1, MTTP, PLD4, LPL, PLA2G5, ACACB, HACD4, C3, APOF, APOD, PCK1, APOB, PLTP, DECR1, FDPS, SRD5A2, SRD5A1, ST8SIA1, EPHX2, CIDEA, FASN, PEMT…	2546	459	18082	1.85676	5.44558e-08	1.36139e-08	1.33009e-08
UP_KEYWORDS	Fatty acid metabolism	41	1.39266	6.88842e-09	SLC27A1, ACADVL, ACAA2, HPGD, ACSM3, ACSM2, ACSM1, ECI1, PTGS2, ACNAT1, ACACB, AACS, HACD4, C3, FADS3, CPT2, ACADL, FADS6, SCD2, SCD1, DECR1, PRKAB2, MECR, ACSL1, ELOVL2, ECH1, ACSL6, ACOT12, ELOVL6, ELOVL7, HADHB, HADHA, ACOX2, FASN, NDUFAB1, SLC27A3, LPIN2, SLC27A2, CRAT, MGLL, SLC27A5	2834	124	22680	2.64609	3.3271e-06	8.99218e-08	6.34851e-08
Annotation Cluster 7	Enrichment Score: 10.773003893928612
Category	Term	Count	%	PValue	Genes	List Total	Pop Hits	Pop Total	Fold Enrichment	Bonferroni	Benjamini	FDR
UP_KEYWORDS	EGF-like domain	77	2.61549	4.27408e-17	SNED1, TENM1, CNTNAP2, CNTNAP1, MEGF10, TNC, STAB2, CLEC14A, PLAT, C8B, CELSR1, C8A, CLEC18A, CNTNAP5A, TNN, PLAU, STAB1, TNR, HMCN1, OIT3, PAMR1, HGFAC, HABP2, CCBE1, CUBN, HEG1, BCAN, VCAN, F9, NRG3, MEP1B, MMRN1, MEP1A, NRG4, MASP2, VWA2, ADAM8, MASP1, ASTN1, FBN2, CRB2, MEGF6, NRXN1, PROZ, FBLN1, UMOD, LTBP2, LRP2, NID1, THBS2, FBLN2, LTBP1, THBS1, THBS4, FBLN5, THBS3, ACAN, SCUBE1, RELN, SLI…	2834	224	22680	2.75097	2.06438e-14	1.72032e-15	1.21455e-15
INTERPRO	IPR000742:Epidermal growth factor-like domain	80	2.71739	1.06443e-15	SNED1, TENM1, CNTNAP2, CNTNAP1, MEGF10, LAMC3, TNC, STAB2, LAMC2, PLAT, CELSR1, PCSK6, CLEC18A, CNTNAP5A, TNN, PLAU, STAB1, TNR, HMCN1, OIT3, PAMR1, HGFAC, HABP2, CCBE1, CUBN, HEG1, BCAN, VCAN, F9, NRG3, MEP1B, MMRN1, MEP1A, NRG4, MASP2, VWA2, ADAM8, ASTN1, FBN2, CRB2, MEGF6, TNXB, NRXN1, LAMA3, PROZ, FBLN1, UMOD, LTBP2, LRP2, NID1, PTGS2, THBS2, FBLN2, LTBP1, THBS1, THBS4, FBLN5, THBS3, ACAN, SC…	2720	237	20594	2.55572	3.38729e-12	1.62379e-12	1.58121e-12
SMART	SM00181:EGF	72	2.44565	1.64285e-15	SNED1, TENM1, CNTNAP2, MEGF10, LAMC3, TNC, STAB2, LAMC2, PLAT, CELSR1, PCSK6, CLEC18A, CNTNAP5A, TNN, STAB1, TNR, HMCN1, OIT3, PAMR1, HGFAC, HABP2, CCBE1, CUBN, HEG1, BCAN, VCAN, F9, MMRN1, NRG4, MASP2, VWA2, ASTN1, FBN2, CRB2, MEGF6, TNXB, NRXN1, LAMA3, PROZ, FBLN1, UMOD, LTBP2, LRP2, NID1, THBS2, FBLN2, LTBP1, THBS1, THBS4, FBLN5, THBS3, ACAN, SCUBE1, RELN, SLIT1, SLIT2, LDLR, JAG1, LAMB3, F10,…	1580	181	10425	2.62466	8.37663e-13	8.26356e-13	7.78713e-13
INTERPRO	IPR001881:EGF-like calcium-binding	51	1.73234	9.67078e-14	SNED1, STAB2, CELSR1, STAB1, HMCN1, OIT3, PAMR1, HABP2, CCBE1, CUBN, HEG1, BCAN, VCAN, F9, MMRN1, MASP2, VWA2, MASP1, FBN2, CRB2, MEGF6, PROZ, FBLN1, UMOD, LTBP2, LRP2, NID1, THBS2, FBLN2, LTBP1, THBS1, THBS4, FBLN5, THBS3, ACAN, SCUBE1, SLIT1, SLIT2, LDLR, JAG1, F10, F12, SELE, DLK1, NELL2, PROC, CD248, FAT3, ADGRL4, AGRN, FBN1	2720	126	20594	3.06458	2.95033e-10	9.83518e-11	9.57729e-11
INTERPRO	IPR013032:EGF-like, conserved site	66	2.24185	5.98715e-13	SNED1, TENM1, MEGF10, TNC, STAB2, LAMC2, PLAT, CELSR1, CLEC18A, TNN, PLAU, STAB1, TNR, HMCN1, PAMR1, HGFAC, HABP2, CCBE1, CUBN, HEG1, BCAN, VCAN, F9, NRG3, MMRN1, NRG4, MASP2, VWA2, ADAM8, MASP1, FBN2, CRB2, MEGF6, TNXB, PROZ, FBLN1, UMOD, LTBP2, LRP2, NID1, THBS2, FBLN2, LTBP1, THBS1, THBS4, FBLN5, THBS3, ACAN, SCUBE1, RELN, SLIT1, SLIT2, LDLR, JAG1, F10, F12, SELE, VASN, DLK1, NELL2, PROC, SELL…	2720	197	20594	2.53659	1.82677e-09	4.5667e-10	4.44696e-10
SMART	SM00179:EGF_CA	51	1.73234	1.54331e-11	SNED1, STAB2, CELSR1, STAB1, HMCN1, OIT3, PAMR1, HABP2, CCBE1, CUBN, HEG1, BCAN, VCAN, F9, MMRN1, MASP2, VWA2, MASP1, FBN2, CRB2, MEGF6, PROZ, FBLN1, UMOD, LTBP2, LRP2, NID1, THBS2, FBLN2, LTBP1, THBS1, THBS4, FBLN5, THBS3, ACAN, SCUBE1, SLIT1, SLIT2, LDLR, JAG1, F10, F12, SELE, DLK1, NELL2, PROC, CD248, FAT3, ADGRL4, AGRN, FBN1	1580	126	10425	2.67066	7.76285e-09	3.88142e-09	3.65764e-09
UP_SEQ_FEATURE	domain:EGF-like 1	41	1.39266	9.53935e-09	FBN2, CRB2, SNED1, TENM1, CNTNAP2, CNTNAP1, MEGF10, NRXN1, PROZ, STAB2, UMOD, FBLN1, LTBP2, LRP2, THBS2, NID1, THBS1, LTBP1, THBS4, THBS3, RELN, CNTNAP5A, TNN, STAB1, SLIT1, TNR, SLIT2, LDLR, HABP2, HGFAC, CUBN, DLK1, NELL2, VCAN, PROC, VWA2, FAT3, ADGRL4, AGRN, FBN1, ASTN1	2583	111	18012	2.57572	5.64141e-05	7.05315e-06	6.99711e-06
INTERPRO	IPR000152:EGF-type aspartate/asparagine hydroxylation site	36	1.22283	1.25968e-08	FBN2, CRB2, SNED1, MEGF6, NRXN1, PROZ, UMOD, FBLN1, LTBP2, LRP2, CELSR1, NID1, FBLN2, LTBP1, FBLN5, ACAN, SCUBE1, SLIT1, HMCN1, SLIT2, LDLR, CCBE1, CUBN, JAG1, F10, HEG1, DLK1, NELL2, VCAN, PROC, F9, MASP2, CD248, FAT3, ADGRL4, FBN1	2720	98	20594	2.7813	3.8432e-05	4.27031e-06	4.15834e-06
UP_SEQ_FEATURE	domain:EGF-like 2	34	1.15489	1.60737e-08	FBN2, SNED1, TENM1, CNTNAP2, CNTNAP1, MEGF10, NRXN1, PROZ, TNC, STAB2, LTBP2, LRP2, NID1, FBLN2, LTBP1, RELN, CNTNAP5A, TNN, STAB1, SLIT1, TNR, SLIT2, HABP2, HGFAC, JAG1, F10, DLK1, PROC, F9, VWA2, FAT3, AGRN, FBN1, ASTN1	2583	84	18012	2.82252	9.50551e-05	1.0564e-05	1.048e-05
INTERPRO	IPR018097:EGF-like calcium-binding, conserved site	35	1.18886	3.46864e-08	FBN2, CRB2, SNED1, MEGF6, UMOD, FBLN1, LTBP2, LRP2, NID1, FBLN2, LTBP1, THBS4, FBLN5, THBS3, ACAN, SCUBE1, SLIT1, HMCN1, SLIT2, LDLR, CCBE1, CUBN, JAG1, F10, HEG1, NELL2, VCAN, PROC, F9, MASP2, CD248, FAT3, MASP1, ADGRL4, FBN1	2720	97	20594	2.73192	0.000105823	9.62074e-06	9.36847e-06
UP_SEQ_FEATURE	domain:EGF-like 3	25	0.849185	7.01796e-06	FBN2, SNED1, TENM1, MEGF10, NRXN1, TNC, STAB2, LRP2, THBS2, THBS1, RELN, TNN, STAB1, SLIT1, TNR, SLIT2, LDLR, HABP2, JAG1, DLK1, NELL2, FAT3, AGRN, FBN1, ASTN1	2583	66	18012	2.6414	0.0406548	0.00207556	0.00205907
Annotation Cluster 8	Enrichment Score: 9.864404433035869
Category	Term	Count	%	PValue	Genes	List Total	Pop Hits	Pop Total	Fold Enrichment	Bonferroni	Benjamini	FDR
GOTERM_CC_DIRECT	GO:0016020~membrane	1237	42.0177	3.5235e-33	SCOC, PGLYRP2, CHIC1, TFRC, UXS1, TMEM94, SPINT2, CLDN2, CLDN1, NDST2, LIPE, CYP2D9, CAPNS1, LIPH, TMEM8C, C3AR1, GSTK1, CXADR, CACNA2D1, CACNA2D3, HPCAL1, CACNA2D2, PHKA1, UNC5C, PDZK1, TMEM80, CLDN6, CLDN4, SLC5A8, CLDN3, ZFYVE16, TFR2, CLDN8, TMEM79, CLDN7, FAR2, CYP2E1, AGTR2, LETMD1, HPD, SKAP1, TTYH3, RETSAT, ABCB4, HPN, CLCNKB, IL20RA, CLCNKA, LYPD3, SLC5A1, PLA2G5, ABCB9, SLC30A10, HACD4,…	2692	6998	19662	1.29107	2.8188e-30	7.047e-31	6.29826e-31
UP_SEQ_FEATURE	topological domain:Cytoplasmic	558	18.9538	3.60766e-16	TFRC, TMEM200A, UXS1, TRIL, SLC4A1, SPINT2, SLC4A3, CLDN2, GRPR, CLDN1, RXFP1, NDST2, CREB3L3, GJA5, CREB3L1, GJA4, C3AR1, MS4A10, MFSD4B3, CXADR, NUP210, CACNA2D1, COL23A1, CACNA2D3, CACNA2D2, UNC5C, CLDN6, SLC5A8, CLDN4, ADCY9, CLDN3, TFR2, CLDN8, GPR161, CLDN7, AGTR2, FREM2, ENPEP, TTYH3, ABCB4, HPN, CLCNKB, IL20RA, SLC5A1, SLC30A10, FAM171A2, ST3GAL4, ST3GAL5, PROM1, ST3GAL1, FZD1, NGFR, GPR1…	2583	2880	18012	1.35107	1.96976e-12	5.33483e-13	5.29244e-13
UP_SEQ_FEATURE	topological domain:Extracellular	451	15.3193	3.51135e-15	TFRC, TMEM200A, TRIL, SLC4A1, SPINT2, CLDN2, GRPR, CLDN1, RXFP1, GJA5, GJA4, C3AR1, MS4A10, MFSD4B3, CXADR, CACNA2D1, COL23A1, CACNA2D3, CACNA2D2, UNC5C, CLDN6, SLC5A8, CLDN4, ADCY9, CLDN3, TFR2, CLDN8, GPR161, CLDN7, AGTR2, FREM2, ENPEP, TTYH3, HPN, IL20RA, SLC5A1, SLC30A10, FAM171A2, PROM1, FZD1, NGFR, GPR17, ST14, JAG1, ACE, FZD2, FZD7, SLC16A12, IL22RA1, SLC6A5, GJB2, GJB1, VANGL2, KITL, TREM…	2583	2256	18012	1.39404	2.10107e-11	4.15393e-12	4.12092e-12
UP_SEQ_FEATURE	transmembrane region	771	26.1889	7.42773e-14	TFRC, UXS1, TMEM94, SPINT2, CLDN2, CLDN1, NDST2, TMEM8C, C3AR1, CXADR, CACNA2D1, CACNA2D3, CACNA2D2, UNC5C, TMEM80, CLDN6, CLDN4, SLC5A8, CLDN3, TFR2, CLDN8, TMEM79, CLDN7, FAR2, AGTR2, LETMD1, TTYH3, ABCB4, HPN, CLCNKB, IL20RA, CLCNKA, SLC5A1, ABCB9, SLC30A10, HACD4, AGMO, GPR17, NGFR, JAG1, IL22RA1, VANGL2, FXYD2, TREML2, FXYD6, FAT3, SFXN2, SFXN5, A530016L24RIK, KCNC2, GPR22, KCNC4, LRRC4, PTH…	2583	4312	18012	1.24685	4.39256e-10	7.3225e-11	7.26432e-11
UP_KEYWORDS	Membrane	1205	40.9307	5.01191e-07	SCOC, PGLYRP2, CHIC1, TFRC, UXS1, TMEM94, SPINT2, CLDN2, CLDN1, PREX2, NDST2, LIPE, CYP2D9, CAPNS1, LIPH, TMEM8C, C3AR1, CCBE1, CXADR, CACNA2D1, CACNA2D3, HPCAL1, CACNA2D2, PHKA1, UNC5C, PDZK1, TMEM80, CLDN6, METTL7A1, CLDN4, SLC5A8, CLDN3, ZFYVE16, SPINT1, TFR2, CLDN8, TMEM79, CLDN7, FAR2, CYP2E1, AGTR2, LETMD1, HPD, SKAP1, TTYH3, RETSAT, ABCB4, HPN, CLCNKB, IL20RA, CLCNKA, LYPD3, SLC5A1, PLA2G5…	2834	8683	22680	1.11061	0.000242046	5.15054e-06	3.6363e-06
GOTERM_CC_DIRECT	GO:0005886~plasma membrane	755	25.6454	2.08761e-05	TES, CHIC1, TFRC, GLDC, SLC4A1, SPINT2, SLC4A3, CLDN2, GRPR, ENO2, CLDN1, ENO3, RXFP1, EPS8, PREX2, LIPE, CNST, CAPNS1, EVA1A, LIPH, GJA5, GJA4, TMEM8C, C3AR1, PRSS8, MFSD4B3, UNC13B, UNC13C, CUBN, CXADR, PRKCB, COL23A1, PHKA1, UNC5C, PDZK1, SYTL5, SYTL4, CLDN6, AR, SLC5A8, CLDN4, ADCY9, CLDN3, SPINT1, TFR2, CLDN8, GPR161, CLDN7, AGTR2, FREM2, SKAP1, ASTN1, ENPEP, TTYH3, ABCB4, MAPKAP1, HPN, CLCN…	2692	4874	19662	1.13139	0.0165623	0.000451374	0.000403416
UP_KEYWORDS	Transmembrane	904	30.7065	0.0696603	CHIC1, TFRC, UXS1, TMEM94, SPINT2, CLDN2, CLDN1, PREX2, NDST2, TMEM8C, C3AR1, CCBE1, CXADR, CACNA2D1, CACNA2D3, CACNA2D2, UNC5C, TMEM80, CLDN6, METTL7A1, CLDN4, SLC5A8, CLDN3, SPINT1, TFR2, CLDN8, TMEM79, CLDN7, FAR2, CYP2E1, AGTR2, LETMD1, TTYH3, ABCB4, HPN, CLCNKB, IL20RA, CLCNKA, SLC5A1, ABCB9, SLC30A10, HACD4, AGMO, GPR17, NGFR, JAG1, D430041D05RIK, IL22RA1, VANGL2, FXYD2, TREML2, DCHS1, FXYD…	2834	6955	22680	1.04019	1	0.185889	0.131238
UP_KEYWORDS	Transmembrane helix	901	30.6046	0.0721626	CHIC1, TFRC, UXS1, TMEM94, SPINT2, CLDN2, CLDN1, PREX2, NDST2, TMEM8C, C3AR1, CCBE1, CXADR, CACNA2D1, CACNA2D3, CACNA2D2, UNC5C, TMEM80, CLDN6, METTL7A1, CLDN4, SLC5A8, CLDN3, SPINT1, TFR2, CLDN8, TMEM79, CLDN7, FAR2, CYP2E1, AGTR2, LETMD1, TTYH3, ABCB4, HPN, CLCNKB, IL20RA, CLCNKA, SLC5A1, ABCB9, SLC30A10, HACD4, AGMO, GPR17, NGFR, JAG1, D430041D05RIK, IL22RA1, VANGL2, FXYD2, TREML2, DCHS1, FXYD…	2834	6938	22680	1.03928	1	0.191508	0.135206
GOTERM_CC_DIRECT	GO:0016021~integral component of membrane	904	30.7065	0.952533	CHIC1, TFRC, UXS1, TMEM94, SPINT2, CLDN2, CLDN1, PREX2, NDST2, TMEM8C, C3AR1, CCBE1, CXADR, CACNA2D1, CACNA2D3, CACNA2D2, UNC5C, TMEM80, CLDN6, METTL7A1, CLDN4, SLC5A8, CLDN3, SPINT1, TFR2, CLDN8, TMEM79, CLDN7, FAR2, CYP2E1, AGTR2, LETMD1, TTYH3, ABCB4, HPN, CLCNKB, IL20RA, CLCNKA, LYPD3, SLC5A1, ABCB9, SLC30A10, HACD4, AGMO, GPR17, NGFR, JAG1, D430041D05RIK, IL22RA1, VANGL2, FXYD2, TREML2, DCHS…	2692	6878	19662	0.959973	1	1	0.952533
Annotation Cluster 9	Enrichment Score: 9.50833272837976
Category	Term	Count	%	PValue	Genes	List Total	Pop Hits	Pop Total	Fold Enrichment	Bonferroni	Benjamini	FDR
UP_KEYWORDS	Immunity	104	3.53261	3.42715e-13	SPON2, IFITM1, NRROS, PGLYRP2, CSF1, TRIL, IL23R, HP, FCNA, C4B, LGALS3, C1RL, LGALS9, PGLYRP1, B2M, HERC6, ZBP1, TGTP1, RSAD2, PRKCB, TAP2, MIF, FCGR1, BTK, SERPING1, MASP2, MASP1, S100A9, CFB, SKAP1, S100A8, CFD, CSF1R, CFI, IL4RA, CFP, CD79B, C3, CRACR2A, INPP5D, KCNN4, CD300LG, GSDMD, LYN, SSC5D, SERPINA3G, IIGP1, ISG20, BST2, MARCH1, BCL6, LCN2, H2-Q10, H2-AB1, HMGB3, LRMP, C8B, ECSIT, C8A, …	2834	401	22680	2.07555	1.65537e-10	9.73713e-12	6.87445e-12
UP_KEYWORDS	Innate immunity	71	2.41168	5.16302e-12	SPON2, IFITM1, NRROS, CSF1, IL23R, TRIL, HMGB3, C8B, ECSIT, C8A, FCNA, C4B, LGALS3, CD1D1, GPER1, C1RL, CASP4, LBP, PGLYRP1, OASL2, HERC6, FGB, ZBP1, FGA, APOBEC3, ANXA1, TGTP1, RSAD2, SYK, FGG, MIF, TMEM173, FCGR1, HCK, OAS2, OAS3, BTK, TLR9, IRF7, SERPING1, TLR8, MASP2, IRF5, TLR7, MASP1, ARHGEF2, TLR5, TLR4, S100A9, S100A8, CFB, TLR13, CFD, C1QB, CSF1R, C1QA, CFI, CFP, C3, IL1RL2, GSDMD, LYN, …	2834	241	22680	2.35768	2.49372e-09	1.18749e-10	8.38376e-11
GOTERM_BP_DIRECT	GO:0002376~immune system process	104	3.53261	2.20954e-11	SPON2, IFITM1, NRROS, PGLYRP2, CSF1, TRIL, IL23R, HP, AHR, FCNA, LGALS3, C1RL, LGALS9, PGLYRP1, B2M, HERC6, ZBP1, RSAD2, PRKCB, TAP2, MIF, FCGR1, BTK, SERPING1, MASP2, MASP1, S100A9, CFB, SKAP1, S100A8, CFD, CSF1R, CFI, IL4RA, CFP, CD79B, C3, CRACR2A, INPP5D, KCNN4, CD300LG, GSDMD, LYN, SSC5D, SERPINA3G, IIGP1, ISG20, BST2, MARCH1, BCL6, LCN2, ATM, H2-Q10, H2-AB1, HMGB3, LRMP, C8B, ECSIT, C8A, PI…	2546	383	18082	1.92851	1.40327e-07	2.80656e-08	2.74204e-08
GOTERM_BP_DIRECT	GO:0045087~innate immune response	83	2.81929	0.000236882	SPON2, IFITM1, NRROS, CSF1, IL23R, TRIL, HMGB3, DEFB1, C8B, ECSIT, C8A, FCNA, C4B, LGALS3, CD1D1, GPER1, C1RL, CASP4, LBP, PGLYRP1, B2M, CAMP, OASL2, HERC6, FGB, ZBP1, FGA, APOBEC3, FCER1G, ANXA1, RSAD2, SYK, FGG, CYBA, MIF, TMEM173, FCGR1, HCK, TYROBP, ELF4, OAS2, OAS3, BTK, TLR9, IRF7, SERPING1, TLR8, MASP2, IRF5, ANG, TLR7, MASP1, ARHGEF2, TLR5, TLR4, S100A9, TRIM10, S100A8, CFB, TLR13, CFD, C…	2546	400	18082	1.47369	0.777897	0.0170958	0.0167028
Annotation Cluster 10	Enrichment Score: 9.091639300011607
Category	Term	Count	%	PValue	Genes	List Total	Pop Hits	Pop Total	Fold Enrichment	Bonferroni	Benjamini	FDR
KEGG_PATHWAY	mmu04512:ECM-receptor interaction	44	1.49457	8.91013e-13	TNXB, LAMC3, COL11A1, ITGB3, LAMA3, ITGA2B, COL11A2, TNC, LAMC2, THBS2, THBS1, THBS4, THBS3, VTN, SV2C, RELN, TNN, SPP1, TNR, CD36, ITGB6, LAMB3, ITGA4, VWF, COL24A1, ITGA2, ITGA1, FN1, COL1A1, COL3A1, COL2A1, COL1A2, COL5A1, COL6A2, COL5A3, COL4A3, COL5A2, COL6A4, COL4A5, COL6A3, SDC1, COL6A6, ITGA5, AGRN	1252	88	7691	3.07149	2.55736e-10	8.52402e-11	6.44499e-11
KEGG_PATHWAY	mmu04510:Focal adhesion	70	2.37772	7.41051e-10	MYLK2, LAMC3, ITGB3, ITGA2B, RASGRF1, TNC, LAMC2, MYLK3, PIK3CG, MYLK4, TNN, RAC2, TNR, ITGB6, PDGFRA, ITGA4, ACTN3, VWF, PRKCB, ACTN2, ITGA2, ITGA1, VAV1, COL2A1, COL6A2, MYL2, COL4A3, COL6A4, COL4A5, COL6A3, COL6A6, ITGA5, MET, DOCK1, TNXB, COL11A1, LAMA3, COL11A2, PIK3R3, THBS2, THBS1, THBS4, EGFR, THBS3, VTN, RELN, PDGFD, ERBB2, PDGFC, SPP1, PAK7, PAK6, FLNC, PAK3, LAMB3, COL24A1, CAV3, FN1, …	1252	207	7691	2.07733	2.12682e-07	4.25363e-08	3.21616e-08
KEGG_PATHWAY	mmu04151:PI3K-Akt signaling pathway	93	3.15897	8.04174e-07	CHRM2, CSF3R, CHRM1, CSF1, IRS1, LAMC3, ITGB3, ITGA2B, TNC, LAMC2, FGF1, PIK3CG, GYS2, FGF7, CREB3L3, TNN, CREB3L1, MYB, TNR, ITGB6, PDGFRA, G6PC, ITGA4, SYK, VWF, ITGA2, ITGA1, PPP2R5A, OSMR, PRLR, COL2A1, CCNE2, COL6A2, COL4A3, COL6A4, COL4A5, COL6A3, COL6A6, ITGA5, TLR4, MET, CREB5, CSF1R, TNXB, COL11A1, LAMA3, COL11A2, IL4RA, PIK3R3, LPAR2, IL6RA, LPAR4, THBS2, EFNA5, THBS1, THBS4, EGFR, THBS…	1252	351	7691	1.62762	0.000230771	2.09816e-05	1.58642e-05
Annotation Cluster 11	Enrichment Score: 8.577911160521342
Category	Term	Count	%	PValue	Genes	List Total	Pop Hits	Pop Total	Fold Enrichment	Bonferroni	Benjamini	FDR
UP_KEYWORDS	Metal-binding	586	19.9049	6.5302e-19	TES, PGLYRP2, ENO1, ENO2, ENO3, RXFP1, ZC3H12C, CYP2D9, CAPNS1, PRSS2, UNC13B, UNC13C, CUBN, MBNL1, PRKCB, CACNA2D1, CACNA2D3, HPCAL1, CACNA2D2, ZFYVE21, SYTL5, HPCAL4, SYTL4, UPB1, AR, ADCY9, ZFYVE16, MYL2, ZFP174, AMY1, CYP2E1, HPD, FREM1, FREM2, ENPEP, CFI, CLCNKB, CLCNKA, GATA4, PLA2G5, ADH7, ADAMTS12, GATA1, ACMSD, ADAMTS16, HPX, ADAMTS15, CRACR2A, TERT, ADAMTS19, S100A13, HMOX1, ZBTB7B, S10…	2834	3395	22680	1.38134	3.15409e-16	3.15409e-17	2.2268e-17
GOTERM_MF_DIRECT	GO:0046872~metal ion binding	575	19.5312	8.03997e-08	TES, PGLYRP2, ENO2, ENO3, RXFP1, ZC3H12C, CYP2D9, CAPNS1, PRSS2, UNC13B, UNC13C, CUBN, MBNL1, PRKCB, CACNA2D1, CACNA2D3, HPCAL1, CACNA2D2, ZFYVE21, SYTL5, HPCAL4, SYTL4, UPB1, AR, ADCY9, ZFYVE16, MYL2, ZFP174, AMY1, CYP2E1, HPD, FREM1, FREM2, ENPEP, CFI, CLCNKB, CLCNKA, GATA4, PLA2G5, ADH7, ADAMTS12, GATA1, ACMSD, ADAMTS16, HPX, ADAMTS15, CRACR2A, TERT, ADAMTS19, S100A13, HMOX1, ZBTB7B, S100A11, …	2478	3355	17446	1.20662	0.000154838	1.35575e-05	1.30929e-05
UP_KEYWORDS	Zinc	268	9.10326	0.351629	TES, PGLYRP2, IKZF1, IKZF3, IKZF4, ZC3H12C, ANPEP, CHORDC1, 2010315B03RIK, UNC13B, UNC13C, MBNL1, LIMCH1, PRKCB, ZFYVE21, ZFP618, SYTL5, SYTL4, UPB1, 4931406C07RIK, THAP2, AR, ZFYVE16, KEL, PAPPA, BTK, ZFP174, ZFP7, ZFP971, ZFP9, ZFPM2, ZFP970, TRIM10, ENPEP, GATA4, ADAMTS12, ADH7, SLC30A10, GATA1, ZBTB4, ACMSD, ADAMTS16, ADAMTS15, ADAMTS19, MICAL1, HLTF, ZBTB7B, TRMT1L, ZBTB7C, EGR1, ZRANB2, ACE…	2834	2099	22680	1.0218	1	0.663426	0.468381
Annotation Cluster 12	Enrichment Score: 8.363577814758186
Category	Term	Count	%	PValue	Genes	List Total	Pop Hits	Pop Total	Fold Enrichment	Bonferroni	Benjamini	FDR
KEGG_PATHWAY	mmu04610:Complement and coagulation cascades	48	1.63043	2.31385e-19	CFD, C1QB, C1QA, CPB2, SERPINC1, CFI, SERPINE1, C5AR1, F13A1, PLAT, PLG, C8B, C8A, KNG2, KNG1, SERPINA1A, C3, C4B, SERPINA1B, SERPINA1C, CD59A, SERPINA1D, PLAU, BDKRB2, C3AR1, A2M, FGB, FGA, VWF, F10, SERPIND1, F12, SERPINF2, FGG, F11, SERPINA1E, F2, F5, PROC, F9, SERPING1, MASP2, F13B, MASP1, HC, KLKB1, CFB, C1QC	1252	76	7691	3.87977	6.64076e-17	6.64076e-17	5.02106e-17
UP_KEYWORDS	Blood coagulation	23	0.78125	1.63481e-09	FGB, FGA, CPB2, VWF, F10, SERPIND1, SERPINC1, F12, FGG, SERPINA10, F11, PROZ, F13A1, PLG, F2, KNG1, F5, PROC, F9, SERPING1, F13B, HRG, KLKB1	2834	44	22680	4.18329	7.89615e-07	2.46755e-08	1.7421e-08
UP_KEYWORDS	Hemostasis	23	0.78125	1.63481e-09	FGB, FGA, CPB2, VWF, F10, SERPIND1, SERPINC1, F12, FGG, SERPINA10, F11, PROZ, F13A1, PLG, F2, KNG1, F5, PROC, F9, SERPING1, F13B, HRG, KLKB1	2834	44	22680	4.18329	7.89615e-07	2.46755e-08	1.7421e-08
GOTERM_BP_DIRECT	GO:0007596~blood coagulation	35	1.18886	2.43354e-09	CPB2, SERPINE2, SERPINC1, SERPINA10, PROZ, F13A1, PLG, KNG1, PAPSS2, C3, SHH, HNF4A, PDGFD, APOH, PDGFC, FGB, FGA, NFE2, VWF, F10, SERPIND1, F12, FGG, F11, F2, F5, PROC, F9, MMRN1, MAFF, SERPING1, F2RL1, F13B, HRG, KLKB1	2546	84	18082	2.95922	1.54553e-05	1.71727e-06	1.67779e-06
GOTERM_BP_DIRECT	GO:0007599~hemostasis	24	0.815217	7.26768e-09	FGB, FGA, CPB2, VWF, F10, SERPIND1, SERPINC1, F12, FGG, SERPINA10, F11, PROZ, F13A1, PLG, F2, KNG1, F5, PROC, F9, ZFP385A, SERPING1, F13B, HRG, KLKB1	2546	46	18082	3.70545	4.6156e-05	3.84642e-06	3.758e-06
GOTERM_BP_DIRECT	GO:0042730~fibrinolysis	12	0.407609	3.32111e-07	FGB, FGA, CPB2, TMPRSS6, PLAU, F12, FGG, SERPING1, PLG, F2, HRG, KLKB1	2546	15	18082	5.6817	0.00210701	9.1706e-05	8.95978e-05
BIOCARTA	m_intrinsicPathway:Intrinsic Prothrombin Activation Pathway	16	0.543478	4.03425e-06	FGB, FGA, F10, SERPINC1, F12, FGG, F11, F2, KNG1, F5, PROC, F9, COL4A3, SERPING1, COL4A5, KLKB1	269	23	1289	3.33344	0.00093954	0.00093998	0.000931912
BIOCARTA	m_extrinsicPathway:Extrinsic Prothrombin Activation Pathway	8	0.271739	0.00842218	FGB, FGA, PROC, F10, SERPINC1, FGG, F2, F5	269	13	1289	2.94881	0.860638	0.392473	0.389105
Annotation Cluster 13	Enrichment Score: 7.286834779415878
Category	Term	Count	%	PValue	Genes	List Total	Pop Hits	Pop Total	Fold Enrichment	Bonferroni	Benjamini	FDR
INTERPRO	IPR001791:Laminin G domain	27	0.91712	3.71516e-09	CRB2, COL18A1, CNTNAP2, CNTNAP1, COL15A1, COL14A1, NRXN1, COL11A1, LAMA3, COL11A2, COL12A1, THBS2, CELSR1, THBS1, THBS4, THBS3, CNTNAP5A, SLIT1, SLIT2, COL24A1, NELL2, COL5A1, COL5A3, BC067074, COL9A1, FAT3, AGRN	2720	58	20594	3.52458	1.13349e-05	1.61928e-06	1.57682e-06
UP_SEQ_FEATURE	domain:TSP N-terminal	14	0.475543	1.21789e-07	COL18A1, COL15A1, COL24A1, COL14A1, COL11A1, COL11A2, COL12A1, THBS2, THBS1, THBS4, THBS3, NELL2, COL5A1, COL9A1	2583	19	18012	5.13821	0.000719999	6.00316e-05	5.95546e-05
SMART	SM00210:TSPN	15	0.509511	3.04727e-07	COL18A1, COL15A1, COL24A1, COL14A1, COL11A1, COL11A2, COL12A1, THBS2, THBS1, THBS4, THBS3, NELL2, COL5A1, COL5A3, COL9A1	1580	22	10425	4.49871	0.000153266	3.22983e-05	3.04362e-05
Annotation Cluster 14	Enrichment Score: 6.91089474701363
Category	Term	Count	%	PValue	Genes	List Total	Pop Hits	Pop Total	Fold Enrichment	Bonferroni	Benjamini	FDR
UP_KEYWORDS	Sodium	43	1.4606	1.68401e-10	SLC23A2, SLC24A3, SLC22A5, SLC23A1, ATP1A4, SLC5A12, ATP1A2, TNFRSF11A, SLC5A1, NALCN, SLC6A2, SLC8A1, SLC6A4, ASIC4, SCN7A, SCN3B, SLC17A1, SLC38A3, MFSD4B3, SLC38A4, SLC12A2, SLC10A4, SLC12A3, SLC13A3, SLC38A1, SLC10A1, SLC34A1, SLC12A1, SLC4A10, ATP1B1, SLC9A2, SLC6A5, SLC9A3, SCNN1G, SLC5A8, SLC9A7, FXYD2, SCNN1B, SCNN1A, SLC9A9, SCN4A, HCN2, SCN2B	2834	120	22680	2.86768	8.13379e-08	3.12838e-09	2.20865e-09
UP_KEYWORDS	Sodium transport	39	1.32473	4.4476e-09	SLC23A2, SLC24A3, SLC22A5, SLC23A1, ATP1A4, SLC5A12, ATP1A2, SLC5A1, NALCN, SLC8A1, ASIC4, SCN7A, SCN3B, SLC17A1, SLC38A3, MFSD4B3, SLC38A4, SLC12A2, SLC10A4, SLC12A3, SLC13A3, SLC38A1, SLC10A1, SLC34A1, SLC12A1, SLC4A10, ATP1B1, SLC9A2, SLC9A3, SCNN1G, SLC5A8, SLC9A7, FXYD2, SCNN1B, SCNN1A, SLC9A9, SCN4A, HCN2, SCN2B	2834	113	22680	2.76204	2.14819e-06	6.13768e-08	4.33323e-08
GOTERM_BP_DIRECT	GO:0006814~sodium ion transport	41	1.39266	1.87715e-07	SLC23A2, SLC24A3, SLC22A5, SLC23A1, ATP1A4, SLC5A12, CPOX, ATP1A2, SLC5A1, ATP12A, NALCN, SLC8A1, ASIC4, SCN3B, SLC17A1, SLC38A3, MFSD4B3, SLC38A4, SLC12A2, SLC10A4, SLC12A3, SLC13A3, SLC38A1, SLC10A1, SLC34A1, SLC12A1, SLC4A10, ATP1B4, ATP1B1, SLC9A2, SLC9A3, SCNN1G, SLC5A8, SLC9A7, FXYD2, SCNN1B, SCNN1A, SLC9A9, SCN4A, HCN2, SCN2B	2546	124	18082	2.34828	0.00119147	6.62321e-05	6.47095e-05
UP_KEYWORDS	Symport	33	1.12092	3.44048e-06	SLC23A2, SLC25A3, SLC24A3, SLC22A5, SLC23A1, SLC5A12, SLC1A3, SLC1A5, SLC5A1, SLC6A2, SLC6A4, SLC16A6, SLC17A1, SLC38A3, SLC16A3, SLC12A8, MFSD4B3, SLC16A5, SLC38A4, SLC12A2, SLC10A4, SLC12A3, SLC13A3, SLC38A1, SLC6A18, SLC10A1, SLC34A1, SLC12A1, SLC6A13, SLC4A10, SLC16A12, SLC6A5, SLC5A8	2834	111	22680	2.37922	0.00166037	3.02137e-05	2.1331e-05
GOTERM_MF_DIRECT	GO:0015293~symporter activity	33	1.12092	5.76684e-05	SLC23A2, SLC25A3, SLC24A3, SLC22A5, SLC23A1, SLC5A12, SLC1A3, SLC1A5, SLC5A1, SLC6A2, SLC6A4, SLC16A6, SLC17A1, SLC38A3, SLC16A3, SLC12A8, MFSD4B3, SLC16A5, SLC38A4, SLC12A2, SLC10A4, SLC12A3, SLC13A3, SLC38A1, SLC6A18, SLC10A1, SLC34A1, SLC12A1, SLC6A13, SLC4A10, SLC16A12, SLC6A5, SLC5A8	2478	112	17446	2.07439	0.105126	0.00347091	0.00335197
Annotation Cluster 15	Enrichment Score: 6.4315117539683415
Category	Term	Count	%	PValue	Genes	List Total	Pop Hits	Pop Total	Fold Enrichment	Bonferroni	Benjamini	FDR
UP_KEYWORDS	Serine protease	54	1.83424	2.26248e-10	PCSK2, PCSK1, PRSS1, TPSB2, PCSK9, PLAT, PCSK6, PRSS23, PLAU, C1RL, LONP2, PRSS8, GM5771, PRSS3, 2210010C04RIK, PRSS2, HGFAC, HABP2, CELA2A, CTRB1, F2, F9, MASP2, PRTN3, MASP1, TRY10, CFB, LTF, CFD, CELA3B, KLK1, TMPRSS6, CFI, HPN, HTRA4, HTRA1, TMPRSS2, PLG, DPP4, RELN, TRY5, ELANE, CORIN, TRY4, ST14, F10, CMA1, F12, F11, CELA1, PROC, FAP, CTRL, KLKB1	2834	173	22680	2.49799	1.09278e-07	4.04733e-09	2.85743e-09
UP_KEYWORDS	Hydrolase	283	9.61277	8.57926e-09	PRSS1, AHCYL2, FAAH, PGLYRP2, LIPA, NDST2, ZC3H12C, LIPE, LIPC, LIPH, ANPEP, LONP2, PRSS8, PRSS3, PRSS2, HABP2, DDX17, ENTPD1, ENTPD3, CTRB1, RNASE4, CEL, UPB1, RNASE1, 4931406C07RIK, GANC, KEL, PAPPA, PADI2, ACOT1, PLBD1, AMY1, TRY10, CFB, CFTR, GPLD1, PLA1A, CFD, CELA3B, ENPEP, KLK1, PDE1A, ABCB4, HPN, CFI, PLA2G5, ADAMTS12, MTMR6, ADAMTS16, ADAMTS15, ADAMTS19, INPP5D, HLTF, ARSI, ELANE, NAPSA,…	2834	1646	22680	1.37594	4.14378e-06	1.08324e-07	7.64769e-08
GOTERM_MF_DIRECT	GO:0004252~serine-type endopeptidase activity	63	2.13995	9.82097e-09	PCSK2, PCSK1, PRSS1, TPSB2, HP, PCSK9, PLAT, PCSK6, PRSS23, PLAU, C1RL, LONP2, PRSS8, GM5771, PRSS3, 2210010C04RIK, PRSS2, PAMR1, HGFAC, HABP2, CTSC, CELA2A, MMP2, MST1, CTRB1, F2, MMP8, MMP9, F5, F9, MASP2, PRTN3, MASP1, TRY10, CFB, LTF, CFD, CELA3B, KLK1, TMPRSS6, CFI, HPN, HTRA4, HTRA1, PROZ, TMPRSS2, PLG, DPP4, TRY5, ELANE, CORIN, TRY4, ST14, F10, CMA1, F12, F11, CELA1, PRSS35, PROC, FAP, CTR…	2478	212	17446	2.09218	1.8915e-05	2.3644e-06	2.28337e-06
UP_KEYWORDS	Zymogen	57	1.93614	3.39944e-08	PCSK2, PCSK1, TPSB2, PCSK9, F13A1, PLAT, MMP23, ADAMTS2, CTSO, CASP12, PLAU, CASP4, PRSS8, GGT1, CTSE, PRSS2, HGFAC, CTSC, CPA3, CPA2, CPA1, CELA2A, MMP2, CTRB1, F2, MMP8, MMP9, F5, REN1, F9, MEP1B, MMP16, MEP1A, PAPPA, PRTN3, CFB, CFD, CELA3B, CPB2, KLK1, TMPRSS6, TMPRSS2, PLG, ADAMTS12, ADAMTS16, ADAMTS15, ADAMTS19, CORIN, NAPSA, F10, CMA1, F12, CELA1, PSMB9, PROC, CPE, KLKB1	2834	213	22680	2.1416	1.64191e-05	4.0047e-07	2.82734e-07
INTERPRO	IPR009003:Trypsin-like cysteine/serine peptidase domain	50	1.69837	3.91327e-08	PRSS1, TPSB2, HP, PLAT, PRSS23, PLAU, C1RL, PRSS8, GM5771, PRSS3, 2210010C04RIK, PRSS2, PAMR1, HGFAC, HABP2, CELA2A, MST1, CTRB1, F2, F9, MASP2, PRTN3, MASP1, TRY10, CFB, CFD, CELA3B, KLK1, TMPRSS6, CFI, HPN, HTRA4, HTRA1, PROZ, TMPRSS2, PLG, TRY5, ELANE, CORIN, TRY4, ST14, F10, CMA1, F12, F11, CELA1, PRSS35, PROC, CTRL, KLKB1	2720	168	20594	2.25337	0.000119387	9.94949e-06	9.68861e-06
INTERPRO	IPR001254:Peptidase S1	48	1.63043	5.78426e-08	CFD, TPSB2, CELA3B, PRSS1, KLK1, TMPRSS6, CFI, HPN, HP, PROZ, TMPRSS2, PLAT, PLG, PRSS23, PLAU, C1RL, PRSS8, GM5771, PRSS3, TRY5, 2210010C04RIK, PRSS2, PAMR1, HABP2, ELANE, HGFAC, CORIN, TRY4, ST14, CELA2A, F10, CMA1, F12, MST1, CTRB1, F11, CELA1, PRSS35, F2, PROC, F9, CTRL, PRTN3, MASP2, MASP1, TRY10, KLKB1, CFB	2720	160	20594	2.2714	0.000176462	1.35752e-05	1.32192e-05
UP_KEYWORDS	Protease	111	3.77038	1.41596e-07	PRSS1, TPSB2, PLAT, PLAU, ANPEP, C1RL, CAPN3, LONP2, PRSS8, GGT1, PRSS3, PRSS2, HABP2, CPA3, CPA2, CPA1, AGTPBP1, USP2, CTRB1, REN1, KEL, PAPPA, MASP2, PRTN3, ADAM8, MASP1, TRY10, CFB, TRABD2B, CFD, CELA3B, CPB2, ENPEP, CPB1, KLK1, CFI, HPN, HTRA4, HTRA1, ADAMTS12, ADAMTS16, DPP4, ADAMTS15, ADAMTS19, ELANE, NAPSA, ST14, ACE, LVRN, CELA1, PROC, CTRL, CPE, PCSK2, PCSK1, CPM, CPXM2, PCSK9, ECE2, PCS…	2834	542	22680	1.63895	6.83888e-05	1.55434e-06	1.09737e-06
UP_SEQ_FEATURE	active site:Charge relay system	59	2.00408	1.47012e-07	PNLIPRP1, PCSK2, PNLIPRP2, ACHE, PCSK1, TPSB2, FAAH, PCSK9, PLAT, PRSS23, LIPA, CES3A, LIPC, PLAU, LIPH, C1RL, PRSS8, PRSS2, HGFAC, HABP2, CELA2A, CTRB1, CEL, F2, F9, ACOT1, MASP2, PRTN3, MASP1, MGLL, CFB, PLA1A, CFD, KLK1, TMPRSS6, CFI, HPN, HTRA1, ABHD8, LCAT, LPL, TMPRSS2, PLG, ABHD17C, ACNAT1, DPP4, ELANE, CORIN, ST14, F10, CMA1, F11, ABHD15, PROC, FAP, CES1D, NOTUM, KLKB1, UOX	2583	205	18012	2.00695	0.000869051	6.68904e-05	6.63589e-05
GOTERM_BP_DIRECT	GO:0006508~proteolysis	126	4.27989	5.34894e-07	PRSS1, TPSB2, HP, PLAT, CAPNS1, CAPN6, PLAU, CNTNAP5A, ANPEP, C1RL, CAPN3, LONP2, PRSS8, GGT1, PRSS3, PRSS2, PAMR1, HABP2, CPA3, CPA2, CPA1, AGTPBP1, USP2, CTRB1, REN1, KEL, 4930486L24RIK, PAPPA, MASP2, PRTN3, ADAM8, MASP1, TRY10, CFB, TRABD2B, CFD, CELA3B, CPB2, ENPEP, CPB1, KLK1, CFI, HPN, HTRA4, PROZ, HTRA1, AEBP1, ADAMTS12, ADAMTS16, DPP4, ADAMTS15, TMEM27, DPP6, ADAMTS19, LONRF3, ELANE, NAPS…	2546	582	18082	1.53757	0.00339135	0.000135884	0.000132761
INTERPRO	IPR001314:Peptidase S1A, chymotrypsin-type	43	1.4606	1.43151e-06	CFD, TPSB2, CELA3B, PRSS1, KLK1, TMPRSS6, CFI, HPN, HP, TMPRSS2, PLAT, PLG, PLAU, C1RL, PRSS8, GM5771, PRSS3, TRY5, 2210010C04RIK, PRSS2, PAMR1, HABP2, ELANE, HGFAC, TRY4, CELA2A, F10, CMA1, F12, MST1, CTRB1, F11, CELA1, F2, PROC, F9, CTRL, PRTN3, MASP2, MASP1, TRY10, KLKB1, CFB	2720	151	20594	2.15607	0.00435802	0.000218377	0.000212651
INTERPRO	IPR018114:Peptidase S1, trypsin family, active site	40	1.3587	1.79254e-06	CFD, TPSB2, CELA3B, PRSS1, KLK1, TMPRSS6, CFI, HPN, TMPRSS2, PLAT, PLG, PRSS23, PRSS8, GM5771, PRSS3, TRY5, 2210010C04RIK, PRSS2, HABP2, ELANE, HGFAC, TRY4, ST14, CELA2A, F10, CMA1, F12, CTRB1, F11, CELA1, PRSS35, F2, PROC, F9, CTRL, PRTN3, MASP1, TRY10, KLKB1, CFB	2720	137	20594	2.21061	0.00545413	0.000248593	0.000242075
GOTERM_MF_DIRECT	GO:0008236~serine-type peptidase activity	47	1.59647	2.2687e-06	CFD, PCSK2, PCSK1, TPSB2, CELA3B, KLK1, TMPRSS6, CFI, HPN, HTRA4, HTRA1, PCSK9, TMPRSS2, PLAT, PLG, PRSS23, DPP4, DPP6, RELN, PLAU, C1RL, LONP2, PRSS8, PRSS2, HABP2, ELANE, HGFAC, CORIN, ST14, CELA2A, F10, CMA1, F12, CTRB1, F11, CELA1, F2, PROC, F9, FAP, CTRL, PRTN3, MASP2, MASP1, KLKB1, CFB, LTF	2478	163	17446	2.03004	0.00435999	0.000257031	0.000248223
UP_SEQ_FEATURE	domain:Peptidase S1	36	1.22283	5.81521e-06	CFD, TPSB2, KLK1, TMPRSS6, CFI, HPN, HP, PROZ, TMPRSS2, PLAT, PLG, PLAU, C1RL, PRSS8, PRSS2, PAMR1, HABP2, ELANE, HGFAC, CORIN, ST14, CELA2A, F10, CMA1, MST1, CTRB1, F11, PRSS35, F2, PROC, F9, PRTN3, MASP2, MASP1, KLKB1, CFB	2583	114	18012	2.20209	0.0338066	0.0018862	0.00187121
SMART	SM00020:Tryp_SPc	46	1.5625	1.16395e-05	CFD, TPSB2, CELA3B, PRSS1, KLK1, TMPRSS6, CFI, HPN, HP, PROZ, TMPRSS2, PLAT, PLG, PLAU, C1RL, PRSS8, GM5771, PRSS3, TRY5, 2210010C04RIK, PRSS2, PAMR1, HABP2, ELANE, HGFAC, CORIN, TRY4, ST14, CELA2A, F10, CMA1, F12, MST1, CTRB1, F11, CELA1, F2, PROC, F9, CTRL, PRTN3, MASP2, MASP1, TRY10, KLKB1, CFB	1580	158	10425	1.92097	0.00583762	0.000731836	0.000689643
GOTERM_MF_DIRECT	GO:0008233~peptidase activity	105	3.56658	0.000110663	TPSB2, PLAT, PLAU, ANPEP, C1RL, CAPN3, LONP2, PRSS8, GGT1, PRSS2, HABP2, CPA3, CPA2, CPA1, AGTPBP1, USP2, CTRB1, REN1, KEL, PAPPA, MASP2, PRTN3, ADAM8, MASP1, CFB, TRABD2B, CFD, CELA3B, CPB2, ENPEP, KLK1, CFI, HPN, HTRA4, HTRA1, ADAMTS12, ADAMTS16, DPP4, ADAMTS15, ADAMTS19, ELANE, NAPSA, ST14, ACE, LVRN, CELA1, PROC, CTRL, CPE, PCSK2, PCSK1, CPM, PCSK9, ECE2, PRSS23, MMP23, CTSO, ADAMTS2, SHH, CA…	2478	516	17446	1.43263	0.191964	0.00592047	0.00571759
GOTERM_MF_DIRECT	GO:0016787~hydrolase activity	267	9.06929	0.000175069	AHCYL2, FAAH, PGLYRP2, LIPA, NDST2, ZC3H12C, LIPE, LIPC, DPYSL5, LIPH, ANPEP, DPYSL3, LONP2, PRSS8, PRSS2, ACAD10, HABP2, DDX17, ENTPD1, CTRB1, RNASE4, CEL, UPB1, RNASE1, 4931406C07RIK, GANC, KEL, PAPPA, PADI2, ACOT1, PLBD1, AMY1, CFB, CFTR, GPLD1, PLA1A, CFD, CELA3B, ENPEP, KLK1, PDE1A, ABCB4, HPN, CFI, PLA2G5, ADAMTS12, MTMR6, ACMSD, ADAMTS16, ADAMTS15, ADAMTS19, INPP5D, HLTF, ARSI, ELANE, NAPS…	2478	1533	17446	1.22621	0.286243	0.00842957	0.00814071
Annotation Cluster 16	Enrichment Score: 5.967426807960336
Category	Term	Count	%	PValue	Genes	List Total	Pop Hits	Pop Total	Fold Enrichment	Bonferroni	Benjamini	FDR
UP_KEYWORDS	Cell junction	149	5.06114	5.0757e-13	CHRM2, CYFIP2, CHRM1, TES, FAIM2, CLDN2, CLDN1, AMOT, EPS8, RIMS2, C4B, SYNPR, GRIP1, CDH1, RUSC1, GJA5, GJA4, HMCN1, SYNPO, LZTS1, UNC13B, UNC13C, CHRNB4, CXADR, MUSK, ZFYVE21, UNC5C, SRCIN1, CLDN6, ARC, CLDN4, CLDN3, BIN2, CLDN8, CLDN7, DSC3, GRB7, GRIA2, IGSF5, CHRNA3, NRN1, USP53, CHRNA4, FBLIM1, CHRNA7, WNK4, PPL, EVPL, IGSF9, DPP4, SYNGR1, EPB41L3, GSG1L, GRIA3, GRIA4, PTPRN2, SYT2, HOMER1,…	2834	661	22680	1.80396	2.45168e-10	1.36198e-11	9.61564e-12
GOTERM_CC_DIRECT	GO:0030054~cell junction	154	5.23098	7.92079e-09	CHRM2, CYFIP2, CHRM1, TES, FAIM2, CLDN2, CLDN1, AMOT, EPS8, RIMS2, C4B, SYNPR, GRIP1, CDH1, RUSC1, BASP1, GJA5, GJA4, NAMPT, HMCN1, SYNPO, LZTS1, UNC13B, UNC13C, CHRNB4, CXADR, MUSK, ZFYVE21, UNC5C, SRCIN1, CLDN6, ARC, CLDN4, CLDN3, BIN2, 4930486L24RIK, CLDN8, CLDN7, PKP2, DSC3, GRB7, GRIA2, IGSF5, CHRNA3, NRN1, EPB41, CHRNA4, FBLIM1, CHRNA7, WNK4, PPL, EVPL, IGSF9, DPP4, SYNGR1, EPB41L3, GSG1L, …	2692	718	19662	1.56657	6.33662e-06	3.16832e-07	2.83168e-07
UP_KEYWORDS	Synapse	77	2.61549	1.86667e-06	CHRM2, CYFIP2, SNAP25, ACHE, GABRB2, CHRM1, KCNC2, LRRK2, ICA1, LRRC4, FAIM2, STON2, GPHN, EPS8, RIMS2, C4B, SYNPR, GRIP1, PCLO, LRRTM4, RUSC1, GPER1, NCS1, DLGAP1, EMB, SYNPO, LZTS1, UNC13B, UNC13C, CHRNB4, MUSK, KCND2, HTR3A, UNC5C, SYP, SYNGR3, SRCIN1, SYN2, ARC, GAP43, SHANK2, NLGN3, GRIA2, CHRNA3, NRN1, CHRNA4, NRXN1, CHRNA7, KCNA1, CAMK2A, IGSF9, SYNGR1, SV2C, GSG1L, GRIA3, SNCA, GRIA4, SAM…	2834	357	22680	1.7261	0.000901196	1.75988e-05	1.24248e-05
GOTERM_CC_DIRECT	GO:0045202~synapse	102	3.46467	4.45024e-05	CHRM2, CYFIP2, CHRM1, PLAT, FAIM2, EPS8, RIMS2, C4B, SYNPR, GRIP1, SCGN, RUSC1, ADORA1, SYNPO, LZTS1, UNC13B, UNC13C, CHRNB4, MUSK, UNC5C, MYO7A, CEL, SRCIN1, BCAN, ARC, DGKI, GRIA2, CHRNA3, NRN1, CHRNA4, CHRNA7, PCDH15, SLC1A3, CPLX2, IGSF9, SYNGR1, GSG1L, NTSR1, GRIA3, GRIA4, PTPRN2, SYT2, HOMER1, SYT1, CPEB1, DLG2, IGSF9B, CPEB2, SDK2, BCL2L1, CPEB4, GABRB2, SNAP25, ACHE, KCNC2, LRRK2, ICA1, L…	2692	505	19662	1.47524	0.0349764	0.000827952	0.000739982
GOTERM_CC_DIRECT	GO:0045211~postsynaptic membrane	48	1.63043	0.00136755	OPRD1, CHRM2, GABRB2, GRIA2, ACHE, CHRNA3, CHRM1, CHRNA4, KCNC2, CHRNA7, LRRC4, FAIM2, COMT, GPHN, AKAP1, GRIP1, GRM7, ERBB3, LRRTM4, RUSC1, GPER1, NCS1, ERBB2, ADORA1, DLGAP1, SYNPO, LZTS1, GRIA3, GRIA4, CHRNB4, MUSK, KCND2, HOMER1, HTR3A, HTR3B, SRCIN1, ANK1, GRIN1, CPEB1, ARC, DLG2, GLRB, DNAJA3, KCNMA1, IGSF9B, MET, DBN1, SHANK2	2692	222	19662	1.57921	0.665391	0.0170944	0.0152781
UP_KEYWORDS	Postsynaptic cell membrane	36	1.22283	0.00343383	CHRM2, GABRB2, GRIA2, CHRNA3, CHRM1, CHRNA4, KCNC2, CHRNA7, LRRC4, FAIM2, GPHN, GRIP1, LRRTM4, RUSC1, GPER1, NCS1, DLGAP1, SYNPO, LZTS1, GRIA3, GRIA4, CHRNB4, MUSK, KCND2, HOMER1, HTR3A, SRCIN1, GRIN1, CPEB1, ARC, DLG2, GLRB, DNAJA3, IGSF9B, SHANK2, CPEB4	2834	176	22680	1.63694	0.810126	0.0138212	0.0097578
Annotation Cluster 17	Enrichment Score: 5.590102874297575
Category	Term	Count	%	PValue	Genes	List Total	Pop Hits	Pop Total	Fold Enrichment	Bonferroni	Benjamini	FDR
UP_KEYWORDS	Protease inhibitor	42	1.42663	8.54526e-10	SERPINA11, ITIH4, ITIH3, ITIH2, SERPINE2, SERPINC1, PZP, SERPINE1, WFIKKN2, SERPINA10, SPINT2, ITIH1, KNG1, WFDC2, SERPINA1A, SERPINA3C, SERPINA1B, SERPINB1A, SERPINA1C, SERPINA1D, MUG1, GPC3, TIMP2, A2M, COL28A1, SPINK1, AMBP, SERPIND1, SERPINF2, SERPINA3K, SERPINA3M, SERPINA3N, SERPINA1E, SERPINA3G, STFA1, STFA2, STFA3, SPINT1, NGP, PI15, SERPING1, PI16	2834	121	22680	2.77784	4.12736e-07	1.37579e-08	9.71311e-09
UP_KEYWORDS	Serine protease inhibitor	33	1.12092	2.19257e-09	SERPINA11, ITIH4, ITIH3, ITIH2, SERPINE2, SERPINC1, PZP, SERPINE1, WFIKKN2, SERPINA10, SPINT2, ITIH1, WFDC2, SERPINA1A, SERPINA3C, SERPINA1B, SERPINB1A, SERPINA1C, SERPINA1D, MUG1, A2M, COL28A1, SPINK1, AMBP, SERPIND1, SERPINF2, SERPINA3K, SERPINA3M, SERPINA3N, SERPINA1E, SERPINA3G, SPINT1, SERPING1	2834	84	22680	3.14397	1.05901e-06	3.20913e-08	2.26566e-08
GOTERM_BP_DIRECT	GO:0010466~negative regulation of peptidase activity	39	1.32473	3.09567e-07	SERPINA11, ITIH4, ECM1, ITIH3, ITIH2, SERPINE2, SERPINC1, PZP, SERPINE1, WFIKKN2, SERPINA10, SPINT2, ITIH1, KNG1, WFDC2, SERPINA3C, SERPINA1B, SERPINB1A, SERPINA1C, MUG1, GPC3, TIMP2, A2M, COL28A1, SPINK1, AMBP, SERPIND1, SERPINF2, SERPINA3K, SERPINA3M, SERPINA3N, SERPINA1E, SERPINA3G, STFA2, SPINT1, NGP, PI15, SERPING1, PI16	2546	117	18082	2.36737	0.00196413	8.93665e-05	8.73121e-05
GOTERM_MF_DIRECT	GO:0004867~serine-type endopeptidase inhibitor activity	40	1.3587	5.48924e-07	SERPINA11, ITIH4, ITIH3, ITIH2, SERPINE2, SERPINC1, PZP, SERPINE1, WFIKKN2, SERPINA10, SPINT2, ITIH1, SERPINA7, WFDC2, SERPINA1A, SERPINA3C, SERPINA1B, SERPINB1A, SERPINA1C, PCSK1N, SERPINA1D, MUG1, A2M, COL28A1, SPINK1, AMBP, SERPIND1, SERPINF1, SERPINF2, SERPINA3K, SERPINA3M, SERPINB9, SERPINA3N, SERPINA1E, SERPINA3G, AGT, SPINT1, SERPING1, COL6A3, HRG	2478	123	17446	2.28955	0.00105667	7.55163e-05	7.29285e-05
GOTERM_MF_DIRECT	GO:0030414~peptidase inhibitor activity	38	1.29076	4.31006e-06	SERPINA11, ITIH4, ITIH3, ITIH2, SERPINE2, SERPINC1, PZP, SERPINE1, WFIKKN2, SERPINA10, SPINT2, ITIH1, KNG1, WFDC2, SERPINA3C, SERPINA1B, SERPINB1A, SERPINA1C, MUG1, GPC3, TIMP2, A2M, COL28A1, SPINK1, AMBP, SERPIND1, SERPINF2, SERPINA3K, SERPINA3M, SERPINA3N, SERPINA1E, SERPINA3G, STFA2, SPINT1, NGP, PI15, SERPING1, PI16	2478	123	17446	2.17507	0.00826684	0.000436904	0.000421933
UP_SEQ_FEATURE	site:Reactive bond	21	0.713315	2.14189e-05	SPINK1, SERPINE2, SERPIND1, SERPINC1, SERPINE1, WFIKKN2, SERPINA10, SERPINA3K, SERPINA3M, SERPINA3N, SPINT2, SERPINA1E, SERPINA3G, SERPINA3C, SERPINA1A, SERPINB1A, SERPINA1B, SERPINA1C, SERPINA1D, SPINT1, SERPING1	2583	53	18012	2.763	0.118978	0.00527887	0.00523693
UP_SEQ_FEATURE	region of interest:RCL	10	0.339674	2.54554e-05	SERPINA3C, SERPINA1A, SERPINA1B, SERPINA1C, SERPINA1D, SERPINA3K, SERPINA3M, SERPINA3N, SERPINA1E, SERPINA3G	2583	14	18012	4.98092	0.139761	0.00557662	0.00553231
INTERPRO	IPR000215:Serpin family	23	0.78125	2.84715e-05	SERPINA11, SERPINE2, SERPIND1, SERPINC1, SERPINF1, SERPINF2, SERPINE1, SERPINA10, SERPINA3K, SERPINA3M, SERPINB9, SERPINA3N, SERPINA1E, SERPINA3G, SERPINA7, AGT, SERPINA3C, SERPINA1A, SERPINB1A, SERPINA1B, SERPINA1C, SERPINA1D, SERPING1	2720	67	20594	2.59911	0.0832018	0.0025549	0.00248791
INTERPRO	IPR023796:Serpin domain	23	0.78125	2.84715e-05	SERPINA11, SERPINE2, SERPIND1, SERPINC1, SERPINF1, SERPINF2, SERPINE1, SERPINA10, SERPINA3K, SERPINA3M, SERPINB9, SERPINA3N, SERPINA1E, SERPINA3G, SERPINA7, AGT, SERPINA3C, SERPINA1A, SERPINB1A, SERPINA1B, SERPINA1C, SERPINA1D, SERPING1	2720	67	20594	2.59911	0.0832018	0.0025549	0.00248791
SMART	SM00093:SERPIN	23	0.78125	0.000222722	SERPINA11, SERPINE2, SERPIND1, SERPINC1, SERPINF1, SERPINF2, SERPINE1, SERPINA10, SERPINA3K, SERPINA3M, SERPINB9, SERPINA3N, SERPINA1E, SERPINA3G, SERPINA7, AGT, SERPINA3C, SERPINA1A, SERPINB1A, SERPINA1B, SERPINA1C, SERPINA1D, SERPING1	1580	67	10425	2.26502	0.105993	0.00622384	0.00586501
INTERPRO	IPR023795:Protease inhibitor I4, serpin, conserved site	18	0.611413	0.000238932	SERPINE2, SERPIND1, SERPINC1, SERPINF1, SERPINF2, SERPINE1, SERPINA3K, SERPINA3M, SERPINB9, SERPINA3N, SERPINA1E, SERPINA3G, SERPINA1A, SERPINB1A, SERPINA1B, SERPINA1C, SERPINA1D, SERPING1	2720	52	20594	2.62084	0.517643	0.0171611	0.0167111
Annotation Cluster 18	Enrichment Score: 5.357354737556803
Category	Term	Count	%	PValue	Genes	List Total	Pop Hits	Pop Total	Fold Enrichment	Bonferroni	Benjamini	FDR
INTERPRO	IPR014715:Fibrinogen, alpha/beta/gamma chain, C-terminal globular, subdomain 2	14	0.475543	5.58661e-07	FGB, FGA, ANGPT2, TNXB, FGL1, FGG, TNC, FCNA, MFAP4, ANGPTL7, TNN, ANGPTL3, TNR, ANGPTL1	2720	22	20594	4.81811	0.00170302	0.000113632	0.000110652
INTERPRO	IPR002181:Fibrinogen, alpha/beta/gamma chain, C-terminal globular domain	17	0.577446	6.01859e-07	FGB, CNTNAP2, FGA, CNTNAP1, ANGPT2, TNXB, FGL1, FGG, TNC, FCNA, MFAP4, ANGPTL7, CNTNAP5A, TNN, ANGPTL3, TNR, ANGPTL1	2720	32	20594	4.02227	0.00183459	0.000114767	0.000111758
INTERPRO	IPR014716:Fibrinogen, alpha/beta/gamma chain, C-terminal globular, subdomain 1	16	0.543478	7.74083e-07	FGB, FGA, CNTNAP1, ANGPT2, TNXB, FGL1, FGG, TNC, COL1A1, FCNA, MFAP4, ANGPTL7, TNN, ANGPTL3, TNR, ANGPTL1	2720	29	20594	4.17728	0.00235894	0.00012439	0.000121128
SMART	SM00186:FBG	14	0.475543	2.73185e-06	FGB, FGA, ANGPT2, TNXB, FGL1, FGG, TNC, FCNA, MFAP4, ANGPTL7, TNN, ANGPTL3, TNR, ANGPTL1	1580	22	10425	4.19879	0.00137318	0.000196303	0.000184985
UP_SEQ_FEATURE	domain:Fibrinogen C-terminal	15	0.509511	1.37986e-05	FGB, CNTNAP2, CNTNAP1, ANGPT2, FGL1, FGG, TNC, FCNA, MFAP4, ANGPTL7, CNTNAP5A, TNN, ANGPTL3, TNR, ANGPTL1	2583	29	18012	3.60687	0.0783646	0.00370995	0.00368047
INTERPRO	IPR020837:Fibrinogen, conserved site	9	0.305707	0.00073139	FCNA, FGB, FGA, ANGPT2, TNXB, TNN, FGL1, FGG, ANGPTL1	2720	17	20594	4.00835	0.892717	0.0371912	0.036216
Annotation Cluster 19	Enrichment Score: 5.11007208305591
Category	Term	Count	%	PValue	Genes	List Total	Pop Hits	Pop Total	Fold Enrichment	Bonferroni	Benjamini	FDR
UP_KEYWORDS	Iron	96	3.26087	6.67833e-12	CISD1, CYP3A11, SLC40A1, TRF, CISD2, HBA-A2, HCCS, CYP3A13, MSMO1, HR, HBA-A1, CYP3A16, MPO, CISD3, CYP2D9, CYP26B1, FTL1, CYP2D10, AOX3, SCD2, AOX1, SCD1, CYP2C70, NOS1, HIF1AN, MIOX, PHYH, HGD, RSAD2, SCARA5, CYP4A10, SLC11A1, STX7, CYP3A44, P3H2, CYBA, HBB-BT, CYP4A14, HBB-BS, CYP2D26, CYP39A1, CYP2J11, CYP2A5, NDUFS7, CYP2A4, CYP2J13, CYP2C44, CYP2U1, DPYD, CYP2C40, CYP2E1, STEAP1, STEAP2, HP…	2834	375	22680	2.04872	3.22563e-09	1.4662e-10	1.03514e-10
UP_KEYWORDS	Heme	56	1.90217	1.26547e-11	CYP3A11, HBA-A2, HCCS, CYP3A13, HBA-A1, CYP3A16, MPO, CYP2D9, CYP26B1, CYP2D10, CYP2C70, NOS1, CYP4A10, CYP3A44, CYBA, HBB-BT, CYP4A14, HBB-BS, CYP2D26, CYP39A1, CYP2J11, CYP2A5, CYP2A4, CYP2J13, CYP2C44, CYP2U1, CYP2C40, CYP2E1, STEAP1, STEAP2, FRRS1, PTGS2, CYP7A1, CYGB, NPAS2, CYP27B1, HPX, CBS, HMOX1, CYP2F2, CYB5B, CYP2J5, CYP4A31, CYBRD1, NR1D2, CYP3A25, CYP8B1, CYP4F15, CYP2C69, CYP2C68, C…	2834	171	22680	2.62081	6.1122e-09	2.65748e-10	1.87619e-10
UP_KEYWORDS	Microsome	45	1.52853	3.81284e-10	AHCYL2, RDH7, CYP3A11, CYP3A13, PTGS2, CYP7A1, CLU, CYP3A16, UGT1A7C, RYR3, TM7SF2, CYP26B1, CYP2D9, CYP2D10, SCD2, HMOX1, SCD1, UGT1A2, CYP2F2, CYP2C70, CYP2J5, UGT1A1, SRD5A2, ACSL1, SRD5A1, FBXO2, CYP4A10, EPHX1, ACSL6, CYP4A14, CYP3A25, CYP8B1, CYP2D26, CYP39A1, CYP2A5, CYP2A4, CYP2U1, AADAC, DHRS9, OAS2, CYP2S1, UGT2B5, CYP2C40, CYP2E1, NAT8L	2834	132	22680	2.72824	1.8416e-07	6.57716e-09	4.6435e-09
GOTERM_MF_DIRECT	GO:0005506~iron ion binding	62	2.10598	2.5088e-08	CISD1, CYP3A11, HBA-A2, CYP3A13, MSMO1, HBA-A1, CYP3A16, CYP2D9, CYP26B1, FTL1, CYP2D10, AOX3, SCD2, AOX1, SCD1, CYP2C70, NOS1, 1300017J02RIK, HIF1AN, MIOX, CYP4A10, CYP3A44, P3H2, HBB-BT, CYP4A14, HBB-BS, CYP2D26, CYP39A1, CYP2J11, CYP2A5, CYP2A4, CYP2J13, CYP2C44, CYP2U1, DPYD, CYP2C40, CYP2E1, LTF, HAAO, CYP7A1, CYGB, CYP27B1, AGMO, CYP2F2, EGLN3, CYP2J5, CYP4A31, BBOX1, CYP3A25, CYP8B1, CYP4F…	2478	212	17446	2.05897	4.83184e-05	4.96295e-06	4.79288e-06
GOTERM_MF_DIRECT	GO:0020037~heme binding	53	1.80027	8.44701e-08	GUCY1B2, CYP3A11, HBA-A2, CYP3A13, HBA-A1, CYP3A16, MPO, HEBP1, CYP2D9, CYP26B1, CYP2D10, CYP2C70, NOS1, CYP4A10, CYP3A44, CYBA, HBB-BT, CYP4A14, HBB-BS, CYP2D26, CYP39A1, CYP2J11, CYP2A5, CYP2A4, CYP2J13, CYP2C44, CYP2U1, CYP2C40, CYP2E1, PTGS2, CYP7A1, CYGB, CYP27B1, HPX, CBS, STC2, HMOX1, CYP2F2, CYB5B, CYP2J5, AMBP, CYP4A31, CYP3A25, CYP8B1, CYP4F15, CYP2C69, CYP2C68, CYP24A1, CYP11B2, CYP2S1…	2478	175	17446	2.13222	0.000162676	1.35575e-05	1.30929e-05
UP_KEYWORDS	Monooxygenase	40	1.3587	1.89364e-07	MOXD1, CYP3A11, CYP3A13, CYP7A1, CYP3A16, CYP27B1, CYP26B1, CYP2D9, CYP2D10, MICAL1, CYP2F2, CYP2C70, CYP2J5, CYP4A31, CYP4A10, CYP3A44, MICAL2, CYP4A14, CYP3A25, KMO, CYP8B1, COQ6, CYP2D26, CYP4F15, CYP39A1, CYP2C69, CYP2C68, CYP2J11, CYP24A1, CYP2A5, CYP2C44, CYP2A4, CYP2U1, CYP2J13, CYP11B2, CYP2S1, PAH, CYP2C40, CYP2E1, KLKB1	2834	133	22680	2.40686	9.14586e-05	2.03251e-06	1.43496e-06
UP_SEQ_FEATURE	metal ion-binding site:Iron (heme axial ligand)	39	1.32473	2.34344e-07	FRRS1, CYP3A11, CYP3A13, PTGS2, CYP7A1, MPO, CYP3A16, CYP27B1, CYP2D9, CYP2D10, CBS, HMOX1, NOS1, CYP2F2, CYP2C70, CYB5B, CYP2J5, CYP4A31, CYP4A10, CYBRD1, CYBA, CYP4A14, CYP3A25, CYP8B1, CYP2D26, CYP39A1, CYP2C69, CYP24A1, CYP2A5, CYP2A4, CYP2U1, CYP11B2, CYP2S1, CYP2C40, CYCS, CYP2E1, STEAP1, CYB561, STEAP2	2583	114	18012	2.3856	0.00138495	9.90103e-05	9.82236e-05
GOTERM_CC_DIRECT	GO:0031090~organelle membrane	33	1.12092	4.29676e-07	FAAH, CYP3A11, CYP3A13, PTGS2, CYP7A1, CYP3A16, TM7SF2, CYP26B1, CYP2D9, CYP2D10, SCD2, SLC39A8, SCD1, CYP2F2, CYP2C70, CYP2J5, SRD5A2, SRD5A1, FBXO2, CYP4A10, EPHX1, CYP4A14, CYP3A25, CYP8B1, CYP2D26, CYP39A1, CYP2A5, CYP2A4, CYP2U1, AADAC, DHRS9, CYP2S1, CYP2C40	2692	94	19662	2.56412	0.000343682	1.22764e-05	1.09721e-05
INTERPRO	IPR001128:Cytochrome P450	34	1.15489	7.74635e-07	CYP3A11, CYP3A13, CYP7A1, CYP3A16, CYP27B1, CYP26B1, CYP2D9, CYP2D10, CYP2F2, CYP2C70, CYP2J5, CYP4A31, CYP4A10, CYP3A44, CYP4A14, CYP3A25, CYP8B1, CYP2D26, CYP4F15, CYP39A1, CYP2C69, CYP2C68, CYP2J11, CYP24A1, CYP2A5, CYP2C44, CYP2A4, CYP2U1, CYP2J13, CYP11B2, CYP2S1, CYP2C40, CYP2E1, KLKB1	2720	104	20594	2.47524	0.00236062	0.00012439	0.000121128
INTERPRO	IPR017972:Cytochrome P450, conserved site	31	1.05299	3.44287e-06	CYP3A11, CYP3A13, CYP7A1, CYP3A16, CYP27B1, CYP26B1, CYP2D9, CYP2D10, CYP2F2, CYP2C70, CYP2J5, CYP4A31, CYP4A10, CYP3A44, CYP4A14, CYP3A25, CYP2D26, CYP4F15, CYP2C69, CYP2C68, CYP2J11, CYP24A1, CYP2A5, CYP2C44, CYP2A4, CYP2U1, CYP2J13, CYP11B2, CYP2C40, CYP2E1, KLKB1	2720	96	20594	2.44491	0.0104492	0.000420168	0.000409151
COG_ONTOLOGY	Secondary metabolites biosynthesis, transport, and catabolism	35	1.18886	3.57591e-06	RETSAT, CYP3A11, CYP3A13, CYP7A1, CYP3A16, CYP27B1, CYP26B1, CYP2D9, CYP2D10, CYP2F2, CYP2C70, CYP2J5, CYP4A31, CYP4A10, CYP3A44, CYP4A14, CYP3A25, CYP8B1, F5, CYP2D26, CYP4F15, CYP39A1, CYP2C69, CYP2C68, CYP2J11, CYP24A1, CYP2A5, CYP2C44, CYP2A4, CYP2U1, CYP2J13, CYP11B2, CYP2S1, CYP2C40, CYP2E1	286	117	2126	2.22372	0.000128725	0.000128733	0.000128733
GOTERM_MF_DIRECT	GO:0016705~oxidoreductase activity, acting on paired donors, with incorporation or reduction of molecular oxygen	32	1.08696	1.02701e-05	CYP3A11, CYP3A13, CYP7A1, CYP3A16, CYP27B1, CYP26B1, CYP2D9, CYP2D10, CYP2F2, CYP2C70, EGLN3, CYP2J5, CYP4A10, P3H2, CYP4A14, CYP3A25, CYP8B1, CYP2D26, CYP4F15, CYP39A1, CYP2C68, CYP24A1, CYP2A5, CYP2C44, CYP2U1, CYP2J13, CYP11B2, P4HA3, CYP2S1, CYP2C40, CYP2E1, KLKB1	2478	99	17446	2.27567	0.019586	0.000887471	0.00085706
GOTERM_MF_DIRECT	GO:0004497~monooxygenase activity	33	1.12092	2.61649e-05	MOXD1, CYP3A11, CYP3A13, CYP7A1, CYP3A16, CYP27B1, CYP26B1, CYP2D9, CYP2D10, MICAL1, CYP2F2, CYP2C70, CYP2J5, CYP4A10, MICAL2, CYP4A14, CYP3A25, KMO, CYP8B1, COQ6, CYP2D26, CYP4F15, CYP39A1, CYP2C68, CYP24A1, CYP2C44, CYP2U1, CYP11B2, CYP2S1, PAH, CYP2C40, CYP2E1, KLKB1	2478	108	17446	2.15122	0.0491455	0.00172678	0.00166761
GOTERM_MF_DIRECT	GO:0016712~oxidoreductase activity, acting on paired donors, with incorporation or reduction of molecular oxygen, reduced flavin or flavoprotein as one donor, and incorporation of one atom of oxygen	18	0.611413	2.68969e-05	CYP2J5, CYP3A44, CYP3A11, CYP3A13, CYP3A25, CYP3A16, COQ6, CYP2D26, CYP2J11, CYP2D9, CYP2A5, CYP2D10, CYP2J13, CYP2C44, CYP2U1, CYP2S1, CYP2E1, CYP2F2	2478	42	17446	3.0173	0.0504852	0.00172678	0.00166761
INTERPRO	IPR002401:Cytochrome P450, E-class, group I	24	0.815217	0.000343518	CYP2J5, CYP4A31, CYP4A10, CYP4A14, CYP2D26, CYP39A1, CYP4F15, CYP2C69, CYP27B1, CYP2J11, CYP2D9, CYP2C68, CYP24A1, CYP2A5, CYP2D10, CYP2J13, CYP2C44, CYP2A4, CYP2U1, CYP2S1, CYP2C40, CYP2E1, CYP2F2, CYP2C70	2720	83	20594	2.1893	0.64945	0.0213892	0.0208284
KEGG_PATHWAY	mmu00140:Steroid hormone biosynthesis	28	0.951087	0.000431889	AKR1D1, CYP3A11, AKR1C18, CYP3A13, COMT, CYP7A1, CYP3A16, UGT1A7C, CYP2D9, CYP2D10, HSD17B2, UGT1A2, CYP2C70, HSD3B6, UGT2B34, UGT1A1, SRD5A2, SRD5A1, HSD3B1, CYP3A44, CYP3A25, CYP2D26, CYP2C68, CYP2C44, CYP11B2, UGT2B5, CYP2C40, CYP2E1	1252	87	7691	1.97705	0.116602	0.00442687	0.00334714
GOTERM_MF_DIRECT	GO:0008392~arachidonic acid epoxygenase activity	17	0.577446	0.000492661	CYP2J5, CYP4A31, CYP4A10, CYP2D26, CYP2C69, CYP2J11, CYP2D9, CYP2C68, CYP2A5, CYP2D10, CYP2J13, CYP2C44, CYP2A4, CYP2C40, CYP2E1, CYP2F2, CYP2C70	2478	47	17446	2.54651	0.61291	0.0193646	0.018701
GOTERM_MF_DIRECT	GO:0070330~aromatase activity	14	0.475543	0.000869684	CYP2J5, CYP3A11, CYP3A13, CYP3A25, CYP3A16, CYP2D26, CYP2D9, CYP2A5, CYP2D10, CYP2A4, CYP2U1, CYP2S1, CYP2C40, CYP2C70	2478	36	17446	2.73792	0.81283	0.0304547	0.0294111
GOTERM_MF_DIRECT	GO:0008395~steroid hydroxylase activity	18	0.611413	0.000922721	CYP2J5, CYP3A13, CYP2D26, CYP2C69, CYP2J11, CYP2D9, CYP2C68, CYP2A5, CYP2D10, CYP2J13, CYP2C44, CYP2A4, CYP2U1, CYP2S1, CYP2C40, CYP2E1, CYP2F2, CYP2C70	2478	54	17446	2.34679	0.831021	0.031735	0.0306475
KEGG_PATHWAY	mmu00830:Retinol metabolism	27	0.91712	0.00148887	RETSAT, CYP3A11, CYP3A13, ADH7, CYP3A16, UGT1A7C, CYP26B1, AOX3, AOX1, UGT1A2, CYP2C70, UGT2B34, UGT1A1, DGAT1, CYP4A31, CYP4A10, CYP3A44, CYP4A14, CYP3A25, CYP2C68, CYP2A5, CYP2C44, CYP2A4, DHRS9, CYP2S1, UGT2B5, CYP2C40	1252	89	7691	1.8636	0.347944	0.0114145	0.00863051
KEGG_PATHWAY	mmu00591:Linoleic acid metabolism	17	0.577446	0.00437156	PLA2G2F, CYP2J5, CYP3A44, CYP3A11, PLA2G4A, CYP3A13, PLA2G5, CYP3A25, CYP3A16, PLA2G16, CYP2J11, CYP2C68, CYP2J13, CYP2C44, CYP2C40, CYP2E1, CYP2C70	1252	50	7691	2.08861	0.715604	0.0250928	0.0189726
KEGG_PATHWAY	mmu05204:Chemical carcinogenesis	25	0.849185	0.0105382	CHRNA7, CYP3A11, CYP3A13, ADH7, PTGS2, CYP3A16, UGT1A7C, ALDH3B2, UGT1A2, CYP2C70, GSTK1, UGT2B34, UGT1A1, EPHX1, CYP3A44, CYP3A25, CYP2C68, GSTA4, CYP2C44, GSTA3, GSTA2, UGT2B5, CYP2C40, CYP2E1, GSTM6	1252	92	7691	1.66929	0.952189	0.0542445	0.0410141
GOTERM_BP_DIRECT	GO:0019373~epoxygenase P450 pathway	9	0.305707	0.0508703	CYP2C69, CYP2C68, CYP2A5, CYP2C44, CYP2A4, CYP2C40, CYP2E1, CYP2F2, CYP2C70	2546	30	18082	2.13064	1	0.614984	0.600846
KEGG_PATHWAY	mmu00590:Arachidonic acid metabolism	20	0.679348	0.124226	PLA2G2F, CYP2J5, CYP4A31, EPHX2, CYP4A10, GPX8, PLA2G4A, CYP4A14, PLA2G5, PTGS2, PLA2G16, CYP2J11, CYP2C68, CYP2J13, CYP2C44, CYP2U1, CYP2C40, CYP2E1, CYP2C70, GGT1	1252	89	7691	1.38044	1	0.33012	0.249603
Annotation Cluster 20	Enrichment Score: 5.02703146935431
Category	Term	Count	%	PValue	Genes	List Total	Pop Hits	Pop Total	Fold Enrichment	Bonferroni	Benjamini	FDR
UP_KEYWORDS	Mitochondrion	196	6.65761	8.74663e-09	DMGDH, ACSM3, GLDC, ACSM2, ECI1, ACSM1, CISD1, CISD2, CISD3, PDK4, ACAD11, PDHX, GSTK1, MECR, ACSL1, ECH1, ACSL6, HOGA1, BCS1L, PYURF, SUCLG1, LETMD1, MAOB, MAOA, PPL, APOO, CYP27B1, MARC1, DECR1, DMPK, ADHFE1, XRCC3, 2810006K23RIK, RMDN3, CS, STAR, OGDH, PEMT, SFXN2, SFXN5, HRK, HCCS, HIF3A, ECSIT, CLYBL, D10JHU81E, 9030617O03RIK, MCEE, ACADL, AIFM2, DLAT, AASS, ATPAF2, COX8B, RIPK3, MRPS25, TME…	2834	1058	22680	1.48256	4.22461e-06	1.08324e-07	7.64769e-08
UP_KEYWORDS	Transit peptide	96	3.26087	3.86325e-05	DMGDH, ALAS2, ACADVL, SLC25A3, ALAS1, ACAA2, ACSM3, ACSM2, GLDC, ACSM1, ECI1, CPOX, ETFA, ECSIT, ATP5G1, COX6A2, ALDH1L2, CLYBL, D10JHU81E, CISD3, 9030617O03RIK, MCEE, ALDH2, CPT2, ACADL, TOP1MT, FPGS, PDK4, IDH3B, HMGCS2, DLAT, HIBCH, AASS, IDH3A, ATPAF2, PDHX, PHYH, MECR, COX8B, BCKDHB, ECH1, HOGA1, REXO2, COQ10B, MUT, CAR5B, HADHB, PYURF, HADHA, NDUFS7, PCCA, BDH1, GPD2, SUCLG1, AGXT, STOML2, …	2834	510	22680	1.50641	0.0184868	0.000278915	0.000196915
UP_SEQ_FEATURE	transit peptide:Mitochondrion	95	3.2269	0.00245534	DMGDH, ALAS2, MCUR1, ACADVL, SLC25A3, ALAS1, ACSM3, ISOC2A, ACSM2, GLDC, ACSM1, ECI1, CPOX, ETFA, ECSIT, ATP5G1, COX6A2, CLYBL, D10JHU81E, CISD3, 9030617O03RIK, MCEE, CHCHD3, ALDH2, CPT2, ACADL, TOP1MT, FPGS, PDK4, HMGCS2, DLAT, HIBCH, AASS, IDH3A, ATPAF2, PDHX, MECR, COX8B, BCKDHB, ECH1, HOGA1, REXO2, COQ10B, PRLR, MUT, CAR5B, HADHB, PYURF, HADHA, NDUFS7, PCCA, BDH1, GPD2, SUCLG1, AGXT, COX18, E…	2583	496	18012	1.33561	1	0.168876	0.167534
Annotation Cluster 21	Enrichment Score: 5.001732942315348
Category	Term	Count	%	PValue	Genes	List Total	Pop Hits	Pop Total	Fold Enrichment	Bonferroni	Benjamini	FDR
UP_KEYWORDS	GPI-anchor	42	1.42663	9.66625e-08	LY6C2, LY6K, ACHE, CPM, NRN1, NTM, LPL, UMOD, LYPD3, EFNA5, MSLN, ART3, LY6C1, ART1, NT5E, CD59A, GPC1, GPC3, GPC6, CD177, LYNX1, CNTN5, HFE2, GFRA1, PLET1, GFRA3, GFRA4, BST2, CD24A, RTN4RL1, VNN3, CNTN1, LY6D, GAS1, ALPL, CNTN3, LY6A, MDGA2, FOLR2, TNFRSF23, LY6H, FOLR1	2834	140	22680	2.40085	4.66869e-05	1.08951e-06	7.69202e-07
GOTERM_CC_DIRECT	GO:0031225~anchored component of membrane	44	1.49457	1.78671e-07	LY6C2, LY6K, ACHE, CPM, NRN1, NTM, LPL, UMOD, LYPD3, EFNA5, MSLN, ART3, LY6C1, ART1, NT5E, CD59A, GPC1, GPC3, GPC6, CD177, LYNX1, CNTN5, HFE2, GFRA1, PLET1, GFRA3, SVIP, GFRA4, BST2, BCAN, CD24A, RTN4RL1, VNN3, CNTN1, LY6D, GAS1, ALPL, CNTN3, LY6A, MDGA2, FOLR2, TNFRSF23, LY6H, FOLR1	2692	141	19662	2.27922	0.000142926	5.95569e-06	5.3229e-06
UP_SEQ_FEATURE	propeptide:Removed in mature form	55	1.86821	0.000333657	LY6C2, CPM, LY6K, SRPX, MSLN, ACTG2, LY6C1, RAC2, HGFAC, CD177, CUBN, LYNX1, RHOG, RRAS2, CYP4A14, HFE2, GFRA1, GFRA3, GFRA4, ACTA2, ACTA1, RTN4RL1, RHOJ, LY6D, GAS1, LY6A, TNFRSF23, LY6H, NRN1, NTM, UMOD, LYPD3, EFNA5, ART3, ART1, NT5E, CD59A, GNG4, GPC1, 6530402F18RIK, GPC3, GPC6, CNTN5, ISG15, PSMB9, BST2, CD24A, ACTC1, VNN3, CNTN1, ALPL, CNTN3, MDGA2, FOLR2, FOLR1	2583	238	18012	1.61147	0.861041	0.0444223	0.0440693
UP_SEQ_FEATURE	lipid moiety-binding region:GPI-anchor amidated serine	19	0.64538	0.00170787	CPM, CNTN5, LYPD3, GFRA1, MSLN, ART3, BST2, ART1, NT5E, CD59A, RTN4RL1, GPC1, CNTN1, LY6D, GAS1, CNTN3, FOLR2, FOLR1, GPC6	2583	61	18012	2.17201	0.999959	0.13166	0.130614
Annotation Cluster 22	Enrichment Score: 4.775516750361479
Category	Term	Count	%	PValue	Genes	List Total	Pop Hits	Pop Total	Fold Enrichment	Bonferroni	Benjamini	FDR
GOTERM_CC_DIRECT	GO:0005783~endoplasmic reticulum	249	8.45788	6.17827e-08	AHCYL2, FAAH, CYP3A11, CISD2, CYP3A13, CYP3A16, CYP2D9, EVA1A, CREB3L3, CREB3L1, RESP18, PIEZO1, CYP2C70, CUBN, ST6GAL1, NUP210, RSAD2, ACSL1, FBXO2, P3H2, ACSL6, FNDC5, CYP39A1, SOAT1, CYP2U1, CLDN8, FAR2, CYP2E1, KDELR3, HPD, POM121, RETSAT, SLC35D3, MTTP, TMTC2, CLCNKA, UGT1A7C, HACD4, APOO, AGMO, STC2, HMOX1, ARSI, APOD, PROM1, APOB, NTSR1, S100A10, DMPK, TMEM50B, PDE2A, IFI47, CYP3A25, A1CF,…	2692	1323	19662	1.37465	4.94249e-05	2.24664e-06	2.00794e-06
UP_KEYWORDS	Endoplasmic reticulum	169	5.74049	2.56791e-05	ANKRD13C, AHCYL2, FAAH, NRROS, UBXN2B, CYP3A11, CISD2, CYP3A13, MSMO1, CYP3A16, CLU, NR3C2, TM7SF2, FADS3, GRIP1, CYP2D9, CREB3L3, CYP2D10, SLN, EVA1A, CREB3L1, RESP18, PIEZO1, CYP2C70, PDIA2, SCARA3, G6PC, TGTP1, DGAT2, NUP210, DGAT1, RSAD2, ACSL1, FBXO2, P3H2, TAP2, ACSL6, SHISA3, KLHL41, CYP2D26, ERN1, CYP39A1, CYP2U1, SOAT1, CHIL1, CHIL3, CYP2E1, KDELR3, FAR2, SLC27A2, SLC27A5, RTN2, GRIA2, C…	2834	997	22680	1.35655	0.0123266	0.000193797	0.000136821
GOTERM_CC_DIRECT	GO:0005789~endoplasmic reticulum membrane	124	4.21196	0.00297169	ANKRD13C, FAAH, NRROS, CYP3A11, CISD2, CYP3A13, MSMO1, CYP3A16, NR3C2, FADS3, CYP2D9, CREB3L3, CYP2D10, EVA1A, PIEZO1, CYP2C70, SCARA3, TGTP1, NUP210, DGAT1, RSAD2, ACSL1, ACSL6, SHISA3, KLHL41, CYP2D26, ERN1, CYP39A1, PYURF, CYP2U1, SOAT1, KDELR3, FAR2, HPD, SLC27A2, RTN2, GRIA2, NDRG4, POM121, RETSAT, HPN, TMTC2, PLD4, ITPR2, ABCB9, APOO, AGMO, DHRS7B, HMOX1, GM5431, SEC16B, HHATL, CYP2J5, SRD5…	2692	710	19662	1.2756	0.907532	0.0297169	0.0265595
Annotation Cluster 23	Enrichment Score: 4.4944870606508465
Category	Term	Count	%	PValue	Genes	List Total	Pop Hits	Pop Total	Fold Enrichment	Bonferroni	Benjamini	FDR
KEGG_PATHWAY	mmu05414:Dilated cardiomyopathy	32	1.08696	2.58613e-06	ITGB3, ITGA2B, ADCY3, CACNA1D, ADCY2, CACNA1C, ADCY1, TTN, SGCD, SGCA, CACNA1S, CACNG1, ITGB6, SGCG, TGFB2, ITGA4, CACNA2D1, ITGA2, TNNC1, TPM2, ITGA1, TPM1, CACNA2D3, CACNA2D2, IGF1, CACNB2, ACTC1, DES, ADCY9, MYL2, MYL3, ITGA5	1252	83	7691	2.36837	0.000741946	6.18517e-05	4.67659e-05
KEGG_PATHWAY	mmu05410:Hypertrophic cardiomyopathy (HCM)	30	1.01902	8.05307e-06	ITGB3, ITGA2B, CACNA1D, CACNA1C, TTN, SGCD, SGCA, CACNA1S, CACNG1, ITGB6, SGCG, PRKAB2, TGFB2, ACE, ITGA4, CACNA2D1, ITGA2, TNNC1, TPM2, ITGA1, TPM1, CACNA2D3, CACNA2D2, IGF1, CACNB2, ACTC1, DES, MYL2, MYL3, ITGA5	1252	79	7691	2.33277	0.00230857	0.000165088	0.000124823
KEGG_PATHWAY	mmu05412:Arrhythmogenic right ventricular cardiomyopathy (ARVC)	22	0.747283	0.00157734	DSP, TCF7L1, ITGA4, ITGB3, CACNA2D1, ITGA2, ITGA1, ITGA2B, CACNA2D3, CACNA2D2, CACNA1D, CACNA1C, CACNB2, DES, SGCD, SGCA, PKP2, CACNA1S, ITGB6, CACNG1, ITGA5, SGCG	1252	67	7691	2.0171	0.364317	0.0116076	0.0087765
Annotation Cluster 24	Enrichment Score: 4.412627692074124
Category	Term	Count	%	PValue	Genes	List Total	Pop Hits	Pop Total	Fold Enrichment	Bonferroni	Benjamini	FDR
GOTERM_CC_DIRECT	GO:0016529~sarcoplasmic reticulum	23	0.78125	3.54916e-06	RYR1, DMPK, S100A1, CACNA2D1, POMT1, ITPR2, ATP2A1, NOL3, SRL, THBS1, ANK1, JPH1, KLHL41, RYR3, THBS4, TRDN, ART1, SLN, CASQ2, CACNA1S, NOS1, CASQ1, TMEM38A	2692	58	19662	2.89636	0.00283531	9.15913e-05	8.18597e-05
UP_KEYWORDS	Sarcoplasmic reticulum	17	0.577446	4.94458e-06	RYR1, DMPK, ATP2A1, NOL3, SRL, THBS1, ANK1, JPH1, KLHL41, RYR3, THBS4, TRDN, ART1, SLN, CASQ2, CASQ1, TMEM38A	2834	38	22680	3.58021	0.00238539	4.207e-05	2.97016e-05
GOTERM_CC_DIRECT	GO:0033017~sarcoplasmic reticulum membrane	12	0.407609	0.00329505	ART1, RYR1, SLN, DMPK, HRC, ITPR2, ATP2A1, CASQ1, TMEM38A, NOS1, KLHL41, RYR3	2692	33	19662	2.65595	0.928667	0.0325437	0.0290859
Annotation Cluster 25	Enrichment Score: 4.344737276079283
Category	Term	Count	%	PValue	Genes	List Total	Pop Hits	Pop Total	Fold Enrichment	Bonferroni	Benjamini	FDR
UP_KEYWORDS	Fatty acid metabolism	41	1.39266	6.88842e-09	SLC27A1, ACADVL, ACAA2, HPGD, ACSM3, ACSM2, ACSM1, ECI1, PTGS2, ACNAT1, ACACB, AACS, HACD4, C3, FADS3, CPT2, ACADL, FADS6, SCD2, SCD1, DECR1, PRKAB2, MECR, ACSL1, ELOVL2, ECH1, ACSL6, ACOT12, ELOVL6, ELOVL7, HADHB, HADHA, ACOX2, FASN, NDUFAB1, SLC27A3, LPIN2, SLC27A2, CRAT, MGLL, SLC27A5	2834	124	22680	2.64609	3.3271e-06	8.99218e-08	6.34851e-08
GOTERM_BP_DIRECT	GO:0006633~fatty acid biosynthetic process	25	0.849185	4.58777e-05	ABCD3, ACSM3, ACSM2, ACSM1, LPL, MSMO1, PTGS2, ACACB, HACD4, FADS3, LIPC, FADS6, AGMO, SCD2, SCD1, PRKAB2, MECR, ELOVL2, NR1H3, ELOVL6, HNF1A, ELOVL7, FASN, NDUFAB1, MGLL	2546	74	18082	2.39937	0.252765	0.00502361	0.00490813
UP_KEYWORDS	Lipid biosynthesis	34	1.15489	0.00241773	ISYNA1, MVK, MSMO1, PTGS2, ACACB, AGPAT2, TM7SF2, HACD4, FADS3, FADS6, HSD17B2, SCD2, HMGCS2, SCD1, FDPS, PRKAB2, DGAT2, CERS6, MECR, HMGCS1, ST8SIA1, MID1IP1, ELOVL2, ELOVL6, ELOVL7, FASN, ETNK1, NDUFAB1, PEMT, THRSP, CHPT1, FAR2, DHCR7, MGLL	2834	160	22680	1.7006	0.689378	0.0100669	0.0071073
UP_KEYWORDS	Fatty acid biosynthesis	15	0.509511	0.00546916	PRKAB2, MECR, ELOVL2, ELOVL6, ELOVL7, PTGS2, ACACB, HACD4, FADS3, FADS6, FASN, NDUFAB1, SCD2, SCD1, MGLL	2834	54	22680	2.22301	0.929268	0.0206375	0.0145702
Annotation Cluster 26	Enrichment Score: 4.269745427925021
Category	Term	Count	%	PValue	Genes	List Total	Pop Hits	Pop Total	Fold Enrichment	Bonferroni	Benjamini	FDR
INTERPRO	IPR018097:EGF-like calcium-binding, conserved site	35	1.18886	3.46864e-08	FBN2, CRB2, SNED1, MEGF6, UMOD, FBLN1, LTBP2, LRP2, NID1, FBLN2, LTBP1, THBS4, FBLN5, THBS3, ACAN, SCUBE1, SLIT1, HMCN1, SLIT2, LDLR, CCBE1, CUBN, JAG1, F10, HEG1, NELL2, VCAN, PROC, F9, MASP2, CD248, FAT3, MASP1, ADGRL4, FBN1	2720	97	20594	2.73192	0.000105823	9.62074e-06	9.36847e-06
UP_SEQ_FEATURE	domain:EGF-like 3; calcium-binding	15	0.509511	0.000879621	CRB2, CUBN, MEGF6, UMOD, FBLN1, LTBP2, CELSR1, NID1, FBLN2, LTBP1, THBS4, FBLN5, THBS3, SCUBE1, ADGRL4	2583	40	18012	2.61498	0.994507	0.0938065	0.0930611
UP_SEQ_FEATURE	domain:EGF-like 2; calcium-binding	16	0.543478	0.00508521	CRB2, CUBN, MEGF6, UMOD, FBLN1, THBS2, CELSR1, THBS1, THBS4, FBLN5, THBS3, NELL2, VCAN, SCUBE1, ADGRL4, LDLR	2583	52	18012	2.14563	1	0.285953	0.283681
Annotation Cluster 27	Enrichment Score: 4.066227605789527
Category	Term	Count	%	PValue	Genes	List Total	Pop Hits	Pop Total	Fold Enrichment	Bonferroni	Benjamini	FDR
GOTERM_BP_DIRECT	GO:0030199~collagen fibril organization	20	0.679348	2.5124e-07	FOXC2, TGFB2, TNXB, COL14A1, LUM, COL11A1, SERPINF2, COL11A2, DPT, COL1A1, ACAN, ADAMTS2, COL3A1, COL1A2, COL2A1, SFRP2, LOX, COL5A1, COL5A2, FMOD	2546	39	18082	3.64211	0.00159435	7.97811e-05	7.79471e-05
INTERPRO	IPR000885:Fibrillar collagen, C-terminal	10	0.339674	5.15133e-07	COL1A1, COL3A1, COL2A1, COL1A2, COL24A1, COL5A1, COL5A3, COL11A1, COL5A2, COL11A2	2720	11	20594	6.88302	0.00157044	0.000112262	0.000109319
GOTERM_MF_DIRECT	GO:0005201~extracellular matrix structural constituent	20	0.679348	7.69801e-07	FBN2, COL24A1, COL11A1, ELN, COL11A2, FBLN1, PRELP, COL1A1, BCAN, ACAN, VCAN, COL3A1, COL1A2, COL2A1, COL5A1, COL5A3, COL5A2, COL4A3, COL4A5, FBN1	2478	41	17446	3.43432	0.00148154	9.26648e-05	8.94894e-05
SMART	SM00038:COLFI	10	0.339674	1.69111e-06	COL1A1, COL3A1, COL2A1, COL1A2, COL24A1, COL5A1, COL5A3, COL11A1, COL5A2, COL11A2	1580	11	10425	5.99827	0.000850269	0.000141772	0.000133598
UP_SEQ_FEATURE	domain:Fibrillar collagen NC1	9	0.305707	6.05879e-06	COL1A1, COL3A1, COL2A1, COL1A2, COL24A1, COL5A1, COL11A1, COL5A2, COL11A2	2583	10	18012	6.27596	0.0351974	0.0018862	0.00187121
UP_SEQ_FEATURE	region of interest:Triple-helical region	10	0.339674	0.000358513	COL1A1, COL3A1, COL2A1, COL5A1, COL6A2, COL11A1, COL4A3, COL11A2, COL6A4, COL6A6	2583	18	18012	3.87405	0.880044	0.0451193	0.0447607
UP_SEQ_FEATURE	glycosylation site:O-linked (Gal...)	6	0.203804	0.000983264	C1QB, COL1A1, C1QA, COL3A1, COL2A1, ADIPOQ	2583	7	18012	5.9771	0.997026	0.0938065	0.0930611
UP_SEQ_FEATURE	propeptide:C-terminal propeptide	6	0.203804	0.000983264	COL1A1, COL3A1, COL1A2, COL11A1, COL5A2, COL11A2	2583	7	18012	5.9771	0.997026	0.0938065	0.0930611
UP_SEQ_FEATURE	propeptide:N-terminal propeptide	5	0.169837	0.00495969	COL1A1, COL3A1, COL2A1, COL1A2, COL11A1	2583	6	18012	5.81107	1	0.282082	0.279841
GOTERM_MF_DIRECT	GO:0048407~platelet-derived growth factor binding	6	0.203804	0.019102	COL1A1, PDGFRA, COL3A1, COL2A1, COL1A2, COL5A1	2478	12	17446	3.52018	1	0.294324	0.284238
UP_SEQ_FEATURE	region of interest:Nonhelical region (C-terminal)	3	0.101902	0.0557408	COL1A1, COL2A1, COL11A1	2583	3	18012	6.97329	1	1	0.992222
Annotation Cluster 28	Enrichment Score: 4.062507115397979
Category	Term	Count	%	PValue	Genes	List Total	Pop Hits	Pop Total	Fold Enrichment	Bonferroni	Benjamini	FDR
INTERPRO	IPR004827:Basic-leucine zipper domain	25	0.849185	1.8154e-08	CEBPA, CEBPB, HLF, CEBPD, CREM, CREBL2, BACH1, BACH2, DBP, CREB3L3, NFIL3, CREB3L1, JUNB, NFE2, FOS, FOSL2, MAFB, MAF, TEF, MAFF, NFE2L3, FOSB, ATF3, NFE2L2, CREB5	2720	54	20594	3.50524	5.53864e-05	5.53879e-06	5.39356e-06
SMART	SM00338:BRLZ	24	0.815217	3.21057e-07	NFE2, CEBPA, CEBPB, HLF, CEBPD, CREM, FOS, BACH1, BACH2, FOSL2, MAF, MAFB, DBP, CREB3L3, NFIL3, TEF, CREB3L1, MAFF, NFE2L3, FOSB, JUNB, ATF3, NFE2L2, CREB5	1580	51	10425	3.10499	0.000161478	3.22983e-05	3.04362e-05
UP_SEQ_FEATURE	DNA-binding region:Basic motif	41	1.39266	0.000134941	CEBPA, CEBPB, HLF, CEBPD, CREM, TCF21, CREBL2, AHR, HIF3A, BACH1, NPAS2, BACH2, LYL1, DBP, CREB3L3, NFIL3, CREB3L1, JUNB, MYOG, NFE2, TCF15, FOS, FOSL2, MYCL, MLXIPL, MAFB, MAF, TEF, TAL1, BHLHE40, MAFF, TFEC, MYF6, NFE2L3, FOSB, MXD1, SIM1, CLOCK, ATF3, NFE2L2, CREB5	2583	156	18012	1.83272	0.549813	0.0210046	0.0208377
UP_SEQ_FEATURE	domain:Leucine-zipper	30	1.01902	0.000473246	CEBPA, CEBPB, HLF, CEBPD, PRKDC, CREM, CREBL2, BACH1, BACH2, DBP, CREB3L3, NFIL3, CREB3L1, MYB, E2F2, JUNB, NFE2, FOS, FOSL2, MYCL, MLXIPL, MAFB, MAF, TEF, MAFF, NFE2L3, FOSB, ATF3, NFE2L2, CREB5	2583	108	18012	1.93702	0.939156	0.0583177	0.0578543
INTERPRO	IPR004826:Basic leucine zipper domain, Maf-type	8	0.271739	0.00057402	NFE2, MAFB, MAF, MAFF, NFE2L3, BACH1, BACH2, NFE2L2	2720	13	20594	4.65928	0.826545	0.0343399	0.0334395
INTERPRO	IPR008917:Eukaryotic transcription factor, Skn-1-like, DNA-binding	9	0.305707	0.00073139	NFE2, MAFB, MAF, MAFF, NFE2L3, JUNB, BACH1, BACH2, NFE2L2	2720	17	20594	4.00835	0.892717	0.0371912	0.036216
INTERPRO	IPR024874:Transcription factor Maf	3	0.101902	0.233663	MAFB, MAF, MAFF	2720	7	20594	3.24485	1	1	0.974098
Annotation Cluster 29	Enrichment Score: 3.9678750811020533
Category	Term	Count	%	PValue	Genes	List Total	Pop Hits	Pop Total	Fold Enrichment	Bonferroni	Benjamini	FDR
UP_KEYWORDS	Flavoprotein	40	1.3587	9.69961e-08	DMGDH, ACADVL, ERO1LB, MAOB, RETSAT, MAOA, KDM1B, ETFDH, ETFA, ETFB, DDO, TKFC, ACADL, AIFM2, RFK, MICAL1, AOX3, AOX1, QSOX1, HAO1, NOS1, ACAD11, PRODH, NDUFV1, ACAD10, HAO2, ACAD12, NQO1, MICAL2, KMO, PRODH2, COQ6, DAO, ACOX2, GPD2, DPYD, SARDH, STEAP1, STEAP2, MMACHC	2834	130	22680	2.46241	4.6848e-05	1.08951e-06	7.69202e-07
UP_KEYWORDS	FAD	36	1.22283	5.83318e-07	DMGDH, ACADVL, ERO1LB, MAOB, RETSAT, MAOA, KDM1B, ETFDH, ETFA, ETFB, DDO, TKFC, ACADL, AIFM2, MICAL1, AOX3, AOX1, QSOX1, NOS1, ACAD11, PRODH, ACAD10, ACAD12, NQO1, MICAL2, KMO, PRODH2, COQ6, DAO, ACOX2, GPD2, DPYD, SARDH, STEAP1, STEAP2, MMACHC	2834	118	22680	2.44154	0.000281703	5.86964e-06	4.14399e-06
INTERPRO	IPR023753:Pyridine nucleotide-disulphide oxidoreductase, FAD/NAD(P)-binding domain	15	0.509511	0.0330493	DMGDH, MAOB, RETSAT, KDM1B, MAOA, ETFDH, MICAL2, KMO, DDO, COQ6, AIFM2, GPD2, MICAL1, DPYD, SARDH	2720	63	20594	1.8027	1	0.527924	0.514081
UP_SEQ_FEATURE	nucleotide phosphate-binding region:FAD	14	0.475543	0.0718915	NQO1, ACADVL, KDM1B, ETFDH, MICAL2, ETFA, DDO, DAO, AIFM2, GPD2, MICAL1, NOS1, ACAD11, ACAD10	2583	59	18012	1.65468	1	1	0.992222
Annotation Cluster 30	Enrichment Score: 3.9619079843955247
Category	Term	Count	%	PValue	Genes	List Total	Pop Hits	Pop Total	Fold Enrichment	Bonferroni	Benjamini	FDR
INTERPRO	IPR002035:von Willebrand factor, type A	30	1.01902	2.00364e-05	ITIH4, ITIH3, ITGAM, ITIH2, COL14A1, ITGB3, COL12A1, ITGAL, ITIH1, ANTXR1, HMCN1, ITGB6, CLCA3A1, COL28A1, VWF, CACNA2D1, ITGA2, ITGA1, AW551984, CACNA2D3, CACNA2D2, VWA8, ITGB2L, COL6A2, COL6A4, VWA1, COL6A3, VWA2, COL6A6, CFB	2720	99	20594	2.29434	0.0593007	0.00197197	0.00192027
SMART	SM00327:VWA	26	0.883152	2.25308e-05	ITIH4, ITIH3, ITGAM, ITIH2, COL14A1, COL12A1, ITGAL, ITIH1, ANTXR1, CLCA3A1, COL28A1, VWF, CACNA2D1, ITGA2, ITGA1, AW551984, CACNA2D3, CACNA2D2, VWA8, COL6A2, COL6A4, VWA1, COL6A3, VWA2, COL6A6, CFB	1580	71	10425	2.41621	0.0112691	0.00122699	0.00115625
UP_SEQ_FEATURE	domain:VWFA	17	0.577446	0.0028819	ITIH3, ITIH2, ITGAM, ITGB3, CACNA2D1, ITGA2, ITGA1, CACNA2D3, CACNA2D2, ITIH1, ITGAL, ANTXR1, VWA8, ITGB2L, VWA1, ITGB6, CFB	2583	54	18012	2.19529	1	0.187323	0.185835
Annotation Cluster 31	Enrichment Score: 3.7798802602070896
Category	Term	Count	%	PValue	Genes	List Total	Pop Hits	Pop Total	Fold Enrichment	Bonferroni	Benjamini	FDR
UP_KEYWORDS	LIM domain	26	0.883152	1.70742e-06	TES, FBLIM1, FHL1, FHL3, LDB3, CRIP1, LIMD2, PDLIM1, SCEL, PDLIM3, ABLIM1, CSRP3, CSRP2, PDLIM2, ABLIM2, ABLIM3, MICAL1, NRAP, XIRP2, LMCD1, PDLIM7, LIMCH1, MICAL2, LHX1, ZYX, LIMS2	2834	74	22680	2.8118	0.000824343	1.64937e-05	1.16446e-05
INTERPRO	IPR001781:Zinc finger, LIM-type	26	0.883152	4.68386e-06	TES, FBLIM1, FHL1, FHL3, LDB3, CRIP1, LIMD2, PDLIM1, SCEL, PDLIM3, ABLIM1, CSRP3, CSRP2, PDLIM2, ABLIM2, ABLIM3, MICAL1, NRAP, XIRP2, LMCD1, PDLIM7, LIMCH1, MICAL2, LHX1, ZYX, LIMS2	2720	74	20594	2.66019	0.0141889	0.000533157	0.000519177
SMART	SM00132:LIM	26	0.883152	5.00685e-05	TES, FBLIM1, FHL1, FHL3, LDB3, CRIP1, LIMD2, PDLIM1, SCEL, PDLIM3, ABLIM1, CSRP3, CSRP2, PDLIM2, ABLIM2, ABLIM3, MICAL1, NRAP, XIRP2, LMCD1, PDLIM7, LIMCH1, MICAL2, LHX1, ZYX, LIMS2	1580	74	10425	2.31825	0.0248706	0.00193726	0.00182557
UP_SEQ_FEATURE	domain:LIM zinc-binding	11	0.373641	5.21656e-05	PDLIM1, SCEL, PDLIM3, PDLIM2, LIMCH1, MICAL1, NRAP, XIRP2, MICAL2, CRIP1, LIMD2	2583	18	18012	4.26145	0.265463	0.00995353	0.00987444
UP_SEQ_FEATURE	domain:LIM zinc-binding 3	11	0.373641	0.00211933	ABLIM1, TES, ABLIM2, ABLIM3, FBLIM1, FHL1, ZYX, FHL3, LDB3, PDLIM7, LIMS2	2583	26	18012	2.95024	0.999996	0.152876	0.151661
[truncated: 3,204 more rows]

## Sheet: P2w F - P1 F
Annotation Cluster 1	Enrichment Score: 52.14960345691672
[truncated: 3,410 more rows]

[truncated: 2 more sheets: P12w M - P2w M, P12w F - P2w F]
