# Supplementary material for: Integrative genomic analysis reveals a conserved role for prolactin signalling in the regulation of adrenal function
Source: Clin Transl Med. 2021 Nov 8;11(11):e630. doi: 10.1002/ctm2.630 (PMC8574957; doi:10.1002/ctm2.630)
Supplement: Supplementary file 5 — Supporting information [file CTM2-11-e630-s009.xlsx]

## Sheet: P1 M-F
Table S4. Gene Ontology classification of mouse adrenal DEG according to sex
Annotation Cluster 1	Enrichment Score: 10.779603453224357
Category	Term	Count	%	PValue	Genes	List Total	Pop Hits	Pop Total	Fold Enrichment	Bonferroni	Benjamini	FDR
UP_KEYWORDS	Ion transport	67	6.80894	8.93546e-13	RYR1, CLIC5, SLC23A2, KCNG3, KCNC2, AQP9, TRF, ATP2A1, GRIK1, AQP2, ATP5G1, SLC39A5, TRPC5, SLC34A1, ATP1B1, ATP5J2, CACNB1, ANO1, SCNN1G, SLC5A8, SCN10A, SLC9A7, SCNN1B, CFTR, ATP6V0E, CHRNA1, GRIA2, CHRNA3, SLC24A3, SLC22A2, KCNA1, CLCNKB, ATP1A4, CLCNKA, SLC5A12, ATP1A2, SLC5A1, LRRC55, ATP5L, ASIC4, SLCO1B2, SCN7A, ATP6V0A4, CACNA1S, CACNG1, KCNN3, TRPM5, SLC17A1, KCNJ1, SLC17A2, LRRC8E, SLC1…	923	619	22680	2.65966	3.52935e-10	7.05901e-11	5.87953e-11
UP_KEYWORDS	Transport	141	14.3293	2.64347e-12	SLC23A2, KCNG3, ATP8A2, AQP8, AQP9, AQP2, ABCA13, CMAH, RIMS2, LAPTM4B, DMBT1, FDXR, SLC39A5, AP1S1, SLC16A3, SLC25A47, FADS1, CUBN, SLC6A18, ABCA8A, SLC34A1, ATP1B1, ATP5J2, CACNB1, SCNN1G, SCN10A, SLC5A8, RBP2, SLC9A7, SCNN1B, FDX1, ZG16, RHCG, CFTR, SLC27A4, ABCG2, CHRNA1, GRIA2, CHRNA3, SLC45A3, SAR1B, SLC22A2, ABCB4, MTTP, CLCNKB, CLCNKA, SLC5A1, HIGD1A, LRRC55, ATP5L, SEC14L2, ASIC4, SLCO1B…	923	1901	22680	1.82255	1.04416e-09	1.49167e-10	1.24243e-10
GOTERM_BP_DIRECT	GO:0006811~ion transport	65	6.60569	1.03526e-10	RYR1, CLIC5, SLC23A2, KCNG3, KCNC2, TRF, ATP2A1, GRIK1, ATP5G1, SLC39A5, TSPO, TRPC5, SLC34A1, ATP1B1, ATP5J2, CACNB1, ANO1, SCNN1G, SLC5A8, SCN10A, SLC9A7, SCNN1B, CFTR, ATP6V0E, CHRNA1, GRIA2, CHRNA3, SLC24A3, SLC22A2, KCNA1, CLCNKB, ATP1A4, CLCNKA, SLC5A12, ATP1A2, SLC5A1, LRRC55, ATP5L, ASIC4, SLCO1B2, KCNE1L, ATP6V0A4, CACNA1S, CACNG1, KCNN3, TRPM5, SLC17A1, KCNJ1, SLC17A2, LRRC8E, SLC12A3, …	834	584	18082	2.41313	3.3563e-07	3.3563e-07	3.32731e-07
GOTERM_BP_DIRECT	GO:0006810~transport	142	14.4309	3.11349e-10	SLC23A2, KCNG3, ATP8A2, AQP8, AQP9, AQP2, ABCA13, CMAH, RIMS2, LAPTM4B, DMBT1, FDXR, SLC39A5, AP1S1, SLC16A3, SLC25A47, FADS1, CUBN, SLC6A18, ABCA8A, SLC34A1, PDZK1, ATP1B1, ATP5J2, CACNB1, SCNN1G, SCN10A, SLC5A8, RBP2, SLC9A7, SCNN1B, FDX1, ZG16, RHCG, CFTR, SLC27A4, ABCG2, CHRNA1, GRIA2, CHRNA3, SLC45A3, SAR1B, SLC22A2, ABCB4, MTTP, CLCNKB, CLCNKA, SLC5A1, HIGD1A, LRRC55, ATP5L, SEC14L2, ASIC4,…	834	1822	18082	1.68974	1.00939e-06	3.57907e-07	3.54815e-07
Annotation Cluster 2	Enrichment Score: 10.14157169964961
Category	Term	Count	%	PValue	Genes	List Total	Pop Hits	Pop Total	Fold Enrichment	Bonferroni	Benjamini	FDR
GOTERM_CC_DIRECT	GO:0005615~extracellular space	141	14.3293	5.18814e-17	PRSS1, SERPINE1, PEBP1, ENO1, FGF1, CXCL13, CXCL14, CXCL16, CTGF, FGF7, EFEMP1, DMBT1, PLAU, LIPH, C1RL, LIPG, ENPP2, LEPR, REG1, GGT1, PRSS3, PRSS2, RPL39, CPA2, CPA1, IGFBP2, CTRB1, ADIPOQ, HFE2, CEL, REN1, SFRP4, AZGP1, SPINT1, DPEP1, FETUB, HIST1H2BE, TRY10, S100A9, S100A8, CFD, CELA3B, CPB2, CPB1, KLK1, PDGFB, TACSTD2, TNFRSF11B, UMOD, LYPD3, FBLN5, SDCBP, PCSK1N, SCUBE1, PRDX1, A2M, PROM1, …	891	1504	19662	2.06881	2.7134e-14	1.3567e-14	1.26072e-14
UP_KEYWORDS	Glycoprotein	251	25.5081	6.91071e-16	EPHB6, SLC23A2, AQP8, IL23R, SERPINE1, GDE1, AQP2, CREB3L3, LIPH, CREB3L1, LIPG, HMCN2, REG1, CHGB, CUBN, SLC6A18, TIMD2, UNC5A, SLC34A1, IL1R2, KRT8, HFE2, CEL, SFRP4, SLC5A8, AZGP1, SCN10A, SPINT1, TFR2, PLPP2, CFTR, CFD, GPM6A, A, SLC22A6, UGT8A, KLK1, SLC22A2, ABCB4, PDGFB, UMOD, LYPD3, SLC5A1, LPAR4, ART1, HSD11B1, ADAMTS16, ARSJ, KCNE1L, PROM1, A2M, APOB, H2-EB1, NAPSA, ST14, LRRN4, CELA1, …	923	3815	22680	1.61667	2.63123e-13	2.72973e-13	2.27362e-13
UP_KEYWORDS	Secreted	135	13.7195	3.07957e-14	EPHB6, SERPINE1, FGF1, CXCL13, CXCL14, CLEC18A, CTGF, FGF7, EFEMP1, DMBT1, PLAU, CAR15, LIPH, C1RL, LIPG, HMCN2, ENPP2, LEPR, REG1, PRSS2, CHGB, CPA2, CPA1, IL1R2, FST, IGFBP2, CTRB1, ADIPOQ, CEL, RNASE1, REN1, SFRP4, AZGP1, CLPS, SPINT1, SFRP5, FETUB, CHIL3, ZG16, S100A9, S100A8, CFD, A, CPB2, PDGFB, TNFRSF11B, UMOD, PLA2G5, FBLN5, ADAMTS16, SDCBP, PCSK1N, SCUBE1, ARSJ, A2M, APOB, COL28A1, KL, N…	923	1685	22680	1.96868	1.21475e-11	4.05477e-12	3.37727e-12
UP_KEYWORDS	Disulfide bond	205	20.8333	1.3271e-12	PRSS1, CLDN2, MYLK, LIPH, LIPG, HMCN2, REG1, PRSS3, PRSS2, CHGB, CUBN, TIMD2, UNC5A, SLC34A1, IL1R2, CTRB1, HFE2, CEL, RNASE1, SFRP4, AZGP1, CLPS, SPINT1, TFR2, SFRP5, ALPK3, TRY10, CFD, GPM6A, A, CELA3B, KLK1, MTTP, PDGFB, UMOD, SLC5A1, LPAR4, PLA2G5, ART1, ADAMTS16, PRDX3, PRDX1, A2M, APOB, H2-EB1, NAPSA, ST14, CELA1, MARCO, GJB2, CTRL, TREML2, HRG, HAMP, SCN2B, CD320, PCSK1, ACHE, TENM2, TINAG…	923	3124	22680	1.61244	5.24185e-10	8.73671e-11	7.2769e-11
GOTERM_CC_DIRECT	GO:0005576~extracellular region	139	14.126	5.84883e-11	EPHB6, SERPINE1, FGF1, CXCL13, CXCL14, CLEC18A, CTGF, FGF7, PNP, EFEMP1, DMBT1, PLAU, CAR15, LIPH, C1RL, LIPG, HMCN2, ENPP2, LEPR, REG1, PRSS2, CHGB, CPA2, CPA1, IL1R2, FST, IGFBP2, CTRB1, ADIPOQ, CEL, RNASE1, REN1, SFRP4, AZGP1, CLPS, SPINT1, SFRP5, AI182371, FETUB, CHIL3, ZG16, S100A9, S100A8, DSC3, CFD, A, CPB2, PDGFB, TNFRSF11B, UMOD, PLA2G5, FBLN5, ADAMTS16, SDCBP, PCSK1N, SCUBE1, ARSJ, A2M,…	891	1753	19662	1.74978	3.05894e-08	5.09823e-09	4.73755e-09
UP_SEQ_FEATURE	signal peptide	210	21.3415	2.57809e-08	EPHB6, IL23R, SERPINE1, LIPH, LIPG, REG1, PRSS3, PRSS2, CHGB, CUBN, TMEM52B, TIMD2, UNC5A, IL1R2, CTRB1, HFE2, CEL, RNASE1, SFRP4, AZGP1, CLPS, SPINT1, SFRP5, ZG16, CFD, A, UGT8A, KLK1, MTTP, PDGFB, UMOD, LYPD3, PLA2G5, SMIM7, ART1, ADAMTS16, ARSJ, PROM1, A2M, H2-EB1, NAPSA, LRRN4, TMA7, VNN1, VNN3, TREML2, HAMP, SCN2B, CD320, PCSK1, ACHE, SLC35F6, TINAGL1, FKBP14, PTPRN, ELN, PCSK9, TMEM182, GRI…	850	3124	18012	1.42446	6.31611e-05	3.15944e-05	3.15429e-05
UP_KEYWORDS	Signal	250	25.4065	1.1363e-07	EPHB6, IL23R, SERPINE1, ABCA13, LIPH, LIPG, HMCN2, REG1, CYP2C70, PRSS2, GPR179, CHGB, CUBN, TMEM52B, TIMD2, UNC5A, IL1R2, CTRB1, HFE2, CEL, RNASE1, CLDN6, SFRP4, AZGP1, CLPS, SPINT1, SFRP5, ZG16, PLPP2, CFD, A, CELA3B, UGT8A, KLK1, PCDH10, MTTP, PDGFB, UMOD, LYPD3, LPAR4, PLA2G5, SMIM7, ART1, ADAMTS16, PKHD1, RDH11, ARSJ, PROM1, A2M, APOB, H2-EB1, NAPSA, EDEM2, LRRN4, CELA1, PPBP, VNN1, CTRL, VN…	923	4543	22680	1.35219	4.48829e-05	2.64023e-06	2.19908e-06
UP_SEQ_FEATURE	glycosylation site:N-linked (GlcNAc...)	220	22.3577	7.421e-06	EPHB6, SLC23A2, AQP8, IL23R, SERPINE1, GDE1, AQP2, CREB3L3, LIPH, CREB3L1, LIPG, REG1, CUBN, SLC6A18, TIMD2, UNC5A, SLC34A1, IL1R2, HFE2, CEL, SFRP4, SLC5A8, AZGP1, SCN10A, SPINT1, TFR2, PLPP2, CFTR, CFD, GPM6A, A, SLC22A6, UGT8A, KLK1, SLC22A2, ABCB4, PDGFB, UMOD, LYPD3, SLC5A1, LPAR4, ART1, HSD11B1, ADAMTS16, ARSJ, KCNE1L, PROM1, A2M, H2-EB1, NAPSA, ST14, LRRN4, TMA7, MARCO, VNN1, VNN3, TREML2,…	850	3563	18012	1.30843	0.0180172	0.00606295	0.00605306
UP_SEQ_FEATURE	disulfide bond	161	16.3618	2.855e-05	AMY2B, CXCL13, CXCL14, CLEC18A, CXCL16, CTGF, EFEMP1, DMBT1, PLAU, MPZ, LIPH, C1RL, LIPG, ENPP2, LEPR, CAR12, REG1, PRSS2, CHGB, CUBN, CPA2, CPA1, TIMD2, UNC5A, SLC34A1, IL1R2, FST, IGFBP2, CTRB1, ADIPOQ, CEL, ATP1B1, RNASE1, MR1, REN1, SFRP4, AZGP1, MAG, OBSCN, CLPS, SPINT1, TFR2, SFRP5, DPEP1, FETUB, CHIL3, ALPK3, ADAM8, LY6A, LY6E, ABCG2, CFD, CHRNA1, A, CPB2, CHRNA3, KLK1, COX17, PDGFB, TACST…	850	2510	18012	1.35924	0.0675581	0.017494	0.0174654
Annotation Cluster 3	Enrichment Score: 7.867825159478403
Category	Term	Count	%	PValue	Genes	List Total	Pop Hits	Pop Total	Fold Enrichment	Bonferroni	Benjamini	FDR
COG_ONTOLOGY	Secondary metabolites biosynthesis, transport, and catabolism	29	2.94715	1.12207e-15	CYP3A11, CYP3A59, CYP7A1, CYP3A16, CYP17A1, CYP2B9, CYP27B1, CYP2D9, CYP11A1, AMDHD1, CYP2A12, CYP2C70, CYP4A31, CYP4A10, CYP4A32, CYP4A14, CYP3A25, F5, CYP2D26, CYP2C69, CYP24A1, CYP2A5, CYP2C44, CYP2A4, CYP2J13, CYP11B2, CYP11B1, CYP2C40, CYP2E1	89	117	2126	5.92087	2.44249e-14	2.46856e-14	2.46856e-14
UP_KEYWORDS	Oxidoreductase	72	7.31707	1.49004e-14	DMGDH, KDM5D, SRXN1, GLDC, CYP3A11, CPOX, CYP3A59, CYP3A16, CMAH, AKR1B8, AKR1B7, CYP2D9, ACADL, SCD2, FDXR, PHGDH, UTY, SCD1, CYP2C70, ACAD11, FADS1, ACAD12, PHYH, HSDL2, HGD, CYP4A10, DHDH, SORD, CYP4A14, CYP2D26, CYP2A5, CYP2A4, CYP2J13, CYP2C44, BDH1, EHHADH, DPYD, CYP2C40, CYP2E1, HPD, MAOB, CYP7A1, CYP17A1, CYP2B9, ENOX2, PRDX3, HSD11B1, CYP27B1, LDHB, LDHA, CYP11A1, CYP2A12, RDH11, PRDX1, …	923	639	22680	2.76868	5.87641e-12	2.94284e-12	2.45112e-12
INTERPRO	IPR017972:Cytochrome P450, conserved site	27	2.7439	2.84369e-14	CYP3A11, CYP3A59, CYP7A1, CYP3A16, CYP17A1, CYP2B9, CYP27B1, CYP2D9, CYP11A1, CYP2A12, CYP2C70, CYP4A31, CYP4A10, CYP4A32, CYP4A14, CYP3A25, CYP2D26, CYP2C69, CYP24A1, CYP2A5, CYP2C44, CYP2A4, CYP2J13, CYP11B2, CYP11B1, CYP2C40, CYP2E1	893	96	20594	6.48607	4.46221e-11	4.46459e-11	4.44752e-11
UP_KEYWORDS	Monooxygenase	30	3.04878	8.64882e-14	CYP3A11, CYP3A59, CYP7A1, CYP3A16, CYP17A1, CYP2B9, CYP27B1, CYP2D9, CYP11A1, CYP2A12, CYP2C70, CYP4A31, CYP4A10, CYP4A32, FMO2, CYP4A14, CYP3A25, FMO5, CYP2D26, CYP2C69, CYP24A1, CYP2A5, CYP2C44, CYP2A4, CYP2J13, CYP11B2, CYP11B1, PAH, CYP2C40, CYP2E1	923	133	22680	5.54257	3.41621e-11	8.54071e-12	7.11365e-12
INTERPRO	IPR001128:Cytochrome P450	27	2.7439	2.24539e-13	CYP3A11, CYP3A59, CYP7A1, CYP3A16, CYP17A1, CYP2B9, CYP27B1, CYP2D9, CYP11A1, CYP2A12, CYP2C70, CYP4A31, CYP4A10, CYP4A32, CYP4A14, CYP3A25, CYP2D26, CYP2C69, CYP24A1, CYP2A5, CYP2C44, CYP2A4, CYP2J13, CYP11B2, CYP11B1, CYP2C40, CYP2E1	893	104	20594	5.98714	3.52445e-10	1.76263e-10	1.75589e-10
UP_KEYWORDS	Heme	31	3.15041	1.22151e-11	CYP3A11, CYP3A59, CYP7A1, CYP3A16, CYP17A1, CYP2B9, CYP27B1, CYP2D9, CYP11A1, CYP2A12, MB, HMOX1, CYC1, CYP2C70, NOS3, CYP4A31, CYP4A10, CYP4A32, CYP4A14, CYP3A25, CYP2D26, CYP2C69, CYP24A1, CYP2A5, CYP2C44, CYP2A4, CYP2J13, CYP11B2, CYP11B1, CYP2C40, CYP2E1	923	171	22680	4.45458	4.82497e-09	6.0312e-10	5.02346e-10
UP_SEQ_FEATURE	metal ion-binding site:Iron (heme axial ligand)	27	2.7439	1.43693e-11	CYP3A11, CYP3A59, CYP7A1, CYP3A16, CYP17A1, CYP2B9, CYP27B1, CYP2D9, CYP11A1, CYP2A12, HMOX1, CYC1, CYP2C70, NOS3, CYP4A31, CYP4A10, CYP4A32, CYP4A14, CYP3A25, CYP2D26, CYP2C69, CYP24A1, CYP2A5, CYP2A4, CYP11B2, CYP2C40, CYP2E1	850	114	18012	5.01882	3.52047e-08	3.52192e-08	3.51617e-08
GOTERM_MF_DIRECT	GO:0020037~heme binding	33	3.35366	2.85619e-11	CYP3A11, CYP3A59, CYP7A1, CYP3A16, CYP17A1, CYP2B9, CYP27B1, CYP2D9, CYP11A1, CYP2A12, MB, PRDX1, HMOX1, CYC1, CYP2C70, NOS3, CYP4A31, CYP4A10, CYP4A32, CYP4A14, CYP3A25, CYP2D26, CYP2C69, CYP24A1, CYP2A5, CYP2C44, CYP2A4, CYP2J13, CYP11B2, CYP11B1, CYP2C40, CYP2E1, HRG	817	175	17446	4.0267	2.89904e-08	2.89903e-08	2.81049e-08
UP_KEYWORDS	Iron	46	4.6748	9.0299e-11	KDM5D, CYP3A11, TRF, CYP3A59, CYP7A1, CYP3A16, CMAH, CYP17A1, CYP2B9, CYP27B1, CYP2D9, FTL1, CYP11A1, AMDHD1, CYP2A12, MB, SCD2, HMOX1, CYC1, UTY, SCD1, CYP2C70, XDH, PHYH, HGD, NOS3, CYP4A31, CYP4A10, CYP4A32, CYP4A14, CYP3A25, CYP2D26, CYP2C69, CYP24A1, CYP2A5, CYP2C44, CYP2A4, CYP2J13, CYP11B2, CYP11B1, PAH, DPYD, FDX1, CYP2C40, CYP2E1, HPD	923	375	22680	3.01417	3.56681e-08	3.56681e-09	2.97084e-09
GOTERM_MF_DIRECT	GO:0005506~iron ion binding	35	3.55691	2.81247e-10	CYP3A11, CYP3A59, CYP7A1, CYP3A16, CYP17A1, CYP2B9, CYP27B1, CYP2D9, FTL1, CYP11A1, CYP2A12, SCD2, SCD1, CYP2C70, XDH, NOS3, CYP4A31, CYP4A10, CYP4A32, CYP4A14, CYP3A25, CYP2D26, CYP2C69, CYP24A1, CYP2A5, CYP2C44, CYP2A4, CYP2J13, CYP11B2, CYP11B1, PAH, DPYD, FDX1, CYP2C40, CYP2E1	817	212	17446	3.52538	2.85466e-07	1.42733e-07	1.38374e-07
GOTERM_BP_DIRECT	GO:0055114~oxidation-reduction process	70	7.11382	4.41587e-10	DMGDH, KDM5D, SRXN1, GLDC, CYP3A11, CPOX, CYP3A59, CYP3A16, CMAH, AKR1B8, AKR1B7, CYP2D9, ACADL, SCD2, FDXR, PHGDH, UTY, SCD1, CYP2C70, ACAD11, FADS1, PHYH, HSDL2, HGD, CYP4A10, DHDH, SORD, CYP4A14, NDUFC1, CYP2D26, BDH1, EHHADH, DPYD, FDX1, CYP2C40, CYP2E1, RDH1, HPD, MAOB, HIGD1A, CYP7A1, CYP17A1, CYP2B9, ENOX2, PRDX3, HSD11B1, CYP27B1, LDHB, LDHA, CYP11A1, CYP2A12, RDH11, PRDX1, HMOX1, CYC1, X…	834	676	18082	2.24508	1.43163e-06	3.57907e-07	3.54815e-07
INTERPRO	IPR002401:Cytochrome P450, E-class, group I	20	2.03252	1.91491e-09	CYP4A31, CYP4A10, CYP4A32, CYP4A14, CYP17A1, CYP2D26, CYP2B9, CYP2C69, CYP27B1, CYP2D9, CYP24A1, CYP2A5, CYP2J13, CYP2C44, CYP2A4, CYP11A1, CYP2A12, CYP2C40, CYP2E1, CYP2C70	893	83	20594	5.55701	3.0064e-06	1.00214e-06	9.98307e-07
GOTERM_MF_DIRECT	GO:0008392~arachidonic acid epoxygenase activity	15	1.52439	1.73649e-08	CYP4A31, CYP4A10, CYP4A32, CYP2D26, CYP2B9, CYP2C69, CYP2D9, CYP2A5, CYP2J13, CYP2C44, CYP2A4, CYP2A12, CYP2C40, CYP2E1, CYP2C70	817	47	17446	6.81502	1.76252e-05	4.87459e-06	4.72571e-06
UP_KEYWORDS	Microsome	23	2.3374	1.75976e-08	CYP4A10, EPHX1, CYP3A11, FMO2, CYP4A14, CYP3A25, CYP7A1, FMO5, CYP3A16, CYP2D26, CYP2B9, CYP2D9, CYP2A5, CYP2A4, OAS2, CYP2A12, CYP2C40, SCD2, HMOX1, CYP2E1, SCD1, CYP2C70, UGT1A2	923	132	22680	4.28149	6.95103e-06	4.96504e-07	4.13544e-07
GOTERM_MF_DIRECT	GO:0004497~monooxygenase activity	22	2.23577	2.36436e-08	CYP4A10, CYP3A11, FMO2, CYP4A14, CYP3A25, CYP7A1, FMO5, CYP3A16, CYP17A1, CYP2D26, CYP2B9, CYP27B1, CYP2D9, CYP24A1, CYP2C44, CYP11A1, CYP11B2, CYP2A12, PAH, CYP2C40, CYP2E1, CYP2C70	817	108	17446	4.34983	2.39979e-05	4.87459e-06	4.72571e-06
GOTERM_MF_DIRECT	GO:0016705~oxidoreductase activity, acting on paired donors, with incorporation or reduction of molecular oxygen	21	2.13415	2.58575e-08	CYP4A10, CYP3A11, CYP4A14, CYP3A25, CYP7A1, CYP3A16, CYP17A1, CYP2D26, CYP2B9, CYP27B1, CYP2D9, CYP24A1, CYP2A5, CYP2J13, CYP2C44, CYP11A1, CYP11B2, CYP2A12, CYP2C40, CYP2E1, CYP2C70	817	99	17446	4.52958	2.6245e-05	4.87459e-06	4.72571e-06
GOTERM_MF_DIRECT	GO:0016491~oxidoreductase activity	61	6.19919	2.88153e-08	DMGDH, KDM5D, SRXN1, GLDC, CYP3A11, CPOX, CYP3A16, CMAH, AKR1B8, AKR1B7, CYP2D9, ACADL, SCD2, FDXR, PHGDH, UTY, SCD1, CYP2C70, ACAD11, FADS1, PHYH, HSDL2, HGD, CYP4A10, DHDH, SORD, CYP4A14, CYP2D26, BDH1, EHHADH, DPYD, CYP2C40, CYP2E1, HPD, MAOB, CYP7A1, CYP17A1, CYP2B9, ENOX2, PRDX3, HSD11B1, CYP27B1, LDHB, LDHA, CYP11A1, CYP2A12, RDH11, PRDX1, HMOX1, XDH, NQO1, NOS3, FMO2, CYP3A25, FMO5, CYP24A…	817	604	17446	2.15659	2.92471e-05	4.87459e-06	4.72571e-06
GOTERM_CC_DIRECT	GO:0031090~organelle membrane	20	2.03252	3.4514e-08	CYP4A10, EPHX1, CYP3A11, FMO2, CYP4A14, CYP3A25, CYP7A1, FMO5, CYP3A16, CYP2D26, CYP2B9, CYP2D9, MAP1LC3A, CYP2A5, CYP2A4, CYP2A12, CYP2C40, SCD2, SCD1, CYP2C70	891	94	19662	4.69518	1.80507e-05	2.25635e-06	2.09673e-06
KEGG_PATHWAY	mmu00140:Steroid hormone biosynthesis	19	1.93089	1.49123e-06	UGT2B34, UGT2B35, CYP3A11, CYP3A25, CYP7A1, CYP3A16, CYP17A1, CYP2D26, CYP2B9, HSD11B1, CYP2D9, CYP2C44, CYP11A1, CYP11B2, CYP11B1, CYP2C40, CYP2E1, CYP2C70, UGT1A2	441	87	7691	3.80872	0.000363793	8.47227e-05	7.4306e-05
GOTERM_MF_DIRECT	GO:0016712~oxidoreductase activity, acting on paired donors, with incorporation or reduction of molecular oxygen, reduced flavin or flavoprotein as one donor, and incorporation of one atom of oxygen	12	1.21951	2.47539e-06	CYP2B9, CYP2D9, CYP2A5, CYP2J13, CYP2C44, CYP2A12, CYP3A11, CYP2E1, CYP3A25, CYP3A59, CYP3A16, CYP2D26	817	42	17446	6.10107	0.00250937	0.000314065	0.000304472
GOTERM_MF_DIRECT	GO:0070330~aromatase activity	11	1.11789	3.97607e-06	CYP2B9, CYP2D9, CYP2A5, CYP2A4, CYP2A12, CYP3A11, CYP2C40, CYP3A25, CYP2C70, CYP3A16, CYP2D26	817	36	17446	6.52475	0.00402759	0.000448412	0.000434717
KEGG_PATHWAY	mmu00830:Retinol metabolism	18	1.82927	9.14226e-06	UGT2B34, UGT2B35, CYP4A31, CYP4A10, CYP4A32, CYP3A11, CYP4A14, CYP3A25, CYP3A16, CYP2B9, CYP2A5, CYP2C44, CYP2A4, RDH11, CYP2A12, CYP2C40, CYP2C70, UGT1A2	441	89	7691	3.52717	0.00222824	0.000318673	0.000279492
GOTERM_MF_DIRECT	GO:0008395~steroid hydroxylase activity	12	1.21951	3.31314e-05	CYP2B9, CYP2C69, CYP2D9, CYP2A5, CYP2J13, CYP2C44, CYP2A4, CYP2A12, CYP2C40, CYP2E1, CYP2C70, CYP2D26	817	54	17446	4.74527	0.0330698	0.00280237	0.00271678
GOTERM_BP_DIRECT	GO:0019373~epoxygenase P450 pathway	9	0.914634	4.64499e-05	CYP2B9, CYP2C69, CYP2A5, CYP2C44, CYP2A4, CYP2A12, CYP2C40, CYP2E1, CYP2C70	834	30	18082	6.50432	0.139803	0.0100394	0.00995267
INTERPRO	IPR008067:Cytochrome P450, E-class, group I, CYP2A-like	4	0.406504	0.00248629	CYP2A5, CYP2C44, CYP2A4, CYP2A12	893	7	20594	13.1781	0.979926	0.300268	0.29912
KEGG_PATHWAY	mmu00590:Arachidonic acid metabolism	13	1.32114	0.00452335	CYP4A31, EPHX2, CYP4A10, CYP4A32, CYP4A14, PLA2G5, CYP2B9, CYP2J13, CYP2C44, CYP2C40, CYP2E1, CYP2C70, GGT1	441	89	7691	2.5474	0.669186	0.0424499	0.0372306
KEGG_PATHWAY	mmu04750:Inflammatory mediator regulation of TRP channels	11	1.11789	0.183846	ASIC4, CYP2J13, CYP2C44, CYP4A31, CYP4A10, CYP4A32, CAMK2A, CYP2C40, F2RL1, CYP4A14, CYP2C70	441	126	7691	1.52253	1	0.71204	0.624494
KEGG_PATHWAY	mmu04726:Serotonergic synapse	8	0.813008	0.636882	CYP2D9, MAOB, CYP2J13, CYP2C44, CYP2C40, CACNA1S, CYP2C70, CYP2D26	441	132	7691	1.05696	1	1	0.880658
Annotation Cluster 4	Enrichment Score: 5.317685537939011
Category	Term	Count	%	PValue	Genes	List Total	Pop Hits	Pop Total	Fold Enrichment	Bonferroni	Benjamini	FDR
UP_KEYWORDS	Sodium transport	21	2.13415	2.73979e-08	SLC23A2, SLC12A3, SLC24A3, SLC34A1, SLC12A1, ATP1A4, SLC5A12, ATP1A2, SLC5A1, ATP1B1, SCNN1G, SLC5A8, SCN10A, ASIC4, SLC9A7, FXYD2, SCNN1B, SCN7A, SLC17A1, SLC17A2, SCN2B	923	113	22680	4.56649	1.08221e-05	7.21479e-07	6.00928e-07
UP_KEYWORDS	Sodium	21	2.13415	7.78163e-08	SLC23A2, SLC12A3, SLC24A3, SLC34A1, SLC12A1, ATP1A4, SLC5A12, ATP1A2, SLC5A1, ATP1B1, SCNN1G, SLC5A8, SCN10A, ASIC4, SLC9A7, FXYD2, SCNN1B, SCN7A, SLC17A1, SLC17A2, SCN2B	923	120	22680	4.30011	3.0737e-05	1.92109e-06	1.6001e-06
GOTERM_BP_DIRECT	GO:0006814~sodium ion transport	21	2.13415	9.53782e-07	SLC23A2, SLC12A3, SLC24A3, SLC34A1, SLC12A1, ATP1A4, SLC5A12, CPOX, ATP1A2, SLC5A1, ATP1B1, SCNN1G, SLC5A8, SCN10A, ASIC4, SLC9A7, FXYD2, SCNN1B, SLC17A1, SLC17A2, SCN2B	834	124	18082	3.67179	0.00308739	0.000309216	0.000306545
UP_KEYWORDS	Symport	14	1.42276	0.000576061	SLC23A2, SLC12A3, SLC25A3, SLC6A18, SLC24A3, SLC34A1, SLC12A1, SLC16A12, SLC5A12, SLC5A1, SLC5A8, SLC17A1, SLC16A3, SLC17A2	923	111	22680	3.09918	0.203565	0.0056886	0.0047381
GOTERM_MF_DIRECT	GO:0015293~symporter activity	14	1.42276	0.00220225	SLC23A2, SLC12A3, SLC25A3, SLC6A18, SLC24A3, SLC34A1, SLC12A1, SLC16A12, SLC5A12, SLC5A1, SLC5A8, SLC17A1, SLC16A3, SLC17A2	817	112	17446	2.66922	0.893301	0.084361	0.0817845
Annotation Cluster 5	Enrichment Score: 5.190579111114213
Category	Term	Count	%	PValue	Genes	List Total	Pop Hits	Pop Total	Fold Enrichment	Bonferroni	Benjamini	FDR
GOTERM_BP_DIRECT	GO:0008203~cholesterol metabolic process	19	1.93089	1.00771e-07	CUBN, SREBF1, FDPS, CELA3B, MTTP, APOC3, PCSK9, APOA4, PCTP, CYP7A1, STAR, CYP11A1, CYP11B2, CYP11B1, FDX1, FDXR, LEPR, DHCR7, APOB	834	89	18082	4.62854	0.000326647	5.44501e-05	5.39798e-05
GOTERM_BP_DIRECT	GO:0008202~steroid metabolic process	18	1.82927	2.25286e-07	CUBN, SREBF1, FDPS, G6PC, MTTP, PCSK9, CYP7A1, CYP17A1, HSD11B1, CYP11A1, FDX1, FDXR, DHCR7, CYP2E1, APOB, SLC37A4, RDH1, SULT2A1	834	84	18082	4.64594	0.000730111	0.00010434	0.000103439
UP_KEYWORDS	Steroid metabolism	13	1.32114	4.07745e-05	CUBN, SREBF1, FDPS, MTTP, PCSK9, CYP7A1, HSD11B1, CYP11A1, FDX1, FDXR, DHCR7, APOB, SULT2A1	923	74	22680	4.31671	0.0159773	0.000555377	0.00046258
UP_KEYWORDS	Cholesterol metabolism	11	1.11789	6.50694e-05	CUBN, SREBF1, FDPS, CYP11A1, MTTP, FDX1, FDXR, PCSK9, DHCR7, APOB, CYP7A1	923	55	22680	4.91441	0.0253757	0.000856747	0.000713594
UP_KEYWORDS	Sterol metabolism	11	1.11789	0.000185041	CUBN, SREBF1, FDPS, CYP11A1, MTTP, FDX1, FDXR, PCSK9, DHCR7, APOB, CYP7A1	923	62	22680	4.35956	0.0704902	0.00208832	0.00173938
Annotation Cluster 6	Enrichment Score: 5.051107963186419
Category	Term	Count	%	PValue	Genes	List Total	Pop Hits	Pop Total	Fold Enrichment	Bonferroni	Benjamini	FDR
UP_KEYWORDS	Hydrolase	118	11.9919	1.82025e-09	EIF4A1, PRSS1, ATP8A2, GDE1, PLAU, LIPH, CAPN5, C1RL, DHX58, LIPG, ENPP2, NUDT18, GGT1, PRSS3, PRSS2, CPA2, CPA1, G6PC, IAH1, ADPRHL1, CTRB1, CEL, ACYP1, RNASE1, REN1, KATNAL1, ACOT1, DPEP1, CHIL3, ADAM8, TRY10, PLPP2, CFTR, ACOT3, CFD, CELA3B, CPB2, CPB1, KLK1, ABCB4, PLA2G5, PLCXD2, ADAMTS16, AMDHD1, ARSJ, ESD, AFMID, KL, NAPSA, ST14, EPHX2, EPHX1, EDEM2, CELA1, IIGP1, KY, VNN1, CTRL, VNN3, CPE…	923	1646	22680	1.76154	7.18998e-07	5.53076e-08	4.60663e-08
GOTERM_BP_DIRECT	GO:0007586~digestion	13	1.32114	1.22442e-08	PNLIPRP2, PRSS1, CTRB1, CCKAR, CLPS, NPY, TRY10, GM5771, PRSS3, 2210010C04RIK, PRSS2, TRY5, TRY4	834	33	18082	8.54102	3.96948e-05	7.93912e-06	7.87055e-06
UP_KEYWORDS	Serine protease	25	2.54065	1.51995e-07	CFD, PCSK1, CELA3B, PRSS1, KLK1, PCSK9, TMPRSS2, PLG, PCSK6, PLAU, C1RL, GM5771, PRSS3, TRY5, 2210010C04RIK, PRSS2, CORIN, TRY4, ST14, CELA2A, CTRB1, CELA1, PRSS12, CTRL, TRY10	923	173	22680	3.55087	6.00364e-05	3.33546e-06	2.77814e-06
UP_KEYWORDS	Zymogen	27	2.7439	6.06502e-07	CFD, PCSK1, CELA3B, CPB2, KLK1, PCSK9, TMPRSS2, PLG, ADAMTS16, PSMB5, PLAU, GGT1, CTSE, PRSS2, CORIN, CPA2, CPA1, CELA2A, NAPSA, CTRB1, CELA1, MMP8, ADAMTS20, F5, REN1, MEP1A, CPE	923	213	22680	3.11477	0.00023954	1.19784e-05	9.97696e-06
UP_KEYWORDS	Protease	48	4.87805	9.68985e-07	CFD, USP13, PCSK1, CELA3B, CPB2, PRSS1, CPB1, KLK1, PCSK9, TMPRSS2, PLG, PCSK6, USP18, ADAMTS16, PSMB5, PLAU, C1RL, CAPN5, FAM63A, GGT1, CTSE, GM5771, PRSS3, TRY5, 2210010C04RIK, PRSS2, CORIN, TRY4, CPA2, CPA1, ST14, CELA2A, NAPSA, CTRB1, CELA1, JOSD2, MMP8, SENP2, PRSS12, KY, ADAMTS20, REN1, CTRL, MEP1A, CPE, DPEP1, ADAM8, TRY10	923	542	22680	2.17612	0.000382676	1.82261e-05	1.51808e-05
INTERPRO	IPR001254:Peptidase S1	22	2.23577	5.92233e-06	CFD, ST14, CELA2A, PRSS1, CELA3B, KLK1, CTRB1, TMPRSS2, CELA1, PLG, PRSS12, CTRL, PLAU, C1RL, TRY10, GM5771, PRSS3, 2210010C04RIK, PRSS2, TRY5, CORIN, TRY4	893	160	20594	3.17097	0.00925499	0.00232451	0.00231563
GOTERM_MF_DIRECT	GO:0004252~serine-type endopeptidase activity	27	2.7439	6.90178e-06	CFD, PCSK1, CELA3B, PRSS1, KLK1, PCSK9, TMPRSS2, PLG, PCSK6, PLAU, C1RL, GM5771, PRSS3, TRY5, 2210010C04RIK, PRSS2, CORIN, TRY4, ST14, CELA2A, CTRB1, CELA1, MMP8, PRSS12, F5, CTRL, TRY10	817	212	17446	2.71958	0.00698085	0.00070053	0.000679135
SMART	SM00020:Tryp_SPc	22	2.23577	8.04475e-06	CFD, ST14, CELA2A, PRSS1, CELA3B, KLK1, CTRB1, TMPRSS2, CELA1, PLG, PRSS12, CTRL, PLAU, C1RL, TRY10, GM5771, PRSS3, 2210010C04RIK, PRSS2, TRY5, CORIN, TRY4	471	158	10425	3.08192	0.00233027	0.00233298	0.00233298
INTERPRO	IPR009003:Trypsin-like cysteine/serine peptidase domain	22	2.23577	1.27415e-05	CFD, ST14, CELA2A, PRSS1, CELA3B, KLK1, CTRB1, TMPRSS2, CELA1, PLG, PRSS12, CTRL, PLAU, C1RL, TRY10, GM5771, PRSS3, 2210010C04RIK, PRSS2, TRY5, CORIN, TRY4	893	168	20594	3.01997	0.0198055	0.00400083	0.00398554
INTERPRO	IPR018114:Peptidase S1, trypsin family, active site	19	1.93089	2.65483e-05	CFD, ST14, CELA2A, PRSS1, CELA3B, KLK1, CTRB1, TMPRSS2, CELA1, PLG, PRSS12, CTRL, TRY10, GM5771, PRSS3, 2210010C04RIK, PRSS2, TRY5, TRY4	893	137	20594	3.19832	0.0408246	0.00664728	0.00662187
INTERPRO	IPR001314:Peptidase S1A, chymotrypsin-type	20	2.03252	2.96375e-05	CFD, CELA2A, PRSS1, CELA3B, KLK1, CTRB1, TMPRSS2, CELA1, PLG, PRSS12, CTRL, PLAU, C1RL, TRY10, GM5771, PRSS3, 2210010C04RIK, PRSS2, TRY5, TRY4	893	151	20594	3.05452	0.0454656	0.00664728	0.00662187
GOTERM_BP_DIRECT	GO:0006508~proteolysis	50	5.0813	3.5355e-05	PCSK1, PRSS1, TINAGL1, PCSK9, SCRN1, PLAU, C1RL, CAPN5, GGT1, GM5771, PRSS3, CTSE, 2210010C04RIK, PRSS2, CPA2, CPA1, CELA2A, CTRB1, JOSD2, SENP2, MMP8, PRSS12, ADAMTS20, REN1, MEP1A, DPEP1, ADAM8, TRY10, CFD, USP13, CELA3B, CPB2, CPB1, KLK1, TMPRSS2, PLG, USP18, ADAMTS16, TMEM27, PSMB5, FAM63A, TRY5, CORIN, TRY4, NAPSA, ST14, CELA1, KY, CTRL, CPE	834	582	18082	1.86263	0.108298	0.00818721	0.0081165
UP_SEQ_FEATURE	active site:Charge relay system	25	2.54065	3.79224e-05	PNLIPRP1, CFD, PNLIPRP2, ACHE, PCSK1, KLK1, PCSK9, TMPRSS2, PLG, ABHD17C, PLAU, LIPH, C1RL, LIPG, ESD, PRSS2, CORIN, ST14, CELA2A, CTRB1, CEL, PRSS12, ACOT1, NOTUM, ACOT3	850	205	18012	2.58422	0.088726	0.0185896	0.0185592
GOTERM_MF_DIRECT	GO:0008233~peptidase activity	40	4.06504	0.00224557	CFD, USP13, PCSK1, CELA3B, CPB2, KLK1, PCSK9, TMPRSS2, PLG, USP18, ADAMTS16, ADAMTSL1, PSMB5, PLAU, C1RL, CAPN5, FAM63A, GGT1, CTSE, PRSS2, CORIN, CPA2, CPA1, ST14, CELA2A, NAPSA, CTRB1, CELA1, JOSD2, MMP8, SENP2, PRSS12, KY, ADAMTS20, REN1, CTRL, MEP1A, CPE, DPEP1, ADAM8	817	516	17446	1.65533	0.897902	0.084361	0.0817845
GOTERM_MF_DIRECT	GO:0008236~serine-type peptidase activity	17	1.72764	0.00411745	CFD, PCSK1, ST14, CELA2A, CELA3B, KLK1, CTRB1, TMPRSS2, PCSK9, CELA1, PLG, PRSS12, CTRL, PLAU, C1RL, PRSS2, CORIN	817	163	17446	2.22708	0.984821	0.122918	0.119164
UP_SEQ_FEATURE	domain:Peptidase S1	12	1.21951	0.018701	CFD, ST14, CELA2A, KLK1, PLAU, C1RL, CTRB1, TMPRSS2, PLG, PRSS12, PRSS2, CORIN	850	114	18012	2.23059	1	1	0.998776
Annotation Cluster 7	Enrichment Score: 4.791236816827015
Category	Term	Count	%	PValue	Genes	List Total	Pop Hits	Pop Total	Fold Enrichment	Bonferroni	Benjamini	FDR
GOTERM_CC_DIRECT	GO:0005783~endoplasmic reticulum	98	9.95935	1.50045e-06	KCNG3, UBXN2B, CYP3A11, CIB1, CYP3A16, CMAH, CYP2D9, TMEM147, CREB3L3, CREB3L1, CYP2C70, FADS1, PDIA2, CUBN, G6PC, ADIPOQ, MR1, KLHL41, CYP2D26, CLDN8, MAL, CHIL3, CYP2E1, HPD, SLC27A2, SLC27A4, GRIA2, SAR1B, MTTP, CLCNKA, CYP2B9, HSD11B1, SDCBP, RDH11, HMOX1, PROM1, APOB, DMPK, EPHX1, EDEM2, CYP3A25, A1CF, IIGP1, SELM, ALB, CSPG5, DHCR7, REEP6, FGFR4, CD320, TENM2, MCTP1, FKBP14, PCSK9, AATK, AT…	891	1323	19662	1.63462	0.000784427	7.13395e-05	6.62926e-05
UP_KEYWORDS	Endoplasmic reticulum	71	7.21545	6.24846e-06	TENM2, UBXN2B, FKBP14, CYP3A11, PCSK9, ATP2A1, CYP3A16, JPH1, CMAH, CYP2D9, TMEM147, CREB3L3, CREB3L1, SCD2, TMED1, SCD1, CYP2C70, FADS1, SREBF1, PDIA2, JAGN1, G6PC, ELOVL2, CYP4A10, CYP4A14, MR1, TMEM174, KLHL41, CYP2D26, MRAP, CREB3, CYP2A5, CYP2A4, OAS2, CYP2C40, CHIL3, CYP2E1, SLC27A2, SLC27A4, GRIA2, SAR1B, KCNA1, MTTP, FITM1, CYP7A1, CYP2B9, HSD11B1, SDCBP, CYP2A12, RDH11, HMOX1, TMEM208, U…	923	997	22680	1.74986	0.00246511	9.87257e-05	8.22297e-05
GOTERM_CC_DIRECT	GO:0005789~endoplasmic reticulum membrane	53	5.38618	0.000451123	FKBP14, CYP3A11, ATP2A1, CYP3A16, JPH1, CYP2D9, TMEM147, CREB3L3, NAT8F1, SCD2, TMED1, SCD1, CYP2C70, FADS1, SREBF1, JAGN1, ELOVL2, CYP4A10, CYP4A14, TMEM174, KLHL41, CYP2D26, MRAP, CREB3, CYP2A5, CYP2A4, CYP2C40, GM4951, HPD, SLC27A2, SLC27A4, GRIA2, SAR1B, FITM1, CYP7A1, CYP2B9, HSD11B1, SDCBP, CYP2A12, RDH11, HMOX1, TMEM208, LRRC8E, PEX16, DMPK, EPHX1, FMO2, CYP3A25, FMO5, IIGP1, CSPG5, REEP6,…	891	710	19662	1.64728	0.210212	0.0107244	0.00996573
Annotation Cluster 8	Enrichment Score: 3.576708029576322
Category	Term	Count	%	PValue	Genes	List Total	Pop Hits	Pop Total	Fold Enrichment	Bonferroni	Benjamini	FDR
UP_KEYWORDS	Peroxisome	18	1.82927	1.45267e-06	PEX16, ABCD2, PHYH, HSDL2, PEX19, EPHX2, ACAA1B, CROT, SLC25A17, DAO, EHHADH, PXMP2, ACAD11, AGXT, XDH, CRAT, SLC27A2, ACOT3	923	107	22680	4.13362	0.000573642	2.49481e-05	2.07795e-05
GOTERM_CC_DIRECT	GO:0005777~peroxisome	19	1.93089	2.55943e-05	PEX16, FDPS, ABCD2, PHYH, HSDL2, PEX19, EPHX2, ACAA1B, CROT, SLC25A17, DAO, EHHADH, PXMP2, ACAD11, AGXT, XDH, CRAT, SLC27A2, ACOT3	891	131	19662	3.20061	0.0132968	0.000892387	0.000829254
KEGG_PATHWAY	mmu04146:Peroxisome	16	1.62602	6.03998e-05	PEX16, ABCD2, PHYH, PEX19, EPHX2, ACAA1B, CROT, SLC25A17, DAO, EHHADH, PRDX1, PXMP2, AGXT, XDH, CRAT, SLC27A2	441	83	7691	3.36191	0.0146299	0.0016375	0.00143617
UP_SEQ_FEATURE	short sequence motif:Microbody targeting signal	7	0.711382	0.0182903	DAO, EHHADH, EPHX2, CROT, AGXT, CRAT, ACOT3	850	45	18012	3.29631	1	1	0.998776
GOTERM_CC_DIRECT	GO:0005778~peroxisomal membrane	7	0.711382	0.0318341	PEX16, ABCD2, PEX19, DAO, SLC25A17, PXMP2, SLC27A2	891	53	19662	2.91455	1	0.298283	0.277181
Annotation Cluster 9	Enrichment Score: 3.4322662255060457
Category	Term	Count	%	PValue	Genes	List Total	Pop Hits	Pop Total	Fold Enrichment	Bonferroni	Benjamini	FDR
GOTERM_BP_DIRECT	GO:0006547~histidine metabolic process	5	0.50813	2.15449e-05	HAL, UROC1, AMDHD1, HDC, FTCD	834	5	18082	21.6811	0.0674656	0.0058207	0.00577043
UP_KEYWORDS	Histidine metabolism	4	0.406504	0.000259754	HAL, UROC1, AMDHD1, FTCD	923	4	22680	24.572	0.0975266	0.00270007	0.00224892
GOTERM_BP_DIRECT	GO:0006548~histidine catabolic process	4	0.406504	0.000376309	HAL, UROC1, HDC, FTCD	834	4	18082	21.6811	0.704836	0.0487998	0.0483783
GOTERM_BP_DIRECT	GO:0019556~histidine catabolic process to glutamate and formamide	4	0.406504	0.000376309	HAL, UROC1, AMDHD1, FTCD	834	4	18082	21.6811	0.704836	0.0487998	0.0483783
GOTERM_BP_DIRECT	GO:0019557~histidine catabolic process to glutamate and formate	4	0.406504	0.000376309	HAL, UROC1, AMDHD1, FTCD	834	4	18082	21.6811	0.704836	0.0487998	0.0483783
KEGG_PATHWAY	mmu00340:Histidine metabolism	6	0.609756	0.00854796	HAL, MAOB, UROC1, AMDHD1, HDC, FTCD	441	23	7691	4.54954	0.876889	0.0744894	0.0653309
Annotation Cluster 10	Enrichment Score: 3.3057969081317524
Category	Term	Count	%	PValue	Genes	List Total	Pop Hits	Pop Total	Fold Enrichment	Bonferroni	Benjamini	FDR
GOTERM_MF_DIRECT	GO:0016712~oxidoreductase activity, acting on paired donors, with incorporation or reduction of molecular oxygen, reduced flavin or flavoprotein as one donor, and incorporation of one atom of oxygen	12	1.21951	2.47539e-06	CYP2B9, CYP2D9, CYP2A5, CYP2J13, CYP2C44, CYP2A12, CYP3A11, CYP2E1, CYP3A25, CYP3A59, CYP3A16, CYP2D26	817	42	17446	6.10107	0.00250937	0.000314065	0.000304472
INTERPRO	IPR002402:Cytochrome P450, E-class, group II	5	0.50813	0.000903544	CYP4A31, CYP3A11, CYP3A25, CYP3A59, CYP3A16	893	11	20594	10.4825	0.758094	0.157618	0.157016
GOTERM_MF_DIRECT	GO:0050649~testosterone 6-beta-hydroxylase activity	4	0.406504	0.00478362	CYP3A11, CYP3A25, CYP3A59, CYP3A16	817	8	17446	10.6769	0.992304	0.130406	0.126423
INTERPRO	IPR008072:Cytochrome P450, E-class, CYP3A	4	0.406504	0.00559066	CYP3A11, CYP3A25, CYP3A59, CYP3A16	893	9	20594	10.2496	0.99985	0.39897	0.397445
Annotation Cluster 11	Enrichment Score: 3.226177971265598
Category	Term	Count	%	PValue	Genes	List Total	Pop Hits	Pop Total	Fold Enrichment	Bonferroni	Benjamini	FDR
UP_KEYWORDS	Ion channel	35	3.55691	1.07875e-06	RYR1, CHRNA1, GRIA2, CLIC5, KCNG3, CHRNA3, KCNC2, KCNA1, CLCNKB, CLCNKA, GRIK1, LRRC55, ASIC4, SCN7A, CACNA1S, CACNG1, KCNN3, TRPM5, KCNJ1, LRRC8E, MCOLN3, TRPC5, KCNJ10, KCNB2, KCNJ15, KCNJ16, CACNB1, ANO1, SCNN1G, SCN10A, SCNN1B, TRPV5, KCNK2, CFTR, SCN2B	923	336	22680	2.55959	0.000426015	1.93684e-05	1.61322e-05
UP_KEYWORDS	Voltage-gated channel	18	1.82927	3.83706e-05	CLIC5, KCNG3, KCNJ10, KCNC2, KCNA1, KCNB2, KCNJ15, CLCNKB, KCNJ16, CLCNKA, CACNB1, SCN10A, SCN7A, CACNA1S, CACNG1, TRPM5, KCNJ1, SCN2B	923	136	22680	3.25218	0.0150424	0.0005413	0.000450855
GOTERM_BP_DIRECT	GO:0034765~regulation of ion transmembrane transport	17	1.72764	0.000487341	CLIC5, KCNG3, KCNJ10, KCNC2, KCNA1, KCNB2, KCNJ15, CLCNKB, KCNJ16, CLCNKA, CACNB1, SCN10A, CACNA1S, CACNG1, TRPM5, KCNJ1, SCN2B	834	135	18082	2.73021	0.794096	0.0585171	0.0580117
GOTERM_MF_DIRECT	GO:0005244~voltage-gated ion channel activity	17	1.72764	0.000527721	CLIC5, KCNG3, KCNJ10, KCNC2, KCNA1, KCNB2, KCNJ15, CLCNKB, KCNJ16, CLCNKA, CACNB1, SCN10A, CACNA1S, CACNG1, TRPM5, KCNJ1, SCN2B	817	134	17446	2.70906	0.414786	0.0297576	0.0288487
GOTERM_MF_DIRECT	GO:0005216~ion channel activity	18	1.82927	0.00260356	CHRNA1, RYR1, GRIA2, KCNG3, CHRNA3, TRPC5, KCNC2, KCNA1, KCNB2, CLCNKB, CLCNKA, GRIK1, SCNN1G, SCN10A, FXYD2, TRPV5, CACNA1S, TRPM5	817	170	17446	2.26098	0.929069	0.0911244	0.0883413
UP_SEQ_FEATURE	short sequence motif:Selectivity filter	8	0.813008	0.0117494	KCNG3, KCNJ10, KCNC2, KCNB2, KCNA1, KCNJ15, KCNJ16, KCNJ1	850	53	18012	3.19858	1	1	0.998776
GOTERM_MF_DIRECT	GO:0005267~potassium channel activity	8	0.813008	0.0801703	KCNG3, KCNJ10, KCNC2, KCNB2, KCNA1, KCNJ15, TRPM5, KCNK2	817	80	17446	2.13537	1	0.84301	0.817263
Annotation Cluster 12	Enrichment Score: 3.0711857593235985
Category	Term	Count	%	PValue	Genes	List Total	Pop Hits	Pop Total	Fold Enrichment	Bonferroni	Benjamini	FDR
GOTERM_CC_DIRECT	GO:0016529~sarcoplasmic reticulum	11	1.11789	0.000248223	CACNB1, ART1, RYR1, JSRP1, DMPK, ATP2A1, CACNA1S, XDH, JPH1, KLHL41, TRDN	891	58	19662	4.18519	0.121761	0.00683268	0.00634929
UP_KEYWORDS	Sarcoplasmic reticulum	8	0.813008	0.000750675	ART1, RYR1, JSRP1, DMPK, ATP2A1, JPH1, KLHL41, TRDN	923	38	22680	5.17306	0.25668	0.00723211	0.00602371
GOTERM_CC_DIRECT	GO:0033017~sarcoplasmic reticulum membrane	7	0.711382	0.00328207	ART1, RYR1, JSRP1, DMPK, HRC, ATP2A1, KLHL41	891	33	19662	4.68095	0.820817	0.0490435	0.0455739
Annotation Cluster 13	Enrichment Score: 2.855519763299662
Category	Term	Count	%	PValue	Genes	List Total	Pop Hits	Pop Total	Fold Enrichment	Bonferroni	Benjamini	FDR
GOTERM_MF_DIRECT	GO:0005044~scavenger receptor activity	11	1.11789	6.14774e-05	SBSPON, MARCO, TINAGL1, DMBT1, CD5L, ENPP2, TMPRSS2, TINAG, PRSS12, CORIN, CXCL16	817	48	17446	4.89356	0.0604943	0.00479996	0.00465336
GOTERM_MF_DIRECT	GO:0030247~polysaccharide binding	5	0.50813	0.00428772	SBSPON, TINAGL1, ENPP2, TINAG, MBL1	817	15	17446	7.11791	0.987239	0.124344	0.120546
INTERPRO	IPR001212:Somatomedin B domain	4	0.406504	0.010292	SBSPON, TINAGL1, ENPP2, TINAG	893	11	20594	8.38603	1	0.52124	0.519248
Annotation Cluster 14	Enrichment Score: 2.8493522813710666
Category	Term	Count	%	PValue	Genes	List Total	Pop Hits	Pop Total	Fold Enrichment	Bonferroni	Benjamini	FDR
UP_KEYWORDS	Potassium transport	16	1.62602	2.80325e-05	KCNG3, KCNJ10, SLC24A3, KCNC2, KCNA1, KCNB2, SLC12A1, KCNJ15, ATP1A4, KCNJ16, ATP1A2, ATP1B1, SLC9A7, FXYD2, KCNK2, KCNJ1	923	107	22680	3.67432	0.0110119	0.000423119	0.00035242
UP_KEYWORDS	Potassium	17	1.72764	2.8922e-05	KCNG3, KCNJ10, SLC24A3, KCNC2, KCNA1, KCNB2, SLC12A1, KCNJ15, ATP1A4, KCNJ16, ATP1A2, ATP1B1, PKM, SLC9A7, FXYD2, KCNK2, KCNJ1	923	120	22680	3.48104	0.0113594	0.000423119	0.00035242
GOTERM_BP_DIRECT	GO:0006813~potassium ion transport	18	1.82927	7.35919e-05	KCNG3, KCNJ10, SLC24A3, KCNC2, KCNA1, KCNB2, SLC12A1, KCNJ15, ATP1A4, KCNJ16, CPOX, ATP1A2, ATP1B1, SLC9A7, FXYD2, KCNN3, KCNK2, KCNJ1	834	127	18082	3.07291	0.212265	0.0140344	0.0139132
GOTERM_BP_DIRECT	GO:0010107~potassium ion import	7	0.711382	0.000978217	KCNJ10, KCNJ15, ATP1A4, KCNJ16, ATP1A2, ATP1B1, KCNJ1	834	26	18082	5.83721	0.958119	0.0961024	0.0952724
KEGG_PATHWAY	mmu04971:Gastric acid secretion	12	1.21951	0.00241122	MYLK2, KCNJ10, CAMK2A, KCNJ15, ATP1A4, KCNJ16, ATP1A2, ATP1B1, KCNJ1, KCNK2, CFTR, MYLK	441	72	7691	2.90665	0.445144	0.0278927	0.0244633
UP_SEQ_FEATURE	short sequence motif:Selectivity filter	8	0.813008	0.0117494	KCNG3, KCNJ10, KCNC2, KCNB2, KCNA1, KCNJ15, KCNJ16, KCNJ1	850	53	18012	3.19858	1	1	0.998776
GOTERM_MF_DIRECT	GO:0005267~potassium channel activity	8	0.813008	0.0801703	KCNG3, KCNJ10, KCNC2, KCNB2, KCNA1, KCNJ15, TRPM5, KCNK2	817	80	17446	2.13537	1	0.84301	0.817263
GOTERM_BP_DIRECT	GO:0071805~potassium ion transmembrane transport	8	0.813008	0.120993	KCNG3, KCNJ10, SLC9A7, KCNC2, KCNB2, KCNA1, KCNE1L, KCNK2	834	90	18082	1.9272	1	1	0.991669
Annotation Cluster 15	Enrichment Score: 2.6041259872503666
Category	Term	Count	%	PValue	Genes	List Total	Pop Hits	Pop Total	Fold Enrichment	Bonferroni	Benjamini	FDR
GOTERM_CC_DIRECT	GO:0016020~membrane	414	42.0732	7.5796e-12	ENO1, GHITM, CLDN2, ABCA13, RPL9, CYP2D9, GNAT2, CREB3L3, LIPH, CREB3L1, AP1S1, UNC13C, CUBN, RPL21, UNC5A, PDZK1, CLDN6, SLC5A8, SCN10A, TFR2, CLDN8, CLDN7, HIST2H4, CYP2E1, HPD, SAR1B, ABCB4, CLCNKB, PDGFB, CLCNKA, LYPD3, SLC5A1, PLA2G5, BCL10, HSD11B1, CYP2B9, LDHB, LDHA, GJC3, PRKAR2B, RDH11, COX3, HMOX1, KCNE1L, PROM1, ST14, DMPK, EDEM2, STARD10, SLC16A12, HNRNPM, GJB2, FXYD2, BC023105, TREM…	891	6998	19662	1.3055	3.96413e-09	8.43941e-10	7.84235e-10
UP_SEQ_FEATURE	transmembrane region	246	25	0.000417843	EPHB6, SLC23A2, AQP8, IL23R, AQP9, GDE1, GHITM, AQP2, CLDN2, ABCA13, CREB3L3, CREB3L1, CALN1, PAQR9, SLC6A18, TMEM52B, TIMD2, UNC5A, PAQR5, SLC34A1, IL1R2, CLDN6, SLC5A8, SCN10A, TFR2, CLDN8, CLDN7, MGARP, PLPP2, CFTR, SMIM3, GPM6A, SLC22A6, SLC45A3, MAOB, UGT8A, SLC22A2, ABCB4, CLCNKB, CLCNKA, PPP1R3A, TEX261, SLC5A1, LPAR4, SMIM7, TMTC4, HSD11B1, GJC3, RDH11, COX3, KCNE1L, ATP6V0A4, KCNN3, TRPM…	850	4312	18012	1.20893	0.640819	0.146305	0.146066
UP_SEQ_FEATURE	topological domain:Cytoplasmic	170	17.2764	0.00108728	EPHB6, SCARB1, KCNG3, ATP8A2, AQP8, IL23R, AQP9, GDE1, AQP2, CLDN2, CXCL16, CDH4, CREB3L3, CREB3L1, MPZ, LEPR, SLC39A5, CAR12, GGT1, SLC16A3, FADS1, CALN1, PAQR9, CASR, G6PC, SLC6A18, TIMD2, UNC5A, PAQR5, SLC34A1, IL1R2, ATP1B1, MR1, CLDN6, SCNN1G, SLC5A8, MAG, TFR2, SCNN1B, CLDN8, CLDN7, APLNR, MAL, ADAM8, RHCG, SLC27A2, CFTR, DSC3, ABCG2, CHRNA1, GPM6A, GRIA2, SLC22A6, CHRNA3, PARM1, MAOB, SLC2…	850	2880	18012	1.25083	0.930421	0.282411	0.28195
UP_SEQ_FEATURE	topological domain:Extracellular	136	13.8211	0.0018479	EPHB6, SCARB1, ATP8A2, AQP8, IL23R, AQP9, AQP2, CLDN2, CXCL16, CDH4, MPZ, LEPR, SLC39A5, CAR12, GGT1, SLC16A3, CALN1, PAQR9, CASR, SLC6A18, TIMD2, UNC5A, PAQR5, SLC34A1, IL1R2, ATP1B1, MR1, CLDN6, SCNN1G, SLC5A8, MAG, TFR2, SCNN1B, CLDN8, CLDN7, APLNR, MAL, ADAM8, RHCG, CFTR, DSC3, ABCG2, CHRNA1, GPM6A, GRIA2, SLC22A6, CHRNA3, PARM1, SLC22A2, TACSTD2, LPAR4, SLC5A1, SMIM7, HIGD1A, TMEM27, GJC3, A…	850	2256	18012	1.27745	0.989236	0.377434	0.376818
UP_KEYWORDS	Membrane	395	40.1423	0.00271601	ENO1, GHITM, CLDN2, ABCA13, CYP2D9, GNAT2, CREB3L3, LIPH, CREB3L1, AP1S1, GPR179, UNC13C, CUBN, UNC5A, PDZK1, CLDN6, SLC5A8, SCN10A, SPINT1, TFR2, CLDN8, CLDN7, CYP2E1, HPD, A, SAR1B, ABCB4, CLCNKB, CLCNKA, LYPD3, SLC5A1, PLA2G5, BCL10, HSD11B1, CYP2B9, LDHA, GJC3, PRKAR2B, RDH11, COX3, HMOX1, KCNE1L, PROM1, ST14, DMPK, STARD10, SLC16A12, GJB2, FXYD2, TREML2, SSPN, ACHE, KCNC2, TMEM182, SHB, JPH1…	923	8683	22680	1.11781	0.658458	0.020242	0.0168598
UP_KEYWORDS	Transmembrane	300	30.4878	0.123584	EPHB6, SLC23A2, AQP8, IL23R, AQP9, CYP3A11, GDE1, GHITM, AQP2, CLDN2, ABCA13, CYP3A16, CREB3L3, GNAT2, CREB3L1, GPR179, CALN1, PAQR9, SLC6A18, TMEM52B, TIMD2, UNC5A, PAQR5, SLC34A1, IL1R2, CLDN6, SLC5A8, SCN10A, SPINT1, TFR2, CLDN8, CLDN7, MGARP, CYP2E1, PLPP2, CFTR, SMIM3, GPM6A, A, SLC22A6, SLC45A3, MAOB, UGT8A, PCDH10, SLC22A2, ABCB4, CLCNKB, CLCNKA, PPP1R3A, TEX261, SLC5A1, LPAR4, SMIM7, TMTC…	923	6955	22680	1.0599	1	0.390525	0.325272
UP_KEYWORDS	Transmembrane helix	298	30.2846	0.141924	EPHB6, SLC23A2, AQP8, IL23R, AQP9, CYP3A11, GDE1, GHITM, AQP2, CLDN2, ABCA13, CYP3A16, CREB3L3, GNAT2, CREB3L1, GPR179, CALN1, PAQR9, SLC6A18, TMEM52B, TIMD2, UNC5A, PAQR5, SLC34A1, IL1R2, CLDN6, SLC5A8, SCN10A, SPINT1, TFR2, CLDN8, CLDN7, MGARP, CYP2E1, PLPP2, CFTR, SMIM3, GPM6A, A, SLC22A6, SLC45A3, MAOB, UGT8A, PCDH10, SLC22A2, ABCB4, CLCNKB, CLCNKA, PPP1R3A, TEX261, SLC5A1, LPAR4, SMIM7, TMTC…	923	6938	22680	1.05542	1	0.444921	0.37058
UP_KEYWORDS	Cell membrane	164	16.6667	0.186776	EPHB6, SCARB1, SLC23A2, KCNG3, ATP8A2, IL23R, GDE1, CIB1, ENO1, AQP2, CLDN2, NCMAP, CDH4, MPZ, LEPR, SLC39A5, GGT1, LZTS1, SLC16A3, CALN1, UNC13C, CUBN, CASR, TIMD2, ABCA8A, UNC5A, IL1R2, HFE2, PDZK1, ATP1B1, MR1, CACNB1, CLDN6, SCNN1G, SCN10A, SLC5A8, MAG, TFR2, SCNN1B, CLDN8, CLDN7, APLNR, MAL, DPEP1, LY6A, ADTRP, RHCG, S100A9, CFTR, S100A8, LY6E, DSC3, ABCG2, CHRNA1, GPM6A, GRIA2, SLC22A6, CHR…	923	3759	22680	1.07204	1	0.528764	0.440413
GOTERM_CC_DIRECT	GO:0005886~plasma membrane	231	23.4756	0.242771	EPHB6, SLC23A2, TES, GLDC, AQP8, IL23R, GDE1, AQP2, CLDN2, GNAT2, LIPH, GPR179, CALN1, UNC13C, PAQR9, CUBN, SLC6A18, TIMD2, UNC5A, ACTN2, PAQR5, SLC34A1, IL1R2, HFE2, PDZK1, CLDN6, SLC5A8, AZGP1, SCN10A, SPINT1, TFR2, CLDN8, CLDN7, CFTR, GPM6A, SLC22A6, ABCB4, CLCNKB, UMOD, LYPD3, LPAR4, PLA2G5, GJC3, PRKAR2B, HMOX1, KCNE1L, ATP6V0A4, KCNN3, TRPM5, PROM1, APOB, DMPK, SLC16A12, MARCO, GJB2, VNN1, …	891	4874	19662	1.04587	1	0.961889	0.89384
GOTERM_CC_DIRECT	GO:0016021~integral component of membrane	307	31.1992	0.661593	EPHB6, SLC23A2, AQP8, IL23R, AQP9, PLEKHB1, CYP3A11, GDE1, GHITM, AQP2, CLDN2, ABCA13, CYP3A16, CREB3L3, GNAT2, CREB3L1, GPR179, CALN1, PAQR9, SLC6A18, TMEM52B, TIMD2, UNC5A, PAQR5, SLC34A1, IL1R2, CLDN6, SFRP4, SLC5A8, SCN10A, SPINT1, IFI27, TFR2, CLDN8, SFRP5, CLDN7, MGARP, CYP2E1, PLPP2, CFTR, SMIM3, GPM6A, A, SLC22A6, SLC45A3, MAOB, UGT8A, SLC22A2, ABCB4, CLCNKB, CLCNKA, PPP1R3A, LYPD3, TEX26…	891	6878	19662	0.984977	1	1	0.931034
Annotation Cluster 16	Enrichment Score: 2.4790164737442066
Category	Term	Count	%	PValue	Genes	List Total	Pop Hits	Pop Total	Fold Enrichment	Bonferroni	Benjamini	FDR
KEGG_PATHWAY	mmu01200:Carbon metabolism	17	1.72764	0.000872618	TPI1, ECHS1, GOT1, GLDC, PGAM1, ENO1B, TALDO1, ENO1, PKM, PSAT1, EHHADH, ESD, PGK1, PHGDH, ALDOC, AGXT, FBP2	441	116	7691	2.55585	0.191853	0.0152085	0.0133386
KEGG_PATHWAY	mmu01230:Biosynthesis of amino acids	13	1.32114	0.00115728	TPI1, GOT1, PGAM1, ENO1B, TALDO1, ENO1, PKM, PSAT1, PAH, PGK1, PHGDH, ALDOC, OTC	441	76	7691	2.98314	0.246133	0.016785	0.0147213
KEGG_PATHWAY	mmu01130:Biosynthesis of antibiotics	24	2.43902	0.00251492	FDPS, ISYNA1, TPI1, ECHS1, GOT1, GLDC, PGAM1, ENO1B, TALDO1, AK4, ACAA1B, ENO1, LDHB, LDHA, DAO, PKM, PSAT1, EHHADH, PGK1, PHGDH, ALDOC, AGXT, FBP2, OTC	441	214	7691	1.95588	0.459042	0.0278927	0.0244633
UP_KEYWORDS	Glycolysis	7	0.711382	0.00262442	TPI1, PKM, PGAM1, ENO1B, PGK1, ALDOC, ENO1	923	35	22680	4.91441	0.645841	0.0199355	0.0166045
KEGG_PATHWAY	mmu00010:Glycolysis / Gluconeogenesis	11	1.11789	0.00398817	LDHB, LDHA, TPI1, G6PC, PKM, PGAM1, ENO1B, PGK1, ALDOC, ENO1, FBP2	441	66	7691	2.90665	0.62283	0.0389246	0.0341388
GOTERM_BP_DIRECT	GO:0006096~glycolytic process	7	0.711382	0.00559654	TPI1, PKM, PGAM1, ENO1B, PGK1, ALDOC, ENO1	834	36	18082	4.21576	1	0.32989	0.327041
GOTERM_BP_DIRECT	GO:0006094~gluconeogenesis	5	0.50813	0.0298107	TPI1, G6PC, PGAM1, PGK1, FBP2	834	26	18082	4.16943	1	0.760994	0.754422
Annotation Cluster 17	Enrichment Score: 2.231720110285995
Category	Term	Count	%	PValue	Genes	List Total	Pop Hits	Pop Total	Fold Enrichment	Bonferroni	Benjamini	FDR
UP_SEQ_FEATURE	propeptide:Removed in mature form	24	2.43902	0.000893905	CUBN, PDGFB, UMOD, HFE2, LYPD3, GFRA1, CYP4A14, MSLN, GFRA2, ACTA2, ART1, ACTA1, PSMB5, EFNA2, ACTC1, MAP1LC3A, VNN1, VNN3, RAB13, PDE6C, DPEP1, LY6A, MDGA2, LY6E	850	238	18012	2.13687	0.8882	0.27387	0.273423
UP_KEYWORDS	GPI-anchor	15	1.52439	0.00172534	ACHE, UMOD, HFE2, LYPD3, GFRA1, MSLN, GFRA2, ART1, EFNA2, VNN1, VNN3, DPEP1, LY6A, MDGA2, LY6E	923	140	22680	2.63272	0.494445	0.014554	0.0121222
GOTERM_CC_DIRECT	GO:0031225~anchored component of membrane	15	1.52439	0.00481152	ACHE, UMOD, HFE2, LYPD3, GFRA1, MSLN, GFRA2, ART1, EFNA2, VNN1, VNN3, DPEP1, LY6A, MDGA2, LY6E	891	141	19662	2.34759	0.919741	0.0662217	0.0615368
UP_SEQ_FEATURE	lipid moiety-binding region:GPI-anchor amidated serine	6	0.609756	0.159467	ART1, DPEP1, LYPD3, GFRA1, MSLN, GFRA2	850	61	18012	2.08432	1	1	0.998776
Annotation Cluster 18	Enrichment Score: 2.1703001064682783
Category	Term	Count	%	PValue	Genes	List Total	Pop Hits	Pop Total	Fold Enrichment	Bonferroni	Benjamini	FDR
GOTERM_MF_DIRECT	GO:0004869~cysteine-type endopeptidase inhibitor activity	9	0.914634	0.00102336	2010005H15RIK, CSTB, BC100530, FETUB, SERPINA3G, HRG, STFA1, WFDC2, GM5483	817	45	17446	4.27075	0.646278	0.0472142	0.0457722
SMART	SM00043:CY	7	0.711382	0.00131268	2010005H15RIK, CSTB, BC100530, FETUB, HRG, STFA1, GM5483	471	28	10425	5.53344	0.316773	0.190339	0.190339
INTERPRO	IPR000010:Proteinase inhibitor I25, cystatin	7	0.711382	0.00188677	2010005H15RIK, CSTB, BC100530, FETUB, HRG, STFA1, GM5483	893	31	20594	5.20746	0.948441	0.269293	0.268264
INTERPRO	IPR001713:Proteinase inhibitor I25A, stefin A	5	0.50813	0.00246989	2010005H15RIK, CSTB, BC100530, STFA1, GM5483	893	14	20594	8.23628	0.979401	0.300268	0.29912
INTERPRO	IPR018073:Proteinase inhibitor I25, cystatin, conserved site	4	0.406504	0.0206119	2010005H15RIK, CSTB, STFA1, GM5483	893	14	20594	6.58903	1	0.72544	0.722667
UP_SEQ_FEATURE	site:Reactive site	3	0.304878	0.0641002	CSTB, BC100530, STFA1	850	9	18012	7.06353	1	1	0.998776
UP_SEQ_FEATURE	short sequence motif:Secondary area of contact	3	0.304878	0.0776849	CSTB, BC100530, STFA1	850	10	18012	6.35718	1	1	0.998776
Annotation Cluster 19	Enrichment Score: 2.0723154247782976
Category	Term	Count	%	PValue	Genes	List Total	Pop Hits	Pop Total	Fold Enrichment	Bonferroni	Benjamini	FDR
UP_KEYWORDS	Metal-binding	188	19.1057	5.49191e-06	ATP8A2, TES, ACSM2, CYP3A11, GDE1, CIB1, ENO1, CYP3A16, CMAH, MYLK, RIMS2, CDH4, CYP2D9, GNAT2, CAR15, DHX58, ENPP2, NUDT18, CYP2C70, CAR12, PRSS2, PLS1, CALN1, UNC13C, CUBN, CPA2, PHYH, CPA1, ZFP697, HGD, ACTN3, ACTN2, CYP2D26, PYGO1, RNF126, MYL2, FDX1, DPEP1, ADAM8, CYP2E1, DGKK, HPD, ZFP970, S100A9, S100A8, DSC3, CUL9, NECAB1, CPB2, CPB1, SAR1B, COX17, CLCNKB, CLCNKA, PLA2G5, GATA2, ADAMTS16,…	923	3395	22680	1.36069	0.00216696	9.03877e-05	7.5285e-05
GOTERM_MF_DIRECT	GO:0046872~metal ion binding	171	17.378	0.126423	ATP8A2, TES, ACSM2, CYP3A11, GDE1, CIB1, CYP3A16, CMAH, MYLK, RIMS2, CDH4, CYP2D9, GNAT2, CAR15, DHX58, ENPP2, NUDT18, CYP2C70, CAR12, PRSS2, PLS1, CALN1, UNC13C, CUBN, CPA2, PHYH, CPA1, ZFP697, HGD, ACTN3, ACTN2, CYP2D26, PYGO1, RNF126, MYL2, FDX1, DPEP1, ADAM8, CYP2E1, HPD, ZFP970, S100A9, S100A8, DSC3, CUL9, NECAB1, CPB2, SAR1B, CLCNKB, CLCNKA, PLA2G5, GATA2, ADAMTS16, CYP2B9, CYP27B1, ZMAT1, …	817	3355	17446	1.08837	1	1	0.970414
UP_KEYWORDS	Zinc	77	7.8252	0.873986	KDM5D, TES, BNC2, BNC1, DPYS, CHD5, PHF11D, RIMS2, DNMT3L, CSRP3, CSRP2, PCLO, MECOM, CAR15, RFK, DHX58, ENPP2, DNMT3B, SLC39A5, UTY, CAR12, ZFP414, UNC13C, CPA2, CPA1, ZFP697, ELAC2, SORD, KSR2, MMP8, ADAMTS20, PYGO1, RNF126, MEP1A, DPEP1, ADAM8, ITGB1BP2, DGKK, CRYAB, ZFP970, S100A9, S100A8, USP13, CUL9, CPB2, CPB1, NR1I3, NR1I2, GATA2, ADAMTS16, ZMAT1, ABLIM2, AMDHD1, ZMAT5, NRAP, XIRP2, DROSH…	923	2099	22680	0.901404	1	1	0.873986
Annotation Cluster 20	Enrichment Score: 2.0429501872567677
Category	Term	Count	%	PValue	Genes	List Total	Pop Hits	Pop Total	Fold Enrichment	Bonferroni	Benjamini	FDR
GOTERM_BP_DIRECT	GO:0006704~glucocorticoid biosynthetic process	5	0.50813	6.22671e-05	HSD11B1, CYP11B2, CYP11A1, CYP11B1, CYP17A1	834	6	18082	18.0675	0.182804	0.0126169	0.0125079
GOTERM_BP_DIRECT	GO:0034650~cortisol metabolic process	3	0.304878	0.0061646	CYP11B2, CYP11A1, CYP11B1	834	3	18082	21.6811	1	0.34458	0.341604
GOTERM_BP_DIRECT	GO:0006700~C21-steroid hormone biosynthetic process	3	0.304878	0.0119529	CYP11B2, CYP11A1, CYP11B1	834	4	18082	16.2608	1	0.519369	0.514883
GOTERM_BP_DIRECT	GO:0044550~secondary metabolite biosynthetic process	3	0.304878	0.0193159	CYP11B2, CYP11A1, CYP11B1	834	5	18082	13.0086	1	0.640749	0.635215
GOTERM_MF_DIRECT	GO:0016709~oxidoreductase activity, acting on paired donors, with incorporation or reduction of molecular oxygen, NAD(P)H as one donor, and incorporation of one atom of oxygen	4	0.406504	0.020512	CYP11B2, CYP11A1, CYP11B1, CYP2E1	817	13	17446	6.57038	1	0.358959	0.347996
GOTERM_BP_DIRECT	GO:0071375~cellular response to peptide hormone stimulus	3	0.304878	0.303907	CYP11B2, CYP11A1, CYP11B1	834	24	18082	2.71013	1	1	0.991669
Annotation Cluster 21	Enrichment Score: 1.9980582372876983
Category	Term	Count	%	PValue	Genes	List Total	Pop Hits	Pop Total	Fold Enrichment	Bonferroni	Benjamini	FDR
INTERPRO	IPR009020:Proteinase inhibitor, propeptide	7	0.711382	5.32697e-05	PCSK1, CPA2, CPA1, CPB2, CPB1, PCSK9, PCSK6	893	17	20594	9.49595	0.0802338	0.0104542	0.0104142
INTERPRO	IPR003146:Proteinase inhibitor, carboxypeptidase propeptide	4	0.406504	0.0038504	CPA2, CPA1, CPB2, CPB1	893	8	20594	11.5308	0.997658	0.39897	0.397445
SMART	SM00631:Zn_pept	5	0.50813	0.00607552	CPA2, CPA1, CPB2, CPB1, CPE	471	17	10425	6.50993	0.829202	0.439755	0.439755
INTERPRO	IPR000834:Peptidase M14, carboxypeptidase A	5	0.50813	0.0137096	CPA2, CPA1, CPB2, CPB1, CPE	893	22	20594	5.24127	1	0.652243	0.64975
GOTERM_MF_DIRECT	GO:0004181~metallocarboxypeptidase activity	5	0.50813	0.0239268	CPA2, CPA1, CPB2, CPB1, CPE	817	24	17446	4.44869	1	0.404762	0.3924
UP_KEYWORDS	Carboxypeptidase	5	0.50813	0.0478832	CPA2, CPA1, CPB2, CPB1, CPE	923	34	22680	3.61354	1	0.199093	0.165827
UP_KEYWORDS	Metalloprotease	11	1.11789	0.0669369	ADAMTS16, CPA2, CPA1, CPB2, CPB1, MEP1A, DPEP1, CPE, ADAM8, MMP8, ADAMTS20	923	143	22680	1.89016	1	0.259216	0.215904
GOTERM_MF_DIRECT	GO:0004180~carboxypeptidase activity	5	0.50813	0.0791057	CPA2, CPA1, CPB2, CPB1, CPE	817	35	17446	3.05053	1	0.84301	0.817263
Annotation Cluster 22	Enrichment Score: 1.905047646241123
Category	Term	Count	%	PValue	Genes	List Total	Pop Hits	Pop Total	Fold Enrichment	Bonferroni	Benjamini	FDR
KEGG_PATHWAY	mmu04911:Insulin secretion	14	1.42276	0.00111075	SNAP25, CAMK2A, ATP1A4, ATP1A2, ATP1B1, RIMS2, CREB3, CCKAR, PCLO, CREB3L3, FXYD2, CREB3L1, CACNA1S, KCNN3	441	86	7691	2.83906	0.237516	0.016785	0.0147213
KEGG_PATHWAY	mmu04261:Adrenergic signaling in cardiomyocytes	19	1.93089	0.00116945	TPM2, CAMK2A, ATP1A4, ATP2B3, ATP1A2, ATP2B2, ATP1B1, AGTR1B, CACNB1, CREB3, ACTC1, CREB3L3, FXYD2, MYL2, CREB3L1, SCN7A, CACNA1S, CACNG1, MYH7	441	142	7691	2.33351	0.248371	0.016785	0.0147213
KEGG_PATHWAY	mmu04918:Thyroid hormone synthesis	10	1.01626	0.0176212	CREB3, CREB3L3, PAX8, FXYD2, CREB3L1, ATP1A4, ATP1A2, LRP2, ATP1B1, ASGR2	441	70	7691	2.49142	0.986936	0.13029	0.114271
KEGG_PATHWAY	mmu04022:cGMP-PKG signaling pathway	15	1.52439	0.0829421	MYLK2, NOS3, ATP1A4, ATP2B3, ATP2A1, ATP1A2, ATP2B2, ATP1B1, MYLK, AGTR1B, CREB3, CREB3L3, FXYD2, CREB3L1, CACNA1S	441	163	7691	1.6049	1	0.413018	0.362237
KEGG_PATHWAY	mmu04024:cAMP signaling pathway	16	1.62602	0.157164	GRIA2, GABBR2, CAMK2A, PTGER3, ATP1A4, ATP2B3, ATP1A2, ATP2B2, ATP1B1, CREB3, CREB3L3, FXYD2, NPY, CREB3L1, CACNA1S, CFTR	441	197	7691	1.41644	1	0.672771	0.590053
Annotation Cluster 23	Enrichment Score: 1.8624629886915434
Category	Term	Count	%	PValue	Genes	List Total	Pop Hits	Pop Total	Fold Enrichment	Bonferroni	Benjamini	FDR
GOTERM_BP_DIRECT	GO:0042632~cholesterol homeostasis	13	1.32114	2.57512e-05	SCARB1, G6PC, EPHX2, MTTP, APOC3, PCSK9, APOA4, APOA5, CYP7A1, FABP3, LIPG, APOB, SLC37A4	834	63	18082	4.47387	0.0800963	0.00642194	0.00636648
GOTERM_BP_DIRECT	GO:0006641~triglyceride metabolic process	8	0.813008	0.00181607	G6PC, MTTP, APOC3, PCSK9, CYP2E1, SCD1, SLC37A4, APOA5	834	39	18082	4.4474	0.997241	0.163547	0.162134
UP_KEYWORDS	Lipid transport	11	1.11789	0.00232875	ATP8A2, STAR, ABCB4, STARD10, TSPO, APOC3, APOA4, PCTP, APOB, APOA5, SLC27A4	923	85	22680	3.17991	0.601852	0.0187726	0.0156359
UP_KEYWORDS	Chylomicron	4	0.406504	0.00648408	APOC3, APOA4, APOB, APOA5	923	10	22680	9.82882	0.92343	0.0413099	0.0344075
GOTERM_BP_DIRECT	GO:0033344~cholesterol efflux	6	0.609756	0.00833225	SCARB1, APOC3, APOA4, APOB, APOA5, ABCA13	834	28	18082	4.64594	1	0.409815	0.406275
GOTERM_BP_DIRECT	GO:0042157~lipoprotein metabolic process	6	0.609756	0.0146799	MTTP, APOC3, PCSK9, APOA4, APOB, APOA5	834	32	18082	4.0652	1	0.594904	0.589766
GOTERM_CC_DIRECT	GO:0042627~chylomicron	4	0.406504	0.0188083	APOC3, APOA4, APOB, APOA5	891	13	19662	6.78995	0.999951	0.204933	0.190435
GOTERM_BP_DIRECT	GO:0043691~reverse cholesterol transport	4	0.406504	0.0197041	SCARB1, LIPG, APOA4, APOA5	834	13	18082	6.67109	1	0.640749	0.635215
GOTERM_MF_DIRECT	GO:0017127~cholesterol transporter activity	4	0.406504	0.030448	STAR, APOA4, APOB, APOA5	817	15	17446	5.69433	1	0.468254	0.453953
GOTERM_BP_DIRECT	GO:0033700~phospholipid efflux	4	0.406504	0.0348312	APOC3, APOA4, APOA5, ABCA13	834	16	18082	5.42026	1	0.830313	0.823142
GOTERM_CC_DIRECT	GO:0034361~very-low-density lipoprotein particle	4	0.406504	0.0521606	APOC3, APOA4, APOB, APOA5	891	19	19662	4.64576	1	0.413333	0.384092
GOTERM_BP_DIRECT	GO:0019433~triglyceride catabolic process	4	0.406504	0.0619479	APOC3, APOA4, APOB, APOA5	834	20	18082	4.33621	1	1	0.991669
UP_KEYWORDS	VLDL	3	0.304878	0.0711925	APOC3, APOB, APOA5	923	11	22680	6.70147	1	0.26782	0.22307
GOTERM_MF_DIRECT	GO:0005543~phospholipid binding	8	0.813008	0.117559	FABP1, ANXA1, MAP1LC3A, BDH1, APOC3, APOB, APOA5, OTC	817	88	17446	1.94125	1	0.992533	0.962219
GOTERM_BP_DIRECT	GO:0070328~triglyceride homeostasis	4	0.406504	0.125943	SCARB1, APOC3, APOA4, APOA5	834	27	18082	3.21201	1	1	0.991669
Annotation Cluster 24	Enrichment Score: 1.80361581572276
Category	Term	Count	%	PValue	Genes	List Total	Pop Hits	Pop Total	Fold Enrichment	Bonferroni	Benjamini	FDR
GOTERM_MF_DIRECT	GO:0018685~alkane 1-monooxygenase activity	4	0.406504	0.00183333	CYP4A31, CYP4A10, CYP4A32, CYP4A14	817	6	17446	14.2358	0.844723	0.0744334	0.0721601
GOTERM_MF_DIRECT	GO:0008391~arachidonic acid monooxygenase activity	4	0.406504	0.00183333	CYP4A31, CYP4A10, CYP4A32, CYP4A14	817	6	17446	14.2358	0.844723	0.0744334	0.0721601
UP_SEQ_FEATURE	binding site:Heme (covalent; via 1 link)	4	0.406504	0.0166798	CYP4A31, CYP4A10, CYP4A32, CYP4A14	850	12	18012	7.06353	1	1	0.998776
GOTERM_MF_DIRECT	GO:0050051~leukotriene-B4 20-monooxygenase activity	3	0.304878	0.0198825	CYP4A31, CYP4A10, CYP4A32	817	5	17446	12.8122	1	0.354049	0.343236
KEGG_PATHWAY	mmu00071:Fatty acid degradation	8	0.813008	0.0204298	ECHS1, ACADL, CYP4A31, EHHADH, CYP4A10, CYP4A32, ACAA1B, CYP4A14	441	49	7691	2.84733	0.993503	0.146614	0.128587
UP_SEQ_FEATURE	chain:Cytochrome P450 4A10	3	0.304878	0.0293289	CYP4A31, CYP4A10, CYP4A32	850	6	18012	10.5953	1	1	0.998776
UP_SEQ_FEATURE	chain:DNA-directed RNA polymerases I, II, and III subunit RPABC5	3	0.304878	0.0293289	CYP4A31, CYP4A10, CYP4A32	850	6	18012	10.5953	1	1	0.998776
KEGG_PATHWAY	mmu04270:Vascular smooth muscle contraction	11	1.11789	0.190138	ACTA2, MYLK2, RAMP2, CYP4A31, CYP4A10, CYP4A32, CYP4A14, PLA2G5, CACNA1S, MYLK, AGTR1B	441	127	7691	1.51054	1	0.72345	0.634501
Annotation Cluster 25	Enrichment Score: 1.8014430651965898
Category	Term	Count	%	PValue	Genes	List Total	Pop Hits	Pop Total	Fold Enrichment	Bonferroni	Benjamini	FDR
GOTERM_MF_DIRECT	GO:0005044~scavenger receptor activity	11	1.11789	6.14774e-05	SBSPON, MARCO, TINAGL1, DMBT1, CD5L, ENPP2, TMPRSS2, TINAG, PRSS12, CORIN, CXCL16	817	48	17446	4.89356	0.0604943	0.00479996	0.00465336
INTERPRO	IPR001190:Speract/scavenger receptor	6	0.609756	0.00645859	MARCO, DMBT1, CD5L, TMPRSS2, PRSS12, CORIN	893	28	20594	4.94177	0.999962	0.428982	0.427343
INTERPRO	IPR017448:Speract/scavenger receptor-related	6	0.609756	0.00753114	MARCO, DMBT1, CD5L, TMPRSS2, PRSS12, CORIN	893	29	20594	4.77136	0.999993	0.449573	0.447855
SMART	SM00202:SR	6	0.609756	0.00758198	MARCO, DMBT1, CD5L, TMPRSS2, PRSS12, CORIN	471	28	10425	4.74295	0.889987	0.439755	0.439755
UP_SEQ_FEATURE	domain:SRCR 1	3	0.304878	0.107147	DMBT1, CD5L, PRSS12	850	12	18012	5.29765	1	1	0.998776
UP_SEQ_FEATURE	domain:SRCR 2	3	0.304878	0.107147	DMBT1, CD5L, PRSS12	850	12	18012	5.29765	1	1	0.998776
UP_SEQ_FEATURE	domain:SRCR 3	3	0.304878	0.107147	DMBT1, CD5L, PRSS12	850	12	18012	5.29765	1	1	0.998776
UP_SEQ_FEATURE	domain:SRCR	3	0.304878	0.139003	MARCO, TMPRSS2, CORIN	850	14	18012	4.54084	1	1	0.998776
Annotation Cluster 26	Enrichment Score: 1.7601727117600137
Category	Term	Count	%	PValue	Genes	List Total	Pop Hits	Pop Total	Fold Enrichment	Bonferroni	Benjamini	FDR
KEGG_PATHWAY	mmu04978:Mineral absorption	10	1.01626	0.000274948	S100G, FTL1, FXYD2, ATP1A4, HMOX1, TRF, ATP1A2, SLC5A1, ATP1B1, ATOX1	441	39	7691	4.47177	0.064895	0.00609884	0.00534898
GOTERM_BP_DIRECT	GO:0010107~potassium ion import	7	0.711382	0.000978217	KCNJ10, KCNJ15, ATP1A4, KCNJ16, ATP1A2, ATP1B1, KCNJ1	834	26	18082	5.83721	0.958119	0.0961024	0.0952724
GOTERM_MF_DIRECT	GO:0005391~sodium:potassium-exchanging ATPase activity	5	0.50813	0.00120398	FXYD2, ATP1A4, CPOX, ATP1A2, ATP1B1	817	11	17446	9.70624	0.705587	0.053132	0.0515092
KEGG_PATHWAY	mmu04973:Carbohydrate digestion and absorption	9	0.914634	0.00227114	G6PC, AMY2A3, FXYD2, ATP1A4, AMY2A5, ATP1A2, SLC5A1, SLC37A4, ATP1B1	441	42	7691	3.73712	0.425806	0.0277079	0.0243012
UP_KEYWORDS	Sodium/potassium transport	4	0.406504	0.00321627	FXYD2, ATP1A4, ATP1A2, ATP1B1	923	8	22680	12.286	0.719862	0.0226862	0.0188956
GOTERM_BP_DIRECT	GO:0030007~cellular potassium ion homeostasis	4	0.406504	0.0156854	ATP1A4, BSND, ATP1A2, ATP1B1	834	12	18082	7.22702	1	0.612675	0.607383
KEGG_PATHWAY	mmu04918:Thyroid hormone synthesis	10	1.01626	0.0176212	CREB3, CREB3L3, PAX8, FXYD2, CREB3L1, ATP1A4, ATP1A2, LRP2, ATP1B1, ASGR2	441	70	7691	2.49142	0.986936	0.13029	0.114271
KEGG_PATHWAY	mmu04960:Aldosterone-regulated sodium reabsorption	7	0.711382	0.0248612	SCNN1G, FXYD2, SCNN1B, ATP1A4, ATP1A2, ATP1B1, KCNJ1	441	40	7691	3.05198	0.997851	0.164762	0.144504
KEGG_PATHWAY	mmu04961:Endocrine and other factor-regulated calcium reabsorption	8	0.813008	0.0275036	KL, CALB1, KLK1, FXYD2, TRPV5, ATP1A4, ATP1A2, ATP1B1	441	52	7691	2.68306	0.998892	0.176602	0.154888
KEGG_PATHWAY	mmu04964:Proximal tubule bicarbonate reclamation	5	0.50813	0.0340217	GLS2, FXYD2, ATP1A4, ATP1A2, ATP1B1	441	22	7691	3.96362	0.999785	0.20247	0.177577
GOTERM_BP_DIRECT	GO:0036376~sodium ion export from cell	3	0.304878	0.0615363	ATP1A4, ATP1A2, ATP1B1	834	9	18082	7.22702	1	1	0.991669
GOTERM_CC_DIRECT	GO:0005890~sodium:potassium-exchanging ATPase complex	3	0.304878	0.0723623	FXYD2, ATP1A2, ATP1B1	891	10	19662	6.6202	1	0.4915	0.456728
GOTERM_BP_DIRECT	GO:0006883~cellular sodium ion homeostasis	3	0.304878	0.234553	ATP1A4, ATP1A2, ATP1B1	834	20	18082	3.25216	1	1	0.991669
KEGG_PATHWAY	mmu04970:Salivary secretion	7	0.711382	0.277332	DMBT1, FXYD2, ATP1A4, ATP2B3, ATP1A2, ATP2B2, ATP1B1	441	77	7691	1.58545	1	0.902252	0.79132
KEGG_PATHWAY	mmu04919:Thyroid hormone signaling pathway	5	0.50813	0.898313	MED30, FXYD2, ATP1A4, ATP1A2, ATP1B1	441	114	7691	0.764908	1	1	0.898313
Annotation Cluster 27	Enrichment Score: 1.7507678145463121
Category	Term	Count	%	PValue	Genes	List Total	Pop Hits	Pop Total	Fold Enrichment	Bonferroni	Benjamini	FDR
UP_KEYWORDS	Flavoprotein	14	1.42276	0.00248211	DMGDH, NQO1, MAOB, NOS3, FMO2, FMO5, DAO, ACADL, RFK, DPYD, FDXR, ACAD11, XDH, ACAD12	923	130	22680	2.64622	0.625308	0.0196086	0.0163323
UP_KEYWORDS	FAD	13	1.32114	0.00311586	DMGDH, NQO1, MAOB, NOS3, FMO2, FMO5, DAO, ACADL, DPYD, FDXR, ACAD11, XDH, ACAD12	923	118	22680	2.70709	0.708491	0.0223775	0.0186385
GOTERM_MF_DIRECT	GO:0050660~flavin adenine dinucleotide binding	9	0.914634	0.018893	DMGDH, MAOB, ACADL, NOS3, FMO2, ACAD11, XDH, FMO5, ACAD12	817	72	17446	2.66922	1	0.354049	0.343236
UP_SEQ_FEATURE	nucleotide phosphate-binding region:FAD	8	0.813008	0.020431	NQO1, DAO, NOS3, FDXR, FMO2, ACAD11, XDH, FMO5	850	59	18012	2.8733	1	1	0.998776
UP_SEQ_FEATURE	binding site:FAD	5	0.50813	0.0212191	NQO1, DAO, FDXR, ACAD11, XDH	850	23	18012	4.60665	1	1	0.998776
UP_SEQ_FEATURE	binding site:FAD; via amide nitrogen and carbonyl oxygen	3	0.304878	0.0641002	DAO, FDXR, XDH	850	9	18012	7.06353	1	1	0.998776
INTERPRO	IPR023753:Pyridine nucleotide-disulphide oxidoreductase, FAD/NAD(P)-binding domain	6	0.609756	0.136789	DMGDH, MAOB, DPYD, FDXR, FMO2, FMO5	893	63	20594	2.19634	1	1	0.996813
Annotation Cluster 28	Enrichment Score: 1.7480319840611593
Category	Term	Count	%	PValue	Genes	List Total	Pop Hits	Pop Total	Fold Enrichment	Bonferroni	Benjamini	FDR
INTERPRO	IPR006068:Cation-transporting P-type ATPase, C-terminal	5	0.50813	0.00325358	ATP1A4, ATP2B3, ATP2A1, ATP1A2, ATP2B2	893	15	20594	7.6872	0.994003	0.364866	0.363471
INTERPRO	IPR023298:P-type ATPase, transmembrane domain	5	0.50813	0.00419091	ATP1A4, ATP2B3, ATP2A1, ATP1A2, ATP2B2	893	16	20594	7.20675	0.998631	0.39897	0.397445
SMART	SM00831:SM00831	5	0.50813	0.00481506	ATP1A4, ATP2B3, ATP2A1, ATP1A2, ATP2B2	471	16	10425	6.9168	0.753339	0.439755	0.439755
UP_SEQ_FEATURE	metal ion-binding site:Magnesium	13	1.32114	0.00607297	ATP8A2, SAR1B, EPHX2, ENO1B, GDE1, ATP1A4, ATP2A1, ATP1A2, ATP2B2, ENO1, PKM, RFK, ITPA	850	111	18012	2.48178	1	0.930304	0.928786
INTERPRO	IPR004014:Cation-transporting P-type ATPase, N-terminal	5	0.50813	0.00657733	ATP1A4, ATP2B3, ATP2A1, ATP1A2, ATP2B2	893	18	20594	6.406	0.999968	0.428982	0.427343
INTERPRO	IPR001757:Cation-transporting P-type ATPase	6	0.609756	0.020826	ATP8A2, ATP1A4, ATP2B3, ATP2A1, ATP1A2, ATP2B2	893	37	20594	3.73972	1	0.72544	0.722667
INTERPRO	IPR023299:P-type ATPase, cytoplasmic domain N	6	0.609756	0.020826	ATP8A2, ATP1A4, ATP2B3, ATP2A1, ATP1A2, ATP2B2	893	37	20594	3.73972	1	0.72544	0.722667
INTERPRO	IPR008250:P-type ATPase, A domain	6	0.609756	0.020826	ATP8A2, ATP1A4, ATP2B3, ATP2A1, ATP1A2, ATP2B2	893	37	20594	3.73972	1	0.72544	0.722667
INTERPRO	IPR018303:P-type ATPase, phosphorylation site	6	0.609756	0.020826	ATP8A2, ATP1A4, ATP2B3, ATP2A1, ATP1A2, ATP2B2	893	37	20594	3.73972	1	0.72544	0.722667
INTERPRO	IPR023214:HAD-like domain	9	0.914634	0.022329	ATP8A2, EPHX2, ATP1A4, ATP2B3, ATP2A1, ATP1A2, ATP2B2, LPIN1, LPIN3	893	80	20594	2.59443	1	0.72544	0.722667
UP_SEQ_FEATURE	active site:4-aspartylphosphate intermediate	5	0.50813	0.0679567	ATP8A2, ATP1A4, ATP2A1, ATP1A2, ATP2B2	850	33	18012	3.2107	1	1	0.998776
GOTERM_MF_DIRECT	GO:0005388~calcium-transporting ATPase activity	3	0.304878	0.0908531	ATP2B3, ATP2A1, ATP2B2	817	11	17446	5.82375	1	0.84301	0.817263
KEGG_PATHWAY	mmu04970:Salivary secretion	7	0.711382	0.277332	DMBT1, FXYD2, ATP1A4, ATP2B3, ATP1A2, ATP2B2, ATP1B1	441	77	7691	1.58545	1	0.902252	0.79132
Annotation Cluster 29	Enrichment Score: 1.7323292691914205
Category	Term	Count	%	PValue	Genes	List Total	Pop Hits	Pop Total	Fold Enrichment	Bonferroni	Benjamini	FDR
GOTERM_MF_DIRECT	GO:0005272~sodium channel activity	7	0.711382	0.0023272	SCNN1G, SCN10A, ASIC4, SCNN1B, SCN7A, TRPM5, SCN2B	817	30	17446	4.98254	0.906038	0.084361	0.0817845
GOTERM_BP_DIRECT	GO:0055078~sodium ion homeostasis	4	0.406504	0.00458319	SCNN1G, CYP11B1, SCNN1B, SCN7A	834	8	18082	10.8405	1	0.311897	0.309203
UP_KEYWORDS	Sodium channel	6	0.609756	0.00495238	SCNN1G, SCN10A, ASIC4, SCNN1B, SCN7A, SCN2B	923	28	22680	5.26544	0.859289	0.0320687	0.0267104
GOTERM_BP_DIRECT	GO:0035725~sodium ion transmembrane transport	7	0.711382	0.00559654	SLC12A3, SCNN1G, SCN10A, SCNN1B, SLC17A1, SLC17A2, SCN2B	834	36	18082	4.21576	1	0.32989	0.327041
INTERPRO	IPR020903:Na+ channel, amiloride-sensitive, conserved site	3	0.304878	0.03404	SCNN1G, ASIC4, SCNN1B	893	7	20594	9.88354	1	0.885811	0.882426
INTERPRO	IPR001873:Na+ channel, amiloride-sensitive	3	0.304878	0.0441033	SCNN1G, ASIC4, SCNN1B	893	8	20594	8.6481	1	1	0.996813
GOTERM_CC_DIRECT	GO:0001518~voltage-gated sodium channel complex	3	0.304878	0.130091	SCN10A, SCN7A, SCN2B	891	14	19662	4.72872	1	0.701417	0.651795
GOTERM_MF_DIRECT	GO:0005248~voltage-gated sodium channel activity	3	0.304878	0.239841	SCN10A, SCN7A, SCN2B	817	20	17446	3.20306	1	1	0.970414
Annotation Cluster 30	Enrichment Score: 1.7244611971701325
Category	Term	Count	%	PValue	Genes	List Total	Pop Hits	Pop Total	Fold Enrichment	Bonferroni	Benjamini	FDR
UP_KEYWORDS	Steroidogenesis	5	0.50813	0.00333784	STAR, CYP11B2, CYP11A1, FDX1, CYP17A1	923	16	22680	7.67876	0.733039	0.0231307	0.0192658
GOTERM_BP_DIRECT	GO:0006694~steroid biosynthetic process	8	0.813008	0.0234069	FDPS, STAR, CYP11B2, CYP11A1, FDX1, TSPO, DHCR7, CYP17A1	834	62	18082	2.79756	1	0.709207	0.703081
GOTERM_CC_DIRECT	GO:0030061~mitochondrial crista	3	0.304878	0.0858632	STAR, CYP11A1, FDX1	891	11	19662	6.01837	1	0.544432	0.505916
Annotation Cluster 31	Enrichment Score: 1.7001515942969088
Category	Term	Count	%	PValue	Genes	List Total	Pop Hits	Pop Total	Fold Enrichment	Bonferroni	Benjamini	FDR
GOTERM_BP_DIRECT	GO:0010107~potassium ion import	7	0.711382	0.000978217	KCNJ10, KCNJ15, ATP1A4, KCNJ16, ATP1A2, ATP1B1, KCNJ1	834	26	18082	5.83721	0.958119	0.0961024	0.0952724
KEGG_PATHWAY	mmu04971:Gastric acid secretion	12	1.21951	0.00241122	MYLK2, KCNJ10, CAMK2A, KCNJ15, ATP1A4, KCNJ16, ATP1A2, ATP1B1, KCNJ1, KCNK2, CFTR, MYLK	441	72	7691	2.90665	0.445144	0.0278927	0.0244633
UP_SEQ_FEATURE	short sequence motif:Selectivity filter	8	0.813008	0.0117494	KCNG3, KCNJ10, KCNC2, KCNB2, KCNA1, KCNJ15, KCNJ16, KCNJ1	850	53	18012	3.19858	1	1	0.998776
INTERPRO	IPR013518:Potassium channel, inwardly rectifying, Kir, cytoplasmic	4	0.406504	0.0249514	KCNJ10, KCNJ15, KCNJ16, KCNJ1	893	15	20594	6.14976	1	0.72544	0.722667
INTERPRO	IPR016449:Potassium channel, inwardly rectifying, Kir	4	0.406504	0.0249514	KCNJ10, KCNJ15, KCNJ16, KCNJ1	893	15	20594	6.14976	1	0.72544	0.722667
UP_SEQ_FEATURE	site:Role in the control of polyamine-mediated channel gating and in the blocking by intracellular magnesium	4	0.406504	0.0257313	KCNJ10, KCNJ15, KCNJ16, KCNJ1	850	14	18012	6.05445	1	1	0.998776
UP_SEQ_FEATURE	region of interest:H5 (pore-forming helix)	4	0.406504	0.0310619	KCNJ10, KCNJ15, KCNJ16, KCNJ1	850	15	18012	5.65082	1	1	0.998776
PIR_SUPERFAMILY	PIRSF005465:G protein-activated inward rectifier potassium channel	4	0.406504	0.0321794	KCNJ10, KCNJ15, KCNJ16, KCNJ1	102	13	1807	5.45098	0.943773	1	1
GOTERM_MF_DIRECT	GO:0005242~inward rectifier potassium channel activity	4	0.406504	0.0642593	KCNJ10, KCNJ15, KCNJ16, KCNJ1	817	20	17446	4.27075	1	0.774095	0.750453
INTERPRO	IPR014756:Immunoglobulin E-set	7	0.711382	0.349462	PKHD1, KCNJ10, KCNJ15, KCNJ16, PKHD1L1, A2M, KCNJ1	893	111	20594	1.45433	1	1	0.996813
Annotation Cluster 32	Enrichment Score: 1.698980148407798
Category	Term	Count	%	PValue	Genes	List Total	Pop Hits	Pop Total	Fold Enrichment	Bonferroni	Benjamini	FDR
INTERPRO	IPR009020:Proteinase inhibitor, propeptide	7	0.711382	5.32697e-05	PCSK1, CPA2, CPA1, CPB2, CPB1, PCSK9, PCSK6	893	17	20594	9.49595	0.0802338	0.0104542	0.0104142
INTERPRO	IPR015500:Peptidase S8, subtilisin-related	3	0.304878	0.0669507	PCSK1, PCSK9, PCSK6	893	10	20594	6.91848	1	1	0.996813
INTERPRO	IPR000209:Peptidase S8/S53 domain	3	0.304878	0.0795415	PCSK1, PCSK9, PCSK6	893	11	20594	6.28952	1	1	0.996813
GOTERM_BP_DIRECT	GO:0016485~protein processing	5	0.50813	0.563962	PCSK1, PCSK9, CPE, PCSK6, CORIN	834	86	18082	1.26053	1	1	0.991669
Annotation Cluster 33	Enrichment Score: 1.6640320733202862
Category	Term	Count	%	PValue	Genes	List Total	Pop Hits	Pop Total	Fold Enrichment	Bonferroni	Benjamini	FDR
UP_KEYWORDS	Mitochondrion	64	6.50407	0.00151655	DMGDH, SLC35F6, SLC25A3, ACSM2, GLDC, CPOX, GHITM, ATP5G1, COX6A2, IFIT3, MRPL4, 9030617O03RIK, CHCHD2, ACADL, FDXR, TSPO, ACAD11, PDK2, SLC25A47, FADS1, MRPS24, ELAC2, SORD, NDUFC1, ATP5J2, 2010107E04RIK, BDH1, OAS2, FDX1, MGARP, AGXT, ABCG2, ECHS1, MAOB, GLS2, COX17, AK4, HIGD1A, ATP5L, PRDX3, CYP27B1, CYP11A1, ERBB4, UCP3, COX3, COX14, CYC1, SLC25A23, NDUFA7, DMPK, NDUFA4, BNIP3, G0S2, ETNPPL,…	923	1058	22680	1.4864	0.450909	0.0136145	0.0113397
UP_KEYWORDS	Transit peptide	31	3.15041	0.0281451	DMGDH, SLC25A3, ECHS1, ACSM2, GLS2, GLDC, CPOX, ACAA1B, GHITM, ATP5G1, COX6A2, PRDX3, 9030617O03RIK, CYP27B1, ACADL, CYP11A1, FDXR, CYC1, PDK2, PHYH, MRPS24, ELAC2, NDUFC1, NUDT9, CYP24A1, BDH1, STAR, CYP11B2, FDX1, AGXT, OTC	923	510	22680	1.4936	0.999987	0.135577	0.112924
UP_SEQ_FEATURE	transit peptide:Mitochondrion	28	2.84553	0.238585	DMGDH, SLC25A3, ECHS1, ACSM2, GLS2, GLDC, CPOX, ATP5G1, COX6A2, PRDX3, 9030617O03RIK, CYP27B1, CHCHD2, ACADL, CYP11A1, FDXR, CYC1, PDK2, MRPS24, NDUFC1, NUDT9, CYP24A1, BDH1, STAR, CYP11B2, FDX1, AGXT, OTC	850	496	18012	1.19624	1	1	0.998776
Annotation Cluster 34	Enrichment Score: 1.595760727276675
Category	Term	Count	%	PValue	Genes	List Total	Pop Hits	Pop Total	Fold Enrichment	Bonferroni	Benjamini	FDR
GOTERM_BP_DIRECT	GO:0072164~mesonephric tubule development	4	0.406504	0.000908456	PAX8, WNT9B, HNF1B, PAX2	834	5	18082	17.3448	0.947479	0.0920379	0.091243
GOTERM_BP_DIRECT	GO:1900212~negative regulation of mesenchymal cell apoptotic process involved in metanephros development	3	0.304878	0.0119529	PAX8, HNF1B, PAX2	834	4	18082	16.2608	1	0.519369	0.514883
GOTERM_BP_DIRECT	GO:0048793~pronephros development	3	0.304878	0.0381488	PAX8, HNF1B, PAX2	834	7	18082	9.29188	1	0.852954	0.845588
INTERPRO	IPR009057:Homeodomain-like	6	0.609756	0.999308	ONECUT2, PAX8, SIX1, HNF1B, HOXC8, PAX2	893	345	20594	0.401071	1	1	0.999308
Annotation Cluster 35	Enrichment Score: 1.5387903788898822
Category	Term	Count	%	PValue	Genes	List Total	Pop Hits	Pop Total	Fold Enrichment	Bonferroni	Benjamini	FDR
UP_SEQ_FEATURE	domain:Ig-like 5	4	0.406504	0.00488942	OBSCN, MDGA2, IGFN1, MYPN	850	8	18012	10.5953	0.999994	0.798931	0.797627
UP_SEQ_FEATURE	domain:Ig-like 4	4	0.406504	0.0097616	OBSCN, MDGA2, IGFN1, MYPN	850	10	18012	8.47624	1	1	0.998776
UP_SEQ_FEATURE	domain:Ig-like 1	5	0.50813	0.0679567	OBSCN, ALPK3, MDGA2, IGFN1, MYPN	850	33	18012	3.2107	1	1	0.998776
UP_SEQ_FEATURE	domain:Ig-like 2	5	0.50813	0.0679567	OBSCN, ALPK3, MDGA2, IGFN1, MYPN	850	33	18012	3.2107	1	1	0.998776
UP_SEQ_FEATURE	domain:Ig-like 3	4	0.406504	0.091792	OBSCN, MDGA2, IGFN1, MYPN	850	23	18012	3.68532	1	1	0.998776
Annotation Cluster 36	Enrichment Score: 1.5151800102780841
Category	Term	Count	%	PValue	Genes	List Total	Pop Hits	Pop Total	Fold Enrichment	Bonferroni	Benjamini	FDR
GOTERM_MF_DIRECT	GO:0052689~carboxylic ester hydrolase activity	11	1.11789	0.00441244	PNLIPRP1, PNLIPRP2, ACHE, NLGN1, LIPH, LIPG, ESD, ACOT1, CEL, NOTUM, ACOT3	817	81	17446	2.89989	0.988763	0.124406	0.120607
INTERPRO	IPR000734:Lipase	4	0.406504	0.00559066	PNLIPRP1, PNLIPRP2, LIPH, LIPG	893	9	20594	10.2496	0.99985	0.39897	0.397445
INTERPRO	IPR016272:Lipoprotein lipase, LIPH	4	0.406504	0.00559066	PNLIPRP1, PNLIPRP2, LIPH, LIPG	893	9	20594	10.2496	0.99985	0.39897	0.397445
INTERPRO	IPR013818:Lipase, N-terminal	4	0.406504	0.00559066	PNLIPRP1, PNLIPRP2, LIPH, LIPG	893	9	20594	10.2496	0.99985	0.39897	0.397445
PIR_SUPERFAMILY	PIRSF000865:lipoprotein lipase, LIPH type	4	0.406504	0.0111267	PNLIPRP1, PNLIPRP2, LIPH, LIPG	102	9	1807	7.87364	0.626426	0.979152	0.979152
GOTERM_MF_DIRECT	GO:0004806~triglyceride lipase activity	4	0.406504	0.0424743	PNLIPRP1, PNLIPRP2, LIPG, CEL	817	17	17446	5.02441	1	0.582587	0.564793
GOTERM_MF_DIRECT	GO:0004620~phospholipase activity	3	0.304878	0.153695	PNLIPRP2, LIPH, LIPG	817	15	17446	4.27075	1	1	0.970414
UP_SEQ_FEATURE	domain:PLAT	3	0.304878	0.224854	PNLIPRP1, PNLIPRP2, LIPG	850	19	18012	3.34588	1	1	0.998776
SMART	SM00308:LH2	3	0.304878	0.227168	PNLIPRP1, PNLIPRP2, LIPG	471	20	10425	3.32006	1	1	1
INTERPRO	IPR001024:Lipoxygenase, LH2	3	0.304878	0.246451	PNLIPRP1, PNLIPRP2, LIPG	893	22	20594	3.14476	1	1	0.996813
Annotation Cluster 37	Enrichment Score: 1.4782246273463235
Category	Term	Count	%	PValue	Genes	List Total	Pop Hits	Pop Total	Fold Enrichment	Bonferroni	Benjamini	FDR
UP_SEQ_FEATURE	repeat:Solcar 3	7	0.711382	0.0222867	SLC25A3, SLC25A17, UCP3, SLC25A30, SLC25A34, SLC25A23, SLC25A47	850	47	18012	3.15605	1	1	0.998776
INTERPRO	IPR023395:Mitochondrial carrier domain	7	0.711382	0.0242783	SLC25A3, SLC25A17, UCP3, SLC25A30, SLC25A34, SLC25A23, SLC25A47	893	52	20594	3.10444	1	0.72544	0.722667
INTERPRO	IPR018108:Mitochondrial substrate/solute carrier	7	0.711382	0.0242783	SLC25A3, SLC25A17, UCP3, SLC25A30, SLC25A34, SLC25A23, SLC25A47	893	52	20594	3.10444	1	0.72544	0.722667
UP_SEQ_FEATURE	repeat:Solcar 1	7	0.711382	0.0319534	SLC25A3, SLC25A17, UCP3, SLC25A30, SLC25A34, SLC25A23, SLC25A47	850	51	18012	2.90851	1	1	0.998776
UP_SEQ_FEATURE	repeat:Solcar 2	7	0.711382	0.0319534	SLC25A3, SLC25A17, UCP3, SLC25A30, SLC25A34, SLC25A23, SLC25A47	850	51	18012	2.90851	1	1	0.998776
INTERPRO	IPR002067:Mitochondrial carrier protein	4	0.406504	0.100725	SLC25A17, SLC25A30, SLC25A23, SLC25A47	893	26	20594	3.54794	1	1	0.996813
Annotation Cluster 38	Enrichment Score: 1.4594988924003478
Category	Term	Count	%	PValue	Genes	List Total	Pop Hits	Pop Total	Fold Enrichment	Bonferroni	Benjamini	FDR
UP_KEYWORDS	Protease inhibitor	13	1.32114	0.00382884	COL28A1, CSTB, SERPINE1, SERPINA3K, PEBP1, SERPINA1E, SERPINA3G, STFA1, WFDC2, SERPINA1C, SPINT1, FETUB, A2M	923	121	22680	2.63997	0.780257	0.0260757	0.0217188
UP_KEYWORDS	Serine protease inhibitor	10	1.01626	0.00703261	COL28A1, SERPINA1C, SPINT1, SERPINE1, SERPINA3K, PEBP1, SERPINA1E, A2M, SERPINA3G, WFDC2	923	84	22680	2.92524	0.938437	0.0440934	0.0367259
GOTERM_BP_DIRECT	GO:0034097~response to cytokine	10	1.01626	0.0120407	SERPINA1C, IFI27, SLCO1B2, CTRB1, SERPINA3K, PLA2G5, SERPINA1E, SERPINA3G, CORO1A, CXCL16	834	81	18082	2.67667	1	0.519369	0.514883
GOTERM_MF_DIRECT	GO:0004867~serine-type endopeptidase inhibitor activity	13	1.32114	0.0125854	COL28A1, SERPINE1, SERPINA3K, PEBP1, SERPINA1E, SERPINA3G, SERPINA7, WFDC2, PCSK1N, SERPINA1C, SPINT1, A2M, HRG	817	123	17446	2.2569	0.999997	0.267297	0.259133
GOTERM_BP_DIRECT	GO:0043434~response to peptide hormone	9	0.914634	0.0187951	SERPINA1C, ANXA1, SLCO1B2, SERPINA3K, APOC3, ATP2A1, SERPINA1E, SERPINA3G, CTGF	834	73	18082	2.67301	1	0.640749	0.635215
GOTERM_BP_DIRECT	GO:0010466~negative regulation of peptidase activity	12	1.21951	0.0191476	COL28A1, CSTB, SERPINA1C, SPINT1, SERPINE1, SERPINA3K, FETUB, PEBP1, SERPINA1E, A2M, SERPINA3G, WFDC2	834	117	18082	2.2237	1	0.640749	0.635215
UP_SEQ_FEATURE	region of interest:RCL	4	0.406504	0.0257313	SERPINA1C, SERPINA3K, SERPINA1E, SERPINA3G	850	14	18012	6.05445	1	1	0.998776
GOTERM_MF_DIRECT	GO:0030414~peptidase inhibitor activity	12	1.21951	0.0292918	COL28A1, CSTB, SERPINA1C, SPINT1, SERPINE1, SERPINA3K, FETUB, PEBP1, SERPINA1E, A2M, SERPINA3G, WFDC2	817	123	17446	2.08329	1	0.457402	0.443432
UP_SEQ_FEATURE	site:Reactive bond	6	0.609756	0.10338	SERPINA1C, SPINT1, SERPINE1, SERPINA3K, SERPINA1E, SERPINA3G	850	53	18012	2.39893	1	1	0.998776
INTERPRO	IPR000215:Serpin family	6	0.609756	0.164233	SERPINA1C, SERPINE1, SERPINA3K, SERPINA1E, SERPINA3G, SERPINA7	893	67	20594	2.06522	1	1	0.996813
INTERPRO	IPR023796:Serpin domain	6	0.609756	0.164233	SERPINA1C, SERPINE1, SERPINA3K, SERPINA1E, SERPINA3G, SERPINA7	893	67	20594	2.06522	1	1	0.996813
SMART	SM00093:SERPIN	6	0.609756	0.183753	SERPINA1C, SERPINE1, SERPINA3K, SERPINA1E, SERPINA3G, SERPINA7	471	67	10425	1.98213	1	1	1
INTERPRO	IPR023795:Protease inhibitor I4, serpin, conserved site	5	0.50813	0.187436	SERPINA1C, SERPINE1, SERPINA3K, SERPINA1E, SERPINA3G	893	52	20594	2.21746	1	1	0.996813
Annotation Cluster 39	Enrichment Score: 1.4555481044045182
Category	Term	Count	%	PValue	Genes	List Total	Pop Hits	Pop Total	Fold Enrichment	Bonferroni	Benjamini	FDR
UP_KEYWORDS	Copper	8	0.813008	0.00887681	ENOX2, CCS, COX17, ALB, AFP, HRG, ATOX1, F5	923	58	22680	3.38925	0.97046	0.0547865	0.0456323
UP_SEQ_FEATURE	metal ion-binding site:Copper	4	0.406504	0.0310619	COX17, ALB, ATOX1, F5	850	15	18012	5.65082	1	1	0.998776
GOTERM_MF_DIRECT	GO:0005507~copper ion binding	6	0.609756	0.155909	CCS, COX17, APOA4, HAMP, ATOX1, F5	817	61	17446	2.10037	1	1	0.970414
Annotation Cluster 40	Enrichment Score: 1.4534062454575503
Category	Term	Count	%	PValue	Genes	List Total	Pop Hits	Pop Total	Fold Enrichment	Bonferroni	Benjamini	FDR
UP_KEYWORDS	Fatty acid metabolism	14	1.42276	0.00162508	ECHS1, ACSM2, ELOVL2, ACAA1B, CROT, ACADL, EHHADH, SCD2, SCD1, CRAT, SLC27A2, LPIN3, FADS1, SLC27A4	923	124	22680	2.77426	0.473987	0.0142646	0.0118811
GOTERM_BP_DIRECT	GO:0006631~fatty acid metabolic process	17	1.72764	0.00229254	ECHS1, ACSM2, ELOVL2, CYP4A10, ACAA1B, CROT, ACADL, PRKAR2B, EHHADH, UCP3, SCD2, SCD1, CRAT, SLC27A2, LPIN3, FADS1, SLC27A4	834	156	18082	2.36268	0.999413	0.190574	0.188928
KEGG_PATHWAY	mmu01040:Biosynthesis of unsaturated fatty acids	7	0.711382	0.00358347	ELOVL2, SCD2, ACOT1, ACAA1B, SCD1, FADS1, ACOT3	441	27	7691	4.52146	0.583528	0.0378305	0.0331792
GOTERM_BP_DIRECT	GO:0042759~long-chain fatty acid biosynthetic process	4	0.406504	0.00664088	PLP1, SCD2, SCD1, FADS1	834	9	18082	9.63602	1	0.364911	0.361759
GOTERM_MF_DIRECT	GO:0016717~oxidoreductase activity, acting on paired donors, with oxidation of a pair of donors resulting in the reduction of molecular oxygen to two molecules of water	3	0.304878	0.0198825	SCD2, SCD1, FADS1	817	5	17446	12.8122	1	0.354049	0.343236
KEGG_PATHWAY	mmu01212:Fatty acid metabolism	8	0.813008	0.0249843	ECHS1, ACADL, EHHADH, ELOVL2, SCD2, ACAA1B, SCD1, FADS1	441	51	7691	2.73567	0.997916	0.164762	0.144504
GOTERM_BP_DIRECT	GO:0006636~unsaturated fatty acid biosynthetic process	4	0.406504	0.029279	ELOVL2, SCD2, SCD1, FADS1	834	15	18082	5.78161	1	0.760994	0.754422
UP_SEQ_FEATURE	short sequence motif:Histidine box-1	3	0.304878	0.0776849	SCD2, SCD1, FADS1	850	10	18012	6.35718	1	1	0.998776
UP_SEQ_FEATURE	short sequence motif:Histidine box-2	3	0.304878	0.0776849	SCD2, SCD1, FADS1	850	10	18012	6.35718	1	1	0.998776
UP_SEQ_FEATURE	short sequence motif:Histidine box-3	3	0.304878	0.0776849	SCD2, SCD1, FADS1	850	10	18012	6.35718	1	1	0.998776
INTERPRO	IPR005804:Fatty acid desaturase, type 1	3	0.304878	0.0927925	SCD2, SCD1, FADS1	893	12	20594	5.7654	1	1	0.996813
UP_KEYWORDS	Fatty acid biosynthesis	4	0.406504	0.377122	ELOVL2, SCD2, SCD1, FADS1	923	54	22680	1.82015	1	0.846382	0.704961
GOTERM_BP_DIRECT	GO:0006633~fatty acid biosynthetic process	5	0.50813	0.445875	ACSM2, ELOVL2, SCD2, SCD1, FADS1	834	74	18082	1.46494	1	1	0.991669
UP_KEYWORDS	Lipid biosynthesis	8	0.813008	0.476078	FDPS, ISYNA1, ETNK2, ELOVL2, SCD2, DHCR7, SCD1, FADS1	923	160	22680	1.2286	1	0.974356	0.811552
Annotation Cluster 41	Enrichment Score: 1.4328133950173592
Category	Term	Count	%	PValue	Genes	List Total	Pop Hits	Pop Total	Fold Enrichment	Bonferroni	Benjamini	FDR
GOTERM_CC_DIRECT	GO:0005865~striated muscle thin filament	5	0.50813	0.00289957	ACTA1, ACTN3, ACTN2, NEB, LMOD3	891	14	19662	7.88119	0.780998	0.0446021	0.0414467
GOTERM_CC_DIRECT	GO:0030017~sarcomere	7	0.711382	0.00591049	ACTA1, MYOM1, ACTC1, OBSCN, ACTN3, ACTN2, ANKRD2	891	37	19662	4.1749	0.954967	0.0735996	0.0683928
BIOCARTA	m_uCalpainPathway:uCalpain and friends in Cell spread	3	0.304878	0.181094	ACTA1, ACTN3, ACTN2	68	15	1289	3.79118	1	1	1
BIOCARTA	m_integrinPathway:Integrin Signaling Pathway	3	0.304878	0.598255	ACTA1, ACTN3, ACTN2	68	38	1289	1.49652	1	1	1
Annotation Cluster 42	Enrichment Score: 1.4110386705553948
Category	Term	Count	%	PValue	Genes	List Total	Pop Hits	Pop Total	Fold Enrichment	Bonferroni	Benjamini	FDR
GOTERM_BP_DIRECT	GO:0072108~positive regulation of mesenchymal to epithelial transition involved in metanephros morphogenesis	3	0.304878	0.0119529	GDNF, PAX8, PAX2	834	4	18082	16.2608	1	0.519369	0.514883
GOTERM_BP_DIRECT	GO:0090190~positive regulation of branching involved in ureteric bud morphogenesis	5	0.50813	0.019677	GDNF, PAX8, SIX1, PAX2, AGTR1B	834	23	18082	4.71327	1	0.640749	0.635215
GOTERM_BP_DIRECT	GO:0001658~branching involved in ureteric bud morphogenesis	7	0.711382	0.0221708	ADAMTS16, GDNF, PAX8, CITED2, WNT9B, SIX1, PAX2	834	48	18082	3.16182	1	0.691131	0.685162
GOTERM_BP_DIRECT	GO:0003337~mesenchymal to epithelial transition involved in metanephros morphogenesis	3	0.304878	0.0381488	GDNF, PAX8, PAX2	834	7	18082	9.29188	1	0.852954	0.845588
GOTERM_BP_DIRECT	GO:0001656~metanephros development	5	0.50813	0.0960497	GDNF, PAX8, ID3, SLC5A1, PAX2	834	38	18082	2.85277	1	1	0.991669
GOTERM_BP_DIRECT	GO:0001657~ureteric bud development	5	0.50813	0.178887	GDNF, EPCAM, SIX1, SIM1, PAX2	834	48	18082	2.25844	1	1	0.991669
Annotation Cluster 43	Enrichment Score: 1.359067224302863
Category	Term	Count	%	PValue	Genes	List Total	Pop Hits	Pop Total	Fold Enrichment	Bonferroni	Benjamini	FDR
UP_KEYWORDS	Cell junction	44	4.47154	0.00173174	CHRNA1, SNAP25, GRIA2, ACHE, TENM2, NLGN1, CHRNA3, SYNM, TES, KCNC2, PTPRN, KCNA1, CAMK2A, ATN1, GRIK1, CLDN2, DLL1, RIMS2, SDCBP, GJC3, CLMP, SCIN, PCLO, EPCAM, PRX, XIRP2, LZTS1, LRRC4B, UNC13C, GABBR2, ATP2B2, SYN1, CLDN6, GJB2, DLG2, SYT12, CLDN8, RAB13, CDHR2, CLDN7, SSPN, CLDN19, FBP2, DSC3	923	661	22680	1.63566	0.495724	0.014554	0.0121222
GOTERM_CC_DIRECT	GO:0030054~cell junction	45	4.57317	0.0259861	CHRNA1, SNAP25, GRIA2, ACHE, TENM2, NLGN1, CHRNA3, SYNM, TES, KCNC2, PTPRN, KCNA1, CAMK2A, ATN1, GRIK1, CLDN2, DLL1, RIMS2, SDCBP, GJC3, CLMP, PCLO, EPCAM, PRX, HMCN2, XIRP2, LZTS1, LRRC4B, UNC13C, GABBR2, ATP2B2, ARHGAP28, SYN1, CLDN6, GJB2, DLG2, SYT12, CLDN8, RAB13, CDHR2, CLDN7, SSPN, CLDN19, FBP2, DSC3	891	718	19662	1.38305	0.999999	0.268271	0.249292
UP_KEYWORDS	Synapse	23	2.3374	0.0355079	CHRNA1, UNC13C, SNAP25, GRIA2, GABBR2, ACHE, NLGN1, CHRNA3, TENM2, KCNC2, KCNA1, PTPRN, CAMK2A, ATP2B2, GRIK1, SYN1, RIMS2, DLG2, PCLO, SYT12, SSPN, LZTS1, LRRC4B	923	357	22680	1.58307	0.999999	0.161214	0.134277
GOTERM_CC_DIRECT	GO:0045202~synapse	31	3.15041	0.0794439	CHRNA1, SNAP25, GRIA2, ACHE, TENM2, NLGN1, CHRNA3, KCNC2, PTPRN, KCNA1, CAMK2A, USH1C, GRIK1, ATP1A2, RIMS2, CALB1, PCLO, GRM7, LZTS1, LRRC4B, UNC13C, GABBR2, ADGRV1, ATP2B2, CEL, PRSS12, SYN1, DLG2, SYT12, SSPN, CRYAB	891	505	19662	1.35463	1	0.525938	0.488731
UP_KEYWORDS	Postsynaptic cell membrane	11	1.11789	0.180671	CHRNA1, GRIA2, GABBR2, CHRNA3, NLGN1, TENM2, DLG2, KCNC2, SSPN, GRIK1, LZTS1	923	176	22680	1.53575	1	0.524743	0.437064
GOTERM_CC_DIRECT	GO:0045211~postsynaptic membrane	13	1.32114	0.305561	CHRNA1, GRIA2, GABBR2, ACHE, NLGN1, CHRNA3, TENM2, KCNC2, GRIK1, DLG2, GRM7, SSPN, LZTS1	891	222	19662	1.29223	1	1	0.931034
Annotation Cluster 44	Enrichment Score: 1.332689230772156
Category	Term	Count	%	PValue	Genes	List Total	Pop Hits	Pop Total	Fold Enrichment	Bonferroni	Benjamini	FDR
UP_KEYWORDS	Thick filament	5	0.50813	0.00103375	MYH1, MYOM1, MYBPC2, MYH8, MYH7	923	12	22680	10.2384	0.335383	0.00962026	0.00801282
GOTERM_CC_DIRECT	GO:0032982~myosin filament	5	0.50813	0.00214746	MYH1, MYOM1, MYBPC2, MYH8, MYH7	891	13	19662	8.48744	0.675129	0.0387283	0.0359884
INTERPRO	IPR008989:Myosin S1 fragment, N-terminal	4	0.406504	0.00773151	MYH1, MYH2, MYH8, MYH7	893	10	20594	9.22464	0.999995	0.449573	0.447855
UP_SEQ_FEATURE	region of interest:Actin-binding	5	0.50813	0.024538	MYH1, MYH2, MYH8, MYO1F, MYH7	850	24	18012	4.41471	1	1	0.998776
INTERPRO	IPR004009:Myosin, N-terminal, SH3-like	4	0.406504	0.0249514	MYH1, MYH2, MYH8, MYH7	893	15	20594	6.14976	1	0.72544	0.722667
GOTERM_CC_DIRECT	GO:0005859~muscle myosin complex	3	0.304878	0.0271862	MYH1, MYH2, MYH7	891	6	19662	11.0337	0.999999	0.268271	0.249292
INTERPRO	IPR027401:Myosin-like IQ motif-containing domain	4	0.406504	0.0406618	MYH1, MYH2, MYH8, MYH7	893	18	20594	5.1248	1	0.967259	0.963562
UP_KEYWORDS	Myosin	6	0.609756	0.0445449	MYH1, MYH2, MYL2, MYH8, MYO1F, MYH7	923	48	22680	3.07151	1	0.189196	0.157584
UP_SEQ_FEATURE	domain:Myosin head-like	5	0.50813	0.0456338	MYH1, MYH2, MYH8, MYO1F, MYH7	850	29	18012	3.65355	1	1	0.998776
INTERPRO	IPR002928:Myosin tail	4	0.406504	0.0467766	MYH1, MYH2, MYH8, MYH7	893	19	20594	4.85507	1	1	0.996813
UP_SEQ_FEATURE	domain:IQ	7	0.711382	0.0474026	MYH1, SCN10A, MYH2, OBSCN, MYH8, MYO1F, MYH7	850	56	18012	2.64882	1	1	0.998776
INTERPRO	IPR001609:Myosin head, motor domain	5	0.50813	0.0870392	MYH1, MYH2, MYH8, MYO1F, MYH7	893	39	20594	2.95661	1	1	0.996813
SMART	SM00242:MYSc	5	0.50813	0.09719	MYH1, MYH2, MYH8, MYO1F, MYH7	471	39	10425	2.83766	1	1	1
GOTERM_CC_DIRECT	GO:0016459~myosin complex	5	0.50813	0.208311	MYH1, MYL2, MYH8, MYO1F, MYH7	891	52	19662	2.12186	1	0.878424	0.81628
UP_KEYWORDS	Motor protein	8	0.813008	0.265221	MYH1, MYH2, DNAH17, MYL2, MYH8, KIF1A, MYO1F, MYH7	923	128	22680	1.53575	1	0.654765	0.545362
GOTERM_MF_DIRECT	GO:0003774~motor activity	6	0.609756	0.310202	MYH1, MYH2, DNAH17, MYH8, MYO1F, MYH7	817	79	17446	1.6218	1	1	0.970414
INTERPRO	IPR000048:IQ motif, EF-hand binding site	6	0.609756	0.333458	MYH1, MYH2, OBSCN, MYH8, MYO1F, MYH7	893	88	20594	1.57238	1	1	0.996813
SMART	SM00015:IQ	4	0.406504	0.405749	MYH1, MYH2, OBSCN, MYH8	471	51	10425	1.73598	1	1	1
Annotation Cluster 45	Enrichment Score: 1.3308897043200223
Category	Term	Count	%	PValue	Genes	List Total	Pop Hits	Pop Total	Fold Enrichment	Bonferroni	Benjamini	FDR
GOTERM_BP_DIRECT	GO:0002230~positive regulation of defense response to virus by host	12	1.21951	0.0252517	FABP1, CREB3, MYOM1, FGF7, IL23R, CLDN7, CSPG5, SLC37A4, ASB2, ATP1B1, HIST1H3D, MYLK	834	122	18082	2.13256	1	0.744237	0.73781
GOTERM_BP_DIRECT	GO:0098792~xenophagy	10	1.01626	0.0479952	FABP1, MYOM1, FGF7, CLDN7, CSPG5, SLC37A4, ASB2, ATP1B1, HIST1H3D, MYLK	834	103	18082	2.10496	1	0.991086	0.982527
GOTERM_BP_DIRECT	GO:0098779~mitophagy in response to mitochondrial depolarization	11	1.11789	0.0839154	FABP1, MYOM1, SFRP4, OBSCN, TBC1D5, CSPG5, HC, SLC37A4, ASB2, ATP1B1, MYLK	834	132	18082	1.80675	1	1	0.991669
Annotation Cluster 46	Enrichment Score: 1.3260956832604274
Category	Term	Count	%	PValue	Genes	List Total	Pop Hits	Pop Total	Fold Enrichment	Bonferroni	Benjamini	FDR
UP_KEYWORDS	Calmodulin-binding	13	1.32114	0.0112946	RYR1, MYLK2, NOS3, CAMK2A, ATP2B2, MYLK, MYH1, CNN1, OBSCN, TRPV5, KCNN3, MYO1F, MYH7	923	139	22680	2.29811	0.988743	0.0656082	0.0546458
GOTERM_MF_DIRECT	GO:0005516~calmodulin binding	15	1.52439	0.0467915	RYR1, UNC13C, MYLK2, NOS3, CAMK2A, ATP2B2, MYLK, MYH1, CNN1, OBSCN, GRM7, TRPV5, KCNN3, MYO1F, MYH7	817	182	17446	1.75992	1	0.624913	0.605827
UP_SEQ_FEATURE	region of interest:Calmodulin-binding	5	0.50813	0.198919	MYLK2, NOS3, CAMK2A, KCNN3, MYLK	850	49	18012	2.1623	1	1	0.998776
Annotation Cluster 47	Enrichment Score: 1.2819715135797425
Category	Term	Count	%	PValue	Genes	List Total	Pop Hits	Pop Total	Fold Enrichment	Bonferroni	Benjamini	FDR
UP_SEQ_FEATURE	region of interest:Polyphosphoinositide binding	3	0.304878	0.0124952	VIL1, SCIN, AVIL	850	4	18012	15.8929	1	1	0.998776
UP_SEQ_FEATURE	repeat:Gelsolin-like 6	3	0.304878	0.0201776	VIL1, SCIN, AVIL	850	5	18012	12.7144	1	1	0.998776
UP_SEQ_FEATURE	repeat:Gelsolin-like 4	3	0.304878	0.039794	VIL1, SCIN, AVIL	850	7	18012	9.08168	1	1	0.998776
UP_SEQ_FEATURE	repeat:Gelsolin-like 5	3	0.304878	0.039794	VIL1, SCIN, AVIL	850	7	18012	9.08168	1	1	0.998776
INTERPRO	IPR007122:Villin/Gelsolin	3	0.304878	0.0441033	VIL1, SCIN, AVIL	893	8	20594	8.6481	1	1	0.996813
SMART	SM00262:GEL	3	0.304878	0.0474126	VIL1, SCIN, AVIL	471	8	10425	8.30016	0.999999	0.808803	0.808803
UP_SEQ_FEATURE	repeat:Gelsolin-like 1	3	0.304878	0.0514288	VIL1, SCIN, AVIL	850	8	18012	7.94647	1	1	0.998776
UP_SEQ_FEATURE	repeat:Gelsolin-like 2	3	0.304878	0.0514288	VIL1, SCIN, AVIL	850	8	18012	7.94647	1	1	0.998776
UP_SEQ_FEATURE	repeat:Gelsolin-like 3	3	0.304878	0.0514288	VIL1, SCIN, AVIL	850	8	18012	7.94647	1	1	0.998776
INTERPRO	IPR007123:Gelsolin domain	3	0.304878	0.120958	VIL1, SCIN, AVIL	893	14	20594	4.94177	1	1	0.996813
UP_KEYWORDS	Actin capping	3	0.304878	0.150354	VIL1, SCIN, AVIL	923	17	22680	4.33624	1	0.463982	0.386456
GOTERM_BP_DIRECT	GO:0051693~actin filament capping	3	0.304878	0.200152	VIL1, SCIN, AVIL	834	18	18082	3.61351	1	1	0.991669
Annotation Cluster 48	Enrichment Score: 1.2744363003963737
Category	Term	Count	%	PValue	Genes	List Total	Pop Hits	Pop Total	Fold Enrichment	Bonferroni	Benjamini	FDR
GOTERM_MF_DIRECT	GO:0016887~ATPase activity	20	2.03252	0.00270972	DDX39, EIF4A1, ABCD2, DNAH17, ABCA8A, ABCB4, ATP1A2, ABCB11, ATP1B1, ABCA13, ATP5L, ATP5J2, VWA8, ACTC1, DMC1, MYH8, KIF1A, CFTR, MYH7, ABCG2	817	200	17446	2.13537	0.936333	0.0916788	0.0888787
GOTERM_MF_DIRECT	GO:0042626~ATPase activity, coupled to transmembrane movement of substances	7	0.711382	0.0259522	ABCD2, ABCA8A, ABCB4, ABCB11, ABCA13, CFTR, ABCG2	817	49	17446	3.05053	1	0.418119	0.405349
INTERPRO	IPR003439:ABC transporter-like	7	0.711382	0.0264095	ABCD2, ABCA8A, ABCB4, ABCB11, ABCA13, CFTR, ABCG2	893	53	20594	3.04587	1	0.750072	0.747205
UP_SEQ_FEATURE	domain:ABC transporter 1	5	0.50813	0.0408073	ABCA8A, ABCB4, ABCB11, ABCA13, CFTR	850	28	18012	3.78403	1	1	0.998776
UP_SEQ_FEATURE	domain:ABC transporter 2	5	0.50813	0.0408073	ABCA8A, ABCB4, ABCB11, ABCA13, CFTR	850	28	18012	3.78403	1	1	0.998776
KEGG_PATHWAY	mmu02010:ABC transporters	7	0.711382	0.0456304	ABCD2, ABCA8A, ABCB4, ABCB11, ABCA13, CFTR, ABCG2	441	46	7691	2.6539	0.999989	0.247418	0.216998
INTERPRO	IPR017871:ABC transporter, conserved site	6	0.609756	0.0557053	ABCD2, ABCA8A, ABCB4, ABCB11, ABCA13, CFTR	893	48	20594	2.8827	1	1	0.996813
UP_SEQ_FEATURE	nucleotide phosphate-binding region:ATP 1	5	0.50813	0.0561969	ABCA8A, ABCB4, ABCB11, ABCA13, CFTR	850	31	18012	3.41784	1	1	0.998776
UP_SEQ_FEATURE	nucleotide phosphate-binding region:ATP 2	5	0.50813	0.0561969	ABCA8A, ABCB4, ABCB11, ABCA13, CFTR	850	31	18012	3.41784	1	1	0.998776
INTERPRO	IPR011527:ABC transporter, transmembrane domain, type 1	4	0.406504	0.109847	ABCD2, ABCB4, ABCB11, CFTR	893	27	20594	3.41653	1	1	0.996813
UP_SEQ_FEATURE	domain:ABC transmembrane type-1 1	3	0.304878	0.122821	ABCB4, ABCB11, CFTR	850	13	18012	4.89014	1	1	0.998776
UP_SEQ_FEATURE	domain:ABC transmembrane type-1 2	3	0.304878	0.122821	ABCB4, ABCB11, CFTR	850	13	18012	4.89014	1	1	0.998776
INTERPRO	IPR003593:AAA+ ATPase domain	10	1.01626	0.173097	VWA8, ABCD2, ABCA8A, KATNAL1, ABCB4, DMC1, ABCB11, ABCA13, CFTR, ABCG2	893	144	20594	1.6015	1	1	0.996813
SMART	SM00382:AAA	10	1.01626	0.202004	VWA8, ABCD2, ABCA8A, KATNAL1, ABCB4, DMC1, ABCB11, ABCA13, CFTR, ABCG2	471	144	10425	1.53707	1	1	1
Annotation Cluster 49	Enrichment Score: 1.269475438567946
Category	Term	Count	%	PValue	Genes	List Total	Pop Hits	Pop Total	Fold Enrichment	Bonferroni	Benjamini	FDR
GOTERM_MF_DIRECT	GO:0003735~structural constituent of ribosome	24	2.43902	0.00316322	NDUFA7, SLC25A3, MRPS24, RPL21, RPS8, RPS5, RPL34-PS1, RPL9, MRPL4, RPS14, SLC25A17, RPS16, RPS18, UCP3, SLC25A30, RPL22L1, RPS2, RPL15, SLC25A34, RPL18, SLC25A23, RPL39, RPL37RT, SLC25A47	817	264	17446	1.94125	0.959875	0.0972929	0.0943214
UP_KEYWORDS	Ribosomal protein	16	1.62602	0.0191078	MRPS24, RPL21, RPS8, RPS5, RPL34-PS1, RPL9, MRPL4, RPS14, RPS16, RPS18, RPL22L1, RPS2, RPL15, RPL18, RPL39, RPL37RT	923	203	22680	1.93671	0.99951	0.101994	0.0849523
UP_KEYWORDS	Ribonucleoprotein	21	2.13415	0.0272949	MRPS24, RPL21, RPS8, IMP3, RPS5, RPL34-PS1, RPL9, MRPL4, HNRNPM, RPS14, RPS16, RPS18, HNRNPH2, RPL22L1, RPS2, SNRPD3, RPL15, RPL18, RPL39, RPL37RT, NOP10	923	308	22680	1.67537	0.999982	0.134768	0.11225
KEGG_PATHWAY	mmu03010:Ribosome	15	1.52439	0.0374799	RPL21, RPS8, RPS5, RPL34-PS1, RPL9, MRPL4, RPS14, RPS16, RPS18, RPL22L1, RPS2, RPL15, RPL18, RPL39, RPL37RT	441	145	7691	1.80413	0.99991	0.21774	0.190969
GOTERM_BP_DIRECT	GO:0006412~translation	27	2.7439	0.0504562	EIF4A1, SLC25A3, RPL9, MRPL4, RPS14, RPS16, RPS18, UCP3, RPS2, EIF2S3Y, RPL15, SLC25A23, RPL18, RPL39, SLC25A47, MRPS24, RPL21, RPS8, RPS5, RPL34-PS1, SLC25A17, EIF6, EEF1A2, SLC25A30, RPL22L1, SLC25A34, RPL37RT	834	401	18082	1.45982	1	1	0.991669
GOTERM_CC_DIRECT	GO:0005840~ribosome	14	1.42276	0.0856019	MRPS24, RPL21, RPS8, RPS5, RPL9, MRPL4, RPS14, RPS16, RPS18, RPL22L1, RPS2, RPL15, RPL18, RPL39	891	188	19662	1.64331	1	0.544432	0.505916
GOTERM_CC_DIRECT	GO:0022625~cytosolic large ribosomal subunit	8	0.813008	0.118112	RPL21, RPL22L1, RPL15, RPL34-PS1, RPL18, RPL39, RPL37RT, RPL9	891	91	19662	1.93999	1	0.678822	0.630798
GOTERM_CC_DIRECT	GO:0030529~intracellular ribonucleoprotein complex	20	2.03252	0.139914	MRPS24, RPL21, RPS8, IMP3, RPS5, RPL9, MRPL4, HNRNPM, RPS14, RPS16, RPS18, IGF2BP1, HNRNPH2, RPL22L1, RPS2, SNRPD3, RPL15, RPL18, RPL39, NOP10	891	320	19662	1.37921	1	0.731748	0.67998
GOTERM_MF_DIRECT	GO:0003723~RNA binding	32	3.25203	0.851036	DDX3Y, EIF4A1, NIP7, ENO1B, ENO1, RPL9, IFIT3, MRPL4, RPS14, PURA, ZMAT1, RPS16, RPS18, DHX58, IGF2BP1, DROSHA, RPS2, SNRPD3, RPL18, RPL39, IMP3, RPS5, DDX56, RPL34-PS1, A1CF, HNRNPM, CSDC2, OAS2, ESRP1, HNRNPH2, RBM46, RPL37RT	817	780	17446	0.876051	1	1	0.970414
Annotation Cluster 50	Enrichment Score: 1.2441553131991205
Category	Term	Count	%	PValue	Genes	List Total	Pop Hits	Pop Total	Fold Enrichment	Bonferroni	Benjamini	FDR
UP_SEQ_FEATURE	region of interest:Interactions with TJP1, TJP2 and TJP3	4	0.406504	0.00316637	CLDN6, CLDN8, CLDN7, CLDN2	850	7	18012	12.1089	0.999578	0.596982	0.596008
INTERPRO	IPR004031:PMP-22/EMP/MP20/Claudin	8	0.813008	0.00683093	CLDN6, CLDN8, CLDN7, PMP22, CLDN19, TMEM182, CACNG1, CLDN2	893	52	20594	3.54794	0.999979	0.428982	0.427343
KEGG_PATHWAY	mmu04530:Tight junction	12	1.21951	0.0132216	CLDN6, MYH1, MYH2, ACTN3, ACTN2, MYL2, CLDN8, CLDN7, RAB13, MYH8, CLDN19, CLDN2	441	90	7691	2.32532	0.961132	0.100815	0.0884195
INTERPRO	IPR017974:Claudin, conserved site	5	0.50813	0.0160392	CLDN6, CLDN8, CLDN7, CLDN19, CLDN2	893	23	20594	5.01339	1	0.709653	0.706941
GOTERM_BP_DIRECT	GO:0016338~calcium-independent cell-cell adhesion via plasma membrane cell-adhesion molecules	5	0.50813	0.0227736	CLDN6, CLDN8, CLDN7, CLDN19, CLDN2	834	24	18082	4.51689	1	0.696527	0.690512
UP_KEYWORDS	Tight junction	8	0.813008	0.051882	CLDN6, CLMP, EPCAM, CLDN8, CLDN7, RAB13, CLDN19, CLDN2	923	83	22680	2.36839	1	0.213341	0.177694
GOTERM_CC_DIRECT	GO:0016327~apicolateral plasma membrane	4	0.406504	0.067018	CLDN6, CLDN8, CLDN7, KRT8	891	21	19662	4.2033	1	0.480143	0.446174
INTERPRO	IPR006187:Claudin	5	0.50813	0.100318	CLDN6, CLDN8, CLDN7, CLDN19, CLDN2	893	41	20594	2.81239	1	1	0.996813
GOTERM_CC_DIRECT	GO:0005923~bicellular tight junction	9	0.914634	0.242451	CLDN6, CLMP, EPCAM, CLDN8, CLDN7, RAB13, PMP22, CLDN19, CLDN2	891	131	19662	1.51608	1	0.961889	0.89384
KEGG_PATHWAY	mmu04514:Cell adhesion molecules (CAMs)	12	1.21951	0.322463	CLDN6, MAG, CDH4, NLGN1, H2-EB1, CLDN8, MPZ, CLDN7, CLDN19, CLDN2, H2-AA, LRRC4B	441	162	7691	1.29185	1	0.99596	0.873506
KEGG_PATHWAY	mmu04670:Leukocyte transendothelial migration	8	0.813008	0.516786	CLDN6, ACTN3, ACTN2, MYL2, CLDN8, CLDN7, CLDN19, CLDN2	441	118	7691	1.18237	1	1	0.880658
KEGG_PATHWAY	mmu05160:Hepatitis C	7	0.711382	0.798353	CLDN6, SCARB1, OAS2, CLDN8, CLDN7, CLDN19, CLDN2	441	136	7691	0.897642	1	1	0.880658
Annotation Cluster 51	Enrichment Score: 1.241309536843553
Category	Term	Count	%	PValue	Genes	List Total	Pop Hits	Pop Total	Fold Enrichment	Bonferroni	Benjamini	FDR
GOTERM_CC_DIRECT	GO:1990712~HFE-transferrin receptor complex	3	0.304878	0.0271862	TFR2, TRF, HFE2	891	6	19662	11.0337	0.999999	0.268271	0.249292
GOTERM_BP_DIRECT	GO:0006879~cellular iron ion homeostasis	6	0.609756	0.0548508	FTL1, TFR2, HMOX1, TRF, HFE2, HAMP	834	45	18082	2.89081	1	1	0.991669
GOTERM_BP_DIRECT	GO:0055072~iron ion homeostasis	5	0.50813	0.126631	TFR2, HMOX1, TRF, HFE2, HAMP	834	42	18082	2.58108	1	1	0.991669
Annotation Cluster 52	Enrichment Score: 1.2311153103788541
Category	Term	Count	%	PValue	Genes	List Total	Pop Hits	Pop Total	Fold Enrichment	Bonferroni	Benjamini	FDR
UP_KEYWORDS	Phenylalanine catabolism	3	0.304878	0.0222042	HGD, PAH, HPD	923	6	22680	12.286	0.999859	0.111021	0.0924707
GOTERM_BP_DIRECT	GO:0006559~L-phenylalanine catabolic process	3	0.304878	0.0381488	HGD, PAH, HPD	834	7	18082	9.29188	1	0.852954	0.845588
UP_SEQ_FEATURE	metal ion-binding site:Iron	5	0.50813	0.239187	FTL1, PHYH, HGD, PAH, HPD	850	53	18012	1.99911	1	1	0.998776
Annotation Cluster 53	Enrichment Score: 1.229057585396966
Category	Term	Count	%	PValue	Genes	List Total	Pop Hits	Pop Total	Fold Enrichment	Bonferroni	Benjamini	FDR
GOTERM_BP_DIRECT	GO:0006520~cellular amino acid metabolic process	5	0.50813	0.0227736	HGD, GOT1, GLDC, HDC, OTC	834	24	18082	4.51689	1	0.696527	0.690512
UP_KEYWORDS	Pyridoxal phosphate	7	0.711382	0.0345705	GOT1, PSAT1, GLDC, HDC, AGXT, FTCD, ETNPPL	923	60	22680	2.86674	0.999999	0.158783	0.132252
INTERPRO	IPR015421:Pyridoxal phosphate-dependent transferase, major region, subdomain 1	6	0.609756	0.0372649	GOT1, PSAT1, GLDC, HDC, AGXT, ETNPPL	893	43	20594	3.2179	1	0.914154	0.910661
INTERPRO	IPR015424:Pyridoxal phosphate-dependent transferase	6	0.609756	0.0372649	GOT1, PSAT1, GLDC, HDC, AGXT, ETNPPL	893	43	20594	3.2179	1	0.914154	0.910661
UP_KEYWORDS	Aminotransferase	4	0.406504	0.0580378	GOT1, PSAT1, AGXT, ETNPPL	923	22	22680	4.46765	1	0.229249	0.190944
GOTERM_MF_DIRECT	GO:0008483~transaminase activity	4	0.406504	0.0901659	GOT1, PSAT1, AGXT, ETNPPL	817	23	17446	3.71369	1	0.84301	0.817263
GOTERM_MF_DIRECT	GO:0030170~pyridoxal phosphate binding	6	0.609756	0.11357	GOT1, GLDC, HDC, ALB, AGXT, ETNPPL	817	55	17446	2.3295	1	0.992533	0.962219
INTERPRO	IPR015422:Pyridoxal phosphate-dependent transferase, major region, subdomain 2	4	0.406504	0.226353	PSAT1, HDC, AGXT, ETNPPL	893	38	20594	2.42754	1	1	0.996813
Annotation Cluster 54	Enrichment Score: 1.2268448866473984
Category	Term	Count	%	PValue	Genes	List Total	Pop Hits	Pop Total	Fold Enrichment	Bonferroni	Benjamini	FDR
KEGG_PATHWAY	mmu04260:Cardiac muscle contraction	14	1.42276	0.000374938	TPM2, ATP1A4, ATP1A2, ATP1B1, COX6A2, CACNB1, ACTC1, FXYD2, MYL2, COX3, CACNA1S, CACNG1, CYC1, MYH7	441	77	7691	3.17089	0.0874405	0.0070373	0.00617206
GOTERM_BP_DIRECT	GO:0006816~calcium ion transport	15	1.52439	0.00558515	SLC24A2, RYR1, RAMP2, TRPC5, CASR, SLC24A3, CAMK2A, ATP2A1, ATP2B2, CORO1A, CACNB1, CYP27B1, TRPV5, CACNA1S, CACNG1	834	141	18082	2.3065	1	0.32989	0.327041
UP_KEYWORDS	Calcium transport	10	1.01626	0.0133362	CACNB1, RYR1, TRPC5, SLC24A3, TRPV5, ATP2B3, ATP2A1, ATP2B2, CACNA1S, CACNG1	923	93	22680	2.64216	0.995025	0.073164	0.0609391
GOTERM_BP_DIRECT	GO:0070588~calcium ion transmembrane transport	10	1.01626	0.0198922	CACNB1, SLC24A2, RYR1, TRPC5, SLC24A3, TRPV5, ATP2A1, ATP2B2, CACNA1S, CACNG1	834	88	18082	2.46376	1	0.640749	0.635215
GOTERM_MF_DIRECT	GO:0005262~calcium channel activity	9	0.914634	0.0477665	CACNB1, SLC24A2, RYR1, GPM6A, TRPC5, SLC24A3, TRPV5, CACNA1S, CACNG1	817	86	17446	2.23469	1	0.62965	0.610419
KEGG_PATHWAY	mmu05410:Hypertrophic cardiomyopathy (HCM)	9	0.914634	0.0810467	CACNB1, DES, ACTC1, MYL2, TPM2, ITGA2, CACNA1S, CACNG1, SGCG	441	79	7691	1.98683	1	0.411988	0.361333
KEGG_PATHWAY	mmu05414:Dilated cardiomyopathy	9	0.914634	0.101042	CACNB1, DES, ACTC1, MYL2, TPM2, ITGA2, CACNA1S, CACNG1, SGCG	441	83	7691	1.89107	1	0.474121	0.415827
UP_KEYWORDS	Calcium channel	6	0.609756	0.107097	CACNB1, RYR1, TRPC5, TRPV5, CACNA1S, CACNG1	923	62	22680	2.37794	1	0.358503	0.298601
GOTERM_MF_DIRECT	GO:0005245~voltage-gated calcium channel activity	5	0.50813	0.131811	CACNB1, RYR1, GRM7, CACNA1S, CACNG1	817	42	17446	2.54211	1	1	0.970414
GOTERM_CC_DIRECT	GO:0005891~voltage-gated calcium channel complex	3	0.304878	0.296664	CACNB1, CACNA1S, CACNG1	891	24	19662	2.75842	1	1	0.931034
KEGG_PATHWAY	mmu05412:Arrhythmogenic right ventricular cardiomyopathy (ARVC)	6	0.609756	0.337357	CACNB1, DES, ITGA2, CACNA1S, CACNG1, SGCG	441	67	7691	1.56178	1	1	0.880658
GOTERM_CC_DIRECT	GO:0030315~T-tubule	4	0.406504	0.48015	CACNB1, RYR1, ATP1A2, CACNA1S	891	57	19662	1.54859	1	1	0.931034
KEGG_PATHWAY	mmu04921:Oxytocin signaling pathway	8	0.813008	0.762927	CACNB1, RYR1, MYLK2, NOS3, CAMK2A, CACNA1S, CACNG1, MYLK	441	150	7691	0.930128	1	1	0.880658
Annotation Cluster 55	Enrichment Score: 1.2200820796717522
Category	Term	Count	%	PValue	Genes	List Total	Pop Hits	Pop Total	Fold Enrichment	Bonferroni	Benjamini	FDR
GOTERM_BP_DIRECT	GO:0006833~water transport	5	0.50813	0.00521945	MYLK2, AQP8, AQP9, AQP2, CFTR	834	16	18082	6.77533	1	0.325412	0.322602
GOTERM_BP_DIRECT	GO:0034220~ion transmembrane transport	7	0.711382	0.0201593	SLC24A2, KCNC2, AQP8, AQP9, SLC12A1, AQP2, TRPM5	834	47	18082	3.22909	1	0.640749	0.635215
INTERPRO	IPR022357:Major intrinsic protein, conserved site	3	0.304878	0.0551068	AQP8, AQP9, AQP2	893	9	20594	7.6872	1	1	0.996813
GOTERM_MF_DIRECT	GO:0015254~glycerol channel activity	3	0.304878	0.0766412	AQP8, AQP9, AQP2	817	10	17446	6.40612	1	0.84301	0.817263
INTERPRO	IPR000425:Major intrinsic protein	3	0.304878	0.0927925	AQP8, AQP9, AQP2	893	12	20594	5.7654	1	1	0.996813
INTERPRO	IPR023271:Aquaporin-like	3	0.304878	0.0927925	AQP8, AQP9, AQP2	893	12	20594	5.7654	1	1	0.996813
UP_SEQ_FEATURE	short sequence motif:NPA 1	3	0.304878	0.107147	AQP8, AQP9, AQP2	850	12	18012	5.29765	1	1	0.998776
UP_SEQ_FEATURE	short sequence motif:NPA 2	3	0.304878	0.107147	AQP8, AQP9, AQP2	850	12	18012	5.29765	1	1	0.998776
GOTERM_BP_DIRECT	GO:0009992~cellular water homeostasis	3	0.304878	0.11823	AQP8, AQP9, AQP2	834	13	18082	5.00332	1	1	0.991669
GOTERM_MF_DIRECT	GO:0015250~water channel activity	3	0.304878	0.121255	AQP8, AQP9, AQP2	817	13	17446	4.92778	1	0.992533	0.962219
Annotation Cluster 56	Enrichment Score: 1.2186978858887851
Category	Term	Count	%	PValue	Genes	List Total	Pop Hits	Pop Total	Fold Enrichment	Bonferroni	Benjamini	FDR
INTERPRO	IPR009030:Insulin-like growth factor binding protein, N-terminal	15	1.52439	0.00152892	IGFBP2, UMOD, LRP2, PCSK6, DLL1, FBLN5, CTGF, ESM1, SCUBE1, EFEMP1, ERBB4, HMCN2, RSPO3, CD248, EGFL8	893	130	20594	2.66095	0.909485	0.24004	0.239122
INTERPRO	IPR018097:EGF-like calcium-binding, conserved site	11	1.11789	0.00927035	CUBN, ACAN, SCUBE1, EFEMP1, HMCN2, UMOD, CD248, LRP2, EGFL8, DLL1, FBLN5	893	97	20594	2.61523	1	0.519802	0.517815
INTERPRO	IPR000152:EGF-type aspartate/asparagine hydroxylation site	11	1.11789	0.00993553	CUBN, ACAN, SCUBE1, EFEMP1, HMCN2, UMOD, CD248, LRP2, EGFL8, DLL1, FBLN5	893	98	20594	2.58855	1	0.52124	0.519248
UP_KEYWORDS	EGF-like domain	18	1.82927	0.010316	CUBN, TENM2, UMOD, LRP2, DLL1, C8A, CLEC18A, FBLN5, ACAN, SCUBE1, EFEMP1, MEP1A, PLAU, HMCN2, CSPG5, CD248, ADAM8, EGFL8	923	224	22680	1.97454	0.983361	0.0617396	0.0514236
INTERPRO	IPR026823:Complement Clr-like EGF domain	5	0.50813	0.0116069	SCUBE1, EFEMP1, HMCN2, LRP2, FBLN5	893	21	20594	5.49085	1	0.569462	0.567286
INTERPRO	IPR000742:Epidermal growth factor-like domain	19	1.93089	0.0152437	CUBN, TENM2, LAMA3, UMOD, LAMC2, LRP2, PCSK6, DLL1, CLEC18A, FBLN5, ACAN, SCUBE1, EFEMP1, MEP1A, PLAU, HMCN2, CD248, ADAM8, EGFL8	893	237	20594	1.84882	1	0.703901	0.701211
SMART	SM00181:EGF	16	1.62602	0.0167725	CUBN, TENM2, LAMA3, UMOD, LAMC2, LRP2, PCSK6, DLL1, CLEC18A, FBLN5, ACAN, SCUBE1, EFEMP1, HMCN2, CD248, EGFL8	471	181	10425	1.95658	0.992593	0.598454	0.598454
INTERPRO	IPR001881:EGF-like calcium-binding	12	1.21951	0.021005	CUBN, ACAN, TENM2, SCUBE1, EFEMP1, HMCN2, UMOD, CD248, LRP2, EGFL8, DLL1, FBLN5	893	126	20594	2.19634	1	0.72544	0.722667
SMART	SM00179:EGF_CA	12	1.21951	0.0267775	CUBN, ACAN, TENM2, SCUBE1, EFEMP1, HMCN2, UMOD, CD248, LRP2, EGFL8, DLL1, FBLN5	471	126	10425	2.10798	0.999618	0.616626	0.616626
UP_SEQ_FEATURE	domain:EGF-like 3; calcium-binding	6	0.609756	0.0386659	CUBN, SCUBE1, EFEMP1, TMA7, UMOD, FBLN5	850	40	18012	3.17859	1	1	0.998776
INTERPRO	IPR013032:EGF-like, conserved site	15	1.52439	0.0479528	CUBN, TENM2, UMOD, LAMC2, LRP2, DLL1, CLEC18A, FBLN5, ACAN, SCUBE1, EFEMP1, PLAU, HMCN2, ADAM8, EGFL8	893	197	20594	1.75596	1	1	0.996813
UP_SEQ_FEATURE	domain:EGF-like 5	6	0.609756	0.0504776	CUBN, TENM2, SCUBE1, TMA7, LRP2, DLL1	850	43	18012	2.95683	1	1	0.998776
INTERPRO	IPR024731:EGF domain, merozoite surface protein 1-like	3	0.304878	0.0927925	CUBN, SCUBE1, UMOD	893	12	20594	5.7654	1	1	0.996813
UP_SEQ_FEATURE	domain:EGF-like 2; calcium-binding	6	0.609756	0.0971812	CUBN, SCUBE1, EFEMP1, UMOD, EGFL8, FBLN5	850	52	18012	2.44507	1	1	0.998776
UP_SEQ_FEATURE	domain:EGF-like 4; calcium-binding	4	0.406504	0.190037	CUBN, EFEMP1, DLL1, FBLN5	850	32	18012	2.64882	1	1	0.998776
UP_SEQ_FEATURE	domain:EGF-like 6	4	0.406504	0.26551	CUBN, TENM2, SCUBE1, DLL1	850	38	18012	2.23059	1	1	0.998776
UP_SEQ_FEATURE	domain:EGF-like 7; calcium-binding	3	0.304878	0.331099	CUBN, SCUBE1, DLL1	850	25	18012	2.54287	1	1	0.998776
UP_SEQ_FEATURE	domain:EGF-like 8	3	0.304878	0.348546	TENM2, LRP2, DLL1	850	26	18012	2.44507	1	1	0.998776
UP_SEQ_FEATURE	domain:EGF-like 1	7	0.711382	0.425737	CUBN, TENM2, TMA7, UMOD, LRP2, EGFL8, DLL1	850	111	18012	1.33634	1	1	0.998776
UP_SEQ_FEATURE	domain:EGF-like 4	4	0.406504	0.483479	TENM2, SCUBE1, TMA7, LRP2	850	55	18012	1.54113	1	1	0.998776
UP_SEQ_FEATURE	domain:EGF-like 2	4	0.406504	0.763603	TENM2, TMA7, LRP2, DLL1	850	84	18012	1.00908	1	1	0.998776
UP_SEQ_FEATURE	domain:EGF-like 3	3	0.304878	0.824345	TENM2, LRP2, DLL1	850	66	18012	0.963209	1	1	0.998776
Annotation Cluster 57	Enrichment Score: 1.1960636240792872
Category	Term	Count	%	PValue	Genes	List Total	Pop Hits	Pop Total	Fold Enrichment	Bonferroni	Benjamini	FDR
INTERPRO	IPR023415:Low-density lipoprotein (LDL) receptor class A, conserved site	7	0.711382	0.0100702	ST14, SPINT1, TMPRSS2, LRP2, C8A, CORIN, CD320	893	43	20594	3.75421	1	0.52124	0.519248
SMART	SM00192:LDLa	7	0.711382	0.0182179	ST14, SPINT1, TMPRSS2, LRP2, C8A, CORIN, CD320	471	47	10425	3.29652	0.995165	0.598454	0.598454
INTERPRO	IPR002172:Low-density lipoprotein (LDL) receptor class A repeat	7	0.711382	0.0203675	ST14, SPINT1, TMPRSS2, LRP2, C8A, CORIN, CD320	893	50	20594	3.22862	1	0.72544	0.722667
UP_SEQ_FEATURE	domain:LDL-receptor class A 1	4	0.406504	0.1014	ST14, LRP2, CORIN, CD320	850	24	18012	3.53176	1	1	0.998776
UP_SEQ_FEATURE	domain:LDL-receptor class A 2	4	0.406504	0.111388	ST14, LRP2, CORIN, CD320	850	25	18012	3.39049	1	1	0.998776
UP_SEQ_FEATURE	domain:LDL-receptor class A 4	3	0.304878	0.139003	ST14, LRP2, CORIN	850	14	18012	4.54084	1	1	0.998776
UP_SEQ_FEATURE	domain:LDL-receptor class A	3	0.304878	0.189798	SPINT1, TMPRSS2, C8A	850	17	18012	3.73952	1	1	0.998776
UP_SEQ_FEATURE	domain:LDL-receptor class A 3	3	0.304878	0.242563	ST14, LRP2, CORIN	850	20	18012	3.17859	1	1	0.998776
Annotation Cluster 58	Enrichment Score: 1.1534885837291713
Category	Term	Count	%	PValue	Genes	List Total	Pop Hits	Pop Total	Fold Enrichment	Bonferroni	Benjamini	FDR
GOTERM_BP_DIRECT	GO:0045653~negative regulation of megakaryocyte differentiation	6	0.609756	0.000798015	HIST1H4A, HIST1H4B, HIST2H4, CIB1, HIST1H4J, PF4	834	17	18082	7.65214	0.924845	0.0862388	0.085494
GOTERM_BP_DIRECT	GO:0032776~DNA methylation on cytosine	7	0.711382	0.00304332	DNMT3L, HIST1H4A, HIST1H4B, HIST2H4, DNMT3B, HIST1H4J, HIST1H3D	834	32	18082	4.74273	0.999949	0.240645	0.238567
KEGG_PATHWAY	mmu05322:Systemic lupus erythematosus	17	1.72764	0.0096413	HIST1H2BN, H2-EB1, HIST1H2BJ, ACTN3, ACTN2, HIST1H2AK, H2-AA, C8A, HIST1H4A, HIST1H4B, HIST2H4, HIST1H2BE, HIST1H2AF, HC, SNRPD3, HIST1H4J, HIST1H3D	441	147	7691	2.01686	0.905946	0.0784159	0.0687746
UP_KEYWORDS	Citrullination	10	1.01626	0.0142339	HIST1H4A, HIST1H4B, HIST1H2AK, HIST2H4, DNMT3B, MBP, HIST1H2AF, RPS2, HIST1H4J, HIST1H3D	923	94	22680	2.61405	0.996527	0.077019	0.06415
GOTERM_BP_DIRECT	GO:0002227~innate immune response in mucosa	5	0.50813	0.0143002	HIST1H2BN, HIST1H2BJ, HIST1H2BE, APOA4, RPL39	834	21	18082	5.16216	1	0.586853	0.581784
INTERPRO	IPR019809:Histone H4, conserved site	4	0.406504	0.0167243	HIST1H4A, HIST1H4B, HIST2H4, HIST1H4J	893	13	20594	7.09587	1	0.709653	0.706941
INTERPRO	IPR001951:Histone H4	4	0.406504	0.0167243	HIST1H4A, HIST1H4B, HIST2H4, HIST1H4J	893	13	20594	7.09587	1	0.709653	0.706941
SMART	SM00417:H4	4	0.406504	0.0185727	HIST1H4A, HIST1H4B, HIST2H4, HIST1H4J	471	13	10425	6.81039	0.995646	0.598454	0.598454
GOTERM_BP_DIRECT	GO:0051290~protein heterotetramerization	7	0.711382	0.0201593	NLGN1, HIST1H4A, HIST1H4B, HIST2H4, ALDOC, HIST1H4J, HIST1H3D	834	47	18082	3.22909	1	0.640749	0.635215
UP_KEYWORDS	Nucleosome core	10	1.01626	0.0205813	HIST1H2BN, HIST1H4A, HIST1H4B, HIST1H2BJ, HIST1H2AK, HIST2H4, HIST1H2BE, HIST1H2AF, HIST1H4J, HIST1H3D	923	100	22680	2.4572	0.999729	0.105579	0.0879383
UP_SEQ_FEATURE	chain:Histone H4	4	0.406504	0.0209368	HIST1H4A, HIST1H4B, HIST2H4, HIST1H4J	850	13	18012	6.52018	1	1	0.998776
INTERPRO	IPR004823:TATA box binding protein associated factor (TAF)	4	0.406504	0.0249514	HIST1H4A, HIST1H4B, HIST2H4, HIST1H4J	893	15	20594	6.14976	1	0.72544	0.722667
SMART	SM00803:TAF	4	0.406504	0.0276418	HIST1H4A, HIST1H4B, HIST2H4, HIST1H4J	471	15	10425	5.90234	0.999705	0.616626	0.616626
UP_SEQ_FEATURE	cross-link:Glycyl lysine isopeptide (Lys-Gly) (interchain with G-Cter in ubiquitin); alternate	4	0.406504	0.0433076	HIST1H4A, HIST1H4B, HIST2H4, HIST1H4J	850	17	18012	4.98602	1	1	0.998776
GOTERM_BP_DIRECT	GO:0045815~positive regulation of gene expression, epigenetic	5	0.50813	0.0635293	HIST1H4A, HIST1H4B, HIST2H4, HIST1H4J, HIST1H3D	834	33	18082	3.28501	1	1	0.991669
GOTERM_BP_DIRECT	GO:0006335~DNA replication-dependent nucleosome assembly	5	0.50813	0.0635293	HIST1H4A, HIST1H4B, HIST2H4, HIST1H4J, HIST1H3D	834	33	18082	3.28501	1	1	0.991669
GOTERM_BP_DIRECT	GO:0050830~defense response to Gram-positive bacterium	9	0.914634	0.064759	HIST1H2BN, CHGA, HIST1H2BJ, DROSHA, HIST1H2BE, SCD1, RPL39, MBL1, MYO1F	834	93	18082	2.09817	1	1	0.991669
INTERPRO	IPR009072:Histone-fold	10	1.01626	0.0863296	HIST1H2BN, HIST1H4A, HIST1H4B, HIST1H2BJ, HIST1H2AK, HIST2H4, HIST1H2BE, HIST1H2AF, HIST1H4J, HIST1H3D	893	123	20594	1.87493	1	1	0.996813
GOTERM_BP_DIRECT	GO:0006336~DNA replication-independent nucleosome assembly	4	0.406504	0.10579	HIST1H4A, HIST1H4B, HIST2H4, HIST1H4J	834	25	18082	3.46897	1	1	0.991669
GOTERM_BP_DIRECT	GO:0006334~nucleosome assembly	9	0.914634	0.10686	HIST1H2BN, HIST1H4A, HIST1H4B, HIST1H2BJ, HIST2H4, HIST1H2BE, HIST1H4J, ANP32B, HIST1H3D	834	104	18082	1.87625	1	1	0.991669
GOTERM_BP_DIRECT	GO:0000183~chromatin silencing at rDNA	6	0.609756	0.108293	HIST1H4A, HIST1H4B, HIST2H4, DNMT3B, HIST1H4J, HIST1H3D	834	55	18082	2.36521	1	1	0.991669
KEGG_PATHWAY	mmu05034:Alcoholism	16	1.62602	0.180531	HIST1H2BN, MAOB, HIST1H2BJ, HIST1H2AK, CREB3, HIST1H4A, HIST1H4B, CREB3L3, NPY, CREB3L1, HIST2H4, FOSB, HIST1H2BE, HIST1H2AF, HIST1H4J, HIST1H3D	441	202	7691	1.38138	1	0.71204	0.624494
GOTERM_BP_DIRECT	GO:0019731~antibacterial humoral response	4	0.406504	0.193175	HIST1H2BN, HIST1H2BJ, HIST1H2BE, RPL39	834	33	18082	2.62801	1	1	0.991669
GOTERM_CC_DIRECT	GO:0000786~nucleosome	8	0.813008	0.217515	HIST1H4A, HIST1H4B, HIST1H2BJ, HIST1H2AK, HIST2H4, HIST1H2AF, HIST1H4J, HIST1H3D	891	108	19662	1.63462	1	0.88485	0.822251
GOTERM_CC_DIRECT	GO:0000228~nuclear chromosome	5	0.50813	0.217905	HIST1H4A, HIST1H4B, HIST2H4, HIST1H4J, HIST1H3D	891	53	19662	2.08182	1	0.88485	0.822251
INTERPRO	IPR000558:Histone H2B	3	0.304878	0.230194	HIST1H2BN, HIST1H2BJ, HIST1H2BE	893	21	20594	3.29451	1	1	0.996813
GOTERM_BP_DIRECT	GO:0006352~DNA-templated transcription, initiation	4	0.406504	0.241954	HIST1H4A, HIST1H4B, HIST2H4, HIST1H4J	834	37	18082	2.3439	1	1	0.991669
SMART	SM00427:H2B	3	0.304878	0.244103	HIST1H2BN, HIST1H2BJ, HIST1H2BE	471	21	10425	3.16197	1	1	1
INTERPRO	IPR007125:Histone core	6	0.609756	0.26548	HIST1H2BN, HIST1H2BJ, HIST1H2AK, HIST1H2BE, HIST1H2AF, HIST1H3D	893	80	20594	1.72962	1	1	0.996813
GOTERM_CC_DIRECT	GO:0000788~nuclear nucleosome	4	0.406504	0.320948	HIST1H2BN, HIST1H2BJ, HIST1H2BE, HIST1H3D	891	44	19662	2.00612	1	1	0.931034
GOTERM_CC_DIRECT	GO:0000784~nuclear chromosome, telomeric region	8	0.813008	0.352269	HIST1H4A, HIST1H4B, HIST1H2AK, HIST2H4, NABP2, MCM4, HIST1H4J, HIST1H3D	891	127	19662	1.39007	1	1	0.931034
KEGG_PATHWAY	mmu05203:Viral carcinogenesis	14	1.42276	0.566228	HIST1H2BN, HIST1H2BJ, ACTN3, ACTN2, CREB3, HIST1H4A, SCIN, HIST1H4B, PKM, CREB3L3, CREB3L1, HIST2H4, HIST1H2BE, HIST1H4J	441	231	7691	1.05696	1	1	0.880658
GOTERM_MF_DIRECT	GO:0042393~histone binding	6	0.609756	0.694328	HIST1H4A, HIST1H4B, HIST2H4, HIST1H4J, ANP32B, HIST1H3D	817	124	17446	1.03325	1	1	0.970414
UP_KEYWORDS	Chromosome	13	1.32114	0.907857	HIST1H2BN, HIST1H2BJ, HIST1H2AK, AURKB, HIST1H4A, HIST1H4B, HIST2H4, DMC1, HIST1H2BE, BANF1, HIST1H2AF, HIST1H4J, HIST1H3D	923	409	22680	0.781019	1	1	0.907857
UP_SEQ_FEATURE	cross-link:Glycyl lysine isopeptide (Lys-Gly) (interchain with G-Cter in ubiquitin)	8	0.813008	0.99366	HIST1H2BN, HIST1H2BJ, HIST1H2AK, HIST1H2BE, HIST1H2AF, COX6A2, HIST1H3D, MYH7	850	318	18012	0.533097	1	1	0.998776
Annotation Cluster 59	Enrichment Score: 1.1474184677306865
Category	Term	Count	%	PValue	Genes	List Total	Pop Hits	Pop Total	Fold Enrichment	Bonferroni	Benjamini	FDR
UP_SEQ_FEATURE	repeat:18	5	0.50813	0.00883202	HNRNPM, PRX, CMYA5, PLIN4, NEFH	850	18	18012	5.88627	1	1	0.998776
UP_SEQ_FEATURE	repeat:19	5	0.50813	0.00883202	HNRNPM, PRX, CMYA5, PLIN4, NEFH	850	18	18012	5.88627	1	1	0.998776
UP_SEQ_FEATURE	repeat:20	5	0.50813	0.00883202	HNRNPM, PRX, CMYA5, PLIN4, NEFH	850	18	18012	5.88627	1	1	0.998776
UP_SEQ_FEATURE	repeat:24	4	0.406504	0.0129574	HNRNPM, PRX, PLIN4, NEFH	850	11	18012	7.70567	1	1	0.998776
UP_SEQ_FEATURE	repeat:23	4	0.406504	0.0166798	HNRNPM, PRX, PLIN4, NEFH	850	12	18012	7.06353	1	1	0.998776
UP_SEQ_FEATURE	repeat:25	4	0.406504	0.0166798	HNRNPM, PRX, PLIN4, NEFH	850	12	18012	7.06353	1	1	0.998776
UP_SEQ_FEATURE	repeat:26	4	0.406504	0.0166798	HNRNPM, PRX, PLIN4, NEFH	850	12	18012	7.06353	1	1	0.998776
UP_SEQ_FEATURE	repeat:27	4	0.406504	0.0166798	HNRNPM, PRX, PLIN4, NEFH	850	12	18012	7.06353	1	1	0.998776
UP_SEQ_FEATURE	repeat:22	4	0.406504	0.0209368	HNRNPM, PRX, PLIN4, NEFH	850	13	18012	6.52018	1	1	0.998776
UP_SEQ_FEATURE	repeat:17	5	0.50813	0.0212191	HNRNPM, PRX, CMYA5, PLIN4, NEFH	850	23	18012	4.60665	1	1	0.998776
UP_SEQ_FEATURE	repeat:21	4	0.406504	0.0433076	HNRNPM, PRX, PLIN4, NEFH	850	17	18012	4.98602	1	1	0.998776
UP_SEQ_FEATURE	repeat:15	5	0.50813	0.0456338	HNRNPM, PRX, CMYA5, PLIN4, NEFH	850	29	18012	3.65355	1	1	0.998776
UP_SEQ_FEATURE	repeat:29	3	0.304878	0.0776849	PRX, PLIN4, NEFH	850	10	18012	6.35718	1	1	0.998776
UP_SEQ_FEATURE	repeat:10	6	0.609756	0.0797656	HNRNPM, PRX, CMYA5, PLIN4, APOA4, NEFH	850	49	18012	2.59477	1	1	0.998776
UP_SEQ_FEATURE	repeat:9	6	0.609756	0.0797656	HNRNPM, PRX, CMYA5, PLIN4, APOA4, NEFH	850	49	18012	2.59477	1	1	0.998776
UP_SEQ_FEATURE	repeat:16	4	0.406504	0.0825868	HNRNPM, PRX, PLIN4, NEFH	850	22	18012	3.85283	1	1	0.998776
UP_SEQ_FEATURE	repeat:28	3	0.304878	0.0920688	PRX, PLIN4, NEFH	850	11	18012	5.77925	1	1	0.998776
UP_SEQ_FEATURE	repeat:12	5	0.50813	0.102344	HNRNPM, PRX, PLIN4, APOA4, NEFH	850	38	18012	2.78824	1	1	0.998776
UP_SEQ_FEATURE	repeat:11	5	0.50813	0.14314	HNRNPM, PRX, PLIN4, APOA4, NEFH	850	43	18012	2.46402	1	1	0.998776
UP_SEQ_FEATURE	repeat:8	6	0.609756	0.159467	HNRNPM, PRX, CMYA5, PLIN4, APOA4, NEFH	850	61	18012	2.08432	1	1	0.998776
UP_SEQ_FEATURE	repeat:14	4	0.406504	0.227168	HNRNPM, PRX, PLIN4, NEFH	850	35	18012	2.42178	1	1	0.998776
UP_SEQ_FEATURE	repeat:7	6	0.609756	0.233883	HNRNPM, PRX, CMYA5, PLIN4, APOA4, NEFH	850	70	18012	1.81634	1	1	0.998776
UP_SEQ_FEATURE	repeat:13	4	0.406504	0.252628	HNRNPM, PLIN4, APOA4, NEFH	850	37	18012	2.29087	1	1	0.998776
UP_SEQ_FEATURE	repeat:4	9	0.914634	0.263513	EPN3, HNRNPM, PRX, CMYA5, PLIN4, SNCG, APOA4, SNRPD3, NEFH	850	129	18012	1.47841	1	1	0.998776
UP_SEQ_FEATURE	repeat:3	9	0.914634	0.411999	EPN3, HNRNPM, PRX, PLIN4, APOA4, GFRA1, CEL, SNRPD3, NEFH	850	150	18012	1.27144	1	1	0.998776
UP_SEQ_FEATURE	repeat:5	7	0.711382	0.434181	EPN3, HNRNPM, PRX, PLIN4, APOA4, SNRPD3, NEFH	850	112	18012	1.32441	1	1	0.998776
UP_SEQ_FEATURE	repeat:1	11	1.11789	0.470293	EPN3, HNRNPM, PRX, CMYA5, PLIN4, SNCG, APOA4, GFRA1, CEL, SNRPD3, NEFH	850	200	18012	1.16548	1	1	0.998776
UP_SEQ_FEATURE	repeat:2	11	1.11789	0.489223	EPN3, HNRNPM, PRX, CMYA5, PLIN4, SNCG, APOA4, GFRA1, CEL, SNRPD3, NEFH	850	203	18012	1.14826	1	1	0.998776
UP_SEQ_FEATURE	repeat:6	5	0.50813	0.684466	HNRNPM, PRX, PLIN4, APOA4, NEFH	850	98	18012	1.08115	1	1	0.998776
Annotation Cluster 60	Enrichment Score: 1.1241265413281742
Category	Term	Count	%	PValue	Genes	List Total	Pop Hits	Pop Total	Fold Enrichment	Bonferroni	Benjamini	FDR
KEGG_PATHWAY	mmu00071:Fatty acid degradation	8	0.813008	0.0204298	ECHS1, ACADL, CYP4A31, EHHADH, CYP4A10, CYP4A32, ACAA1B, CYP4A14	441	49	7691	2.84733	0.993503	0.146614	0.128587
KEGG_PATHWAY	mmu01212:Fatty acid metabolism	8	0.813008	0.0249843	ECHS1, ACADL, EHHADH, ELOVL2, SCD2, ACAA1B, SCD1, FADS1	441	51	7691	2.73567	0.997916	0.164762	0.144504
KEGG_PATHWAY	mmu00280:Valine, leucine and isoleucine degradation	3	0.304878	0.831168	ECHS1, EHHADH, ACAA1B	441	55	7691	0.951268	1	1	0.880658
Annotation Cluster 61	Enrichment Score: 1.1072142003114065
Category	Term	Count	%	PValue	Genes	List Total	Pop Hits	Pop Total	Fold Enrichment	Bonferroni	Benjamini	FDR
INTERPRO	IPR003128:Villin headpiece	3	0.304878	0.0441033	VIL1, ABLIM2, AVIL	893	8	20594	8.6481	1	1	0.996813
SMART	SM00153:VHP	3	0.304878	0.0474126	VIL1, ABLIM2, AVIL	471	8	10425	8.30016	0.999999	0.808803	0.808803
UP_SEQ_FEATURE	domain:HP	3	0.304878	0.0514288	VIL1, ABLIM2, AVIL	850	8	18012	7.94647	1	1	0.998776
GOTERM_BP_DIRECT	GO:0007010~cytoskeleton organization	7	0.711382	0.346395	VIL1, TAGLN, PCLO, ABLIM2, UGT8A, AVIL, FTCD	834	104	18082	1.4593	1	1	0.991669
Annotation Cluster 62	Enrichment Score: 1.1045372631774903
Category	Term	Count	%	PValue	Genes	List Total	Pop Hits	Pop Total	Fold Enrichment	Bonferroni	Benjamini	FDR
KEGG_PATHWAY	mmu00040:Pentose and glucuronate interconversions	8	0.813008	0.0022284	KL, UGT2B34, UGT2B35, SORD, DHDH, UGT1A2, AKR1B8, AKR1B7	441	33	7691	4.22786	0.419773	0.0277079	0.0243012
KEGG_PATHWAY	mmu00983:Drug metabolism - other enzymes	8	0.813008	0.0249843	UGT2B34, UCK1, UGT2B35, DPYS, DPYD, UGT1A2, XDH, ITPA	441	51	7691	2.73567	0.997916	0.164762	0.144504
INTERPRO	IPR002213:UDP-glucuronosyl/UDP-glucosyltransferase	4	0.406504	0.0676179	UGT2B34, UGT8A, UGT2B35, UGT1A2	893	22	20594	4.19302	1	1	0.996813
GOTERM_BP_DIRECT	GO:0009813~flavonoid biosynthetic process	4	0.406504	0.0698891	UGT2B34, UGT8A, UGT2B35, UGT1A2	834	21	18082	4.12972	1	1	0.991669
GOTERM_BP_DIRECT	GO:0052696~flavonoid glucuronidation	4	0.406504	0.0698891	UGT2B34, UGT8A, UGT2B35, UGT1A2	834	21	18082	4.12972	1	1	0.991669
GOTERM_MF_DIRECT	GO:0015020~glucuronosyltransferase activity	4	0.406504	0.152176	UGT2B34, UGT8A, UGT2B35, UGT1A2	817	29	17446	2.94534	1	1	0.970414
KEGG_PATHWAY	mmu00860:Porphyrin and chlorophyll metabolism	5	0.50813	0.205486	UGT2B34, UGT2B35, HMOX1, CPOX, UGT1A2	441	41	7691	2.12682	1	0.737332	0.646676
UP_KEYWORDS	Glycosyltransferase	11	1.11789	0.430829	PARP10, GYS2, ART1, UGT2B34, PNP, UGT8A, FUT9, UGT2B35, MGAT4B, HAS3, UGT1A2	923	225	22680	1.2013	1	0.920071	0.766337
KEGG_PATHWAY	mmu00053:Ascorbate and aldarate metabolism	3	0.304878	0.462583	UGT2B34, UGT2B35, UGT1A2	441	27	7691	1.93777	1	1	0.880658
Annotation Cluster 63	Enrichment Score: 1.1003743314831387
Category	Term	Count	%	PValue	Genes	List Total	Pop Hits	Pop Total	Fold Enrichment	Bonferroni	Benjamini	FDR
GOTERM_BP_DIRECT	GO:0006821~chloride transport	9	0.914634	0.0307133	SLC12A3, ANO1, CLIC5, SLC12A1, BSND, CLCNKB, TSPO, CLCNKA, CFTR	834	80	18082	2.43912	1	0.776674	0.769966
GOTERM_BP_DIRECT	GO:1902476~chloride transmembrane transport	6	0.609756	0.0426747	ANO1, CLIC5, BSND, CLCNKB, CLCNKA, CFTR	834	42	18082	3.09729	1	0.928532	0.920513
UP_KEYWORDS	Chloride	7	0.711382	0.0545192	ANO1, CLIC5, AMY2A3, AMY2A5, CLCNKB, CLCNKA, CFTR	923	67	22680	2.56723	1	0.219746	0.183029
GOTERM_MF_DIRECT	GO:0005247~voltage-gated chloride channel activity	3	0.304878	0.0908531	ANO1, CLCNKB, CLCNKA	817	11	17446	5.82375	1	0.84301	0.817263
UP_KEYWORDS	Chloride channel	5	0.50813	0.116019	ANO1, CLIC5, CLCNKB, CLCNKA, CFTR	923	46	22680	2.67087	1	0.375963	0.313144
GOTERM_CC_DIRECT	GO:0034707~chloride channel complex	5	0.50813	0.153722	ANO1, CLIC5, CLCNKB, CLCNKA, CFTR	891	46	19662	2.39862	1	0.76568	0.711512
GOTERM_MF_DIRECT	GO:0005254~chloride channel activity	6	0.609756	0.171288	ANO1, CLIC5, BSND, CLCNKB, CLCNKA, CFTR	817	63	17446	2.03369	1	1	0.970414
Annotation Cluster 64	Enrichment Score: 1.0920281179489741
Category	Term	Count	%	PValue	Genes	List Total	Pop Hits	Pop Total	Fold Enrichment	Bonferroni	Benjamini	FDR
GOTERM_BP_DIRECT	GO:0051918~negative regulation of fibrinolysis	4	0.406504	0.00296564	CPB2, SERPINE1, PLG, HRG	834	7	18082	12.3892	0.999934	0.240366	0.23829
GOTERM_BP_DIRECT	GO:0042730~fibrinolysis	4	0.406504	0.029279	CPB2, PLAU, PLG, HRG	834	15	18082	5.78161	1	0.760994	0.754422
UP_KEYWORDS	Fibrinolysis	3	0.304878	0.0302569	CPB2, PLG, HRG	923	7	22680	10.5309	0.999995	0.142505	0.118694
UP_KEYWORDS	Blood coagulation	4	0.406504	0.265064	CPB2, PLG, HRG, F5	923	44	22680	2.23382	1	0.654765	0.545362
UP_KEYWORDS	Hemostasis	4	0.406504	0.265064	CPB2, PLG, HRG, F5	923	44	22680	2.23382	1	0.654765	0.545362
GOTERM_BP_DIRECT	GO:0007596~blood coagulation	6	0.609756	0.345	CPB2, PDGFB, F2RL1, PLG, HRG, F5	834	84	18082	1.54865	1	1	0.991669
GOTERM_BP_DIRECT	GO:0007599~hemostasis	4	0.406504	0.356275	CPB2, PLG, HRG, F5	834	46	18082	1.88531	1	1	0.991669
Annotation Cluster 65	Enrichment Score: 1.0913079834161885
Category	Term	Count	%	PValue	Genes	List Total	Pop Hits	Pop Total	Fold Enrichment	Bonferroni	Benjamini	FDR
UP_KEYWORDS	Innate immunity	18	1.82927	0.019902	CFD, ANXA1, MX2, IL23R, MR1, C8A, IFIT3, IIGP1, MARCO, CLEC7A, OAS2, C1RL, DHX58, F2RL1, HC, S100A9, S100A8, MBL1	923	241	22680	1.83526	0.999644	0.104817	0.0873033
UP_KEYWORDS	Immunity	25	2.54065	0.0388703	CFD, IL23R, CD5L, BCL10, C8A, IFIT3, PTMS, CLEC7A, DHX58, C1RL, MBL1, JAGN1, H2-EB1, ANXA1, MX2, SERPINA3G, MR1, H2-AA, IIGP1, MARCO, OAS2, F2RL1, HC, S100A9, S100A8	923	401	22680	1.53192	1	0.170597	0.142093
GOTERM_BP_DIRECT	GO:0002376~immune system process	24	2.43902	0.116775	CFD, JAGN1, H2-EB1, ANXA1, MX2, IL23R, CD5L, BCL10, SERPINA3G, H2-AA, MR1, C8A, IFIT3, IIGP1, PTMS, MARCO, OAS2, C1RL, DHX58, F2RL1, HC, S100A9, S100A8, MBL1	834	383	18082	1.3586	1	1	0.991669
GOTERM_BP_DIRECT	GO:0045087~innate immune response	20	2.03252	0.477424	CFD, ANXA1, MX2, IL23R, BCL10, MR1, C8A, IFIT3, IIGP1, MARCO, VNN1, CLEC7A, OAS2, C1RL, DHX58, F2RL1, HC, S100A9, S100A8, MBL1	834	400	18082	1.08405	1	1	0.991669
Annotation Cluster 66	Enrichment Score: 1.0771242224936712
Category	Term	Count	%	PValue	Genes	List Total	Pop Hits	Pop Total	Fold Enrichment	Bonferroni	Benjamini	FDR
GOTERM_BP_DIRECT	GO:0046034~ATP metabolic process	8	0.813008	0.00211522	MYH8, ATP1A2, AK4, ATP1B1, ATP5G1, ATP5L, ATP5J2, MYH7	834	40	18082	4.33621	0.998956	0.181416	0.179849
GOTERM_CC_DIRECT	GO:0005753~mitochondrial proton-transporting ATP synthase complex	4	0.406504	0.0454054	2010107E04RIK, ATP5G1, ATP5L, ATP5J2	891	18	19662	4.90385	1	0.389295	0.361755
GOTERM_BP_DIRECT	GO:0015991~ATP hydrolysis coupled proton transport	5	0.50813	0.0635293	ATP1A4, ATP1A2, ATP6V0A4, ATP5G1, ATP6V0E	834	33	18082	3.28501	1	1	0.991669
UP_KEYWORDS	CF(0)	3	0.304878	0.0831937	ATP5G1, ATP5L, ATP5J2	923	12	22680	6.14301	1	0.298741	0.248825
GOTERM_CC_DIRECT	GO:0045263~proton-transporting ATP synthase complex, coupling factor F(o)	3	0.304878	0.100043	ATP5G1, ATP5L, ATP5J2	891	12	19662	5.51684	1	0.587894	0.546303
GOTERM_CC_DIRECT	GO:0000276~mitochondrial proton-transporting ATP synthase complex, coupling factor F(o)	3	0.304878	0.100043	ATP5G1, ATP5L, ATP5J2	891	12	19662	5.51684	1	0.587894	0.546303
UP_KEYWORDS	Hydrogen ion transport	5	0.50813	0.109241	ATP6V0A4, ATP5G1, ATP5L, ATP6V0E, ATP5J2	923	45	22680	2.73023	1	0.362607	0.302019
KEGG_PATHWAY	mmu00190:Oxidative phosphorylation	12	1.21951	0.171495	NDUFA7, NDUFA4, COX17, COX3, NDUFC1, ATP6V0A4, CYC1, COX6A2, ATP5G1, ATP5L, ATP6V0E, ATP5J2	441	139	7691	1.5056	1	0.71204	0.624494
GOTERM_MF_DIRECT	GO:0015078~hydrogen ion transmembrane transporter activity	4	0.406504	0.187084	ATP6V0A4, ATP5G1, ATP5L, ATP6V0E	817	32	17446	2.66922	1	1	0.970414
GOTERM_BP_DIRECT	GO:0015992~proton transport	5	0.50813	0.27783	ATP6V0A4, ATP5G1, ATP5L, ATP6V0E, ATP5J2	834	58	18082	1.86906	1	1	0.991669
GOTERM_BP_DIRECT	GO:0015986~ATP synthesis coupled proton transport	3	0.304878	0.286601	ATP6V0A4, ATP5G1, ATP5L	834	23	18082	2.82796	1	1	0.991669
Annotation Cluster 67	Enrichment Score: 1.076289377692138
Category	Term	Count	%	PValue	Genes	List Total	Pop Hits	Pop Total	Fold Enrichment	Bonferroni	Benjamini	FDR
GOTERM_BP_DIRECT	GO:0007416~synapse assembly	7	0.711382	0.0165156	GPM6A, ACHE, NLGN1, PCLO, SLITRK6, PDGFB, CEL	834	45	18082	3.37261	1	0.629925	0.624484
COG_ONTOLOGY	Lipid metabolism	9	0.914634	0.026628	ACHE, NLGN1, ECHS1, ACADL, ACSM2, EPHX2, CEL, ACAD11, ACAD12	89	88	2126	2.44305	0.447752	0.292908	0.292908
INTERPRO	IPR019819:Carboxylesterase type B, conserved site	3	0.304878	0.327667	ACHE, NLGN1, CEL	893	27	20594	2.5624	1	1	0.996813
INTERPRO	IPR002018:Carboxylesterase, type B	3	0.304878	0.343697	ACHE, NLGN1, CEL	893	28	20594	2.47088	1	1	0.996813
Annotation Cluster 68	Enrichment Score: 1.0664345855567212
Category	Term	Count	%	PValue	Genes	List Total	Pop Hits	Pop Total	Fold Enrichment	Bonferroni	Benjamini	FDR
GOTERM_MF_DIRECT	GO:0008514~organic anion transmembrane transporter activity	5	0.50813	0.0177276	SLC22A6, SLCO1B2, SLCO4C1, SLC22A19, SLC22A8	817	22	17446	4.85312	1	0.339499	0.32913
GOTERM_MF_DIRECT	GO:0015347~sodium-independent organic anion transmembrane transporter activity	5	0.50813	0.0354115	SLC22A6, SLCO1B2, SLCO4C1, SLC22A19, SLC22A8	817	27	17446	3.9544	1	0.517557	0.501749
GOTERM_BP_DIRECT	GO:0043252~sodium-independent organic anion transport	5	0.50813	0.0379967	SLC22A6, SLCO1B2, SLCO4C1, SLC22A19, SLC22A8	834	28	18082	3.87162	1	0.852954	0.845588
INTERPRO	IPR020846:Major facilitator superfamily domain	12	1.21951	0.05275	SLC22A6, SLC45A3, SLC22A2, SLCO1B2, SLCO4C1, SLC22A19, SLC16A12, SLC37A4, SLC22A8, SLC17A1, SLC17A2, SLC16A3	893	146	20594	1.89547	1	1	0.996813
INTERPRO	IPR004749:Organic cation transport protein	3	0.304878	0.0669507	SLC22A6, SLC22A2, SLC22A8	893	10	20594	6.91848	1	1	0.996813
GOTERM_BP_DIRECT	GO:0015711~organic anion transport	3	0.304878	0.133896	SLC22A6, SLCO4C1, SLC22A19	834	14	18082	4.64594	1	1	0.991669
INTERPRO	IPR005828:General substrate transporter	4	0.406504	0.237962	SLC22A6, SLC22A2, SLC22A19, SLC22A8	893	39	20594	2.36529	1	1	0.996813
GOTERM_MF_DIRECT	GO:0005452~inorganic anion exchanger activity	3	0.304878	0.25746	SLC22A6, SLC22A19, SLC22A8	817	21	17446	3.05053	1	1	0.970414
GOTERM_MF_DIRECT	GO:0022857~transmembrane transporter activity	4	0.406504	0.365248	SLC22A6, SLC22A2, SLC37A4, SLC22A8	817	46	17446	1.85685	1	1	0.970414
Annotation Cluster 69	Enrichment Score: 1.0215865471281336
Category	Term	Count	%	PValue	Genes	List Total	Pop Hits	Pop Total	Fold Enrichment	Bonferroni	Benjamini	FDR
UP_KEYWORDS	Oxidation	5	0.50813	0.0042259	ACTA2, CHGA, ACTA1, ACTC1, APOC3	923	17	22680	7.22707	0.812274	0.0282921	0.0235648
GOTERM_BP_DIRECT	GO:0090131~mesenchyme migration	3	0.304878	0.0193159	ACTA2, ACTA1, ACTC1	834	5	18082	13.0086	1	0.640749	0.635215
INTERPRO	IPR004001:Actin, conserved site	3	0.304878	0.106623	ACTA2, ACTA1, ACTC1	893	13	20594	5.32191	1	1	0.996813
INTERPRO	IPR020902:Actin/actin-like conserved site	3	0.304878	0.120958	ACTA2, ACTA1, ACTC1	893	14	20594	4.94177	1	1	0.996813
INTERPRO	IPR004000:Actin-related protein	3	0.304878	0.359602	ACTA2, ACTA1, ACTC1	893	29	20594	2.38568	1	1	0.996813
SMART	SM00268:ACTIN	3	0.304878	0.378426	ACTA2, ACTA1, ACTC1	471	29	10425	2.2897	1	1	1
GOTERM_CC_DIRECT	GO:0044297~cell body	6	0.609756	0.492913	ACTA2, ACTA1, CALB1, ACTC1, KCNN3, LZTS1	891	102	19662	1.29808	1	1	0.931034
Annotation Cluster 70	Enrichment Score: 0.9973924554177627
Category	Term	Count	%	PValue	Genes	List Total	Pop Hits	Pop Total	Fold Enrichment	Bonferroni	Benjamini	FDR
GOTERM_BP_DIRECT	GO:0055088~lipid homeostasis	7	0.711382	0.0106404	G6PC, ACADL, ABCB4, APOA4, ACAD11, ASGR2, ACAD12	834	41	18082	3.70164	1	0.507295	0.502914
GOTERM_MF_DIRECT	GO:0050660~flavin adenine dinucleotide binding	9	0.914634	0.018893	DMGDH, MAOB, ACADL, NOS3, FMO2, ACAD11, XDH, FMO5, ACAD12	817	72	17446	2.66922	1	0.354049	0.343236
COG_ONTOLOGY	Lipid metabolism	9	0.914634	0.026628	ACHE, NLGN1, ECHS1, ACADL, ACSM2, EPHX2, CEL, ACAD11, ACAD12	89	88	2126	2.44305	0.447752	0.292908	0.292908
GOTERM_MF_DIRECT	GO:0009055~electron carrier activity	6	0.609756	0.100858	ACADL, FDX1, CYC1, ACAD11, XDH, ACAD12	817	53	17446	2.4174	1	0.905939	0.87827
INTERPRO	IPR013786:Acyl-CoA dehydrogenase/oxidase, N-terminal	3	0.304878	0.120958	ACADL, ACAD11, ACAD12	893	14	20594	4.94177	1	1	0.996813
GOTERM_MF_DIRECT	GO:0016627~oxidoreductase activity, acting on the CH-CH group of donors	4	0.406504	0.141043	ACADL, DPYD, ACAD11, ACAD12	817	28	17446	3.05053	1	1	0.970414
INTERPRO	IPR009075:Acyl-CoA dehydrogenase/oxidase C-terminal	3	0.304878	0.15087	ACADL, ACAD11, ACAD12	893	16	20594	4.32405	1	1	0.996813
INTERPRO	IPR009100:Acyl-CoA dehydrogenase/oxidase	3	0.304878	0.15087	ACADL, ACAD11, ACAD12	893	16	20594	4.32405	1	1	0.996813
INTERPRO	IPR006091:Acyl-CoA oxidase/dehydrogenase, central domain	3	0.304878	0.15087	ACADL, ACAD11, ACAD12	893	16	20594	4.32405	1	1	0.996813
GOTERM_MF_DIRECT	GO:0052890~oxidoreductase activity, acting on the CH-CH group of donors, with a flavin as acceptor	3	0.304878	0.170479	ACADL, ACAD11, ACAD12	817	16	17446	4.00382	1	1	0.970414
GOTERM_MF_DIRECT	GO:0003995~acyl-CoA dehydrogenase activity	3	0.304878	0.187547	ACADL, ACAD11, ACAD12	817	17	17446	3.76831	1	1	0.970414
GOTERM_BP_DIRECT	GO:0033539~fatty acid beta-oxidation using acyl-CoA dehydrogenase	3	0.304878	0.217293	ACADL, ACAD11, ACAD12	834	19	18082	3.42332	1	1	0.991669
GOTERM_MF_DIRECT	GO:0000062~fatty-acyl-CoA binding	3	0.304878	0.492007	ACADL, ACAD11, ACAD12	817	35	17446	1.83032	1	1	0.970414
Annotation Cluster 71	Enrichment Score: 0.9840287149769771
Category	Term	Count	%	PValue	Genes	List Total	Pop Hits	Pop Total	Fold Enrichment	Bonferroni	Benjamini	FDR
SMART	SM00643:C345C	4	0.406504	0.0329096	SFRP4, FRZB, SFRP5, HC	471	16	10425	5.53344	0.999939	0.681698	0.681698
INTERPRO	IPR018933:Netrin module, non-TIMP type	4	0.406504	0.0349811	SFRP4, FRZB, SFRP5, HC	893	17	20594	5.42626	1	0.885811	0.882426
SMART	SM00063:FRI	4	0.406504	0.0662889	SFRP4, FRZB, SFRP5, CORIN	471	21	10425	4.21595	1	0.96119	0.96119
INTERPRO	IPR001134:Netrin domain	4	0.406504	0.0676179	SFRP4, FRZB, SFRP5, HC	893	22	20594	4.19302	1	1	0.996813
UP_SEQ_FEATURE	domain:NTR	4	0.406504	0.0738055	SFRP4, FRZB, SFRP5, HC	850	21	18012	4.0363	1	1	0.998776
INTERPRO	IPR020067:Frizzled domain	4	0.406504	0.0834622	SFRP4, FRZB, SFRP5, CORIN	893	24	20594	3.8436	1	1	0.996813
INTERPRO	IPR008993:Tissue inhibitor of metalloproteinases-like, OB-fold	4	0.406504	0.0834622	SFRP4, FRZB, SFRP5, HC	893	24	20594	3.8436	1	1	0.996813
INTERPRO	IPR015526:Frizzled/secreted frizzled-related protein	3	0.304878	0.182029	SFRP4, FRZB, SFRP5	893	18	20594	3.8436	1	1	0.996813
GOTERM_MF_DIRECT	GO:0042813~Wnt-activated receptor activity	3	0.304878	0.239841	SFRP4, FRZB, SFRP5	817	20	17446	3.20306	1	1	0.970414
UP_SEQ_FEATURE	domain:FZ	3	0.304878	0.313522	SFRP4, FRZB, SFRP5	850	24	18012	2.64882	1	1	0.998776
GOTERM_MF_DIRECT	GO:0017147~Wnt-protein binding	3	0.304878	0.412692	SFRP4, FRZB, SFRP5	817	30	17446	2.13537	1	1	0.970414
Annotation Cluster 72	Enrichment Score: 0.9696127064474261
Category	Term	Count	%	PValue	Genes	List Total	Pop Hits	Pop Total	Fold Enrichment	Bonferroni	Benjamini	FDR
GOTERM_BP_DIRECT	GO:0098609~cell-cell adhesion	16	1.62602	0.0286816	LAD1, TES, ENO1B, ARHGEF16, TACSTD2, TWF2, ENO1, CCS, LDHA, BAG3, EPCAM, PRDX1, RPS2, RPL15, MB21D2, HIST1H3D	834	189	18082	1.83543	1	0.760994	0.754422
GOTERM_MF_DIRECT	GO:0098641~cadherin binding involved in cell-cell adhesion	18	1.82927	0.161367	LAD1, ANXA1, TES, ENO1B, ARHGEF16, TWF2, ENO1, SDCBP, CCS, LDHA, PKM, BAG3, EPCAM, PRDX1, RPS2, RPL15, MB21D2, HIST1H3D	817	279	17446	1.37766	1	1	0.970414
GOTERM_CC_DIRECT	GO:0005913~cell-cell adherens junction	18	1.82927	0.266529	LAD1, ANXA1, TES, LAMA3, ENO1B, ARHGEF16, TWF2, ENO1, SDCBP, CCS, LDHA, PKM, BAG3, PRDX1, RPS2, RPL15, MB21D2, HIST1H3D	891	316	19662	1.257	1	1	0.931034
Annotation Cluster 73	Enrichment Score: 0.942439239275673
Category	Term	Count	%	PValue	Genes	List Total	Pop Hits	Pop Total	Fold Enrichment	Bonferroni	Benjamini	FDR
INTERPRO	IPR003070:Orphan nuclear receptor	3	0.304878	0.00546017	NR4A2, NR4A1, NR4A3	893	3	20594	23.0616	0.999815	0.39897	0.397445
GOTERM_BP_DIRECT	GO:0071376~cellular response to corticotropin-releasing hormone stimulus	3	0.304878	0.0119529	NR4A2, NR4A1, NR4A3	834	4	18082	16.2608	1	0.519369	0.514883
GOTERM_MF_DIRECT	GO:0003707~steroid hormone receptor activity	7	0.711382	0.0459422	NR4A2, PAQR9, NR4A1, NR4A3, PAQR5, NR1I3, NR1I2	817	56	17446	2.66922	1	0.621751	0.602762
INTERPRO	IPR013088:Zinc finger, NHR/GATA-type	6	0.609756	0.09993	NR4A2, NR4A1, NR4A3, NR1I3, NR1I2, GATA2	893	57	20594	2.42754	1	1	0.996813
INTERPRO	IPR001628:Zinc finger, nuclear hormone receptor-type	5	0.50813	0.145176	NR4A2, NR4A1, NR4A3, NR1I3, NR1I2	893	47	20594	2.45336	1	1	0.996813
INTERPRO	IPR001723:Steroid hormone receptor	5	0.50813	0.15331	NR4A2, NR4A1, NR4A3, NR1I3, NR1I2	893	48	20594	2.40225	1	1	0.996813
UP_SEQ_FEATURE	region of interest:Ligand-binding	4	0.406504	0.15469	NR4A2, NR4A1, NR4A3, NR1I2	850	29	18012	2.92284	1	1	0.998776
GOTERM_BP_DIRECT	GO:0045444~fat cell differentiation	7	0.711382	0.156358	NR4A2, SREBF1, NR4A1, NR4A3, SENP2, LPIN1, ATF5	834	79	18082	1.92111	1	1	0.991669
SMART	SM00399:ZnF_C4	5	0.50813	0.160597	NR4A2, NR4A1, NR4A3, NR1I3, NR1I2	471	47	10425	2.35466	1	1	1
INTERPRO	IPR000536:Nuclear hormone receptor, ligand-binding, core	5	0.50813	0.161611	NR4A2, NR4A1, NR4A3, NR1I3, NR1I2	893	49	20594	2.35322	1	1	0.996813
SMART	SM00430:HOLI	5	0.50813	0.178369	NR4A2, NR4A1, NR4A3, NR1I3, NR1I2	471	49	10425	2.25855	1	1	1
UP_SEQ_FEATURE	DNA-binding region:Nuclear receptor	5	0.50813	0.179623	NR4A2, NR4A1, NR4A3, NR1I3, NR1I2	850	47	18012	2.25432	1	1	0.998776
UP_SEQ_FEATURE	zinc finger region:NR C4-type	5	0.50813	0.179623	NR4A2, NR4A1, NR4A3, NR1I3, NR1I2	850	47	18012	2.25432	1	1	0.998776
GOTERM_MF_DIRECT	GO:0035259~glucocorticoid receptor binding	3	0.304878	0.204834	NR4A2, NR4A1, NR4A3	817	18	17446	3.55896	1	1	0.970414
GOTERM_BP_DIRECT	GO:0043401~steroid hormone mediated signaling pathway	5	0.50813	0.226966	NR4A2, NR4A1, NR4A3, NR1I3, NR1I2	834	53	18082	2.04538	1	1	0.991669
GOTERM_MF_DIRECT	GO:0004879~RNA polymerase II transcription factor activity, ligand-activated sequence-specific DNA binding	4	0.406504	0.236335	NR4A2, NR4A1, NR4A3, NR1I2	817	36	17446	2.37264	1	1	0.970414
GOTERM_MF_DIRECT	GO:0001228~transcriptional activator activity, RNA polymerase II transcription regulatory region sequence-specific binding	7	0.711382	0.359549	NR4A2, MYOG, MYOCD, NFIX, CREB3L3, NR1I3, NR1I2	817	104	17446	1.43727	1	1	0.970414
Annotation Cluster 74	Enrichment Score: 0.9225277667521389
Category	Term	Count	%	PValue	Genes	List Total	Pop Hits	Pop Total	Fold Enrichment	Bonferroni	Benjamini	FDR
SMART	SM00054:EFh	14	1.42276	0.0138313	NECAB1, S100G, ACTN3, ACTN2, TNNC2, CIB1, CALB1, VSNL1, MYL2, SLC25A23, S100A9, S100A8, PLS1, CALN1	471	145	10425	2.13705	0.982386	0.598454	0.598454
INTERPRO	IPR002048:EF-hand domain	17	1.72764	0.0337163	RYR1, NECAB1, S100G, ACTN3, ACTN2, FKBP14, TNNC2, CIB1, NKD1, CALB1, VSNL1, MYL2, SLC25A23, S100A9, S100A8, PLS1, CALN1	893	223	20594	1.75806	1	0.885811	0.882426
UP_SEQ_FEATURE	domain:EF-hand 2	15	1.52439	0.0345217	NECAB1, S100G, ACTN3, ACTN2, FKBP14, TNNC2, CIB1, CALB1, VSNL1, MYL2, SLC25A23, S100A9, S100A8, PLS1, CALN1	850	173	18012	1.83733	1	1	0.998776
UP_SEQ_FEATURE	domain:EF-hand 1	15	1.52439	0.0359868	NECAB1, S100G, ACTN3, ACTN2, FKBP14, TNNC2, CIB1, CALB1, VSNL1, MYL2, SLC25A23, S100A9, S100A8, PLS1, CALN1	850	174	18012	1.82677	1	1	0.998776
INTERPRO	IPR018247:EF-Hand 1, calcium-binding site	13	1.32114	0.0785376	NECAB1, S100G, FKBP14, TNNC2, CIB1, NKD1, CALB1, VSNL1, MYL2, SLC25A23, S100A8, PLS1, CALN1	893	175	20594	1.71315	1	1	0.996813
INTERPRO	IPR011992:EF-hand-like domain	18	1.82927	0.0863304	RYR1, NECAB1, S100G, ACTN3, ACTN2, FKBP14, TNNC2, CIB1, NKD1, TPPP3, CALB1, VSNL1, MYL2, SLC25A23, S100A9, S100A8, PLS1, CALN1	893	273	20594	1.52054	1	1	0.996813
UP_SEQ_FEATURE	calcium-binding region:1	9	0.914634	0.243574	NECAB1, CALB1, VSNL1, FKBP14, TNNC2, CIB1, SLC25A23, PLS1, CALN1	850	126	18012	1.51361	1	1	0.998776
UP_SEQ_FEATURE	calcium-binding region:2	8	0.813008	0.291454	CALB1, VSNL1, FKBP14, TNNC2, CIB1, SLC25A23, PLS1, CALN1	850	114	18012	1.48706	1	1	0.998776
UP_SEQ_FEATURE	calcium-binding region:3	3	0.304878	0.525998	CALB1, VSNL1, TNNC2	850	37	18012	1.71816	1	1	0.998776
UP_SEQ_FEATURE	domain:EF-hand 3	5	0.50813	0.627125	CALB1, VSNL1, MYL2, TNNC2, SLC25A23	850	91	18012	1.16432	1	1	0.998776
UP_SEQ_FEATURE	domain:EF-hand 4	3	0.304878	0.773525	CALB1, VSNL1, TNNC2	850	59	18012	1.07749	1	1	0.998776
Annotation Cluster 75	Enrichment Score: 0.9184884854333295
Category	Term	Count	%	PValue	Genes	List Total	Pop Hits	Pop Total	Fold Enrichment	Bonferroni	Benjamini	FDR
GOTERM_MF_DIRECT	GO:0005272~sodium channel activity	7	0.711382	0.0023272	SCNN1G, SCN10A, ASIC4, SCNN1B, SCN7A, TRPM5, SCN2B	817	30	17446	4.98254	0.906038	0.084361	0.0817845
KEGG_PATHWAY	mmu04742:Taste transduction	3	0.304878	0.831168	SCNN1G, SCNN1B, TRPM5	441	55	7691	0.951268	1	1	0.880658
GOTERM_BP_DIRECT	GO:0050909~sensory perception of taste	3	0.304878	0.907845	SCNN1G, SCNN1B, TRPM5	834	85	18082	0.765214	1	1	0.991669
Annotation Cluster 76	Enrichment Score: 0.9063395332973466
Category	Term	Count	%	PValue	Genes	List Total	Pop Hits	Pop Total	Fold Enrichment	Bonferroni	Benjamini	FDR
SMART	SM00060:FN3	14	1.42276	0.0207567	EPHB6, MYOM1, MYBPC1, MYBPC2, LRRN4, IGFN1, MYOM2, MYLK, OBSCN, NPHS1, CMYA5, LEPR, VWA1, FSD2	471	153	10425	2.02531	0.997718	0.601943	0.601943
INTERPRO	IPR003961:Fibronectin, type III	17	1.72764	0.021585	EPHB6, MYOM1, MYBPC1, MYBPC2, IL23R, LRRN4, IGFN1, MYOM2, MYLK, OBSCN, NPHS1, CMYA5, LEPR, VWA1, FSD2, MDGA2, IL7R	893	211	20594	1.85804	1	0.72544	0.722667
UP_SEQ_FEATURE	domain:Fibronectin type-III 2	10	1.01626	0.131281	EPHB6, MYOM1, MYBPC2, OBSCN, IL23R, CMYA5, LEPR, VWA1, FSD2, IGFN1	850	124	18012	1.70892	1	1	0.998776
UP_SEQ_FEATURE	domain:Fibronectin type-III 1	10	1.01626	0.13595	EPHB6, MYOM1, MYBPC2, OBSCN, IL23R, CMYA5, LEPR, VWA1, FSD2, IGFN1	850	125	18012	1.69525	1	1	0.998776
UP_SEQ_FEATURE	domain:Fibronectin type-III 3	5	0.50813	0.484252	MYOM1, MYBPC2, OBSCN, LEPR, IGFN1	850	76	18012	1.39412	1	1	0.998776
INTERPRO	IPR013783:Immunoglobulin-like fold	39	3.96341	0.94189	EPHB6, MYOM1, IL23R, MILL2, MYPN, MYOM2, MYLK, PKHD1, ADAMTSL1, ACAN, CLMP, MPZ, CMYA5, LEPR, HMCN2, FSD2, LRRC4B, MYBPC1, H2-EB1, MYBPC2, TIMD2, UNC5A, IL1R2, LRRN4, IGFN1, MR1, H2-AA, AZGP1, MAG, OBSCN, NPHS1, TREML2, VWA1, ALPK3, PKHD1L1, MDGA2, IL7R, FGFR4, SCN2B	893	1099	20594	0.818382	1	1	0.996813
Annotation Cluster 77	Enrichment Score: 0.8866097168501419
Category	Term	Count	%	PValue	Genes	List Total	Pop Hits	Pop Total	Fold Enrichment	Bonferroni	Benjamini	FDR
INTERPRO	IPR000884:Thrombospondin, type 1 repeat	8	0.813008	0.0237101	SBSPON, ADAMTS16, ADAMTSL1, UNC5A, RSPO3, C8A, CTGF, ADAMTS20	893	66	20594	2.79534	1	0.72544	0.722667
SMART	SM00209:TSP1	7	0.711382	0.0636107	ADAMTS16, ADAMTSL1, UNC5A, RSPO3, C8A, CTGF, ADAMTS20	471	63	10425	2.45931	1	0.96119	0.96119
UP_SEQ_FEATURE	domain:TSP type-1 1	5	0.50813	0.0877647	ADAMTS16, ADAMTSL1, UNC5A, C8A, ADAMTS20	850	36	18012	2.94314	1	1	0.998776
UP_SEQ_FEATURE	domain:TSP type-1 2	5	0.50813	0.0877647	ADAMTS16, ADAMTSL1, UNC5A, C8A, ADAMTS20	850	36	18012	2.94314	1	1	0.998776
INTERPRO	IPR010294:ADAM-TS Spacer 1	3	0.304878	0.279045	ADAMTS16, ADAMTSL1, ADAMTS20	893	24	20594	2.8827	1	1	0.996813
INTERPRO	IPR013273:Peptidase M12B, ADAM-TS	3	0.304878	0.279045	ADAMTS16, ADAMTSL1, ADAMTS20	893	24	20594	2.8827	1	1	0.996813
GOTERM_MF_DIRECT	GO:0004222~metalloendopeptidase activity	6	0.609756	0.687512	ADAMTS16, ADAMTSL1, MEP1A, ADAM8, MMP8, ADAMTS20	817	123	17446	1.04165	1	1	0.970414
Annotation Cluster 78	Enrichment Score: 0.8589633226071308
Category	Term	Count	%	PValue	Genes	List Total	Pop Hits	Pop Total	Fold Enrichment	Bonferroni	Benjamini	FDR
INTERPRO	IPR001461:Peptidase A1	3	0.304878	0.0669507	REN1, NAPSA, CTSE	893	10	20594	6.91848	1	1	0.996813
UP_KEYWORDS	Aspartyl protease	3	0.304878	0.0711925	REN1, NAPSA, CTSE	923	11	22680	6.70147	1	0.26782	0.22307
INTERPRO	IPR001969:Peptidase aspartic, active site	3	0.304878	0.135729	REN1, NAPSA, CTSE	893	15	20594	4.61232	1	1	0.996813
INTERPRO	IPR021109:Aspartic peptidase	3	0.304878	0.197941	REN1, NAPSA, CTSE	893	19	20594	3.6413	1	1	0.996813
GOTERM_MF_DIRECT	GO:0004190~aspartic-type endopeptidase activity	3	0.304878	0.396084	REN1, NAPSA, CTSE	817	29	17446	2.20901	1	1	0.970414
Annotation Cluster 79	Enrichment Score: 0.855784827297226
Category	Term	Count	%	PValue	Genes	List Total	Pop Hits	Pop Total	Fold Enrichment	Bonferroni	Benjamini	FDR
UP_SEQ_FEATURE	short sequence motif:Selectivity filter	8	0.813008	0.0117494	KCNG3, KCNJ10, KCNC2, KCNB2, KCNA1, KCNJ15, KCNJ16, KCNJ1	850	53	18012	3.19858	1	1	0.998776
INTERPRO	IPR005821:Ion transport domain	11	1.11789	0.0176703	RYR1, TRPC5, KCNG3, SCN10A, KCNC2, KCNB2, KCNA1, TRPV5, SCN7A, CACNA1S, TRPM5	893	107	20594	2.37082	1	0.72544	0.722667
GOTERM_CC_DIRECT	GO:0008076~voltage-gated potassium channel complex	8	0.813008	0.0663464	SNAP25, KCNG3, DLG2, KCNC2, KCNB2, KCNA1, KCNE1L, KCNK2	891	79	19662	2.23467	1	0.480143	0.446174
GOTERM_MF_DIRECT	GO:0005267~potassium channel activity	8	0.813008	0.0801703	KCNG3, KCNJ10, KCNC2, KCNB2, KCNA1, KCNJ15, TRPM5, KCNK2	817	80	17446	2.13537	1	0.84301	0.817263
INTERPRO	IPR027359:Voltage-dependent potassium channel, four helix bundle domain	6	0.609756	0.0836465	KCNG3, SCN10A, KCNC2, KCNA1, SCN7A, CACNA1S	893	54	20594	2.5624	1	1	0.996813
GOTERM_MF_DIRECT	GO:0005249~voltage-gated potassium channel activity	7	0.711382	0.108656	SNAP25, KCNG3, KCNC2, KCNB2, KCNA1, KCNE1L, KCNK2	817	70	17446	2.13537	1	0.967418	0.937872
INTERPRO	IPR003968:Potassium channel, voltage dependent, Kv	4	0.406504	0.109847	KCNG3, KCNC2, KCNB2, KCNA1	893	27	20594	3.41653	1	1	0.996813
GOTERM_BP_DIRECT	GO:0071805~potassium ion transmembrane transport	8	0.813008	0.120993	KCNG3, KCNJ10, SLC9A7, KCNC2, KCNB2, KCNA1, KCNE1L, KCNK2	834	90	18082	1.9272	1	1	0.991669
INTERPRO	IPR003131:Potassium channel tetramerisation-type BTB domain	5	0.50813	0.178682	KCTD9, KCNG3, KCNC2, KCNB2, KCNA1	893	51	20594	2.26094	1	1	0.996813
GOTERM_MF_DIRECT	GO:0005251~delayed rectifier potassium channel activity	4	0.406504	0.187084	KCNG3, KCNC2, KCNB2, KCNA1	817	32	17446	2.66922	1	1	0.970414
UP_KEYWORDS	Potassium channel	5	0.50813	0.289723	KCNG3, KCNC2, KCNB2, KCNA1, KCNK2	923	67	22680	1.83373	1	0.689401	0.57421
INTERPRO	IPR000210:BTB/POZ-like	7	0.711382	0.922602	KCTD9, KCNG3, KCNC2, KCNB2, KCNA1, KLHL41, KLHL31	893	222	20594	0.727167	1	1	0.996813
SMART	SM00225:BTB	7	0.711382	0.932656	KCTD9, KCNG3, KCNC2, KCNB2, KCNA1, KLHL41, KLHL31	471	218	10425	0.710717	1	1	1
INTERPRO	IPR011333:BTB/POZ fold	7	0.711382	0.939799	KCTD9, KCNG3, KCNC2, KCNB2, KCNA1, KLHL41, KLHL31	893	232	20594	0.695824	1	1	0.996813
Annotation Cluster 80	Enrichment Score: 0.8167243141073766
Category	Term	Count	%	PValue	Genes	List Total	Pop Hits	Pop Total	Fold Enrichment	Bonferroni	Benjamini	FDR
UP_SEQ_FEATURE	glycosylation site:O-linked (Gal...)	3	0.304878	0.039794	COL2A1, ADIPOQ, MBL1	850	7	18012	9.08168	1	1	0.998776
INTERPRO	IPR008160:Collagen triple helix repeat	8	0.813008	0.0461926	COL28A1, MARCO, COL2A1, ADIPOQ, COL6A5, C1QL3, MBL1, C1QL1	893	76	20594	2.42754	1	1	0.996813
UP_KEYWORDS	Collagen	8	0.813008	0.0576267	COL28A1, MARCO, COL2A1, ADIPOQ, COL6A5, C1QL3, MBL1, C1QL1	923	85	22680	2.31266	1	0.229249	0.190944
UP_SEQ_FEATURE	domain:Collagen-like	5	0.50813	0.0679567	MARCO, ADIPOQ, C1QL3, MBL1, C1QL1	850	33	18012	3.2107	1	1	0.998776
GOTERM_CC_DIRECT	GO:0005581~collagen trimer	8	0.813008	0.0817325	COL28A1, MARCO, COL2A1, ADIPOQ, COL6A5, C1QL3, MBL1, C1QL1	891	83	19662	2.12697	1	0.534326	0.496525
UP_KEYWORDS	Hydroxylation	6	0.609756	0.287355	COL2A1, PKM, ELN, ADIPOQ, COL6A5, MBL1	923	88	22680	1.67537	1	0.68791	0.572968
SMART	SM00110:C1Q	3	0.304878	0.378426	ADIPOQ, C1QL3, C1QL1	471	29	10425	2.2897	1	1	1
UP_SEQ_FEATURE	domain:C1q	3	0.304878	0.399854	ADIPOQ, C1QL3, C1QL1	850	29	18012	2.19213	1	1	0.998776
INTERPRO	IPR001073:Complement C1q protein	3	0.304878	0.406379	ADIPOQ, C1QL3, C1QL1	893	32	20594	2.16202	1	1	0.996813
INTERPRO	IPR008983:Tumour necrosis factor-like domain	3	0.304878	0.65446	ADIPOQ, C1QL3, C1QL1	893	51	20594	1.35656	1	1	0.996813
Annotation Cluster 81	Enrichment Score: 0.8157145231889991
Category	Term	Count	%	PValue	Genes	List Total	Pop Hits	Pop Total	Fold Enrichment	Bonferroni	Benjamini	FDR
GOTERM_BP_DIRECT	GO:0090090~negative regulation of canonical Wnt signaling pathway	10	1.01626	0.0455766	EGR1, SFRP4, DAB2, FRZB, SFRP5, DACT3, SOST, NOTUM, SOX10, NKD1	834	102	18082	2.12559	1	0.978538	0.970087
UP_KEYWORDS	Wnt signaling pathway	12	1.21951	0.104553	PYGO1, SFRP4, DAB2, FRZB, SFRP5, WNT9B, DACT3, RSPO3, SOST, NOTUM, SENP2, NKD1	923	176	22680	1.67537	1	0.356022	0.296535
GOTERM_BP_DIRECT	GO:0030178~negative regulation of Wnt signaling pathway	6	0.609756	0.114674	FRZB, SFRP5, DACT3, SOST, NOTUM, NKD1	834	56	18082	2.32297	1	1	0.991669
GOTERM_BP_DIRECT	GO:0016055~Wnt signaling pathway	14	1.42276	0.185042	WNT9B, CELA1, SENP2, NKD1, PYGO1, SFRP4, DAB2, FRZB, SFRP5, DACT3, CPE, RSPO3, SOST, NOTUM	834	213	18082	1.42505	1	1	0.991669
KEGG_PATHWAY	mmu04310:Wnt signaling pathway	7	0.711382	0.825299	SFRP4, SFRP5, CAMK2A, WNT9B, SOST, SENP2, NKD1	441	141	7691	0.865811	1	1	0.880658
Annotation Cluster 82	Enrichment Score: 0.8075073423310511
Category	Term	Count	%	PValue	Genes	List Total	Pop Hits	Pop Total	Fold Enrichment	Bonferroni	Benjamini	FDR
INTERPRO	IPR013098:Immunoglobulin I-set	15	1.52439	0.00475593	MYOM1, MYBPC1, MYBPC2, UNC5A, IGFN1, MYPN, MYOM2, MYLK, ADAMTSL1, OBSCN, HMCN2, ALPK3, MDGA2, FGFR4, LRRC4B	893	147	20594	2.35322	0.999438	0.39897	0.397445
INTERPRO	IPR003598:Immunoglobulin subtype 2	18	1.82927	0.0349717	MYOM1, MYBPC1, MYBPC2, IL1R2, IGFN1, MYPN, MYOM2, MYLK, ADAMTSL1, MAG, CLMP, OBSCN, NPHS1, HMCN2, ALPK3, MDGA2, FGFR4, LRRC4B	893	242	20594	1.71532	1	0.885811	0.882426
SMART	SM00408:IGc2	18	1.82927	0.0470817	MYOM1, MYBPC1, MYBPC2, IL1R2, IGFN1, MYPN, MYOM2, MYLK, ADAMTSL1, MAG, CLMP, OBSCN, NPHS1, HMCN2, ALPK3, MDGA2, FGFR4, LRRC4B	471	242	10425	1.64631	0.999999	0.808803	0.808803
UP_KEYWORDS	Immunoglobulin domain	25	2.54065	0.177717	MYOM1, MYPN, MYLK, ADAMTSL1, ACAN, CLMP, MPZ, LEPR, HMCN2, LRRC4B, MYBPC2, TIMD2, UNC5A, IL1R2, IGFN1, MR1, H2-AA, MAG, OBSCN, NPHS1, TREML2, ALPK3, MDGA2, FGFR4, SCN2B	923	481	22680	1.27713	1	0.523866	0.436334
INTERPRO	IPR003599:Immunoglobulin subtype	24	2.43902	0.4829	MYOM1, MYBPC1, MYBPC2, TIMD2, UNC5A, IL1R2, IGFN1, MYPN, MYOM2, MYLK, ADAMTSL1, ACAN, MAG, CLMP, OBSCN, NPHS1, MPZ, TREML2, HMCN2, ALPK3, MDGA2, FGFR4, SCN2B, LRRC4B	893	518	20594	1.06849	1	1	0.996813
SMART	SM00409:IG	24	2.43902	0.562131	MYOM1, MYBPC1, MYBPC2, TIMD2, UNC5A, IL1R2, IGFN1, MYPN, MYOM2, MYLK, ADAMTSL1, ACAN, MAG, CLMP, OBSCN, NPHS1, MPZ, TREML2, HMCN2, ALPK3, MDGA2, FGFR4, SCN2B, LRRC4B	471	518	10425	1.0255	1	1	1
INTERPRO	IPR013783:Immunoglobulin-like fold	39	3.96341	0.94189	EPHB6, MYOM1, IL23R, MILL2, MYPN, MYOM2, MYLK, PKHD1, ADAMTSL1, ACAN, CLMP, MPZ, CMYA5, LEPR, HMCN2, FSD2, LRRC4B, MYBPC1, H2-EB1, MYBPC2, TIMD2, UNC5A, IL1R2, LRRN4, IGFN1, MR1, H2-AA, AZGP1, MAG, OBSCN, NPHS1, TREML2, VWA1, ALPK3, PKHD1L1, MDGA2, IL7R, FGFR4, SCN2B	893	1099	20594	0.818382	1	1	0.996813
INTERPRO	IPR007110:Immunoglobulin-like domain	30	3.04878	0.974348	MYOM1, MILL2, MYPN, MYOM2, MYLK, ADAMTSL1, ACAN, CLMP, MPZ, LEPR, HMCN2, LRRC4B, MYBPC1, H2-EB1, MYBPC2, TIMD2, UNC5A, IL1R2, IGFN1, MR1, H2-AA, AZGP1, MAG, OBSCN, NPHS1, TREML2, ALPK3, MDGA2, FGFR4, SCN2B	893	920	20594	0.752008	1	1	0.996813
Annotation Cluster 83	Enrichment Score: 0.8050357885658583
Category	Term	Count	%	PValue	Genes	List Total	Pop Hits	Pop Total	Fold Enrichment	Bonferroni	Benjamini	FDR
INTERPRO	IPR001478:PDZ domain	12	1.21951	0.0715446	RIMS2, SDCBP, PDZD4, DLG2, PCLO, DEPTOR, SYNPO2L, PRX, GIPC2, USH1C, PDZK1, GRASP	893	154	20594	1.79701	1	1	0.996813
SMART	SM00228:PDZ	12	1.21951	0.0762978	RIMS2, SDCBP, PDZD4, DLG2, PCLO, DEPTOR, SYNPO2L, PRX, GIPC2, USH1C, PDZK1, GRASP	471	150	10425	1.7707	1	1	1
UP_SEQ_FEATURE	domain:PDZ	8	0.813008	0.199004	RIMS2, PDZD4, PCLO, DEPTOR, SYNPO2L, PRX, GIPC2, GRASP	850	101	18012	1.67846	1	1	0.998776
UP_SEQ_FEATURE	domain:PDZ 2	4	0.406504	0.202245	SDCBP, DLG2, USH1C, PDZK1	850	33	18012	2.56856	1	1	0.998776
UP_SEQ_FEATURE	domain:PDZ 1	4	0.406504	0.214629	SDCBP, DLG2, USH1C, PDZK1	850	34	18012	2.49301	1	1	0.998776
UP_SEQ_FEATURE	domain:PDZ 3	3	0.304878	0.313522	DLG2, USH1C, PDZK1	850	24	18012	2.64882	1	1	0.998776
Annotation Cluster 84	Enrichment Score: 0.8032271439860105
Category	Term	Count	%	PValue	Genes	List Total	Pop Hits	Pop Total	Fold Enrichment	Bonferroni	Benjamini	FDR
UP_KEYWORDS	Kringle	3	0.304878	0.122298	PLAU, PLG, PRSS12	923	15	22680	4.91441	1	0.38958	0.324485
INTERPRO	IPR018056:Kringle, conserved site	3	0.304878	0.135729	PLAU, PLG, PRSS12	893	15	20594	4.61232	1	1	0.996813
INTERPRO	IPR000001:Kringle	3	0.304878	0.135729	PLAU, PLG, PRSS12	893	15	20594	4.61232	1	1	0.996813
SMART	SM00130:KR	3	0.304878	0.144815	PLAU, PLG, PRSS12	471	15	10425	4.42675	1	1	1
INTERPRO	IPR013806:Kringle-like fold	3	0.304878	0.295316	PLAU, PLG, PRSS12	893	25	20594	2.76739	1	1	0.996813
Annotation Cluster 85	Enrichment Score: 0.8009679156792868
Category	Term	Count	%	PValue	Genes	List Total	Pop Hits	Pop Total	Fold Enrichment	Bonferroni	Benjamini	FDR
INTERPRO	IPR006047:Glycosyl hydrolase, family 13, catalytic domain	3	0.304878	0.0551068	AMY2A3, AMY2A5, SLC3A1	893	9	20594	7.6872	1	1	0.996813
INTERPRO	IPR015902:Glycoside hydrolase, family 13	3	0.304878	0.0551068	AMY2A3, AMY2A5, SLC3A1	893	9	20594	7.6872	1	1	0.996813
SMART	SM00642:Aamy	3	0.304878	0.0591764	AMY2A3, AMY2A5, SLC3A1	471	9	10425	7.37792	1	0.953398	0.953398
INTERPRO	IPR017853:Glycoside hydrolase, superfamily	6	0.609756	0.09993	KL, AMY2A3, AMY2A5, SLC3A1, CHIL3, GLA	893	57	20594	2.42754	1	1	0.996813
INTERPRO	IPR013781:Glycoside hydrolase, catalytic domain	5	0.50813	0.100318	KL, AMY2A3, AMY2A5, SLC3A1, CHIL3	893	41	20594	2.81239	1	1	0.996813
INTERPRO	IPR013780:Glycosyl hydrolase, family 13, all-beta	3	0.304878	0.135729	AMY2A3, AMY2A5, GLA	893	15	20594	4.61232	1	1	0.996813
UP_KEYWORDS	Glycosidase	6	0.609756	0.263793	KL, AMY2A3, EDEM2, AMY2A5, CHIL3, GLA	923	85	22680	1.7345	1	0.654765	0.545362
UP_KEYWORDS	Carbohydrate metabolism	6	0.609756	0.319316	AMY2A3, AMY2A5, PPP1R3A, CHIL3, FBP2, PDK2	923	92	22680	1.60252	1	0.750389	0.625007
GOTERM_MF_DIRECT	GO:0004553~hydrolase activity, hydrolyzing O-glycosyl compounds	3	0.304878	0.53624	KL, CHIL3, GLA	817	38	17446	1.68582	1	1	0.970414
GOTERM_MF_DIRECT	GO:0016798~hydrolase activity, acting on glycosyl bonds	3	0.304878	0.885464	KL, CHIL3, GLA	817	78	17446	0.821297	1	1	0.970414
Annotation Cluster 86	Enrichment Score: 0.7959474732514524
Category	Term	Count	%	PValue	Genes	List Total	Pop Hits	Pop Total	Fold Enrichment	Bonferroni	Benjamini	FDR
UP_SEQ_FEATURE	domain:Thyroglobulin type-1	3	0.304878	0.139003	EPCAM, IGFBP2, TACSTD2	850	14	18012	4.54084	1	1	0.998776
INTERPRO	IPR000716:Thyroglobulin type-1	3	0.304878	0.166321	EPCAM, IGFBP2, TACSTD2	893	17	20594	4.06969	1	1	0.996813
SMART	SM00211:TY	3	0.304878	0.177087	EPCAM, IGFBP2, TACSTD2	471	17	10425	3.90596	1	1	1
Annotation Cluster 87	Enrichment Score: 0.7948870250429234
Category	Term	Count	%	PValue	Genes	List Total	Pop Hits	Pop Total	Fold Enrichment	Bonferroni	Benjamini	FDR
INTERPRO	IPR001751:S100/Calbindin-D9k, conserved site	4	0.406504	0.0406618	S100G, S100A9, S100A8, CALN1	893	18	20594	5.1248	1	0.967259	0.963562
UP_SEQ_FEATURE	calcium-binding region:1; low affinity	3	0.304878	0.155609	S100G, S100A9, S100A8	850	15	18012	4.23812	1	1	0.998776
UP_SEQ_FEATURE	calcium-binding region:2; high affinity	3	0.304878	0.155609	S100G, S100A9, S100A8	850	15	18012	4.23812	1	1	0.998776
INTERPRO	IPR013787:S100/CaBP-9k-type, calcium binding, subdomain	3	0.304878	0.327667	S100G, S100A9, S100A8	893	27	20594	2.5624	1	1	0.996813
SMART	SM01394:SM01394	3	0.304878	0.328758	S100G, S100A9, S100A8	471	26	10425	2.5539	1	1	1
Annotation Cluster 88	Enrichment Score: 0.7918490756747945
Category	Term	Count	%	PValue	Genes	List Total	Pop Hits	Pop Total	Fold Enrichment	Bonferroni	Benjamini	FDR
SMART	SM00234:START	3	0.304878	0.129192	STAR, STARD10, PCTP	471	14	10425	4.74295	1	1	1
INTERPRO	IPR002913:START domain	3	0.304878	0.135729	STAR, STARD10, PCTP	893	15	20594	4.61232	1	1	0.996813
UP_SEQ_FEATURE	domain:START	3	0.304878	0.139003	STAR, STARD10, PCTP	850	14	18012	4.54084	1	1	0.998776
INTERPRO	IPR023393:START-like domain	3	0.304878	0.279045	STAR, STARD10, PCTP	893	24	20594	2.8827	1	1	0.996813
Annotation Cluster 89	Enrichment Score: 0.7730876879208236
Category	Term	Count	%	PValue	Genes	List Total	Pop Hits	Pop Total	Fold Enrichment	Bonferroni	Benjamini	FDR
GOTERM_BP_DIRECT	GO:0001558~regulation of cell growth	7	0.711382	0.0499248	CREB3, ESM1, FXYD2, IGFBP2, FAM107A, FBLN5, CTGF	834	58	18082	2.61668	1	1	0.991669
UP_SEQ_FEATURE	domain:IGFBP N-terminal	3	0.304878	0.207248	ESM1, IGFBP2, CTGF	850	18	18012	3.53176	1	1	0.998776
SMART	SM00121:IB	3	0.304878	0.210323	ESM1, IGFBP2, CTGF	471	19	10425	3.4948	1	1	1
INTERPRO	IPR000867:Insulin-like growth factor-binding protein, IGFBP	3	0.304878	0.21401	ESM1, IGFBP2, CTGF	893	20	20594	3.45924	1	1	0.996813
GOTERM_MF_DIRECT	GO:0005520~insulin-like growth factor binding	3	0.304878	0.292708	ESM1, IGFBP2, CTGF	817	23	17446	2.78527	1	1	0.970414
Annotation Cluster 90	Enrichment Score: 0.7366681847569458
Category	Term	Count	%	PValue	Genes	List Total	Pop Hits	Pop Total	Fold Enrichment	Bonferroni	Benjamini	FDR
INTERPRO	IPR023561:Carbonic anhydrase, alpha-class	3	0.304878	0.15087	CAR3, CAR15, CAR12	893	16	20594	4.32405	1	1	0.996813
GOTERM_MF_DIRECT	GO:0004089~carbonate dehydratase activity	3	0.304878	0.153695	CAR3, CAR15, CAR12	817	15	17446	4.27075	1	1	0.970414
INTERPRO	IPR001148:Alpha carbonic anhydrase	3	0.304878	0.182029	CAR3, CAR15, CAR12	893	18	20594	3.8436	1	1	0.996813
SMART	SM01057:SM01057	3	0.304878	0.193612	CAR3, CAR15, CAR12	471	18	10425	3.68896	1	1	1
KEGG_PATHWAY	mmu00910:Nitrogen metabolism	3	0.304878	0.253703	CAR3, CAR15, CAR12	441	17	7691	3.07763	1	0.884337	0.775607
Annotation Cluster 91	Enrichment Score: 0.7260171118571217
Category	Term	Count	%	PValue	Genes	List Total	Pop Hits	Pop Total	Fold Enrichment	Bonferroni	Benjamini	FDR
GOTERM_MF_DIRECT	GO:0046983~protein dimerization activity	15	1.52439	0.0625593	MYOG, SLC24A2, SREBF1, HES6, NLGN1, GLDC, ACTN2, SYN1, ANO1, DAO, HAND2, HAND1, ID3, SIM1, ABCG2	817	190	17446	1.68582	1	0.773162	0.749548
UP_SEQ_FEATURE	DNA-binding region:Basic motif	13	1.32114	0.0653152	MYOG, SREBF1, HES6, HLF, CREB3, DBP, CREB3L3, HAND2, CREB3L1, HAND1, FOSB, ATF5, SIM1	850	156	18012	1.76588	1	1	0.998776
INTERPRO	IPR011598:Myc-type, basic helix-loop-helix (bHLH) domain	7	0.711382	0.365006	MYOG, SREBF1, HES6, HAND2, HAND1, ID3, SIM1	893	113	20594	1.42859	1	1	0.996813
SMART	SM00353:HLH	7	0.711382	0.376605	MYOG, SREBF1, HES6, HAND2, HAND1, ID3, SIM1	471	110	10425	1.40851	1	1	1
UP_SEQ_FEATURE	domain:Helix-loop-helix motif	7	0.711382	0.417275	MYOG, SREBF1, HES6, HAND2, HAND1, ID3, SIM1	850	110	18012	1.34849	1	1	0.998776
Annotation Cluster 92	Enrichment Score: 0.712916558985627
Category	Term	Count	%	PValue	Genes	List Total	Pop Hits	Pop Total	Fold Enrichment	Bonferroni	Benjamini	FDR
INTERPRO	IPR000463:Cytosolic fatty-acid binding	4	0.406504	0.0297423	FABP1, FABP3, RBP2, PMP2	893	16	20594	5.7654	1	0.805094	0.802017
GOTERM_MF_DIRECT	GO:0005504~fatty acid binding	5	0.50813	0.0312867	FABP1, FABP3, ALB, PMP2, CYP4A14	817	26	17446	4.10649	1	0.47397	0.459494
INTERPRO	IPR012674:Calycin	4	0.406504	0.60859	FABP1, FABP3, RBP2, PMP2	893	72	20594	1.2812	1	1	0.996813
INTERPRO	IPR011038:Calycin-like	4	0.406504	0.617966	FABP1, FABP3, RBP2, PMP2	893	73	20594	1.26365	1	1	0.996813
INTERPRO	IPR000566:Lipocalin/cytosolic fatty-acid binding protein domain	3	0.304878	0.778742	FABP3, RBP2, PMP2	893	65	20594	1.06438	1	1	0.996813
Annotation Cluster 93	Enrichment Score: 0.7029895443012084
Category	Term	Count	%	PValue	Genes	List Total	Pop Hits	Pop Total	Fold Enrichment	Bonferroni	Benjamini	FDR
UP_SEQ_FEATURE	repeat:2-1	4	0.406504	0.15469	HNRNPH2, CD68, F5, MYLK	850	29	18012	2.92284	1	1	0.998776
UP_SEQ_FEATURE	repeat:2-2	4	0.406504	0.15469	HNRNPH2, CD68, F5, MYLK	850	29	18012	2.92284	1	1	0.998776
UP_SEQ_FEATURE	repeat:1-1	4	0.406504	0.15469	HNRNPH2, CD68, F5, MYLK	850	29	18012	2.92284	1	1	0.998776
UP_SEQ_FEATURE	repeat:1-2	3	0.304878	0.416541	HNRNPH2, CD68, MYLK	850	30	18012	2.11906	1	1	0.998776
Annotation Cluster 94	Enrichment Score: 0.6797103663236673
Category	Term	Count	%	PValue	Genes	List Total	Pop Hits	Pop Total	Fold Enrichment	Bonferroni	Benjamini	FDR
UP_KEYWORDS	Metalloprotease	11	1.11789	0.0669369	ADAMTS16, CPA2, CPA1, CPB2, CPB1, MEP1A, DPEP1, CPE, ADAM8, MMP8, ADAMTS20	923	143	22680	1.89016	1	0.259216	0.215904
UP_SEQ_FEATURE	metal ion-binding site:Zinc; catalytic	10	1.01626	0.109249	ADAMTS16, CAR3, CPA2, CPA1, MEP1A, CAR15, SORD, ADAM8, CAR12, ADAMTS20	850	119	18012	1.78072	1	1	0.998776
GOTERM_MF_DIRECT	GO:0008237~metallopeptidase activity	12	1.21951	0.130178	ADAMTS16, ADAMTSL1, CPA2, CPA1, TMEM27, CPB2, MEP1A, DPEP1, CPE, ADAM8, MMP8, ADAMTS20	817	160	17446	1.60153	1	1	0.970414
INTERPRO	IPR024079:Metallopeptidase, catalytic domain	5	0.50813	0.610308	ADAMTS16, MEP1A, ADAM8, MMP8, ADAMTS20	893	97	20594	1.18874	1	1	0.996813
GOTERM_MF_DIRECT	GO:0004222~metalloendopeptidase activity	6	0.609756	0.687512	ADAMTS16, ADAMTSL1, MEP1A, ADAM8, MMP8, ADAMTS20	817	123	17446	1.04165	1	1	0.970414
Annotation Cluster 95	Enrichment Score: 0.6778287173038148
Category	Term	Count	%	PValue	Genes	List Total	Pop Hits	Pop Total	Fold Enrichment	Bonferroni	Benjamini	FDR
UP_KEYWORDS	Nucleotide-binding	87	8.84146	0.039334	DDX3Y, EPHB6, MYLK2, EIF4A1, ABCD2, ATP8A2, SRXN1, ACSM2, AATK, PEBP1, CHD5, ATP2A1, ABCA13, MYLK, GNAT2, RFK, DHX58, PIM3, KIF1A, PDK2, HELLS, ABCA8A, DDX56, KSR2, RAB33A, VWA8, ACTA2, ACTA1, MYH1, GBP11, MYH2, OBSCN, PKM, KATNAL1, OAS2, DPYD, EEF1A2, DMC1, MYH8, MCM4, DGKK, SLC27A2, CFTR, ARL8A, CDKL1, SLC27A4, MYH7, ABCG2, CUL9, SAR1B, ABCB4, CAMK2A, ATP1A4, NLRC3, ATP1A2, AK4, ABCB11, AURKB, …	923	1754	22680	1.2188	1	0.170736	0.142208
UP_KEYWORDS	ATP-binding	69	7.0122	0.0473083	DDX3Y, EPHB6, MYLK2, EIF4A1, ABCD2, ATP8A2, SRXN1, ACSM2, AATK, PEBP1, CHD5, ATP2A1, ABCA13, MYLK, RFK, DHX58, PIM3, KIF1A, PDK2, HELLS, ABCA8A, DDX56, KSR2, VWA8, ACTA2, ACTA1, MYH1, MYH2, OBSCN, PKM, KATNAL1, OAS2, DMC1, MYH8, MCM4, DGKK, SLC27A2, CFTR, CDKL1, MYH7, ABCG2, CUL9, ABCB4, CAMK2A, ATP1A4, NLRC3, ATP1A2, AK4, ABCB11, AURKB, ERBB4, PGK1, KCNJ1, DDX39, KCNJ10, DNAH17, CKM, MLKL, DMPK,…	923	1363	22680	1.24393	1	0.198796	0.165579
INTERPRO	IPR027417:P-loop containing nucleoside triphosphate hydrolase	44	4.47154	0.289183	DDX3Y, EIF4A1, ABCD2, SAR1B, ABCB4, CHD5, AK4, NLRC3, ABCB11, ABCA13, GNAT2, DHX58, EIF2S3Y, KIF1A, SULT2A1, DDX39, HELLS, DNAH17, ABCA8A, MX2, DDX56, RAB33A, IIGP1, CACNB1, VWA8, MYH1, GBP11, MYH2, SULT1D1, UCK1, DLG2, KATNAL1, BC023105, DMC1, RAB13, EEF1A2, MYH8, MCM4, GM4951, CFTR, ARL8A, MYO1F, MYH7, ABCG2	893	909	20594	1.11629	1	1	0.996813
GOTERM_MF_DIRECT	GO:0005524~ATP binding	73	7.4187	0.439363	DDX3Y, EPHB6, MYLK2, EIF4A1, ABCD2, ATP8A2, SRXN1, ACSM2, AATK, PEBP1, CHD5, ATP2A1, ABCA13, MYLK, RFK, DHX58, PIM3, KIF1A, PDK2, HELLS, ABCA8A, DDX56, KSR2, ATP1B1, SYN1, VWA8, ACTA2, ACTA1, MYH1, MYH2, OBSCN, PKM, KATNAL1, OAS2, DMC1, MYH8, MCM4, ALPK3, DGKK, SLC27A2, CFTR, CDKL1, MYH7, ABCG2, CUL9, ABCB4, CAMK2A, TWF2, ATP1A4, NLRC3, ATP1A2, AK4, ABCB11, AURKB, ERBB4, PGK1, KCNJ1, DDX39, KCNJ1…	817	1507	17446	1.03439	1	1	0.970414
GOTERM_MF_DIRECT	GO:0000166~nucleotide binding	91	9.24797	0.542545	DDX3Y, EPHB6, MYLK2, EIF4A1, ABCD2, ATP8A2, SRXN1, ACSM2, AATK, PEBP1, CHD5, ATP2A1, ABCA13, MYLK, GNAT2, RFK, DHX58, PIM3, KIF1A, PDK2, HELLS, ABCA8A, DDX56, KSR2, RAB33A, VWA8, ACTA2, ACTA1, MYH1, OBSCN, PKM, KATNAL1, OAS2, ESRP1, DPYD, EEF1A2, DMC1, MYH8, MCM4, HNRNPH2, HNRNPH3, SLC27A2, CFTR, ARL8A, CDKL1, SLC27A4, MYH7, ABCG2, CUL9, SAR1B, ABCB4, CAMK2A, ATP1A4, NLRC3, ATP1A2, AK4, ABCB11, A…	817	1936	17446	1.00371	1	1	0.970414
UP_SEQ_FEATURE	nucleotide phosphate-binding region:ATP	44	4.47154	0.668174	DDX3Y, EPHB6, CUL9, EIF4A1, MYLK2, ABCD2, SRXN1, ACSM2, CAMK2A, AATK, AK4, NLRC3, AURKB, MYLK, ERBB4, DHX58, PGK1, PIM3, KIF1A, KCNJ1, PDK2, DDX39, HELLS, KCNJ10, DMPK, DNAH17, CKM, DDX56, CLK2, VWA8, MYH1, MYH2, OBSCN, UCK1, KATNAL1, WNK2, DMC1, MYH8, MCM4, FGFR4, MYO1F, MYH7, CDKL1, ABCG2	850	963	18012	0.96821	1	1	0.998776
Annotation Cluster 96	Enrichment Score: 0.6594073673684216
Category	Term	Count	%	PValue	Genes	List Total	Pop Hits	Pop Total	Fold Enrichment	Bonferroni	Benjamini	FDR
UP_KEYWORDS	Differentiation	34	3.45528	0.10696	BEX1, BNC1, CITED2, USH1C, CHD5, CIB1, FGF1, SHB, DLL1, NKD1, RIMS2, CSRP3, CSRP2, DMBT1, MECOM, FRZB, MYOG, HES6, TNFRSF12A, PAQR5, IFRD1, HSPA2, PAX2, SFRP4, DAB2, OBSCN, PAX8, HAND2, SFRP5, SLCO4C1, CDHR2, CSPG5, SIM1, ZSCAN2	923	646	22680	1.29327	1	0.358503	0.298601
UP_KEYWORDS	Developmental protein	47	4.77642	0.161947	RYR1, BEX1, CITED2, PLEKHB1, PDGFB, TWF2, SIX1, FGF1, SHB, DLL1, NKD1, CSRP3, CSRP2, DMBT1, MECOM, FRZB, ERBB4, CREB3L1, NAT8F1, HOXC8, MYOG, HELLS, HES6, ADGRV1, TNFRSF12A, UNC5A, PAQR5, IFRD1, WNT9B, PAX2, ANO1, SFRP4, DAB2, OBSCN, PAX8, NPHS1, HAND2, SFRP5, SLCO4C1, HAND1, APLNR, ID3, CSPG5, ALPK3, MCTP2, SIM1, ZSCAN2	923	976	22680	1.18329	1	0.49207	0.409851
GOTERM_BP_DIRECT	GO:0030154~cell differentiation	41	4.16667	0.264176	EHF, BEX1, CITED2, USH1C, CHD5, CIB1, FGF1, SHB, GATA2, DLL1, NKD1, CTGF, RIMS2, PURA, CSRP3, CSRP2, DMBT1, MECOM, FRZB, MYOG, HES6, TNFRSF12A, PAQR5, IFRD1, HSPA2, SOX10, PAX2, SFRP4, DAB2, OBSCN, PAX8, HAND2, SFRP5, SLCO4C1, HAND1, CDHR2, PMP22, CSPG5, DHCR7, SIM1, ZSCAN2	834	780	18082	1.13965	1	1	0.991669
GOTERM_BP_DIRECT	GO:0007275~multicellular organism development	49	4.97967	0.503365	RYR1, CITED2, PLEKHB1, SIX1, FGF1, SHB, CSRP3, CSRP2, DBP, DMBT1, CREB3L1, NAT8F1, MYOG, HELLS, HES6, ADGRV1, TPI1, TNFRSF12A, UNC5A, PAQR5, IFRD1, WNT9B, KRT8, PAX2, ANO1, SFRP4, OBSCN, PAX8, HAND2, SFRP5, HAND1, APLNR, ALPK3, MCTP2, BEX1, PDGFB, TWF2, DLL1, NKD1, FRZB, ERBB4, HOXC8, DAB2, NPHS1, SLCO4C1, ID3, CSPG5, SIM1, ZSCAN2	834	1029	18082	1.03243	1	1	0.991669
Annotation Cluster 97	Enrichment Score: 0.637821158489284
Category	Term	Count	%	PValue	Genes	List Total	Pop Hits	Pop Total	Fold Enrichment	Bonferroni	Benjamini	FDR
UP_SEQ_FEATURE	site:Cleavage; by PS1	3	0.304878	0.0201776	CREB3, CREB3L3, CREB3L1	850	5	18012	12.7144	1	1	0.998776
SMART	SM00338:BRLZ	7	0.711382	0.0263079	CREB3, DBP, HLF, CREB3L3, CREB3L1, FOSB, ATF5	471	51	10425	3.03797	0.999561	0.616626	0.616626
INTERPRO	IPR004827:Basic-leucine zipper domain	7	0.711382	0.0286613	CREB3, DBP, HLF, CREB3L3, CREB3L1, FOSB, ATF5	893	54	20594	2.98947	1	0.789442	0.786425
UP_SEQ_FEATURE	DNA-binding region:Basic motif	13	1.32114	0.0653152	MYOG, SREBF1, HES6, HLF, CREB3, DBP, CREB3L3, HAND2, CREB3L1, HAND1, FOSB, ATF5, SIM1	850	156	18012	1.76588	1	1	0.998776
UP_SEQ_FEATURE	domain:Leucine-zipper	10	1.01626	0.0687507	CREB3, SREBF1, DBP, HLF, CREB3L3, LUZP2, CREB3L1, FOSB, IFI35, ATF5	850	108	18012	1.96209	1	1	0.998776
KEGG_PATHWAY	mmu04922:Glucagon signaling pathway	10	1.01626	0.1176	GYS2, LDHB, CREB3, LDHA, G6PC, PKM, CREB3L3, PGAM1, CREB3L1, CAMK2A	441	100	7691	1.74399	1	0.531379	0.466045
GOTERM_MF_DIRECT	GO:0035497~cAMP response element binding	3	0.304878	0.121255	CREB3, CREB3L3, CREB3L1	817	13	17446	4.92778	1	0.992533	0.962219
KEGG_PATHWAY	mmu05030:Cocaine addiction	6	0.609756	0.146595	GRIA2, CREB3, MAOB, CREB3L3, CREB3L1, FOSB	441	49	7691	2.1355	1	0.650351	0.570389
KEGG_PATHWAY	mmu05031:Amphetamine addiction	7	0.711382	0.1833	GRIA2, CREB3, MAOB, CREB3L3, CREB3L1, CAMK2A, FOSB	441	67	7691	1.82208	1	0.71204	0.624494
GOTERM_BP_DIRECT	GO:0030968~endoplasmic reticulum unfolded protein response	4	0.406504	0.381669	CREB3, CREB3L3, CREB3L1, EDEM2	834	48	18082	1.80675	1	1	0.991669
GOTERM_BP_DIRECT	GO:0006986~response to unfolded protein	4	0.406504	0.419302	CREB3, CREB3L3, CREB3L1, UPF3B	834	51	18082	1.70047	1	1	0.991669
UP_KEYWORDS	Unfolded protein response	3	0.304878	0.433249	CREB3, CREB3L3, CREB3L1	923	36	22680	2.04767	1	0.920071	0.766337
KEGG_PATHWAY	mmu04962:Vasopressin-regulated water reabsorption	4	0.406504	0.449679	CREB3, CREB3L3, CREB3L1, AQP2	441	43	7691	1.62232	1	1	0.880658
KEGG_PATHWAY	mmu04725:Cholinergic synapse	7	0.711382	0.633721	CREB3, ACHE, CHRNA3, CREB3L3, CREB3L1, CAMK2A, CACNA1S	441	113	7691	1.08035	1	1	0.880658
KEGG_PATHWAY	mmu04915:Estrogen signaling pathway	6	0.609756	0.667555	CREB3, GABBR2, CREB3L3, NOS3, CREB3L1, HSPA2	441	98	7691	1.06775	1	1	0.880658
KEGG_PATHWAY	mmu04916:Melanogenesis	6	0.609756	0.676313	CREB3, A, CREB3L3, CREB3L1, CAMK2A, WNT9B	441	99	7691	1.05696	1	1	0.880658
KEGG_PATHWAY	mmu05215:Prostate cancer	4	0.406504	0.88687	CREB3, CREB3L3, CREB3L1, PDGFB	441	88	7691	0.792723	1	1	0.88687
KEGG_PATHWAY	mmu04728:Dopaminergic synapse	6	0.609756	0.888868	GRIA2, CREB3, MAOB, CREB3L3, CREB3L1, CAMK2A	441	134	7691	0.780891	1	1	0.888868
KEGG_PATHWAY	mmu04668:TNF signaling pathway	4	0.406504	0.95345	CREB3, CREB3L3, MLKL, CREB3L1	441	109	7691	0.639997	1	1	0.95345
KEGG_PATHWAY	mmu05161:Hepatitis B	3	0.304878	0.998303	CREB3, CREB3L3, CREB3L1	441	146	7691	0.358354	1	1	0.998303
Annotation Cluster 98	Enrichment Score: 0.6317893087617021
Category	Term	Count	%	PValue	Genes	List Total	Pop Hits	Pop Total	Fold Enrichment	Bonferroni	Benjamini	FDR
UP_SEQ_FEATURE	region of interest:Linker 2	3	0.304878	0.107147	DES, SYNC, NEFH	850	12	18012	5.29765	1	1	0.998776
GOTERM_MF_DIRECT	GO:0005198~structural molecule activity	16	1.62602	0.140963	A, LAD1, SYNM, ANXA1, KRT8, CLDN2, CLDN6, 2010005H15RIK, DES, CLDN8, KRT14, CLDN7, PLP1, CLDN19, SYNC, NEFH	817	236	17446	1.44771	1	1	0.970414
UP_KEYWORDS	Intermediate filament	6	0.609756	0.189314	SYNM, DES, KRT14, KRT8, SYNC, NEFH	923	75	22680	1.96576	1	0.530348	0.441733
UP_SEQ_FEATURE	region of interest:Coil 1A	6	0.609756	0.199591	SYNM, DES, KRT14, KRT8, SYNC, NEFH	850	66	18012	1.92642	1	1	0.998776
UP_SEQ_FEATURE	region of interest:Coil 1B	6	0.609756	0.199591	SYNM, DES, KRT14, KRT8, SYNC, NEFH	850	66	18012	1.92642	1	1	0.998776
UP_SEQ_FEATURE	region of interest:Linker 1	6	0.609756	0.199591	SYNM, DES, KRT14, KRT8, SYNC, NEFH	850	66	18012	1.92642	1	1	0.998776
UP_SEQ_FEATURE	region of interest:Rod	6	0.609756	0.208001	SYNM, DES, KRT14, KRT8, SYNC, NEFH	850	67	18012	1.89766	1	1	0.998776
SMART	SM01391:SM01391	6	0.609756	0.223923	SYNM, DES, KRT14, KRT8, SYNC, NEFH	471	72	10425	1.84448	1	1	1
UP_SEQ_FEATURE	region of interest:Head	6	0.609756	0.225153	SYNM, DES, KRT14, KRT8, SYNC, NEFH	850	69	18012	1.84266	1	1	0.998776
INTERPRO	IPR001664:Intermediate filament protein	6	0.609756	0.232748	SYNM, DES, KRT14, KRT8, SYNC, NEFH	893	76	20594	1.82065	1	1	0.996813
UP_SEQ_FEATURE	region of interest:Tail	6	0.609756	0.242707	SYNM, DES, KRT14, KRT8, SYNC, NEFH	850	71	18012	1.79075	1	1	0.998776
INTERPRO	IPR018039:Intermediate filament protein, conserved site	5	0.50813	0.271266	SYNM, DES, KRT14, KRT8, NEFH	893	61	20594	1.89029	1	1	0.996813
GOTERM_CC_DIRECT	GO:0005882~intermediate filament	8	0.813008	0.279339	SYNM, DES, EIF6, KRT14, KRT8, MNS1, SYNC, NEFH	891	117	19662	1.50888	1	1	0.931034
UP_SEQ_FEATURE	region of interest:Linker 12	5	0.50813	0.313258	SYNM, DES, KRT14, KRT8, NEFH	850	60	18012	1.76588	1	1	0.998776
UP_SEQ_FEATURE	site:Stutter	3	0.304878	0.449187	DES, KRT14, KRT8	850	32	18012	1.98662	1	1	0.998776
UP_SEQ_FEATURE	region of interest:Coil 2	4	0.406504	0.542269	SYNM, KRT14, KRT8, SYNC	850	60	18012	1.41271	1	1	0.998776
Annotation Cluster 99	Enrichment Score: 0.6067861980804704
Category	Term	Count	%	PValue	Genes	List Total	Pop Hits	Pop Total	Fold Enrichment	Bonferroni	Benjamini	FDR
SMART	SM00042:CUB	5	0.50813	0.196764	CUBN, ST14, SCUBE1, DMBT1, C1RL	471	51	10425	2.16998	1	1	1
INTERPRO	IPR000859:CUB domain	5	0.50813	0.223711	CUBN, ST14, SCUBE1, DMBT1, C1RL	893	56	20594	2.05907	1	1	0.996813
UP_SEQ_FEATURE	domain:CUB 1	4	0.406504	0.291481	CUBN, ST14, DMBT1, TMA7	850	40	18012	2.11906	1	1	0.998776
UP_SEQ_FEATURE	domain:CUB 2	4	0.406504	0.291481	CUBN, ST14, DMBT1, TMA7	850	40	18012	2.11906	1	1	0.998776
Annotation Cluster 100	Enrichment Score: 0.58697961400792
Category	Term	Count	%	PValue	Genes	List Total	Pop Hits	Pop Total	Fold Enrichment	Bonferroni	Benjamini	FDR
COG_ONTOLOGY	Cytoskeleton	4	0.406504	0.195358	CNN1, TAGLN, DNAH17, PLS1	89	37	2126	2.58245	0.99162	1	1
INTERPRO	IPR001715:Calponin homology domain	6	0.609756	0.232748	CNN1, TAGLN, ACTN3, ACTN2, MAPRE3, PLS1	893	76	20594	1.82065	1	1	0.996813
UP_SEQ_FEATURE	domain:CH 1	3	0.304878	0.260327	ACTN3, ACTN2, PLS1	850	21	18012	3.02723	1	1	0.998776
UP_SEQ_FEATURE	domain:CH 2	3	0.304878	0.260327	ACTN3, ACTN2, PLS1	850	21	18012	3.02723	1	1	0.998776
INTERPRO	IPR001589:Actinin-type, actin-binding, conserved site	3	0.304878	0.262746	ACTN3, ACTN2, PLS1	893	23	20594	3.00803	1	1	0.996813
GOTERM_MF_DIRECT	GO:0051015~actin filament binding	9	0.914634	0.27697	VIL1, SCIN, ACTN3, ACTN2, TNNC2, CORO6, USH1C, CORO1A, PLS1	817	132	17446	1.45594	1	1	0.970414
SMART	SM00033:CH	5	0.50813	0.347069	CNN1, TAGLN, ACTN3, ACTN2, PLS1	471	66	10425	1.6768	1	1	1
Annotation Cluster 101	Enrichment Score: 0.5850817715491605
Category	Term	Count	%	PValue	Genes	List Total	Pop Hits	Pop Total	Fold Enrichment	Bonferroni	Benjamini	FDR
GOTERM_CC_DIRECT	GO:0048786~presynaptic active zone	5	0.50813	0.0448715	RIMS2, UNC13C, PCLO, GRM7, SYN1	891	30	19662	3.67789	1	0.389295	0.361755
UP_SEQ_FEATURE	domain:C2 1	5	0.50813	0.281118	RIMS2, UNC13C, PCLO, SYT12, MCTP2	850	57	18012	1.85882	1	1	0.998776
UP_SEQ_FEATURE	domain:C2 2	5	0.50813	0.281118	RIMS2, UNC13C, PCLO, SYT12, MCTP2	850	57	18012	1.85882	1	1	0.998776
SMART	SM00239:C2	7	0.711382	0.497244	RIMS2, UNC13C, MCTP1, PCLO, SYT12, CAPN5, MCTP2	471	125	10425	1.23949	1	1	1
INTERPRO	IPR000008:C2 calcium-dependent membrane targeting	7	0.711382	0.673401	RIMS2, UNC13C, MCTP1, PCLO, SYT12, CAPN5, MCTP2	893	156	20594	1.03481	1	1	0.996813
Annotation Cluster 102	Enrichment Score: 0.5544752198049048
Category	Term	Count	%	PValue	Genes	List Total	Pop Hits	Pop Total	Fold Enrichment	Bonferroni	Benjamini	FDR
UP_KEYWORDS	LIM domain	6	0.609756	0.182317	CSRP3, CSRP2, TES, ABLIM2, NRAP, XIRP2	923	74	22680	1.99233	1	0.525659	0.437827
INTERPRO	IPR001781:Zinc finger, LIM-type	6	0.609756	0.216837	CSRP3, CSRP2, TES, ABLIM2, NRAP, XIRP2	893	74	20594	1.86986	1	1	0.996813
SMART	SM00132:LIM	6	0.609756	0.240681	CSRP3, CSRP2, TES, ABLIM2, NRAP, XIRP2	471	74	10425	1.79463	1	1	1
UP_SEQ_FEATURE	domain:LIM zinc-binding 1	4	0.406504	0.421318	CSRP3, CSRP2, TES, ABLIM2	850	50	18012	1.69525	1	1	0.998776
UP_SEQ_FEATURE	domain:LIM zinc-binding 2	4	0.406504	0.421318	CSRP3, CSRP2, TES, ABLIM2	850	50	18012	1.69525	1	1	0.998776
Annotation Cluster 103	Enrichment Score: 0.5190038807721692
Category	Term	Count	%	PValue	Genes	List Total	Pop Hits	Pop Total	Fold Enrichment	Bonferroni	Benjamini	FDR
GOTERM_BP_DIRECT	GO:0002690~positive regulation of leukocyte chemotaxis	5	0.50813	0.00406093	EDN3, F2RL1, PPBP, CXCL13, PF4	834	15	18082	7.22702	0.999998	0.292567	0.290041
INTERPRO	IPR001089:CXC chemokine	3	0.304878	0.0795415	PPBP, CXCL13, PF4	893	11	20594	6.28952	1	1	0.996813
GOTERM_MF_DIRECT	GO:0008009~chemokine activity	5	0.50813	0.185664	PPBP, CXCL13, CXCL14, CXCL16, PF4	817	48	17446	2.22435	1	1	0.970414
INTERPRO	IPR001811:Chemokine interleukin-8-like domain	4	0.406504	0.369067	PPBP, CXCL13, CXCL14, PF4	893	50	20594	1.84493	1	1	0.996813
SMART	SM00199:SCY	3	0.304878	0.643899	PPBP, CXCL13, PF4	471	48	10425	1.38336	1	1	1
GOTERM_BP_DIRECT	GO:0070098~chemokine-mediated signaling pathway	3	0.304878	0.727265	PPBP, CXCL13, PF4	834	55	18082	1.1826	1	1	0.991669
KEGG_PATHWAY	mmu04060:Cytokine-cytokine receptor interaction	13	1.32114	0.737925	TNFRSF12A, IL1R2, IL23R, TNFRSF11B, INHBA, PPBP, CXCL13, CXCL14, INHBE, CXCL16, LEPR, IL7R, PF4	441	242	7691	0.936855	1	1	0.880658
GOTERM_MF_DIRECT	GO:0005125~cytokine activity	8	0.813008	0.877945	SPP1, INHBA, CXCL13, INHA, CXCL14, INHBE, CXCL16, PF4	817	214	17446	0.79827	1	1	0.970414
UP_KEYWORDS	Cytokine	5	0.50813	0.964514	SPP1, CXCL13, CXCL14, CXCL16, PF4	923	200	22680	0.614301	1	1	0.964514
KEGG_PATHWAY	mmu04062:Chemokine signaling pathway	5	0.50813	0.996809	PPBP, CXCL13, CXCL14, CXCL16, PF4	441	196	7691	0.444896	1	1	0.996809
Annotation Cluster 104	Enrichment Score: 0.505485898509918
Category	Term	Count	%	PValue	Genes	List Total	Pop Hits	Pop Total	Fold Enrichment	Bonferroni	Benjamini	FDR
GOTERM_MF_DIRECT	GO:0008083~growth factor activity	11	1.11789	0.142129	FGF7, EFEMP1, GDNF, PDGFB, INHBA, REG1, INHA, FGF1, INHBE, CD320, CTGF	817	145	17446	1.61994	1	1	0.970414
UP_KEYWORDS	Growth factor	9	0.914634	0.146066	FGF7, EFEMP1, GDNF, PDGFB, INHBA, INHA, FGF1, INHBE, CD320	923	127	22680	1.74133	1	0.4543	0.378391
GOTERM_BP_DIRECT	GO:0010862~positive regulation of pathway-restricted SMAD protein phosphorylation	5	0.50813	0.178887	SDCBP, DAB2, INHBA, INHA, INHBE	834	48	18082	2.25844	1	1	0.991669
SMART	SM00204:TGFB	4	0.406504	0.208163	GDNF, INHBA, INHA, INHBE	471	35	10425	2.52957	1	1	1
INTERPRO	IPR001839:Transforming growth factor-beta, C-terminal	4	0.406504	0.214857	GDNF, INHBA, INHA, INHBE	893	37	20594	2.49314	1	1	0.996813
GOTERM_MF_DIRECT	GO:0005179~hormone activity	8	0.813008	0.270217	TTR, EDN3, NPY, ADIPOQ, INHBA, INHA, HAMP, INHBE	817	112	17446	1.52527	1	1	0.970414
GOTERM_BP_DIRECT	GO:0043408~regulation of MAPK cascade	5	0.50813	0.288229	REN1, MYLK2, INHBA, INHA, INHBE	834	59	18082	1.83738	1	1	0.991669
GOTERM_MF_DIRECT	GO:0005160~transforming growth factor beta receptor binding	4	0.406504	0.339354	GDNF, INHBA, INHA, INHBE	817	44	17446	1.94125	1	1	0.970414
INTERPRO	IPR015615:Transforming growth factor-beta-related	3	0.304878	0.375362	INHBA, INHA, INHBE	893	30	20594	2.30616	1	1	0.996813
INTERPRO	IPR017948:Transforming growth factor beta, conserved site	3	0.304878	0.406379	INHBA, INHA, INHBE	893	32	20594	2.16202	1	1	0.996813
UP_KEYWORDS	Hormone	6	0.609756	0.448698	TTR, ADIPOQ, INHBA, INHA, HAMP, INHBE	923	108	22680	1.36511	1	0.93282	0.776956
GOTERM_BP_DIRECT	GO:0060395~SMAD protein signal transduction	5	0.50813	0.476518	TRF, INHBA, AFP, INHA, INHBE	834	77	18082	1.40786	1	1	0.991669
GOTERM_BP_DIRECT	GO:0048468~cell development	3	0.304878	0.666575	INHBA, INHA, INHBE	834	49	18082	1.32741	1	1	0.991669
GOTERM_MF_DIRECT	GO:0005125~cytokine activity	8	0.813008	0.877945	SPP1, INHBA, CXCL13, INHA, CXCL14, INHBE, CXCL16, PF4	817	214	17446	0.79827	1	1	0.970414
Annotation Cluster 105	Enrichment Score: 0.49306420761264574
Category	Term	Count	%	PValue	Genes	List Total	Pop Hits	Pop Total	Fold Enrichment	Bonferroni	Benjamini	FDR
UP_SEQ_FEATURE	domain:Ig-like C2-type 7	3	0.304878	0.172564	MYBPC2, NPHS1, MYLK	850	16	18012	3.97324	1	1	0.998776
UP_SEQ_FEATURE	domain:Ig-like C2-type 3	7	0.711382	0.234631	MYOM1, MAG, MYBPC2, NPHS1, IL1R2, FGFR4, MYLK	850	88	18012	1.68561	1	1	0.998776
UP_SEQ_FEATURE	domain:Ig-like C2-type 4	5	0.50813	0.270516	MYOM1, MAG, MYBPC2, NPHS1, MYLK	850	56	18012	1.89202	1	1	0.998776
UP_SEQ_FEATURE	domain:Ig-like C2-type 5	4	0.406504	0.395731	MYOM1, MYBPC2, NPHS1, MYLK	850	48	18012	1.76588	1	1	0.998776
UP_SEQ_FEATURE	domain:Ig-like C2-type 1	8	0.813008	0.430226	MYOM1, MAG, MYBPC2, CLMP, NPHS1, IL1R2, FGFR4, MYLK	850	132	18012	1.28428	1	1	0.998776
UP_SEQ_FEATURE	domain:Ig-like C2-type 6	3	0.304878	0.432991	MYBPC2, NPHS1, MYLK	850	31	18012	2.0507	1	1	0.998776
UP_SEQ_FEATURE	domain:Ig-like C2-type 2	8	0.813008	0.437972	MYOM1, MAG, MYBPC2, CLMP, NPHS1, IL1R2, FGFR4, MYLK	850	133	18012	1.27462	1	1	0.998776
Annotation Cluster 106	Enrichment Score: 0.4857349948181416
Category	Term	Count	%	PValue	Genes	List Total	Pop Hits	Pop Total	Fold Enrichment	Bonferroni	Benjamini	FDR
GOTERM_BP_DIRECT	GO:0061371~determination of heart left/right asymmetry	3	0.304878	0.0746291	CITED2, HAND2, HAND1	834	10	18082	6.50432	1	1	0.991669
GOTERM_BP_DIRECT	GO:0001947~heart looping	4	0.406504	0.548911	CITED2, HAND2, HAND1, DLL1	834	62	18082	1.39878	1	1	0.991669
GOTERM_MF_DIRECT	GO:0003713~transcription coactivator activity	7	0.711382	0.851892	MYOCD, CITED2, HAND2, HAND1, BCL10, LPIN1, LPIN3	817	180	17446	0.830423	1	1	0.970414
Annotation Cluster 107	Enrichment Score: 0.466202536782155
Category	Term	Count	%	PValue	Genes	List Total	Pop Hits	Pop Total	Fold Enrichment	Bonferroni	Benjamini	FDR
UP_KEYWORDS	Electron transport	10	1.01626	0.0303049	ENOX2, NDUFA7, NDUFA4, FDX1, FDXR, NDUFC1, CYC1, HIGD1A, FADS1, CMAH	923	107	22680	2.29645	0.999995	0.142505	0.118694
KEGG_PATHWAY	mmu00190:Oxidative phosphorylation	12	1.21951	0.171495	NDUFA7, NDUFA4, COX17, COX3, NDUFC1, ATP6V0A4, CYC1, COX6A2, ATP5G1, ATP5L, ATP6V0E, ATP5J2	441	139	7691	1.5056	1	0.71204	0.624494
UP_KEYWORDS	Respiratory chain	5	0.50813	0.244457	NDUFA7, NDUFA4, NDUFC1, CYC1, HIGD1A	923	62	22680	1.98162	1	0.631113	0.525661
GOTERM_CC_DIRECT	GO:0070469~respiratory chain	5	0.50813	0.267429	NDUFA7, NDUFA4, NDUFC1, CYC1, HIGD1A	891	58	19662	1.90236	1	1	0.931034
GOTERM_MF_DIRECT	GO:0004129~cytochrome-c oxidase activity	3	0.304878	0.379263	NDUFA4, COX3, COX6A2	817	28	17446	2.2879	1	1	0.970414
KEGG_PATHWAY	mmu04932:Non-alcoholic fatty liver disease (NAFLD)	10	1.01626	0.547095	SREBF1, NDUFA7, NDUFA4, ADIPOQ, COX3, LEPR, NDUFC1, CYP2E1, CYC1, COX6A2	441	157	7691	1.11082	1	1	0.880658
GOTERM_CC_DIRECT	GO:0005747~mitochondrial respiratory chain complex I	3	0.304878	0.634344	NDUFA7, NDUFA4, NDUFC1	891	47	19662	1.40855	1	1	0.931034
KEGG_PATHWAY	mmu05016:Huntington's disease	11	1.11789	0.704043	CREB3, NDUFA7, CREB3L3, DNAH17, NDUFA4, CREB3L1, COX3, NDUFC1, CYC1, COX6A2, ATP5G1	441	198	7691	0.968884	1	1	0.880658
KEGG_PATHWAY	mmu05010:Alzheimer's disease	9	0.914634	0.802004	NDUFA7, NDUFA4, COX3, ATP2A1, NDUFC1, CACNA1S, CYC1, COX6A2, ATP5G1	441	177	7691	0.886775	1	1	0.880658
KEGG_PATHWAY	mmu05012:Parkinson's disease	7	0.711382	0.86238	NDUFA7, NDUFA4, COX3, NDUFC1, CYC1, COX6A2, ATP5G1	441	149	7691	0.819325	1	1	0.880658
Annotation Cluster 108	Enrichment Score: 0.42490597163683236
Category	Term	Count	%	PValue	Genes	List Total	Pop Hits	Pop Total	Fold Enrichment	Bonferroni	Benjamini	FDR
INTERPRO	IPR014014:RNA helicase, DEAD-box type, Q motif	4	0.406504	0.237962	DDX3Y, DDX39, EIF4A1, DDX56	893	39	20594	2.36529	1	1	0.996813
GOTERM_MF_DIRECT	GO:0004386~helicase activity	9	0.914634	0.256874	DDX3Y, DDX39, HELLS, EIF4A1, ANXA1, DDX56, DHX58, MCM4, CHD5	817	129	17446	1.4898	1	1	0.970414
UP_KEYWORDS	Helicase	8	0.813008	0.277875	DDX3Y, DDX39, HELLS, EIF4A1, DDX56, DHX58, MCM4, CHD5	923	130	22680	1.51213	1	0.669273	0.557445
UP_SEQ_FEATURE	short sequence motif:Q motif	4	0.406504	0.304536	DDX3Y, DDX39, EIF4A1, DDX56	850	41	18012	2.06737	1	1	0.998776
INTERPRO	IPR001650:Helicase, C-terminal	7	0.711382	0.333977	DDX3Y, DDX39, HELLS, EIF4A1, DDX56, DHX58, CHD5	893	109	20594	1.48102	1	1	0.996813
GOTERM_BP_DIRECT	GO:0010501~RNA secondary structure unwinding	4	0.406504	0.343521	DDX3Y, DDX39, EIF4A1, DDX56	834	45	18082	1.9272	1	1	0.991669
INTERPRO	IPR014001:Helicase, superfamily 1/2, ATP-binding domain	7	0.711382	0.349462	DDX3Y, DDX39, HELLS, EIF4A1, DDX56, DHX58, CHD5	893	111	20594	1.45433	1	1	0.996813
SMART	SM00490:HELICc	7	0.711382	0.360345	DDX3Y, DDX39, HELLS, EIF4A1, DDX56, DHX58, CHD5	471	108	10425	1.4346	1	1	1
SMART	SM00487:DEXDc	7	0.711382	0.376605	DDX3Y, DDX39, HELLS, EIF4A1, DDX56, DHX58, CHD5	471	110	10425	1.40851	1	1	1
UP_SEQ_FEATURE	domain:Helicase C-terminal	6	0.609756	0.466095	DDX3Y, DDX39, HELLS, EIF4A1, DDX56, DHX58	850	95	18012	1.33835	1	1	0.998776
UP_SEQ_FEATURE	domain:Helicase ATP-binding	6	0.609756	0.493466	DDX3Y, DDX39, HELLS, EIF4A1, DDX56, DHX58	850	98	18012	1.29738	1	1	0.998776
UP_SEQ_FEATURE	short sequence motif:DEAD box	3	0.304878	0.525998	DDX3Y, EIF4A1, DDX56	850	37	18012	1.71816	1	1	0.998776
GOTERM_MF_DIRECT	GO:0004004~ATP-dependent RNA helicase activity	4	0.406504	0.570318	DDX3Y, DDX39, EIF4A1, DDX56	817	63	17446	1.35579	1	1	0.970414
INTERPRO	IPR011545:DNA/RNA helicase, DEAD/DEAH box type, N-terminal	4	0.406504	0.579553	DDX3Y, DDX39, EIF4A1, DDX56	893	69	20594	1.3369	1	1	0.996813
Annotation Cluster 109	Enrichment Score: 0.4247384728491569
Category	Term	Count	%	PValue	Genes	List Total	Pop Hits	Pop Total	Fold Enrichment	Bonferroni	Benjamini	FDR
UP_KEYWORDS	2Fe-2S	3	0.304878	0.20942	FDX1, XDH, CMAH	923	21	22680	3.51029	1	0.566767	0.472067
GOTERM_MF_DIRECT	GO:0051537~2 iron, 2 sulfur cluster binding	3	0.304878	0.362247	FDX1, XDH, CMAH	817	27	17446	2.37264	1	1	0.970414
UP_KEYWORDS	Iron-sulfur	4	0.406504	0.453709	DPYD, FDX1, XDH, CMAH	923	61	22680	1.61128	1	0.938299	0.78152
GOTERM_MF_DIRECT	GO:0051536~iron-sulfur cluster binding	4	0.406504	0.581094	DPYD, FDX1, XDH, CMAH	817	64	17446	1.33461	1	1	0.970414
Annotation Cluster 110	Enrichment Score: 0.42184008210473845
Category	Term	Count	%	PValue	Genes	List Total	Pop Hits	Pop Total	Fold Enrichment	Bonferroni	Benjamini	FDR
UP_KEYWORDS	Ribosome biogenesis	6	0.609756	0.0963675	EIF6, IMP3, NIP7, DDX56, DROSHA, NOP10	923	60	22680	2.4572	1	0.333905	0.278113
GOTERM_BP_DIRECT	GO:0042254~ribosome biogenesis	8	0.813008	0.115893	EIF6, RPS18, IMP3, NIP7, DDX56, DROSHA, RPL34-PS1, NOP10	834	89	18082	1.94886	1	1	0.991669
KEGG_PATHWAY	mmu03008:Ribosome biogenesis in eukaryotes	4	0.406504	0.861721	EIF6, IMP3, DROSHA, NOP10	441	83	7691	0.840478	1	1	0.880658
UP_KEYWORDS	rRNA processing	3	0.304878	0.865321	IMP3, DDX56, NOP10	923	85	22680	0.867249	1	1	0.865321
GOTERM_BP_DIRECT	GO:0006364~rRNA processing	4	0.406504	0.933832	RPS16, IMP3, DDX56, NOP10	834	126	18082	0.688287	1	1	0.991669
Annotation Cluster 111	Enrichment Score: 0.42172351733275976
Category	Term	Count	%	PValue	Genes	List Total	Pop Hits	Pop Total	Fold Enrichment	Bonferroni	Benjamini	FDR
UP_SEQ_FEATURE	metal ion-binding site:Iron	5	0.50813	0.239187	FTL1, PHYH, HGD, PAH, HPD	850	53	18012	1.99911	1	1	0.998776
UP_KEYWORDS	Dioxygenase	5	0.50813	0.437814	PHYH, KDM5D, HGD, UTY, HPD	923	83	22680	1.48024	1	0.92119	0.767269
GOTERM_MF_DIRECT	GO:0051213~dioxygenase activity	5	0.50813	0.518564	PHYH, KDM5D, HGD, UTY, HPD	817	80	17446	1.33461	1	1	0.970414
Annotation Cluster 112	Enrichment Score: 0.4094627680500859
Category	Term	Count	%	PValue	Genes	List Total	Pop Hits	Pop Total	Fold Enrichment	Bonferroni	Benjamini	FDR
UP_SEQ_FEATURE	repeat:LRR 9	10	1.01626	0.126699	DNAH17, LRRN4, LRRC39, SLITRK6, NLRC3, PRELP, PODN, LRRC8E, CPN2, LRRC4B	850	123	18012	1.72281	1	1	0.998776
UP_SEQ_FEATURE	repeat:LRR 8	10	1.01626	0.181642	DNAH17, LRRN4, LRRC39, SLITRK6, NLRC3, PRELP, PODN, LRRC8E, CPN2, LRRC4B	850	134	18012	1.58139	1	1	0.998776
INTERPRO	IPR000372:Leucine-rich repeat-containing N-terminal	5	0.50813	0.196324	PRELP, PODN, LRRC55, CPN2, LRRC4B	893	53	20594	2.17562	1	1	0.996813
UP_SEQ_FEATURE	repeat:LRR 10	8	0.813008	0.212447	DNAH17, LRRN4, SLITRK6, NLRC3, PRELP, PODN, LRRC8E, CPN2	850	103	18012	1.64587	1	1	0.998776
SMART	SM00013:LRRNT	5	0.50813	0.215707	PRELP, PODN, LRRC55, CPN2, LRRC4B	471	53	10425	2.08809	1	1	1
UP_SEQ_FEATURE	repeat:LRR 12	6	0.609756	0.31587	SLITRK6, NLRC3, PRELP, PODN, LRRC8E, CPN2	850	79	18012	1.60941	1	1	0.998776
UP_SEQ_FEATURE	repeat:LRR 7	10	1.01626	0.328571	DNAH17, LRRN4, LRRC39, SLITRK6, NLRC3, PRELP, PODN, LRRC8E, CPN2, LRRC4B	850	158	18012	1.34118	1	1	0.998776
INTERPRO	IPR003591:Leucine-rich repeat, typical subtype	10	1.01626	0.347428	LGI4, LRRN4, LRRC39, SLITRK6, PRELP, PODN, LRRC55, LRRC8E, CPN2, LRRC4B	893	175	20594	1.31781	1	1	0.996813
UP_SEQ_FEATURE	repeat:LRR 13	5	0.50813	0.36737	SLITRK6, NLRC3, PODN, LRRC8E, CPN2	850	65	18012	1.63005	1	1	0.998776
SMART	SM00369:LRR_TYP	10	1.01626	0.391483	LGI4, LRRN4, LRRC39, SLITRK6, PRELP, PODN, LRRC55, LRRC8E, CPN2, LRRC4B	471	175	10425	1.26479	1	1	1
UP_SEQ_FEATURE	repeat:LRR 11	6	0.609756	0.400749	SLITRK6, NLRC3, PRELP, PODN, LRRC8E, CPN2	850	88	18012	1.44481	1	1	0.998776
UP_SEQ_FEATURE	repeat:LRR 6	11	1.11789	0.412915	DNAH17, LRRN4, LRRC39, SLITRK6, NLRC3, PRELP, PODN, LRRC55, LRRC8E, CPN2, LRRC4B	850	191	18012	1.2204	1	1	0.998776
INTERPRO	IPR000483:Cysteine-rich flanking region, C-terminal	5	0.50813	0.419371	LGI4, SLITRK6, LRRC55, CPN2, LRRC4B	893	76	20594	1.51721	1	1	0.996813
SMART	SM00082:LRRCT	5	0.50813	0.439735	LGI4, SLITRK6, LRRC55, CPN2, LRRC4B	471	75	10425	1.47558	1	1	1
UP_SEQ_FEATURE	repeat:LRR 14	4	0.406504	0.483479	SLITRK6, NLRC3, PODN, LRRC8E	850	55	18012	1.54113	1	1	0.998776
UP_SEQ_FEATURE	repeat:LRR 17	3	0.304878	0.496145	SLITRK6, NLRC3, PODN	850	35	18012	1.81634	1	1	0.998776
UP_SEQ_FEATURE	repeat:LRR 4	12	1.21951	0.512322	DNAH17, LRRN4, LRRC39, SLITRK6, NLRC3, PRELP, ANP32B, PODN, LRRC55, LRRC8E, CPN2, LRRC4B	850	228	18012	1.11529	1	1	0.998776
UP_SEQ_FEATURE	repeat:LRR 3	13	1.32114	0.520032	DNAH17, LGI4, LRRN4, LRRC39, PRELP, NLRC3, PODN, LRRC55, CPN2, SLITRK6, ANP32B, LRRC8E, LRRC4B	850	253	18012	1.08884	1	1	0.998776
UP_SEQ_FEATURE	repeat:LRR 5	11	1.11789	0.53269	DNAH17, LRRN4, LRRC39, SLITRK6, NLRC3, PRELP, PODN, LRRC55, LRRC8E, CPN2, LRRC4B	850	210	18012	1.10998	1	1	0.998776
UP_KEYWORDS	Leucine-rich repeat	12	1.21951	0.565064	LGI4, LRRN4, LRRC39, SLITRK6, NLRC3, PRELP, ANP32B, PODN, LRRC55, LRRC8E, CPN2, LRRC4B	923	275	22680	1.07223	1	1	0.835025
INTERPRO	IPR001611:Leucine-rich repeat	12	1.21951	0.569939	LGI4, LRRN4, LRRC39, SLITRK6, NLRC3, PRELP, ANP32B, PODN, LRRC55, LRRC8E, CPN2, LRRC4B	893	259	20594	1.06849	1	1	0.996813
UP_SEQ_FEATURE	repeat:LRR 16	3	0.304878	0.582018	SLITRK6, NLRC3, PODN	850	41	18012	1.55053	1	1	0.998776
UP_SEQ_FEATURE	repeat:LRR 1	13	1.32114	0.644437	DNAH17, LGI4, LRRN4, LRRC39, PRELP, NLRC3, PODN, LRRC55, CPN2, SLITRK6, ANP32B, LRRC8E, LRRC4B	850	274	18012	1.00539	1	1	0.998776
UP_SEQ_FEATURE	repeat:LRR 2	13	1.32114	0.644437	DNAH17, LGI4, LRRN4, LRRC39, PRELP, NLRC3, PODN, LRRC55, CPN2, SLITRK6, ANP32B, LRRC8E, LRRC4B	850	274	18012	1.00539	1	1	0.998776
UP_SEQ_FEATURE	repeat:LRR 15	3	0.304878	0.667961	SLITRK6, NLRC3, PODN	850	48	18012	1.32441	1	1	0.998776
Annotation Cluster 113	Enrichment Score: 0.4079685593039205
Category	Term	Count	%	PValue	Genes	List Total	Pop Hits	Pop Total	Fold Enrichment	Bonferroni	Benjamini	FDR
UP_SEQ_FEATURE	domain:Laminin EGF-like 3	3	0.304878	0.331099	LAMA3, TMA7, LAMC2	850	25	18012	2.54287	1	1	0.998776
UP_SEQ_FEATURE	domain:Laminin EGF-like 1	3	0.304878	0.416541	LAMA3, TMA7, LAMC2	850	30	18012	2.11906	1	1	0.998776
UP_SEQ_FEATURE	domain:Laminin EGF-like 2	3	0.304878	0.432991	LAMA3, TMA7, LAMC2	850	31	18012	2.0507	1	1	0.998776
Annotation Cluster 114	Enrichment Score: 0.4036115084462279
Category	Term	Count	%	PValue	Genes	List Total	Pop Hits	Pop Total	Fold Enrichment	Bonferroni	Benjamini	FDR
UP_KEYWORDS	Autophagy	8	0.813008	0.234349	USP13, MAP1LC3A, TBC1D5, TMEM208, S100A9, S100A8, TECPR1, TRP53INP1	923	123	22680	1.59818	1	0.61712	0.514006
GOTERM_BP_DIRECT	GO:0006914~autophagy	9	0.914634	0.331409	USP13, MAP1LC3A, TBC1D5, VPS13A, TMEM208, S100A9, S100A8, TECPR1, TRP53INP1	834	142	18082	1.37415	1	1	0.991669
GOTERM_CC_DIRECT	GO:0005776~autophagosome	3	0.304878	0.792387	MAP1LC3A, TBC1D5, TRP53INP1	891	64	19662	1.03441	1	1	0.931034
Annotation Cluster 115	Enrichment Score: 0.3909694637526924
Category	Term	Count	%	PValue	Genes	List Total	Pop Hits	Pop Total	Fold Enrichment	Bonferroni	Benjamini	FDR
INTERPRO	IPR018378:C-type lectin, conserved site	5	0.50813	0.178682	ACAN, REG1, CLEC18A, MBL1, ASGR2	893	51	20594	2.26094	1	1	0.996813
UP_KEYWORDS	Lectin	10	1.01626	0.272018	ACAN, MAG, CLEC7A, CD248, CHIL3, REG1, ZG16, CLEC18A, MBL1, ASGR2	923	173	22680	1.42035	1	0.663253	0.552431
UP_SEQ_FEATURE	domain:C-type lectin	7	0.711382	0.332494	ACAN, CLEC7A, CD248, REG1, CLEC18A, MBL1, ASGR2	850	100	18012	1.48334	1	1	0.998776
INTERPRO	IPR001304:C-type lectin	7	0.711382	0.450417	ACAN, CLEC7A, CD248, REG1, CLEC18A, MBL1, ASGR2	893	124	20594	1.30186	1	1	0.996813
SMART	SM00034:CLECT	7	0.711382	0.489389	ACAN, CLEC7A, CD248, REG1, CLEC18A, MBL1, ASGR2	471	124	10425	1.24949	1	1	1
INTERPRO	IPR016186:C-type lectin-like	7	0.711382	0.547514	ACAN, CLEC7A, CD248, REG1, CLEC18A, MBL1, ASGR2	893	137	20594	1.17833	1	1	0.996813
INTERPRO	IPR016187:C-type lectin fold	7	0.711382	0.603272	ACAN, CLEC7A, CD248, REG1, CLEC18A, MBL1, ASGR2	893	145	20594	1.11332	1	1	0.996813
GOTERM_MF_DIRECT	GO:0030246~carbohydrate binding	11	1.11789	0.633294	ACAN, MAG, CLEC7A, TALDO1, CD248, CHIL3, REG1, ZG16, CLEC18A, MBL1, ASGR2	817	229	17446	1.02573	1	1	0.970414
Annotation Cluster 116	Enrichment Score: 0.35059915491456817
Category	Term	Count	%	PValue	Genes	List Total	Pop Hits	Pop Total	Fold Enrichment	Bonferroni	Benjamini	FDR
INTERPRO	IPR025110:Domain of unknown function DUF4009	3	0.304878	0.166321	ACSM2, SLC27A2, SLC27A4	893	17	20594	4.06969	1	1	0.996813
INTERPRO	IPR020845:AMP-binding, conserved site	3	0.304878	0.295316	ACSM2, SLC27A2, SLC27A4	893	25	20594	2.76739	1	1	0.996813
INTERPRO	IPR000873:AMP-dependent synthetase/ligase	3	0.304878	0.359602	ACSM2, SLC27A2, SLC27A4	893	29	20594	2.38568	1	1	0.996813
UP_KEYWORDS	Ligase	4	0.406504	0.999882	RNF126, ACSM2, SLC27A2, SLC27A4	923	330	22680	0.297843	1	1	0.999882
GOTERM_MF_DIRECT	GO:0016874~ligase activity	4	0.406504	0.999996	RNF126, ACSM2, SLC27A2, SLC27A4	817	362	17446	0.235953	1	1	0.999996
Annotation Cluster 117	Enrichment Score: 0.34564835353373485
Category	Term	Count	%	PValue	Genes	List Total	Pop Hits	Pop Total	Fold Enrichment	Bonferroni	Benjamini	FDR
GOTERM_BP_DIRECT	GO:0019882~antigen processing and presentation	6	0.609756	0.102092	AZGP1, H2-EB1, MILL2, H2-AA, MR1, RAB33A	834	54	18082	2.40901	1	1	0.991669
UP_SEQ_FEATURE	domain:Ig-like C1-type	4	0.406504	0.239841	AZGP1, H2-EB1, H2-AA, MR1	850	36	18012	2.35451	1	1	0.998776
UP_SEQ_FEATURE	region of interest:Connecting peptide	4	0.406504	0.26551	H2-EB1, PLAU, H2-AA, MR1	850	38	18012	2.23059	1	1	0.998776
INTERPRO	IPR011162:MHC classes I/II-like antigen recognition protein	5	0.50813	0.350107	AZGP1, H2-EB1, MILL2, H2-AA, MR1	893	69	20594	1.67113	1	1	0.996813
INTERPRO	IPR001039:MHC class I, alpha chain, alpha1/alpha2	3	0.304878	0.586159	AZGP1, MILL2, MR1	893	45	20594	1.53744	1	1	0.996813
INTERPRO	IPR003597:Immunoglobulin C1-set	5	0.50813	0.642061	AZGP1, H2-EB1, MILL2, H2-AA, MR1	893	101	20594	1.14166	1	1	0.996813
INTERPRO	IPR003006:Immunoglobulin/major histocompatibility complex, conserved site	4	0.406504	0.71838	ACAN, H2-EB1, H2-AA, MR1	893	85	20594	1.08525	1	1	0.996813
INTERPRO	IPR011161:MHC class I-like antigen recognition	3	0.304878	0.722421	AZGP1, MILL2, MR1	893	58	20594	1.19284	1	1	0.996813
SMART	SM00407:IGc1	4	0.406504	0.824851	H2-EB1, MILL2, H2-AA, MR1	471	98	10425	0.903419	1	1	1
GOTERM_MF_DIRECT	GO:0003823~antigen binding	3	0.304878	0.953252	AZGP1, MILL2, MR1	817	101	17446	0.634269	1	1	0.970414
Annotation Cluster 118	Enrichment Score: 0.3409065251355363
Category	Term	Count	%	PValue	Genes	List Total	Pop Hits	Pop Total	Fold Enrichment	Bonferroni	Benjamini	FDR
GOTERM_CC_DIRECT	GO:0031307~integral component of mitochondrial outer membrane	3	0.304878	0.262594	DMPK, BNIP3, MGARP	891	22	19662	3.00918	1	1	0.931034
GOTERM_CC_DIRECT	GO:0005741~mitochondrial outer membrane	8	0.813008	0.542902	DAO, MAOB, DMPK, BNIP3, TSPO, PEBP1, MGARP, LPIN1	891	153	19662	1.15385	1	1	0.931034
UP_KEYWORDS	Mitochondrion outer membrane	5	0.50813	0.665693	MAOB, DMPK, BNIP3, MGARP, LPIN1	923	111	22680	1.10685	1	1	0.835025
Annotation Cluster 119	Enrichment Score: 0.3013371148310787
Category	Term	Count	%	PValue	Genes	List Total	Pop Hits	Pop Total	Fold Enrichment	Bonferroni	Benjamini	FDR
SMART	SM00327:VWA	5	0.50813	0.398821	VWA8, COL28A1, ITGA2, VWA1, COL6A5	471	71	10425	1.55872	1	1	1
INTERPRO	IPR002035:von Willebrand factor, type A	6	0.609756	0.428584	VWA8, COL28A1, ITGA2, HMCN2, VWA1, COL6A5	893	99	20594	1.39767	1	1	0.996813
UP_SEQ_FEATURE	domain:VWFA	3	0.304878	0.72975	VWA8, ITGA2, VWA1	850	54	18012	1.17725	1	1	0.998776
Annotation Cluster 120	Enrichment Score: 0.2944031361610107
Category	Term	Count	%	PValue	Genes	List Total	Pop Hits	Pop Total	Fold Enrichment	Bonferroni	Benjamini	FDR
UP_SEQ_FEATURE	repeat:TPR 8	4	0.406504	0.278467	STIP1, UTY, ACAD11, TMTC4	850	39	18012	2.17339	1	1	0.998776
UP_SEQ_FEATURE	repeat:TPR 6	5	0.50813	0.281118	STIP1, VPS13A, UTY, ACAD11, TMTC4	850	57	18012	1.85882	1	1	0.998776
UP_SEQ_FEATURE	repeat:TPR 5	5	0.50813	0.356535	STIP1, VPS13A, UTY, ACAD11, TMTC4	850	64	18012	1.65551	1	1	0.998776
UP_SEQ_FEATURE	repeat:TPR 3	8	0.813008	0.375795	STIP1, DNAH17, VPS13A, UTY, ACAD11, TTC39C, IFIT3, TMTC4	850	125	18012	1.3562	1	1	0.998776
UP_SEQ_FEATURE	repeat:TPR 4	6	0.609756	0.381861	STIP1, VPS13A, UTY, ACAD11, IFIT3, TMTC4	850	86	18012	1.47841	1	1	0.998776
UP_SEQ_FEATURE	repeat:TPR 7	4	0.406504	0.433976	STIP1, UTY, ACAD11, TMTC4	850	51	18012	1.66201	1	1	0.998776
UP_SEQ_FEATURE	repeat:TPR 1	8	0.813008	0.468767	STIP1, DNAH17, VPS13A, UTY, ACAD11, TTC39C, IFIT3, TMTC4	850	137	18012	1.23741	1	1	0.998776
UP_SEQ_FEATURE	repeat:TPR 2	8	0.813008	0.468767	STIP1, DNAH17, VPS13A, UTY, ACAD11, TTC39C, IFIT3, TMTC4	850	137	18012	1.23741	1	1	0.998776
UP_KEYWORDS	TPR repeat	7	0.711382	0.53394	STIP1, DNAH17, VPS13A, UTY, TTC39C, IFIT3, TMTC4	923	144	22680	1.19447	1	1	0.835025
INTERPRO	IPR013026:Tetratricopeptide repeat-containing domain	4	0.406504	0.896932	STIP1, UTY, IFIT3, TMTC4	893	120	20594	0.76872	1	1	0.996813
SMART	SM00028:TPR	4	0.406504	0.909314	STIP1, UTY, IFIT3, TMTC4	471	119	10425	0.743992	1	1	1
INTERPRO	IPR019734:Tetratricopeptide repeat	4	0.406504	0.914398	STIP1, UTY, IFIT3, TMTC4	893	126	20594	0.732114	1	1	0.996813
INTERPRO	IPR011990:Tetratricopeptide-like helical	5	0.50813	0.978717	STIP1, UTY, TTC39C, IFIT3, TMTC4	893	204	20594	0.565235	1	1	0.996813
Annotation Cluster 121	Enrichment Score: 0.2936523743994761
Category	Term	Count	%	PValue	Genes	List Total	Pop Hits	Pop Total	Fold Enrichment	Bonferroni	Benjamini	FDR
GOTERM_BP_DIRECT	GO:0009615~response to virus	7	0.711382	0.19034	ACTA2, OAS2, MX2, DHX58, AP1S1, APOB, IFIT3	834	84	18082	1.80675	1	1	0.991669
UP_KEYWORDS	Antiviral defense	4	0.406504	0.777995	OAS2, MX2, DHX58, IFIT3	923	100	22680	0.982882	1	1	0.835025
GOTERM_BP_DIRECT	GO:0051607~defense response to virus	6	0.609756	0.888252	OAS2, BNIP3, MX2, DHX58, F2RL1, IFIT3	834	167	18082	0.77896	1	1	0.991669
Annotation Cluster 122	Enrichment Score: 0.27516785770467744
Category	Term	Count	%	PValue	Genes	List Total	Pop Hits	Pop Total	Fold Enrichment	Bonferroni	Benjamini	FDR
INTERPRO	IPR004045:Glutathione S-transferase, N-terminal	3	0.304878	0.421608	CLIC5, GSTA2, GSTM6	893	33	20594	2.09651	1	1	0.996813
INTERPRO	IPR012336:Thioredoxin-like fold	7	0.711382	0.540299	PRDX3, PDIA2, CLIC5, SELM, GSTA2, PRDX1, GSTM6	893	136	20594	1.18699	1	1	0.996813
UP_SEQ_FEATURE	domain:GST C-terminal	3	0.304878	0.582018	CLIC5, GSTA2, GSTM6	850	41	18012	1.55053	1	1	0.998776
INTERPRO	IPR010987:Glutathione S-transferase, C-terminal-like	3	0.304878	0.598205	CLIC5, GSTA2, GSTM6	893	46	20594	1.50402	1	1	0.996813
Annotation Cluster 123	Enrichment Score: 0.2562796233038739
Category	Term	Count	%	PValue	Genes	List Total	Pop Hits	Pop Total	Fold Enrichment	Bonferroni	Benjamini	FDR
GOTERM_MF_DIRECT	GO:0001077~transcriptional activator activity, RNA polymerase II core promoter proximal region sequence-specific binding	20	2.03252	0.0503883	MYOG, SREBF1, EGR1, MYOCD, EHF, HLF, ONECUT2, SIX1, GATA2, NR4A2, NR4A1, CREB3, KLF5, NR4A3, DBP, PAX8, HAND2, NFIC, CREB3L1, FOSB	817	270	17446	1.58176	1	0.643431	0.623779
GOTERM_BP_DIRECT	GO:0045944~positive regulation of transcription from RNA polymerase II promoter	53	5.38618	0.191741	EHF, ONECUT2, CITED2, PTPRN, SIX1, FGF1, CHCHD2, CSRP3, DBP, CREB3L3, MECOM, CREB3L1, MYOG, SREBF1, MYOCD, MAMSTR, IFRD1, HNF1B, HFE2, SENP2, SOX10, PAX2, PYGO1, CREB3, PAX8, TFR2, HAND2, HAND1, ATF5, NFIX, NR1I3, NR1I2, GATA2, DLL1, PLAC8, ABLIM2, EPCAM, EGR1, CELA1, INHBA, KLF1, NR4A2, NR4A1, KLF5, NR4A3, GDNF, NFIC, FOSB, F2RL1, LPIN1, HAMP, LPIN3, PF4	834	995	18082	1.15487	1	1	0.991669
UP_KEYWORDS	Activator	31	3.15041	0.197137	NFIX, ONECUT2, CITED2, NR1I3, NR1I2, SIX1, GATA2, PHF11D, SEC14L2, PURA, CHCHD2, DBP, MED30, CREB3L3, ERBB4, CREB3L1, DNMT3B, TRP53INP1, MYOG, EGR1, SREBF1, MYOCD, MAMSTR, HNF1B, SENP2, KLF1, CREB3, KLF5, NFIC, HAND1, ATF5	923	624	22680	1.22073	1	0.548373	0.456746
GOTERM_MF_DIRECT	GO:0000978~RNA polymerase II core promoter proximal region sequence-specific DNA binding	18	1.82927	0.512068	MYOG, SREBF1, EHF, ONECUT2, IFI205, BCL11A, SIX1, SOX10, PAX2, NR4A2, CREB3, KLF5, NR4A3, PAX8, NFIC, HAND1, FOSB, UTY	817	359	17446	1.07066	1	1	0.970414
GOTERM_MF_DIRECT	GO:0043565~sequence-specific DNA binding	27	2.7439	0.781567	EHF, HLF, NR1I3, NR1I2, SIX1, TFCP2L1, GATA2, CHCHD2, DBP, CREB3L3, CREB3L1, HOXC8, MYOG, EGR1, SREBF1, BCL11A, HNF1B, NR4A2, NR4A1, CREB3, KLF5, NR4A3, PAX8, HAND2, HAND1, FOSB, ATF5	817	633	17446	0.910823	1	1	0.970414
GOTERM_MF_DIRECT	GO:0003700~transcription factor activity, sequence-specific DNA binding	37	3.76016	0.828209	EHF, NFIX, HLF, ONECUT2, CITED2, NR1I3, NR1I2, SIX1, TFCP2L1, GATA2, PURA, DBP, CREB3L3, MECOM, CREB3L1, HOXC8, ZKSCAN16, MYOG, EGR1, SREBF1, HES6, HNF1B, SOX10, PAX2, NR4A2, NR4A1, CREB3, KLF5, NR4A3, PAX8, NFIC, FOSB, ID3, ATF5, SIM1, ZFP970, ZSCAN2	817	883	17446	0.894777	1	1	0.970414
UP_KEYWORDS	DNA-binding	58	5.89431	0.874523	EHF, ANKRD33B, ONECUT2, BNC1, CHD5, SIX1, TFCP2L1, DBP, CREB3L3, MECOM, CREB3L1, DNMT3B, BANF1, HIST1H2AF, MYOG, ZFP414, SREBF1, ZFP697, HIST1H2AK, HNF1B, SOX10, PAX2, CREB3, PAX8, HAND2, HAND1, DMC1, HIST2H4, MCM4, HIST1H2BE, ATF5, PRR12, HIST1H2BN, NFIX, HLF, HIST1H2BJ, NR1I3, NR1I2, GATA2, PURA, ZMAT1, HOXC8, HIST1H3D, EGR1, KLF1, NR4A2, NR4A1, HIST1H4A, KLF5, NR4A3, HIST1H4B, NFIC, TCEA3, NAB…	923	1604	22680	0.888515	1	1	0.874523
UP_KEYWORDS	Transcription regulation	64	6.50407	0.909305	TENM2, EHF, BNC2, ONECUT2, BNC1, CITED2, PTPRN, ATN1, CHD5, SIX1, TFCP2L1, PHF11D, KLHL31, CSRP3, DBP, CREB3L3, MECOM, CREB3L1, CHMP1A, TRP53INP1, MYOG, ZFP414, SREBF1, HELLS, HES6, MYOCD, ZFP697, MAMSTR, HNF1B, SENP2, SOX10, PAX2, CREB3, PAX8, HAND2, HAND1, ATF5, NFIX, HLF, NR1I3, NR1I2, GATA2, SEC14L2, PURA, MED30, ERBB4, ZKSCAN16, HOXC8, EGR1, IFI205, BCL11A, ELP5, KLF1, NR4A2, NR4A1, KLF5, PE…	923	1799	22680	0.874158	1	1	0.909305
UP_KEYWORDS	Transcription	65	6.60569	0.93326	TENM2, EHF, BNC2, ONECUT2, BNC1, CITED2, PTPRN, ATN1, CHD5, SIX1, TFCP2L1, PHF11D, KLHL31, CHCHD2, CSRP3, DBP, CREB3L3, MECOM, CREB3L1, CHMP1A, TRP53INP1, MYOG, ZFP414, SREBF1, HELLS, HES6, MYOCD, ZFP697, MAMSTR, HNF1B, SENP2, SOX10, PAX2, CREB3, PAX8, HAND2, HAND1, ATF5, NFIX, HLF, NR1I3, NR1I2, GATA2, SEC14L2, PURA, MED30, ERBB4, ZKSCAN16, HOXC8, EGR1, IFI205, BCL11A, ELP5, KLF1, NR4A2, NR4A1, …	923	1859	22680	0.859163	1	1	0.93326
UP_KEYWORDS	Nucleus	153	15.5488	0.997564	EHF, UBXN2B, ROGDI, ATN1, CIB1, IFI35, FGF1, CHCHD2, CREB3L3, CREB3L1, BANF1, SNRPD3, HIST1H2AF, HES6, MLIP, ZFP697, IMP3, MAMSTR, HIST1H2AK, KRT8, HNF1B, SOX10, PYGO1, RNF126, GRWD1, EEF1A2, HIST2H4, HIST1H2BE, CHIL3, FAM64A, ALPK3, ATF5, CDKL1, BEX4, BEX1, GATA2, PLCXD2, SEC14L2, SDCBP, STIP1, ZMAT1, MED30, DPH1, ZMAT5, AFMID, MBP, HOXC8, HIST1H3D, EGR1, DMPK, BCL11A, AZIN2, SERPINA3G, A1CF, II…	923	4534	22680	0.829185	1	1	0.997564
GOTERM_MF_DIRECT	GO:0003677~DNA binding	64	6.50407	0.998087	EHF, ANKRD33B, KDM5D, BNC2, ONECUT2, BNC1, CHD5, SIX1, TFCP2L1, DBP, CREB3L3, MECOM, CREB3L1, DHX58, DNMT3B, BANF1, HIST1H2AF, MYOG, ZFP414, SREBF1, HES6, ZFP697, HIST1H2AK, HNF1B, SOX10, PAX2, CREB3, PAX8, HAND2, HAND1, DMC1, HIST2H4, MCM4, HIST1H2BE, ATF5, PRR12, HIST1H2BN, NFIX, HLF, HIST1H2BJ, NR1I3, NR1I2, GATA2, PURA, ZMAT1, HOXC8, HIST1H3D, EGR1, KLF1, NR4A2, NR4A1, HIST1H4A, KLF5, NR4A3, …	817	1847	17446	0.739924	1	1	0.998087
GOTERM_BP_DIRECT	GO:0006351~transcription, DNA-templated	63	6.40244	0.998913	TENM2, EHF, BNC2, ONECUT2, BNC1, CITED2, CHD5, SIX1, TFCP2L1, PHF11D, KLHL31, CHCHD2, DBP, CREB3L3, MECOM, CREB3L1, CHMP1A, TRP53INP1, MYOG, ZFP414, SREBF1, HELLS, HES6, MYOCD, ZFP697, MAMSTR, HNF1B, SENP2, SOX10, PAX2, CREB3, PAX8, HAND2, HAND1, ATF5, NFIX, HLF, NR1I3, NR1I2, GATA2, SEC14L2, PURA, ABLIM2, MED30, ERBB4, ZKSCAN16, HOXC8, EGR1, IFI205, BCL11A, ELP5, KLF1, NR4A2, NR4A1, KLF5, PER3, …	834	1885	18082	0.724619	1	1	0.998913
GOTERM_BP_DIRECT	GO:0006355~regulation of transcription, DNA-templated	67	6.80894	0.999996	TENM2, EHF, BNC2, ONECUT2, BNC1, CITED2, CHD5, SIX1, TFCP2L1, PHF11D, KLHL31, EFEMP1, DBP, CREB3L3, MECOM, CREB3L1, CHMP1A, TRP53INP1, MYOG, ZFP414, SREBF1, HELLS, HES6, MYOCD, ZFP697, MAMSTR, HNF1B, SENP2, SOX10, PAX2, CREB3, PAX8, HAND2, HAND1, ATF5, ZFP970, USP13, NFIX, HLF, NR1I3, NR1I2, GATA2, SEC14L2, PURA, MED30, ERBB4, ZKSCAN16, HOXC8, EGR1, IFI205, BCL11A, ELP5, KLF1, NR4A2, B230307C23RI…	834	2279	18082	0.637398	1	1	0.999996
Annotation Cluster 124	Enrichment Score: 0.24131607842694458
Category	Term	Count	%	PValue	Genes	List Total	Pop Hits	Pop Total	Fold Enrichment	Bonferroni	Benjamini	FDR
UP_KEYWORDS	Growth factor	9	0.914634	0.146066	FGF7, EFEMP1, GDNF, PDGFB, INHBA, INHA, FGF1, INHBE, CD320	923	127	22680	1.74133	1	0.4543	0.378391
UP_KEYWORDS	Mitogen	3	0.304878	0.433249	FGF7, PDGFB, FGF1	923	36	22680	2.04767	1	0.920071	0.766337
GOTERM_BP_DIRECT	GO:0051781~positive regulation of cell division	3	0.304878	0.620345	FGF7, PDGFB, FGF1	834	45	18082	1.4454	1	1	0.991669
KEGG_PATHWAY	mmu05218:Melanoma	3	0.304878	0.919964	FGF7, PDGFB, FGF1	441	71	7691	0.736898	1	1	0.919964
KEGG_PATHWAY	mmu04014:Ras signaling pathway	7	0.711382	0.992121	FGF7, EFNA2, PDGFB, PLA2G5, KSR2, FGF1, FGFR4	441	229	7691	0.533098	1	1	0.992121
KEGG_PATHWAY	mmu04015:Rap1 signaling pathway	6	0.609756	0.995058	FGF7, EFNA2, PDGFB, LPAR4, FGF1, FGFR4	441	214	7691	0.488969	1	1	0.995058
Annotation Cluster 125	Enrichment Score: 0.22074375189928425
Category	Term	Count	%	PValue	Genes	List Total	Pop Hits	Pop Total	Fold Enrichment	Bonferroni	Benjamini	FDR
INTERPRO	IPR013766:Thioredoxin domain	3	0.304878	0.521974	PRDX3, PDIA2, PRDX1	893	40	20594	1.72962	1	1	0.996813
INTERPRO	IPR012336:Thioredoxin-like fold	7	0.711382	0.540299	PRDX3, PDIA2, CLIC5, SELM, GSTA2, PRDX1, GSTM6	893	136	20594	1.18699	1	1	0.996813
UP_KEYWORDS	Redox-active center	3	0.304878	0.574881	PRDX3, PDIA2, PRDX1	923	47	22680	1.56843	1	1	0.835025
GOTERM_BP_DIRECT	GO:0045454~cell redox homeostasis	3	0.304878	0.807541	PRDX3, PDIA2, PRDX1	834	65	18082	1.00066	1	1	0.991669
Annotation Cluster 126	Enrichment Score: 0.20180260386717705
Category	Term	Count	%	PValue	Genes	List Total	Pop Hits	Pop Total	Fold Enrichment	Bonferroni	Benjamini	FDR
UP_SEQ_FEATURE	domain:Disintegrin	3	0.304878	0.54047	ADAMTS16, ADAM8, ADAMTS20	850	38	18012	1.67294	1	1	0.998776
UP_SEQ_FEATURE	domain:Peptidase M12B	3	0.304878	0.554632	ADAMTS16, ADAM8, ADAMTS20	850	39	18012	1.63005	1	1	0.998776
INTERPRO	IPR024079:Metallopeptidase, catalytic domain	5	0.50813	0.610308	ADAMTS16, MEP1A, ADAM8, MMP8, ADAMTS20	893	97	20594	1.18874	1	1	0.996813
GOTERM_MF_DIRECT	GO:0004222~metalloendopeptidase activity	6	0.609756	0.687512	ADAMTS16, ADAMTSL1, MEP1A, ADAM8, MMP8, ADAMTS20	817	123	17446	1.04165	1	1	0.970414
INTERPRO	IPR002870:Peptidase M12B, propeptide	3	0.304878	0.694791	ADAMTS16, ADAM8, ADAMTS20	893	55	20594	1.2579	1	1	0.996813
INTERPRO	IPR001590:Peptidase M12B, ADAM/reprolysin	3	0.304878	0.704245	ADAMTS16, ADAM8, ADAMTS20	893	56	20594	1.23544	1	1	0.996813
Annotation Cluster 127	Enrichment Score: 0.1771455878612563
Category	Term	Count	%	PValue	Genes	List Total	Pop Hits	Pop Total	Fold Enrichment	Bonferroni	Benjamini	FDR
KEGG_PATHWAY	mmu04145:Phagosome	12	1.21951	0.388565	SCARB1, MARCO, H2-EB1, CLEC7A, ITGA2, ATP6V0A4, H2-AA, CORO1A, TUBB4A, MBL1, TUBA8, ATP6V0E	441	171	7691	1.22385	1	1	0.880658
KEGG_PATHWAY	mmu05323:Rheumatoid arthritis	4	0.406504	0.856139	H2-EB1, ATP6V0A4, H2-AA, ATP6V0E	441	82	7691	0.850727	1	1	0.880658
KEGG_PATHWAY	mmu05152:Tuberculosis	8	0.813008	0.884209	CYP27B1, H2-EB1, CLEC7A, CAMK2A, ATP6V0A4, BCL10, H2-AA, CORO1A	441	176	7691	0.792723	1	1	0.884209
Annotation Cluster 128	Enrichment Score: 0.17685841685434137
Category	Term	Count	%	PValue	Genes	List Total	Pop Hits	Pop Total	Fold Enrichment	Bonferroni	Benjamini	FDR
UP_KEYWORDS	Acyltransferase	8	0.813008	0.546548	NAT6, NAT8F1, KEG1, ACAA1B, CROT, GGT1, ACAT3, CRAT	923	171	22680	1.14957	1	1	0.835025
INTERPRO	IPR016181:Acyl-CoA N-acyltransferase	3	0.304878	0.675135	NAT6, NAT8F1, KEG1	893	53	20594	1.30537	1	1	0.996813
GOTERM_MF_DIRECT	GO:0016746~transferase activity, transferring acyl groups	7	0.711382	0.798741	NAT6, NAT8F1, KEG1, ACAA1B, CROT, GGT1, CRAT	817	167	17446	0.895067	1	1	0.970414
Annotation Cluster 129	Enrichment Score: 0.1499936257657222
Category	Term	Count	%	PValue	Genes	List Total	Pop Hits	Pop Total	Fold Enrichment	Bonferroni	Benjamini	FDR
UP_SEQ_FEATURE	domain:RRM 3	5	0.50813	0.208793	HNRNPM, ESRP1, HNRNPH2, A1CF, RBM46	850	50	18012	2.11906	1	1	0.998776
UP_SEQ_FEATURE	domain:RRM 1	6	0.609756	0.726825	HNRNPM, ESRP1, IGF2BP1, HNRNPH2, A1CF, RBM46	850	128	18012	0.993309	1	1	0.998776
UP_SEQ_FEATURE	domain:RRM 2	6	0.609756	0.726825	HNRNPM, ESRP1, IGF2BP1, HNRNPH2, A1CF, RBM46	850	128	18012	0.993309	1	1	0.998776
GOTERM_MF_DIRECT	GO:0003729~mRNA binding	6	0.609756	0.799546	ESRP1, RPS5, IGF2BP1, UPF3B, RPS2, A1CF	817	142	17446	0.90227	1	1	0.970414
SMART	SM00360:RRM	8	0.813008	0.897037	ENOX2, HNRNPM, ESRP1, IGF2BP1, HNRNPH2, HNRNPH3, A1CF, RBM46	471	229	10425	0.773232	1	1	1
INTERPRO	IPR000504:RNA recognition motif domain	8	0.813008	0.901625	ENOX2, HNRNPM, ESRP1, IGF2BP1, HNRNPH2, HNRNPH3, A1CF, RBM46	893	241	20594	0.76553	1	1	0.996813
INTERPRO	IPR012677:Nucleotide-binding, alpha-beta plait	9	0.914634	0.923688	ENOX2, HNRNPM, ESRP1, IGF2BP1, UPF3B, HNRNPH2, HNRNPH3, A1CF, RBM46	893	281	20594	0.738627	1	1	0.996813
UP_KEYWORDS	RNA-binding	18	1.82927	0.95779	DDX3Y, EIF4A1, IMP3, NIP7, DDX56, A1CF, HNRNPM, CSDC2, OAS2, RPS18, ESRP1, DHX58, IGF2BP1, DROSHA, HNRNPH2, SNRPD3, RBM46, RPL37RT	923	601	22680	0.735935	1	1	0.95779
Annotation Cluster 130	Enrichment Score: 0.14428803361839093
Category	Term	Count	%	PValue	Genes	List Total	Pop Hits	Pop Total	Fold Enrichment	Bonferroni	Benjamini	FDR
GOTERM_BP_DIRECT	GO:0006413~translational initiation	4	0.406504	0.456142	DDX3Y, EIF4A1, EIF6, EIF2S3Y	834	54	18082	1.606	1	1	0.991669
UP_KEYWORDS	Initiation factor	3	0.304878	0.739774	EIF4A1, EIF6, EIF2S3Y	923	64	22680	1.15181	1	1	0.835025
GOTERM_MF_DIRECT	GO:0003743~translation initiation factor activity	3	0.304878	0.833634	EIF4A1, EIF6, EIF2S3Y	817	68	17446	0.942076	1	1	0.970414
UP_KEYWORDS	Protein biosynthesis	4	0.406504	0.941181	EIF4A1, EIF6, EEF1A2, EIF2S3Y	923	147	22680	0.668627	1	1	0.941181
Annotation Cluster 131	Enrichment Score: 0.1387075084082422
Category	Term	Count	%	PValue	Genes	List Total	Pop Hits	Pop Total	Fold Enrichment	Bonferroni	Benjamini	FDR
INTERPRO	IPR011011:Zinc finger, FYVE/PHD-type	8	0.813008	0.375635	PYGO1, RIMS2, DNMT3L, KDM5D, PCLO, DNMT3B, CHD5, PHF11D	893	136	20594	1.35656	1	1	0.996813
INTERPRO	IPR001965:Zinc finger, PHD-type	4	0.406504	0.760308	PYGO1, KDM5D, CHD5, PHF11D	893	91	20594	1.0137	1	1	0.996813
INTERPRO	IPR019786:Zinc finger, PHD-type, conserved site	3	0.304878	0.771359	PYGO1, KDM5D, CHD5	893	64	20594	1.08101	1	1	0.996813
SMART	SM00249:PHD	4	0.406504	0.784534	PYGO1, KDM5D, CHD5, PHF11D	471	91	10425	0.972912	1	1	1
INTERPRO	IPR019787:Zinc finger, PHD-finger	3	0.304878	0.852213	PYGO1, KDM5D, CHD5	893	77	20594	0.898504	1	1	0.996813
INTERPRO	IPR013083:Zinc finger, RING/FYVE/PHD-type	9	0.914634	0.99904	PYGO1, RIMS2, USP13, RNF126, DNMT3L, KDM5D, PCLO, CHD5, PHF11D	893	445	20594	0.466414	1	1	0.99904
Annotation Cluster 132	Enrichment Score: 0.12754559084008973
Category	Term	Count	%	PValue	Genes	List Total	Pop Hits	Pop Total	Fold Enrichment	Bonferroni	Benjamini	FDR
GOTERM_MF_DIRECT	GO:0016616~oxidoreductase activity, acting on the CH-OH group of donors, NAD or NADP as acceptor	3	0.304878	0.445201	LDHB, LDHA, PHGDH	817	32	17446	2.00191	1	1	0.970414
UP_SEQ_FEATURE	nucleotide phosphate-binding region:NAD	5	0.50813	0.963209	LDHB, LDHA, BDH1, PHGDH, ALDH8A1	850	171	18012	0.619608	1	1	0.998776
UP_SEQ_FEATURE	binding site:NAD	4	0.406504	0.966243	ART1, LDHB, LDHA, PHGDH	850	142	18012	0.596918	1	1	0.998776
Annotation Cluster 133	Enrichment Score: 0.12104350259766969
Category	Term	Count	%	PValue	Genes	List Total	Pop Hits	Pop Total	Fold Enrichment	Bonferroni	Benjamini	FDR
INTERPRO	IPR003877:SPla/RYanodine receptor SPRY	4	0.406504	0.653928	RYR1, CMYA5, FSD2, SPSB4	893	77	20594	1.198	1	1	0.996813
INTERPRO	IPR001870:B30.2/SPRY domain	4	0.406504	0.703197	RYR1, CMYA5, FSD2, SPSB4	893	83	20594	1.1114	1	1	0.996813
UP_SEQ_FEATURE	domain:B30.2/SPRY	3	0.304878	0.773525	CMYA5, FSD2, SPSB4	850	59	18012	1.07749	1	1	0.998776
INTERPRO	IPR013320:Concanavalin A-like lectin/glucanase, subgroup	8	0.813008	0.813012	RYR1, ADGRV1, MEP1A, CMYA5, LAMA3, FSD2, MDGA2, SPSB4	893	211	20594	0.874373	1	1	0.996813
SMART	SM00449:SPRY	3	0.304878	0.858232	RYR1, FSD2, SPSB4	471	75	10425	0.88535	1	1	1
Annotation Cluster 134	Enrichment Score: 0.1091965101822809
Category	Term	Count	%	PValue	Genes	List Total	Pop Hits	Pop Total	Fold Enrichment	Bonferroni	Benjamini	FDR
UP_SEQ_FEATURE	repeat:Kelch 5	3	0.304878	0.748062	DNAH17, TMA7, KLHL31	850	56	18012	1.13521	1	1	0.998776
UP_SEQ_FEATURE	repeat:Kelch 4	3	0.304878	0.773525	DNAH17, TMA7, KLHL31	850	59	18012	1.07749	1	1	0.998776
UP_SEQ_FEATURE	repeat:Kelch 1	3	0.304878	0.789227	DNAH17, TMA7, KLHL31	850	61	18012	1.04216	1	1	0.998776
UP_SEQ_FEATURE	repeat:Kelch 2	3	0.304878	0.789227	DNAH17, TMA7, KLHL31	850	61	18012	1.04216	1	1	0.998776
UP_SEQ_FEATURE	repeat:Kelch 3	3	0.304878	0.789227	DNAH17, TMA7, KLHL31	850	61	18012	1.04216	1	1	0.998776
Annotation Cluster 135	Enrichment Score: 0.10895219721933105
Category	Term	Count	%	PValue	Genes	List Total	Pop Hits	Pop Total	Fold Enrichment	Bonferroni	Benjamini	FDR
GOTERM_MF_DIRECT	GO:0008234~cysteine-type peptidase activity	7	0.711382	0.65097	USP13, TINAGL1, CAPN5, FAM63A, SENP2, TINAG, USP18	817	141	17446	1.06011	1	1	0.970414
GOTERM_MF_DIRECT	GO:0036459~thiol-dependent ubiquitinyl hydrolase activity	4	0.406504	0.704919	USP13, FAM63A, JOSD2, USP18	817	77	17446	1.10928	1	1	0.970414
UP_KEYWORDS	Thiol protease	5	0.50813	0.798975	USP13, CAPN5, FAM63A, SENP2, USP18	923	134	22680	0.916867	1	1	0.835025
UP_KEYWORDS	Ubl conjugation pathway	11	1.11789	0.999903	CUL9, USP13, RNF126, MAP1LC3A, FAM63A, JOSD2, SENP2, ASB2, USP18, UBL7, SPSB4	923	631	22680	0.428356	1	1	0.999903
Annotation Cluster 136	Enrichment Score: 0.10876171876898605
Category	Term	Count	%	PValue	Genes	List Total	Pop Hits	Pop Total	Fold Enrichment	Bonferroni	Benjamini	FDR
GOTERM_MF_DIRECT	GO:0003924~GTPase activity	10	1.01626	0.647615	GBP11, GNAT2, MX2, RAB13, EEF1A2, GM4951, EIF2S3Y, TUBB4A, IIGP1, TUBA8	817	209	17446	1.02171	1	1	0.970414
UP_KEYWORDS	GTP-binding	13	1.32114	0.701796	SAR1B, MX2, AK4, TUBB4A, RAB33A, IIGP1, GBP11, GNAT2, RAB13, EEF1A2, EIF2S3Y, ARL8A, TUBA8	923	332	22680	0.962158	1	1	0.835025
GOTERM_MF_DIRECT	GO:0005525~GTP binding	15	1.52439	0.86187	SAR1B, MX2, AK4, TUBB4A, RAB33A, IIGP1, GBP11, GNAT2, BC023105, RAB13, EEF1A2, GM4951, EIF2S3Y, ARL8A, TUBA8	817	383	17446	0.836308	1	1	0.970414
UP_SEQ_FEATURE	nucleotide phosphate-binding region:GTP	11	1.11789	0.937525	GNAT2, SAR1B, MX2, RAB13, EEF1A2, EIF2S3Y, TUBB4A, ARL8A, IIGP1, RAB33A, TUBA8	850	319	18012	0.73071	1	1	0.998776
Annotation Cluster 137	Enrichment Score: 0.10499683830531513
Category	Term	Count	%	PValue	Genes	List Total	Pop Hits	Pop Total	Fold Enrichment	Bonferroni	Benjamini	FDR
INTERPRO	IPR017979:GPCR, family 3, conserved site	3	0.304878	0.466027	GABBR2, CASR, GRM7	893	36	20594	1.9218	1	1	0.996813
INTERPRO	IPR017978:GPCR, family 3, C-terminal	5	0.50813	0.884987	GABBR2, CASR, GRM7, GPRC5C, GPR179	893	147	20594	0.784408	1	1	0.996813
INTERPRO	IPR001828:Extracellular ligand-binding receptor	5	0.50813	0.934563	GRIA2, GABBR2, CASR, GRM7, GRIK1	893	167	20594	0.690467	1	1	0.996813
INTERPRO	IPR000337:GPCR, family 3	3	0.304878	0.986407	GABBR2, CASR, GRM7	893	142	20594	0.487217	1	1	0.996813
Annotation Cluster 138	Enrichment Score: 0.10430565834967595
Category	Term	Count	%	PValue	Genes	List Total	Pop Hits	Pop Total	Fold Enrichment	Bonferroni	Benjamini	FDR
GOTERM_MF_DIRECT	GO:0016791~phosphatase activity	7	0.711382	0.476772	CAR3, MTMR14, EPHX2, PTPRN, DUSP27, FBP2, DUSP14	817	118	17446	1.26675	1	1	0.970414
GOTERM_BP_DIRECT	GO:0016311~dephosphorylation	5	0.50813	0.74543	MTMR14, EPHX2, PTPRN, DUSP27, DUSP14	834	109	18082	0.994544	1	1	0.991669
UP_SEQ_FEATURE	domain:Tyrosine-protein phosphatase	3	0.304878	0.796712	PTPRN, DUSP27, DUSP14	850	62	18012	1.02535	1	1	0.998776
INTERPRO	IPR016130:Protein-tyrosine phosphatase, active site	3	0.304878	0.830619	MTMR14, PTPRN, DUSP14	893	73	20594	0.947737	1	1	0.996813
INTERPRO	IPR000387:Protein-tyrosine/Dual specificity phosphatase	3	0.304878	0.875666	PTPRN, DUSP27, DUSP14	893	82	20594	0.843717	1	1	0.996813
GOTERM_MF_DIRECT	GO:0004725~protein tyrosine phosphatase activity	3	0.304878	0.945196	MTMR14, PTPRN, DUSP14	817	97	17446	0.660425	1	1	0.970414
GOTERM_BP_DIRECT	GO:0006470~protein dephosphorylation	4	0.406504	0.956267	PTPRN, PPM1E, DUSP27, DUSP14	834	138	18082	0.628436	1	1	0.991669
Annotation Cluster 139	Enrichment Score: 0.09903375237315501
Category	Term	Count	%	PValue	Genes	List Total	Pop Hits	Pop Total	Fold Enrichment	Bonferroni	Benjamini	FDR
UP_SEQ_FEATURE	domain:Cadherin 5	3	0.304878	0.678999	CDH4, CDH16, DSC3	850	49	18012	1.29738	1	1	0.998776
UP_SEQ_FEATURE	domain:Cadherin 4	3	0.304878	0.748062	CDH4, CDH16, DSC3	850	56	18012	1.13521	1	1	0.998776
UP_SEQ_FEATURE	domain:Cadherin 3	3	0.304878	0.756812	CDH4, CDH16, DSC3	850	57	18012	1.11529	1	1	0.998776
UP_SEQ_FEATURE	domain:Cadherin 1	3	0.304878	0.7815	CDH4, CDH16, DSC3	850	60	18012	1.05953	1	1	0.998776
UP_SEQ_FEATURE	domain:Cadherin 2	3	0.304878	0.7815	CDH4, CDH16, DSC3	850	60	18012	1.05953	1	1	0.998776
INTERPRO	IPR002126:Cadherin	5	0.50813	0.795512	CDH4, PCDH10, CDHR2, CDH16, DSC3	893	125	20594	0.922464	1	1	0.996813
INTERPRO	IPR015919:Cadherin-like	5	0.50813	0.805502	CDH4, PCDH10, CDHR2, CDH16, DSC3	893	127	20594	0.907937	1	1	0.996813
SMART	SM00112:CA	5	0.50813	0.816458	CDH4, PCDH10, CDHR2, CDH16, DSC3	471	124	10425	0.89249	1	1	1
INTERPRO	IPR020894:Cadherin conserved site	4	0.406504	0.879995	CDH4, PCDH10, CDHR2, DSC3	893	115	20594	0.802142	1	1	0.996813
GOTERM_BP_DIRECT	GO:0007156~homophilic cell adhesion via plasma membrane adhesion molecules	5	0.50813	0.945981	CDH4, PCDH10, CDHR2, CDH16, DSC3	834	163	18082	0.665063	1	1	0.991669
Annotation Cluster 140	Enrichment Score: 0.08310734017888868
Category	Term	Count	%	PValue	Genes	List Total	Pop Hits	Pop Total	Fold Enrichment	Bonferroni	Benjamini	FDR
UP_KEYWORDS	Vision	3	0.304878	0.739774	GNAT2, SLITRK6, PDE6C	923	64	22680	1.15181	1	1	0.835025
GOTERM_BP_DIRECT	GO:0050896~response to stimulus	9	0.914634	0.76134	SCNN1G, ADGRV1, GRM7, GNAT2, SCNN1B, SLITRK6, HMCN2, PDE6C, RSPO3	834	211	18082	0.924784	1	1	0.991669
UP_KEYWORDS	Sensory transduction	9	0.914634	1	SCNN1G, ADGRV1, GRM7, GNAT2, SCNN1B, SLITRK6, HMCN2, PDE6C, RSPO3	923	1320	22680	0.167537	1	1	1
Annotation Cluster 141	Enrichment Score: 0.08009116633219693
Category	Term	Count	%	PValue	Genes	List Total	Pop Hits	Pop Total	Fold Enrichment	Bonferroni	Benjamini	FDR
UP_SEQ_FEATURE	repeat:ANK 4	6	0.609756	0.720474	ANKRD33B, CASKIN1, TRPV5, ANKRD2, ASB2, KANK4	850	127	18012	1.00113	1	1	0.998776
UP_SEQ_FEATURE	repeat:ANK 5	5	0.50813	0.755119	ANKRD33B, CASKIN1, ANKRD2, ASB2, KANK4	850	108	18012	0.981046	1	1	0.998776
UP_SEQ_FEATURE	repeat:ANK 1	8	0.813008	0.809944	TRPC5, ANKRD33B, GLS2, CASKIN1, TRPV5, ANKRD2, ASB2, KANK4	850	193	18012	0.878366	1	1	0.998776
UP_SEQ_FEATURE	repeat:ANK 2	8	0.813008	0.809944	TRPC5, ANKRD33B, GLS2, CASKIN1, TRPV5, ANKRD2, ASB2, KANK4	850	193	18012	0.878366	1	1	0.998776
UP_KEYWORDS	ANK repeat	8	0.813008	0.860485	TRPC5, ANKRD33B, GLS2, CASKIN1, TRPV5, ANKRD2, ASB2, KANK4	923	240	22680	0.819068	1	1	0.860485
UP_SEQ_FEATURE	repeat:ANK 3	6	0.609756	0.878097	ANKRD33B, CASKIN1, TRPV5, ANKRD2, ASB2, KANK4	850	160	18012	0.794647	1	1	0.998776
INTERPRO	IPR002110:Ankyrin repeat	8	0.813008	0.879783	TRPC5, ANKRD33B, GLS2, CASKIN1, TRPV5, ANKRD2, ASB2, KANK4	893	232	20594	0.795227	1	1	0.996813
SMART	SM00248:ANK	8	0.813008	0.886926	TRPC5, ANKRD33B, GLS2, CASKIN1, TRPV5, ANKRD2, ASB2, KANK4	471	225	10425	0.786978	1	1	1
INTERPRO	IPR020683:Ankyrin repeat-containing domain	8	0.813008	0.90383	TRPC5, ANKRD33B, GLS2, CASKIN1, TRPV5, ANKRD2, ASB2, KANK4	893	242	20594	0.762367	1	1	0.996813
Annotation Cluster 142	Enrichment Score: 0.08008586767387388
Category	Term	Count	%	PValue	Genes	List Total	Pop Hits	Pop Total	Fold Enrichment	Bonferroni	Benjamini	FDR
INTERPRO	IPR011511:Variant SH3	3	0.304878	0.713454	DLG2, ARHGEF37, CASKIN1	893	57	20594	1.21377	1	1	0.996813
UP_SEQ_FEATURE	domain:DH	3	0.304878	0.773525	OBSCN, ARHGEF37, ARHGEF16	850	59	18012	1.07749	1	1	0.998776
SMART	SM00325:RhoGEF	3	0.304878	0.798065	OBSCN, ARHGEF37, ARHGEF16	471	65	10425	1.02156	1	1	1
INTERPRO	IPR000219:Dbl homology (DH) domain	3	0.304878	0.79965	OBSCN, ARHGEF37, ARHGEF16	893	68	20594	1.01742	1	1	0.996813
INTERPRO	IPR001452:Src homology-3 domain	8	0.813008	0.816743	CACNB1, DLG2, OBSCN, ARHGEF37, CASKIN1, ARHGEF16, NEB, MYO1F	893	212	20594	0.870249	1	1	0.996813
UP_KEYWORDS	SH3 domain	7	0.711382	0.8537	CACNB1, DLG2, OBSCN, ARHGEF37, CASKIN1, ARHGEF16, MYO1F	923	208	22680	0.826944	1	1	0.8537
GOTERM_MF_DIRECT	GO:0005089~Rho guanyl-nucleotide exchange factor activity	3	0.304878	0.866832	OBSCN, ARHGEF37, ARHGEF16	817	74	17446	0.865692	1	1	0.970414
GOTERM_BP_DIRECT	GO:0035023~regulation of Rho protein signal transduction	3	0.304878	0.875617	OBSCN, ARHGEF37, ARHGEF16	834	77	18082	0.844716	1	1	0.991669
UP_SEQ_FEATURE	domain:SH3	6	0.609756	0.896631	CACNB1, DLG2, OBSCN, CASKIN1, ARHGEF16, MYO1F	850	166	18012	0.765925	1	1	0.998776
SMART	SM00326:SH3	6	0.609756	0.946474	DLG2, ARHGEF37, CASKIN1, ARHGEF16, NEB, MYO1F	471	197	10425	0.674125	1	1	1
Annotation Cluster 143	Enrichment Score: 0.07490954017416018
Category	Term	Count	%	PValue	Genes	List Total	Pop Hits	Pop Total	Fold Enrichment	Bonferroni	Benjamini	FDR
INTERPRO	IPR013761:Sterile alpha motif/pointed domain	5	0.50813	0.733059	EPHB6, EHF, CASKIN1, TFCP2L1, SAMD12	893	114	20594	1.01147	1	1	0.996813
SMART	SM00454:SAM	3	0.304878	0.894052	EPHB6, CASKIN1, SAMD12	471	83	10425	0.800015	1	1	1
INTERPRO	IPR001660:Sterile alpha motif domain	3	0.304878	0.90943	EPHB6, CASKIN1, SAMD12	893	91	20594	0.760272	1	1	0.996813
Annotation Cluster 144	Enrichment Score: 0.06443288471533046
Category	Term	Count	%	PValue	Genes	List Total	Pop Hits	Pop Total	Fold Enrichment	Bonferroni	Benjamini	FDR
GOTERM_BP_DIRECT	GO:0018108~peptidyl-tyrosine phosphorylation	5	0.50813	0.351424	EFEMP1, ERBB4, PDGFB, FGFR4, CLK2	834	65	18082	1.66777	1	1	0.991669
UP_SEQ_FEATURE	active site:Proton acceptor	32	3.25203	0.697673	MYLK2, ENO1B, CAMK2A, AATK, ACAA1B, CROT, ENO1, AURKB, MYLK, HSD11B1, LDHB, LDHA, RDH11, ERBB4, PIM3, L3HYPDH, XDH, SULT2A1, HSDL2, TPI1, DMPK, EPHX2, RNASE1, CLK2, OBSCN, BDH1, WNK2, ALDOC, ALDH8A1, FGFR4, CRAT, CDKL1	850	710	18012	0.955069	1	1	0.998776
INTERPRO	IPR001245:Serine-threonine/tyrosine-protein kinase catalytic domain	6	0.609756	0.724539	EPHB6, MLKL, ERBB4, AATK, KSR2, FGFR4	893	139	20594	0.995464	1	1	0.996813
GOTERM_BP_DIRECT	GO:0046777~protein autophosphorylation	8	0.813008	0.743902	MYLK2, ERBB4, WNK2, CAMK2A, AATK, PIM3, FGFR4, CLK2	834	183	18082	0.947806	1	1	0.991669
UP_KEYWORDS	Transferase	63	6.40244	0.768703	MYLK2, KEG1, AATK, CROT, FTCD, MYLK, GYS2, DNMT3L, PNP, PLAU, RFK, NAT8F1, DNMT3B, PIM3, GGT1, METTL16, PDK2, SULT2A1, ELOVL2, TALDO1, KSR2, OBSCN, PKM, SULT1D1, OAS2, ALPK3, AGXT, DGKK, CDKL1, UGT8A, CAMK2A, ACAA1B, AK4, ACAT3, AURKB, ART1, FUT9, ERBB4, HAS3, PGK1, UGT1A2, FDPS, UGT2B34, CKM, DMPK, GOT1, UGT2B35, CLK2, ETNPPL, GNMT, PARP10, NAT6, BHMT, UCK1, PSAT1, ETNK2, GSTA2, WNK2, MGAT4B, FG…	923	1654	22680	0.935937	1	1	0.835025
INTERPRO	IPR008266:Tyrosine-protein kinase, active site	4	0.406504	0.808184	OBSCN, ERBB4, AATK, FGFR4	893	99	20594	0.931781	1	1	0.996813
UP_KEYWORDS	Kinase	25	2.54065	0.845217	MYLK2, CAMK2A, AATK, AK4, AURKB, MYLK, PLAU, ERBB4, RFK, PGK1, PIM3, PDK2, DMPK, CKM, KSR2, CLK2, OBSCN, UCK1, PKM, ETNK2, WNK2, ALPK3, FGFR4, DGKK, CDKL1	923	707	22680	0.868884	1	1	0.845217
UP_KEYWORDS	Serine/threonine-protein kinase	13	1.32114	0.901256	MYLK2, DMPK, CAMK2A, AATK, KSR2, AURKB, MYLK, CLK2, OBSCN, WNK2, ALPK3, PIM3, CDKL1	923	405	22680	0.788732	1	1	0.901256
GOTERM_BP_DIRECT	GO:0016310~phosphorylation	23	2.3374	0.909406	MYLK2, CKM, DMPK, CAMK2A, AATK, AK4, KSR2, AURKB, MYLK, CLK2, UCK1, PKM, OBSCN, ERBB4, ETNK2, WNK2, RFK, PGK1, ALPK3, PIM3, FGFR4, PDK2, CDKL1	834	612	18082	0.814811	1	1	0.991669
INTERPRO	IPR008271:Serine/threonine-protein kinase, active site	11	1.11789	0.915722	MYLK2, OBSCN, DMPK, WNK2, CAMK2A, PIM3, KSR2, AURKB, CDKL1, MYLK, CLK2	893	333	20594	0.761794	1	1	0.996813
INTERPRO	IPR011009:Protein kinase-like domain	19	1.93089	0.922868	EPHB6, MYLK2, MLKL, DMPK, CAMK2A, AATK, KSR2, AURKB, MYLK, CLK2, OBSCN, ERBB4, ETNK2, WNK2, ALPK3, PIM3, ACAD11, FGFR4, CDKL1	893	556	20594	0.788076	1	1	0.996813
GOTERM_MF_DIRECT	GO:0004713~protein tyrosine kinase activity	4	0.406504	0.926479	ERBB4, AATK, FGFR4, CLK2	817	121	17446	0.705909	1	1	0.970414
UP_KEYWORDS	Tyrosine-protein kinase	3	0.304878	0.947211	ERBB4, FGFR4, CLK2	923	113	22680	0.652355	1	1	0.947211
INTERPRO	IPR017441:Protein kinase, ATP binding site	12	1.21951	0.957234	MYLK2, OBSCN, DMPK, ERBB4, CAMK2A, AATK, PIM3, FGFR4, AURKB, CDKL1, MYLK, CLK2	893	394	20594	0.702383	1	1	0.996813
INTERPRO	IPR000719:Protein kinase, catalytic domain	16	1.62602	0.96303	EPHB6, MYLK2, MLKL, DMPK, CAMK2A, AATK, KSR2, AURKB, MYLK, CLK2, OBSCN, ERBB4, WNK2, PIM3, FGFR4, CDKL1	893	515	20594	0.716477	1	1	0.996813
GOTERM_MF_DIRECT	GO:0004674~protein serine/threonine kinase activity	14	1.42276	0.966212	MYLK2, DMPK, CAMK2A, AATK, KSR2, AURKB, MYLK, CLK2, OBSCN, WNK2, ALPK3, PIM3, PDK2, CDKL1	817	428	17446	0.698487	1	1	0.970414
GOTERM_BP_DIRECT	GO:0006468~protein phosphorylation	19	1.93089	0.971709	EPHB6, MYLK2, MLKL, DMPK, CAMK2A, PDGFB, AATK, KSR2, AURKB, MYLK, CLK2, OBSCN, ERBB4, WNK2, ALPK3, PIM3, FGFR4, PDK2, CDKL1	834	576	18082	0.715174	1	1	0.991669
GOTERM_MF_DIRECT	GO:0016301~kinase activity	23	2.3374	0.97395	MYLK2, CKM, DMPK, CAMK2A, AATK, AK4, KSR2, AURKB, MYLK, CLK2, UCK1, PKM, OBSCN, PLAU, ERBB4, ETNK2, WNK2, RFK, ALPK3, PIM3, FGFR4, PDK2, CDKL1	817	674	17446	0.728688	1	1	0.97395
SMART	SM00220:S_TKc	11	1.11789	0.979657	MYLK2, OBSCN, DMPK, WNK2, CAMK2A, PIM3, KSR2, AURKB, CDKL1, MYLK, CLK2	471	380	10425	0.640714	1	1	1
UP_SEQ_FEATURE	binding site:ATP	19	1.93089	0.98141	MYLK2, CKM, DMPK, ACSM2, CAMK2A, AATK, AURKB, MYLK, CLK2, UCK1, OBSCN, ERBB4, WNK2, RFK, PGK1, PIM3, FGFR4, PDK2, CDKL1	850	583	18012	0.690602	1	1	0.998776
GOTERM_MF_DIRECT	GO:0016740~transferase activity	54	5.4878	0.985094	MYLK2, KEG1, AATK, CROT, FTCD, MYLK, GYS2, PNP, RFK, NAT8F1, DNMT3B, PIM3, GGT1, METTL16, PDK2, SULT2A1, ELOVL2, TALDO1, KSR2, OBSCN, PKM, SULT1D1, OAS2, ALPK3, AGXT, CDKL1, UGT8A, CAMK2A, ACAA1B, AK4, AURKB, ART1, FUT9, ERBB4, HAS3, UGT1A2, FDPS, CKM, DMPK, GOT1, CLK2, ETNPPL, GNMT, NAT6, UCK1, PSAT1, ETNK2, GSTA2, WNK2, MGAT4B, FGFR4, CRAT, GSTM6, OTC	817	1472	17446	0.783357	1	1	0.985094
GOTERM_MF_DIRECT	GO:0004672~protein kinase activity	16	1.62602	0.98912	EPHB6, MYLK2, MLKL, DMPK, CAMK2A, AATK, KSR2, AURKB, MYLK, CLK2, OBSCN, ERBB4, WNK2, PIM3, FGFR4, CDKL1	817	531	17446	0.643427	1	1	0.98912
UP_SEQ_FEATURE	domain:Protein kinase	15	1.52439	0.989692	EPHB6, MYLK2, MLKL, DMPK, CAMK2A, AATK, KSR2, AURKB, MYLK, CLK2, ERBB4, WNK2, PIM3, FGFR4, CDKL1	850	502	18012	0.633185	1	1	0.998776
Annotation Cluster 145	Enrichment Score: 0.04344236181314099
Category	Term	Count	%	PValue	Genes	List Total	Pop Hits	Pop Total	Fold Enrichment	Bonferroni	Benjamini	FDR
UP_SEQ_FEATURE	domain:PH	8	0.813008	0.864696	OBSCN, VEPH1, PLEKHB1, ARHGEF16, PLEKHA6, KIF1A, PLEKHA4, TECPR1	850	208	18012	0.815023	1	1	0.998776
INTERPRO	IPR001849:Pleckstrin homology domain	9	0.914634	0.884855	OBSCN, VEPH1, PLEKHB1, ARHGEF16, PLEKHA6, KIF1A, PLEKHA4, DGKK, PLEKHH1	893	262	20594	0.792192	1	1	0.996813
SMART	SM00233:PH	9	0.914634	0.889664	OBSCN, VEPH1, PLEKHB1, ARHGEF16, PLEKHA6, KIF1A, PLEKHA4, DGKK, PLEKHH1	471	253	10425	0.787367	1	1	1
INTERPRO	IPR011993:Pleckstrin homology-like domain	11	1.11789	0.984621	DAB2, OBSCN, VEPH1, PLEKHB1, ARHGEF16, PLEKHA6, KIF1A, PLEKHA4, DGKK, PLEKHH1, TECPR1	893	409	20594	0.620238	1	1	0.996813
Annotation Cluster 146	Enrichment Score: 0.03626462327425291
Category	Term	Count	%	PValue	Genes	List Total	Pop Hits	Pop Total	Fold Enrichment	Bonferroni	Benjamini	FDR
UP_KEYWORDS	Endonuclease	3	0.304878	0.841806	ELAC2, DROSHA, RNASE1	923	80	22680	0.921452	1	1	0.841806
GOTERM_MF_DIRECT	GO:0004519~endonuclease activity	3	0.304878	0.905357	ELAC2, DROSHA, RNASE1	817	83	17446	0.771822	1	1	0.970414
UP_KEYWORDS	Nuclease	3	0.304878	0.965175	ELAC2, DROSHA, RNASE1	923	125	22680	0.589729	1	1	0.965175
GOTERM_MF_DIRECT	GO:0004518~nuclease activity	3	0.304878	0.973428	ELAC2, DROSHA, RNASE1	817	115	17446	0.557054	1	1	0.973428
Annotation Cluster 147	Enrichment Score: 0.027935064559500344
Category	Term	Count	%	PValue	Genes	List Total	Pop Hits	Pop Total	Fold Enrichment	Bonferroni	Benjamini	FDR
GOTERM_BP_DIRECT	GO:0007204~positive regulation of cytosolic calcium ion concentration	8	0.813008	0.526287	TRPC5, CCKAR, GNAT2, PTGER3, F2RL1, CXCL13, GATA2, AGTR1B	834	148	18082	1.17195	1	1	0.991669
SMART	SM01381:SM01381	3	0.304878	0.998768	CCKAR, LPAR4, AGTR1B	471	194	10425	0.342275	1	1	1
GOTERM_MF_DIRECT	GO:0004871~signal transducer activity	14	1.42276	0.999916	KL, GABBR2, CASR, ADGRV1, PTGER3, LPAR4, AGTR1B, CCKAR, GRM7, GNAT2, APLNR, HMOX1, F2RL1, GPRC5C	817	648	17446	0.461346	1	1	0.999916
GOTERM_BP_DIRECT	GO:0007165~signal transduction	30	3.04878	0.999996	CHRNA1, TENM2, CHRNA3, PTGER3, TNFRSF11B, LPAR4, CCKAR, GNAT2, GRM7, ERBB4, CASKIN1, LEPR, PDE6C, GRASP, GABBR2, CASR, ADGRV1, ANXA1, UNC5A, BCL11A, NOS3, IGFBP2, WNT9B, ARHGAP28, AGTR1B, SNX17, APLNR, F2RL1, GPRC5C, PLPP2	834	1255	18082	0.518272	1	1	0.999996
INTERPRO	IPR000276:G protein-coupled receptor, rhodopsin-like	6	0.609756	1	CCKAR, PTGER3, APLNR, F2RL1, LPAR4, AGTR1B	893	1458	20594	0.0949037	1	1	1
GOTERM_MF_DIRECT	GO:0004930~G-protein coupled receptor activity	15	1.52439	1	GABBR2, CASR, ADGRV1, PTGER3, LPAR4, AGTR1B, SFRP4, CCKAR, GRM7, FRZB, SFRP5, APLNR, F2RL1, GPRC5C, GPR179	817	1749	17446	0.183137	1	1	1
INTERPRO	IPR017452:GPCR, rhodopsin-like, 7TM	6	0.609756	1	CCKAR, PTGER3, APLNR, F2RL1, LPAR4, AGTR1B	893	1708	20594	0.0810126	1	1	1
GOTERM_BP_DIRECT	GO:0007186~G-protein coupled receptor signaling pathway	21	2.13415	1	GABBR2, RAMP2, CASR, ADGRV1, PTGER3, GDE1, APOC3, PPBP, LPAR4, CXCL13, AGTR1B, RGS4, CCKAR, GRM7, GNAT2, APLNR, F2RL1, KCNK2, GPRC5C, PF4, GPR179	834	1706	18082	0.266883	1	1	1
UP_KEYWORDS	G-protein coupled receptor	11	1.11789	1	GABBR2, CASR, ADGRV1, CCKAR, GRM7, PTGER3, APLNR, F2RL1, LPAR4, GPRC5C, AGTR1B	923	1741	22680	0.155251	1	1	1
UP_KEYWORDS	Transducer	13	1.32114	1	GABBR2, CASR, ADGRV1, PTGER3, LPAR4, PLCXD2, AGTR1B, CCKAR, GRM7, GNAT2, APLNR, F2RL1, GPRC5C	923	1801	22680	0.177366	1	1	1
Annotation Cluster 148	Enrichment Score: 0.015230586964030282
Category	Term	Count	%	PValue	Genes	List Total	Pop Hits	Pop Total	Fold Enrichment	Bonferroni	Benjamini	FDR
UP_KEYWORDS	Methyltransferase	5	0.50813	0.930746	BHMT, DNMT3L, DNMT3B, METTL16, GNMT	923	176	22680	0.69807	1	1	0.930746
GOTERM_MF_DIRECT	GO:0008168~methyltransferase activity	5	0.50813	0.957605	BHMT, DNMT3L, DNMT3B, METTL16, GNMT	817	168	17446	0.635528	1	1	0.970414
GOTERM_BP_DIRECT	GO:0032259~methylation	4	0.406504	0.985712	DNMT3L, DNMT3B, METTL16, GNMT	834	169	18082	0.513161	1	1	0.991669
UP_KEYWORDS	S-adenosyl-L-methionine	3	0.304878	0.989259	DNMT3B, METTL16, GNMT	923	158	22680	0.466558	1	1	0.989259
Annotation Cluster 149	Enrichment Score: 0.014866721200468879
Category	Term	Count	%	PValue	Genes	List Total	Pop Hits	Pop Total	Fold Enrichment	Bonferroni	Benjamini	FDR
UP_SEQ_FEATURE	zinc finger region:C2H2-type 1	10	1.01626	0.877102	ZFP414, EGR1, KLF5, ZFP697, MECOM, BNC2, BCL11A, BNC1, ZSCAN2, KLF1	850	263	18012	0.805726	1	1	0.998776
UP_SEQ_FEATURE	zinc finger region:C2H2-type 2	10	1.01626	0.889786	ZFP414, EGR1, KLF5, ZFP697, MECOM, BNC2, BCL11A, BNC1, ZSCAN2, KLF1	850	268	18012	0.790694	1	1	0.998776
UP_SEQ_FEATURE	zinc finger region:C2H2-type 3	9	0.914634	0.929158	EGR1, KLF5, ZFP697, MECOM, BNC2, BCL11A, BNC1, ZSCAN2, KLF1	850	261	18012	0.73071	1	1	0.998776
UP_SEQ_FEATURE	zinc finger region:C2H2-type 10	3	0.304878	0.929786	ZFP697, MECOM, ZSCAN2	850	90	18012	0.706353	1	1	0.998776
UP_SEQ_FEATURE	zinc finger region:C2H2-type 9	3	0.304878	0.9547	ZFP697, MECOM, ZSCAN2	850	101	18012	0.629423	1	1	0.998776
UP_SEQ_FEATURE	zinc finger region:C2H2-type 6	4	0.406504	0.976626	ZFP697, MECOM, BNC1, ZSCAN2	850	152	18012	0.557647	1	1	0.998776
UP_SEQ_FEATURE	zinc finger region:C2H2-type 8	3	0.304878	0.978279	ZFP697, MECOM, ZSCAN2	850	119	18012	0.534217	1	1	0.998776
UP_SEQ_FEATURE	zinc finger region:C2H2-type 7	3	0.304878	0.985676	ZFP697, MECOM, ZSCAN2	850	129	18012	0.492804	1	1	0.998776
UP_SEQ_FEATURE	zinc finger region:C2H2-type 4	5	0.50813	0.992025	ZFP697, MECOM, BNC2, BNC1, ZSCAN2	850	215	18012	0.492804	1	1	0.998776
UP_SEQ_FEATURE	zinc finger region:C2H2-type 5	4	0.406504	0.99533	ZFP697, MECOM, BNC1, ZSCAN2	850	194	18012	0.436919	1	1	0.998776
INTERPRO	IPR015880:Zinc finger, C2H2-like	14	1.42276	0.999894	ZFP414, EGR1, ZFP697, BNC2, BCL11A, BNC1, GM22, KLF1, KLF5, ZMAT1, MECOM, ZKSCAN16, ZFP970, ZSCAN2	893	693	20594	0.465891	1	1	0.999894
SMART	SM00355:ZnF_C2H2	14	1.42276	0.999963	ZFP414, EGR1, ZFP697, BNC2, BCL11A, BNC1, GM22, KLF1, KLF5, ZMAT1, MECOM, ZKSCAN16, ZFP970, ZSCAN2	471	693	10425	0.447147	1	1	1
INTERPRO	IPR007087:Zinc finger, C2H2	14	1.42276	0.999965	ZFP414, EGR1, ZFP697, BNC2, BCL11A, BNC1, GM22, KLF1, KLF5, ZMAT1, MECOM, ZKSCAN16, ZFP970, ZSCAN2	893	731	20594	0.441672	1	1	0.999965
UP_KEYWORDS	Zinc-finger	37	3.76016	0.999971	USP13, CUL9, KDM5D, BNC2, BNC1, NR1I3, NR1I2, CHD5, GATA2, PHF11D, RIMS2, DNMT3L, ZMAT1, PCLO, MECOM, ZMAT5, DNMT3B, ZKSCAN16, ZFP414, UNC13C, EGR1, ZFP697, BCL11A, KSR2, KLF1, PYGO1, NR4A2, NR4A1, RNF126, KLF5, NR4A3, TCEA3, XAF1, DGKK, RPL37RT, ZFP970, ZSCAN2	923	1565	22680	0.580937	1	1	0.999971
INTERPRO	IPR013087:Zinc finger C2H2-type/integrase DNA-binding domain	9	0.914634	0.999999	EGR1, KLF5, ZFP697, MECOM, BCL11A, ZKSCAN16, ZFP970, ZSCAN2, KLF1	893	652	20594	0.318335	1	1	0.999999
Annotation Cluster 150	Enrichment Score: 0.009398680090610605
Category	Term	Count	%	PValue	Genes	List Total	Pop Hits	Pop Total	Fold Enrichment	Bonferroni	Benjamini	FDR
GOTERM_CC_DIRECT	GO:0005681~spliceosomal complex	4	0.406504	0.948973	DDX39, HNRNPM, ZMAT5, SNRPD3	891	136	19662	0.649039	1	1	0.948973
UP_KEYWORDS	Spliceosome	3	0.304878	0.954008	HNRNPM, ZMAT5, SNRPD3	923	117	22680	0.630053	1	1	0.954008
UP_KEYWORDS	mRNA processing	7	0.711382	0.986873	DDX39, HNRNPM, CSDC2, ESRP1, ZMAT5, SNRPD3, A1CF	923	307	22680	0.560275	1	1	0.986873
UP_KEYWORDS	mRNA splicing	5	0.50813	0.989161	DDX39, HNRNPM, ESRP1, ZMAT5, SNRPD3	923	240	22680	0.511918	1	1	0.989161
GOTERM_BP_DIRECT	GO:0008380~RNA splicing	5	0.50813	0.996233	DDX39, HNRNPM, ESRP1, ZMAT5, SNRPD3	834	241	18082	0.449814	1	1	0.996233
GOTERM_BP_DIRECT	GO:0006397~mRNA processing	7	0.711382	0.997501	DDX39, HNRNPM, CSDC2, ESRP1, ZMAT5, SNRPD3, A1CF	834	322	18082	0.471327	1	1	0.997501
Annotation Cluster 151	Enrichment Score: 0.0032053226667033367
Category	Term	Count	%	PValue	Genes	List Total	Pop Hits	Pop Total	Fold Enrichment	Bonferroni	Benjamini	FDR
UP_KEYWORDS	Mitosis	6	0.609756	0.981581	HELLS, CCNG2, MAPRE3, FAM64A, ARL8A, AURKB	923	259	22680	0.569237	1	1	0.981581
GOTERM_CC_DIRECT	GO:0030496~midbody	3	0.304878	0.982874	MAPRE3, ARL8A, AURKB	891	130	19662	0.509246	1	1	0.982874
UP_KEYWORDS	Cell division	8	0.813008	0.994056	HELLS, CCNG2, CHMP1A, CIB1, MAPRE3, FAM64A, ARL8A, AURKB	923	372	22680	0.528431	1	1	0.994056
UP_KEYWORDS	Cell cycle	15	1.52439	0.995932	MYOG, HELLS, CIB1, AURKB, CCNG2, CHMP1A, DMC1, PMP22, MCM4, PIM3, MAPRE3, FAM64A, LZTS1, ARL8A, AVPI1	923	626	22680	0.588787	1	1	0.995932
GOTERM_BP_DIRECT	GO:0007067~mitotic nuclear division	6	0.609756	0.996364	HELLS, CCNG2, MAPRE3, FAM64A, ARL8A, AURKB	834	277	18082	0.469626	1	1	0.996364
GOTERM_BP_DIRECT	GO:0051301~cell division	8	0.813008	0.998644	HELLS, CCNG2, CHMP1A, CIB1, MAPRE3, FAM64A, ARL8A, AURKB	834	374	18082	0.463766	1	1	0.998644
GOTERM_BP_DIRECT	GO:0007049~cell cycle	15	1.52439	0.999239	MYOG, HELLS, CIB1, AURKB, CCNG2, CHMP1A, DMC1, PMP22, MCM4, PIM3, MAPRE3, FAM64A, LZTS1, ARL8A, AVPI1	834	614	18082	0.529667	1	1	0.999239
Annotation Cluster 152	Enrichment Score: 5.848093344579036E-4
Category	Term	Count	%	PValue	Genes	List Total	Pop Hits	Pop Total	Fold Enrichment	Bonferroni	Benjamini	FDR
INTERPRO	IPR019775:WD40 repeat, conserved site	3	0.304878	0.993496	GRWD1, CORO6, CORO1A	893	161	20594	0.429719	1	1	0.996813
UP_SEQ_FEATURE	repeat:WD 5	4	0.406504	0.997626	GRWD1, CORO6, IFT80, CORO1A	850	211	18012	0.401717	1	1	0.998776
UP_KEYWORDS	WD repeat	4	0.406504	0.998356	GRWD1, CORO6, IFT80, CORO1A	923	256	22680	0.383938	1	1	0.998356
UP_SEQ_FEATURE	repeat:WD 4	4	0.406504	0.998901	GRWD1, CORO6, IFT80, CORO1A	850	230	18012	0.368532	1	1	0.998901
INTERPRO	IPR001680:WD40 repeat	4	0.406504	0.999306	GRWD1, CORO6, IFT80, CORO1A	893	263	20594	0.350747	1	1	0.999306
UP_SEQ_FEATURE	repeat:WD 3	4	0.406504	0.999355	GRWD1, CORO6, IFT80, CORO1A	850	243	18012	0.348816	1	1	0.999355
UP_SEQ_FEATURE	repeat:WD 1	4	0.406504	0.999476	GRWD1, CORO6, IFT80, CORO1A	850	248	18012	0.341784	1	1	0.999476
UP_SEQ_FEATURE	repeat:WD 2	4	0.406504	0.999476	GRWD1, CORO6, IFT80, CORO1A	850	248	18012	0.341784	1	1	0.999476
SMART	SM00320:WD40	4	0.406504	0.999548	GRWD1, CORO6, IFT80, CORO1A	471	262	10425	0.33792	1	1	1
INTERPRO	IPR015943:WD40/YVTN repeat-like-containing domain	5	0.50813	0.999804	SELENBP2, GRWD1, CORO6, IFT80, CORO1A	893	340	20594	0.339141	1	1	0.999804
INTERPRO	IPR017986:WD40-repeat-containing domain	4	0.406504	0.999871	GRWD1, CORO6, IFT80, CORO1A	893	307	20594	0.300477	1	1	0.999871
Annotation Cluster 153	Enrichment Score: 3.393478803980181E-4
Category	Term	Count	%	PValue	Genes	List Total	Pop Hits	Pop Total	Fold Enrichment	Bonferroni	Benjamini	FDR
UP_SEQ_FEATURE	DNA-binding region:Homeobox	3	0.304878	0.998392	ONECUT2, SIX1, HOXC8	850	180	18012	0.353176	1	1	0.998776
UP_KEYWORDS	Homeobox	4	0.406504	0.999292	ONECUT2, SIX1, HNF1B, HOXC8	923	280	22680	0.351029	1	1	0.999292
INTERPRO	IPR009057:Homeodomain-like	6	0.609756	0.999308	ONECUT2, PAX8, SIX1, HNF1B, HOXC8, PAX2	893	345	20594	0.401071	1	1	0.999308
INTERPRO	IPR001356:Homeodomain	4	0.406504	0.999488	ONECUT2, SIX1, HNF1B, HOXC8	893	271	20594	0.340392	1	1	0.999488
SMART	SM00389:HOX	4	0.406504	0.999615	ONECUT2, SIX1, HNF1B, HOXC8	471	266	10425	0.332838	1	1	1

## Sheet: P2w M-F
Annotation Cluster 1	Enrichment Score: 14.703080438416077
Category	Term	Count	%	PValue	Genes	List Total	Pop Hits	Pop Total	Fold Enrichment	Bonferroni	Benjamini	FDR
UP_KEYWORDS	Secreted	66	29.0749	4.12394e-24	PZP, HP, TRF, IFI30, SERPINA6, SERPINA1A, SERPINA1B, SERPINA1C, SERPINA1D, 1300017J02RIK, CAMP, IGFBP1, FGB, FGA, CXADR, AHSG, SERPINF2, IGFBP2, FGG, APOA2, APOA1, MMEL1, MMP8, MMP9, F5, AZGP1, 4930486L24RIK, NGP, ANGPTL3, FETUB, CHIL3, SMPDL3B, ACPP, S100A9, S100A8, CFB, LTF, ITIH4, ITIH3, SERPINC1, LYZ2, CFI, PLG, AFP, CST8, ITIH1, CFP, KNG1, HPX, VTN, CCL9, TTR, APOH, SPP1, APOF, GC, APOB, AMB…	211	1685	22680	4.21022	1.03098e-21	5.15492e-22	4.2889e-22
GOTERM_CC_DIRECT	GO:0005615~extracellular space	66	29.0749	7.38208e-24	ITGAM, PZP, HP, TRF, SERPINA6, SERPINA1A, SERPINA1B, SERPINA1C, SERPINA1D, CES2G, 1300017J02RIK, CAMP, IGFBP1, FGB, FGA, AHSG, SERPINF2, IGFBP2, FGG, APOA2, APOA1, MMEL1, F2, MMP8, MMP9, F5, ACTA1, AZGP1, CEACAM1, 4930486L24RIK, NGP, ANGPTL3, FETUB, SMPDL3B, ACPP, S100A9, S100A8, CFB, LTF, SERPINC1, LYZ2, GCNT1, CFI, PLG, AFP, CST8, KNG1, HPX, VTN, CCL9, TTR, APOH, SPP1, GC, APOB, CAR2, CKM, AMBP…	208	1504	19662	4.14821	1.62406e-21	8.12029e-22	7.01298e-22
GOTERM_CC_DIRECT	GO:0005576~extracellular region	67	29.5154	5.44687e-21	PZP, HP, TRF, IFI30, SERPINA6, SERPINA1A, SERPINA1B, SERPINA1C, SERPINA1D, 1300017J02RIK, CAMP, IGFBP1, FGB, FGA, CXADR, AHSG, SERPINF2, IGFBP2, FGG, APOA2, APOA1, MMEL1, F2, MMP8, MMP9, F5, AZGP1, 4930486L24RIK, NGP, ANGPTL3, FETUB, CHIL3, SMPDL3B, ACPP, S100A9, S100A8, CFB, LTF, ITIH4, ITIH3, SERPINC1, LYZ2, CFI, PLG, AFP, CST8, ITIH1, CFP, KNG1, HPX, VTN, CCL9, TTR, APOH, SPP1, APOF, GC, APOB,…	208	1753	19662	3.61291	1.19831e-18	2.99578e-19	2.58727e-19
UP_KEYWORDS	Glycoprotein	84	37.0044	3.41827e-15	ITGAM, PZP, HP, TRF, SLC4A1, IFI30, SERPINA6, SERPINA1A, SERPINA1B, CD1D1, SERPINA1C, SERPINA1D, EMB, 1300017J02RIK, CTSE, ERMAP, CD177, FGB, FGA, CXADR, ITGA4, AHSG, SERPINF2, IGFBP2, FGG, APOA1, SYPL2, MMEL1, F2, MMP8, MMP9, TRDN, F5, AZGP1, CEACAM1, KEL, 4930486L24RIK, ANGPTL3, FETUB, PKHD1L1, CASQ1, SMPDL3B, ACPP, CFB, LTF, ITIH4, ITIH3, GYPA, SERPINC1, ABCB4, GCNT1, SLC43A1, CFI, ADRB2, AFP,…	211	3815	22680	2.36671	8.60423e-13	2.84855e-13	2.37e-13
UP_KEYWORDS	Disulfide bond	72	31.7181	1.13377e-13	ITGAM, PZP, HP, TRF, ATP2A1, IFI30, CD1D1, EMB, 1300017J02RIK, CTSE, ERMAP, CAMP, IGFBP1, FGB, FGA, CXADR, ITGA4, AHSG, SERPINF2, IGFBP2, FGG, MAT1A, MMEL1, F2, MMP8, MMP9, TRDN, F5, AZGP1, CEACAM1, OBSCN, KEL, 4930486L24RIK, NGP, ANGPTL3, FETUB, CHIL3, SMPDL3B, ACPP, CFB, LTF, ITIH4, SERPINC1, LYZ2, GCNT1, CFI, PLG, ADRB2, AFP, BTNL10, CST8, CFP, TSPAN33, KNG1, TTN, HPX, VTN, CCL9, APOH, SLCO1B2…	211	3124	22680	2.47732	2.83384e-11	7.08605e-12	5.89559e-12
UP_SEQ_FEATURE	signal peptide	71	31.2775	3.0159e-11	ITGAM, PZP, HP, TRF, SERPINA6, SERPINA1A, SERPINA1B, CD1D1, SERPINA1C, SERPINA1D, EMB, CTSE, ERMAP, CAMP, CD177, IGFBP1, FGB, CXADR, ITGA4, AHSG, SERPINF2, IGFBP2, FGG, APOA2, APOA1, F2, MMP8, MMP9, F5, AZGP1, CEACAM1, 4930486L24RIK, ANGPTL3, FETUB, CHIL3, PKHD1L1, CASQ1, SMPDL3B, ACPP, CFB, LTF, ITIH3, SERPINC1, LYZ2, CFI, PLG, AFP, CST8, SRL, ITIH1, CFP, KNG1, HPX, VTN, CCL9, TTR, APOH, SPP1, A…	187	3124	18012	2.18911	3.81813e-08	3.82114e-08	3.76384e-08
UP_KEYWORDS	Signal	83	36.5639	1.54084e-10	ITGAM, PZP, HP, TRF, IFI30, SERPINA6, SERPINA1A, SERPINA1B, CD1D1, SERPINA1C, SERPINA1D, CES2G, EMB, 1300017J02RIK, CTSE, ERMAP, CAMP, CD177, IGFBP1, FGB, FGA, CXADR, ITGA4, AHSG, SERPINF2, IGFBP2, FGG, APOA2, APOA1, F2, MMP8, ANK1, MMP9, F5, AZGP1, CEACAM1, 4930486L24RIK, NGP, ANGPTL3, FETUB, CHIL3, PKHD1L1, CASQ1, SMPDL3B, ACPP, CFB, LTF, ITIH4, ITIH3, SERPINC1, LYZ2, CFI, PLG, AFP, BTNL10, CST…	211	4543	22680	1.96379	3.8521e-08	4.81513e-09	4.00618e-09
UP_SEQ_FEATURE	disulfide bond	60	26.4317	3.61767e-10	ITGAM, PZP, HP, TRF, ATP2A1, CD1D1, EMB, CTSE, ERMAP, CAMP, IGFBP1, FGB, CXADR, ITGA4, AHSG, SERPINF2, IGFBP2, FGG, ATP1B4, MAT1A, MMEL1, F2, MMP8, MMP9, F5, AZGP1, CEACAM1, OBSCN, KEL, 4930486L24RIK, ANGPTL3, FETUB, CHIL3, ACPP, CFB, LTF, SERPINC1, LYZ2, GCNT1, CFI, PLG, ADRB2, AFP, CST8, CFP, KNG1, TTN, HPX, VTN, CCL9, APOH, GC, AMBP, F10, IGF2, PRG4, CES1C, ALB, LCN2, HC	187	2510	18012	2.30249	4.57997e-07	2.29179e-07	2.25743e-07
UP_SEQ_FEATURE	glycosylation site:N-linked (GlcNAc...)	72	31.7181	4.35215e-09	ITGAM, PZP, HP, TRF, SLC4A1, SERPINA6, SERPINA1A, SERPINA1B, CD1D1, SERPINA1C, SERPINA1D, EMB, CTSE, ERMAP, CD177, FGB, CXADR, ITGA4, AHSG, SERPINF2, FGG, ATP1B4, SYPL2, MMEL1, F2, MMP8, MMP9, F5, AZGP1, CEACAM1, KEL, 4930486L24RIK, ANGPTL3, FETUB, CASQ1, SMPDL3B, ACPP, CFB, LTF, ITIH3, SERPINC1, ABCB4, GCNT1, SLC43A1, CFI, ADRB2, AFP, CST8, SRL, ITIH1, CFP, TSPAN33, KNG1, HPX, VTN, TTR, APOH, SL…	187	3563	18012	1.94642	5.50981e-06	1.83806e-06	1.8105e-06
Annotation Cluster 2	Enrichment Score: 5.9512389842684845
Category	Term	Count	%	PValue	Genes	List Total	Pop Hits	Pop Total	Fold Enrichment	Bonferroni	Benjamini	FDR
UP_KEYWORDS	Protease inhibitor	16	7.04846	4.34249e-13	ITIH4, ITIH3, AMBP, SERPIND1, SERPINC1, SERPINF2, PZP, CST8, ITIH1, KNG1, SERPINA1A, SERPINA1B, SERPINA1C, SERPINA1D, NGP, FETUB	211	121	22680	14.2133	1.08552e-10	2.17125e-11	1.80648e-11
UP_KEYWORDS	Serine protease inhibitor	12	5.28634	3.39335e-10	SERPINA1A, ITIH4, SERPINA1B, ITIH3, SERPINA1C, SERPINA1D, AMBP, SERPIND1, SERPINC1, SERPINF2, PZP, ITIH1	211	84	22680	15.3555	8.48337e-08	9.42597e-09	7.8424e-09
GOTERM_BP_DIRECT	GO:0010466~negative regulation of peptidase activity	14	6.1674	5.00905e-10	ITIH4, ITIH3, AMBP, SERPIND1, SERPINC1, SERPINF2, PZP, CST8, ITIH1, KNG1, SERPINA1B, SERPINA1C, NGP, FETUB	199	117	18082	10.8727	5.72033e-07	1.43008e-07	1.39126e-07
GOTERM_MF_DIRECT	GO:0030414~peptidase inhibitor activity	14	6.1674	1.35198e-09	ITIH4, ITIH3, AMBP, SERPIND1, SERPINC1, SERPINF2, PZP, CST8, ITIH1, KNG1, SERPINA1B, SERPINA1C, NGP, FETUB	198	123	17446	10.0289	5.5972e-07	2.7986e-07	2.58228e-07
GOTERM_MF_DIRECT	GO:0004867~serine-type endopeptidase inhibitor activity	13	5.72687	1.47927e-08	ITIH4, ITIH3, AMBP, SERPIND1, SERPINC1, SERPINF2, PZP, ITIH1, SERPINA6, SERPINA1A, SERPINA1B, SERPINA1C, SERPINA1D	198	123	17446	9.31256	6.12417e-06	2.0414e-06	1.88361e-06
GOTERM_BP_DIRECT	GO:0006953~acute-phase response	8	3.52423	8.80479e-08	SERPINA1A, ITIH4, SERPINA1B, SERPINA1D, AHSG, SERPINF2, HP, F2	199	35	18082	20.769	0.000100546	1.67585e-05	1.63035e-05
UP_KEYWORDS	Acute phase	7	3.0837	8.97137e-08	SERPINA1A, ITIH4, SERPINA1B, SERPINA1D, SERPINF2, HP, F2	211	25	22680	30.0967	2.24282e-05	1.60203e-06	1.33289e-06
INTERPRO	IPR023795:Protease inhibitor I4, serpin, conserved site	8	3.52423	8.26683e-07	SERPINA1A, SERPINA1B, SERPINA1C, SERPINA1D, SERPIND1, SERPINC1, SERPINF2, SERPINA6	207	52	20594	15.3058	0.000409125	8.18416e-05	7.52282e-05
GOTERM_MF_DIRECT	GO:0004866~endopeptidase inhibitor activity	7	3.0837	1.118e-06	SERPINA1A, SERPINA1B, SERPINA1C, SERPINA1D, AHSG, PZP, HC	198	31	17446	19.8961	0.000462745	9.25705e-05	8.54153e-05
INTERPRO	IPR000215:Serpin family	8	3.52423	4.73399e-06	SERPINA1A, SERPINA1B, SERPINA1C, SERPINA1D, SERPIND1, SERPINC1, SERPINF2, SERPINA6	207	67	20594	11.8792	0.00234059	0.000292916	0.000269246
INTERPRO	IPR023796:Serpin domain	8	3.52423	4.73399e-06	SERPINA1A, SERPINA1B, SERPINA1C, SERPINA1D, SERPIND1, SERPINC1, SERPINF2, SERPINA6	207	67	20594	11.8792	0.00234059	0.000292916	0.000269246
GOTERM_MF_DIRECT	GO:0002020~protease binding	10	4.40529	7.18081e-06	SERPINA1A, RYR1, SERPINA1B, SERPINA1C, SERPINA1D, SERPINC1, SERPINF2, LCN2, CST8, TTN	198	117	17446	7.53086	0.00296845	0.000330317	0.000304785
SMART	SM00093:SERPIN	8	3.52423	1.36786e-05	SERPINA1A, SERPINA1B, SERPINA1C, SERPINA1D, SERPIND1, SERPINC1, SERPINF2, SERPINA6	125	67	10425	9.95821	0.00151718	0.000759162	0.000663412
GOTERM_BP_DIRECT	GO:0043434~response to peptide hormone	7	3.0837	0.000147878	SERPINA1A, SERPINA1B, SERPINA1C, SERPINA1D, SLCO1B2, ATP2A1, ALDOB	199	73	18082	8.71302	0.155398	0.00938205	0.00912737
UP_SEQ_FEATURE	site:Reactive bond	6	2.64317	0.000213684	SERPINA1A, SERPINA1B, SERPINA1C, SERPINA1D, SERPIND1, SERPINC1	187	53	18012	10.9042	0.237043	0.0246125	0.0242434
GOTERM_MF_DIRECT	GO:0001948~glycoprotein binding	7	3.0837	0.00026933	SERPINA1A, SERPINA1B, AZGP1, SERPINA1C, ITGAM, SERPINA1D, APOH	198	79	17446	7.80731	0.105524	0.00679988	0.00627428
UP_SEQ_FEATURE	region of interest:RCL	4	1.76211	0.000362685	SERPINA1A, SERPINA1B, SERPINA1C, SERPINA1D	187	14	18012	27.5202	0.368238	0.0287201	0.0282894
GOTERM_BP_DIRECT	GO:0034097~response to cytokine	6	2.64317	0.00195584	SERPINA1A, ITIH4, SERPINA1B, SERPINA1C, SERPINA1D, SLCO1B2	199	81	18082	6.73069	0.893088	0.0720505	0.0700946
GOTERM_BP_DIRECT	GO:0006487~protein N-linked glycosylation	3	1.32159	0.0589478	SERPINA1A, SERPINA1B, SERPINA1D	199	36	18082	7.57203	1	0.57949	0.56376
Annotation Cluster 3	Enrichment Score: 5.426019363122842
Category	Term	Count	%	PValue	Genes	List Total	Pop Hits	Pop Total	Fold Enrichment	Bonferroni	Benjamini	FDR
UP_KEYWORDS	Muscle protein	20	8.81057	5.82359e-26	MYOM1, MYBPC2, TNNC2, MYLPF, ACTA1, MYH1, MYH3, OBSCN, TNNT1, MYOT, MB, MYL1, MYL2, TNNT3, MYH8, TNNI2, CASQ1, MYH4, PVALB, MYH7	211	52	22680	41.3416	1.4559e-23	1.4559e-23	1.21131e-23
GOTERM_CC_DIRECT	GO:0030016~myofibril	12	5.28634	2.3869e-13	MYH2, MYH3, MYL1, MYL2, ANKRD23, NRAP, MYH8, NEB, CASQ1, MYH4, TTN, MYH7	208	40	19662	28.3587	5.25135e-11	8.75197e-12	7.55852e-12
UP_KEYWORDS	Myosin	10	4.40529	5.16867e-10	MYLPF, MYH1, MYH2, MYH3, MYL1, MYL2, MYO18B, MYH8, MYH4, MYH7	211	48	22680	22.3934	1.29217e-07	1.17626e-08	9.78645e-09
UP_KEYWORDS	Thick filament	7	3.0837	5.17553e-10	MYH1, MYOM1, MYH3, MYBPC2, MYH8, MYH4, MYH7	211	12	22680	62.7014	1.29388e-07	1.17626e-08	9.78645e-09
UP_KEYWORDS	Actin-binding	17	7.48899	1.87692e-09	MYBPC2, ACTN3, ACTN2, SPTB, SPTA1, MYH1, MYH2, MYH3, MYOT, NRAP, MYH8, TNNI2, XIRP2, FLNC, GC, MYH4, MYH7	211	252	22680	7.25118	4.69231e-07	3.91026e-08	3.25333e-08
GOTERM_CC_DIRECT	GO:0032982~myosin filament	7	3.0837	2.04361e-09	MYH1, MYOM1, MYH3, MYBPC2, MYH8, MYH4, MYH7	208	13	19662	50.9001	4.49595e-07	5.61994e-08	4.85359e-08
INTERPRO	IPR027401:Myosin-like IQ motif-containing domain	7	3.0837	1.56421e-08	MYH1, MYH2, MYH3, MYO18B, MYH8, MYH4, MYH7	207	18	20594	38.6897	7.7428e-06	3.80855e-06	3.50079e-06
INTERPRO	IPR002928:Myosin tail	7	3.0837	2.26714e-08	MYH1, MYH2, MYH3, MYO18B, MYH8, MYH4, MYH7	207	19	20594	36.6534	1.12223e-05	3.80855e-06	3.50079e-06
INTERPRO	IPR008989:Myosin S1 fragment, N-terminal	6	2.64317	2.30821e-08	MYH1, MYH2, MYH3, MYH8, MYH4, MYH7	207	10	20594	59.6928	1.14256e-05	3.80855e-06	3.50079e-06
INTERPRO	IPR004009:Myosin, N-terminal, SH3-like	6	2.64317	2.64068e-07	MYH1, MYH2, MYH3, MYH8, MYH4, MYH7	207	15	20594	39.7952	0.000130705	3.26785e-05	3.00378e-05
GOTERM_CC_DIRECT	GO:0016459~myosin complex	8	3.52423	1.1597e-06	MYLPF, MYH1, MYH3, MYL1, MYL2, MYH8, MYH4, MYH7	208	52	19662	14.5429	0.000255103	2.55135e-05	2.20344e-05
INTERPRO	IPR001609:Myosin head, motor domain	7	3.0837	2.3076e-06	MYH1, MYH2, MYH3, MYO18B, MYH8, MYH4, MYH7	207	39	20594	17.8568	0.00114161	0.000190377	0.000174993
UP_KEYWORDS	Motor protein	10	4.40529	3.10221e-06	MYLPF, MYH1, MYH2, MYH3, MYL1, MYL2, MYO18B, MYH8, MYH4, MYH7	211	128	22680	8.39751	0.000775252	4.30862e-05	3.58477e-05
UP_SEQ_FEATURE	region of interest:Actin-binding	6	2.64317	4.03274e-06	MYH1, MYH2, MYH3, MYH8, MYH4, MYH7	187	24	18012	24.0802	0.00509244	0.00127737	0.00125821
SMART	SM00242:MYSc	7	3.0837	5.93487e-06	MYH1, MYH2, MYH3, MYO18B, MYH8, MYH4, MYH7	125	39	10425	14.9692	0.000658556	0.000658771	0.000575683
UP_SEQ_FEATURE	domain:Myosin head-like	6	2.64317	1.08052e-05	MYH1, MYH2, MYH3, MYH8, MYH4, MYH7	187	29	18012	19.9285	0.0135863	0.00273804	0.00269698
GOTERM_CC_DIRECT	GO:0005859~muscle myosin complex	4	1.76211	2.24714e-05	MYH1, MYH2, TTN, MYH7	208	6	19662	63.0192	0.00493156	0.000308982	0.000266848
KEGG_PATHWAY	mmu04530:Tight junction	9	3.96476	2.29455e-05	MYH1, MYH2, MYH3, ACTN3, ACTN2, MYL2, CLDN13, MYH8, MYH4	103	90	7691	7.46699	0.00300139	0.00150293	0.00145704
UP_SEQ_FEATURE	domain:IQ	7	3.0837	2.36548e-05	MYH1, MYH2, MYH3, OBSCN, MYH8, MYH4, MYH7	187	56	18012	12.0401	0.0295033	0.0049951	0.00492019
INTERPRO	IPR000048:IQ motif, EF-hand binding site	8	3.52423	2.89484e-05	MYH1, MYH2, MYH3, OBSCN, MYO18B, MYH8, MYH4, MYH7	207	88	20594	9.04436	0.0142275	0.00110226	0.00101319
GOTERM_MF_DIRECT	GO:0003774~motor activity	7	3.0837	0.00026933	MYH1, MYH2, MYH3, MYO18B, MYH8, MYH4, MYH7	198	79	17446	7.80731	0.105524	0.00679988	0.00627428
SMART	SM00015:IQ	6	2.64317	0.000332981	MYH1, MYH2, MYH3, OBSCN, MYO18B, MYH8	125	51	10425	9.81176	0.0362921	0.00739218	0.00645983
GOTERM_MF_DIRECT	GO:0000146~microfilament motor activity	4	1.76211	0.000712505	MYH3, MYH8, MYH4, MYH7	198	16	17446	22.0278	0.25553	0.0147489	0.0136088
UP_KEYWORDS	Calmodulin-binding	7	3.0837	0.00189912	RYR1, MYH1, MYH3, OBSCN, MYH4, TTN, MYH7	211	139	22680	5.41307	0.37826	0.0135652	0.0112862
GOTERM_MF_DIRECT	GO:0005516~calmodulin binding	8	3.52423	0.00474615	RYR1, MYH1, CEACAM1, MYH3, OBSCN, MYH4, TTN, MYH7	198	182	17446	3.87302	0.860485	0.0595426	0.0549403
GOTERM_BP_DIRECT	GO:0046034~ATP metabolic process	3	1.32159	0.0709615	MYH3, MYH8, MYH7	199	40	18082	6.81482	1	0.622979	0.606068
UP_KEYWORDS	ATP-binding	18	7.92952	0.130504	DDX3Y, CKM, ABCB4, ATP2A1, PIK3C2G, MAT1A, TTN, CKMT2, ACTA1, MYH1, MYH2, MYH3, OBSCN, CPS1, MYO18B, MYH8, MYH4, MYH7	211	1363	22680	1.41951	1	0.45952	0.382321
INTERPRO	IPR027417:P-loop containing nucleoside triphosphate hydrolase	12	5.28634	0.301966	DDX3Y, MYH1, MYH2, MYH3, SLFN14, ABCB4, MYO18B, MYH8, EIF2S3Y, SRL, MYH4, MYH7	207	909	20594	1.31337	1	1	0.921053
UP_KEYWORDS	Nucleotide-binding	19	8.37004	0.359907	DDX3Y, CKM, ABCB4, ATP2A1, PIK3C2G, MAT1A, TTN, CKMT2, ACTA1, MYH1, MYH2, MYH3, OBSCN, CPS1, MYO18B, MYH8, EIF2S3Y, MYH4, MYH7	211	1754	22680	1.16435	1	0.988755	0.822644
UP_SEQ_FEATURE	nucleotide phosphate-binding region:ATP	12	5.28634	0.409701	CKMT2, DDX3Y, MYH1, MYH2, MYH3, OBSCN, CKM, MYH8, MAT1A, MYH4, TTN, MYH7	187	963	18012	1.20026	1	1	0.985782
GOTERM_MF_DIRECT	GO:0005524~ATP binding	19	8.37004	0.437586	DDX3Y, CKM, ABCB4, ATP2A1, PIK3C2G, MAT1A, TTN, CKMT2, ACTA1, MYH1, MYH2, MYH3, OBSCN, CPS1, SLFN14, MYO18B, MYH8, MYH4, MYH7	198	1507	17446	1.11089	1	1	0.924939
GOTERM_MF_DIRECT	GO:0000166~nucleotide binding	16	7.04846	0.959416	DDX3Y, CKM, ABCB4, ATP2A1, PIK3C2G, MAT1A, CKMT2, ACTA1, MYH1, MYH3, OBSCN, CPS1, MYH8, EIF2S3Y, MYH4, MYH7	198	1936	17446	0.728191	1	1	0.959416
Annotation Cluster 4	Enrichment Score: 5.1046077137704495
Category	Term	Count	%	PValue	Genes	List Total	Pop Hits	Pop Total	Fold Enrichment	Bonferroni	Benjamini	FDR
GOTERM_BP_DIRECT	GO:0006937~regulation of muscle contraction	7	3.0837	1.38137e-07	RYR1, TNNT1, TNNC2, TNNT3, TNNI2, ATP2A1, CASQ1	199	23	18082	27.6544	0.00015774	2.2536e-05	2.19243e-05
GOTERM_BP_DIRECT	GO:0003009~skeletal muscle contraction	7	3.0837	3.06544e-07	MYH3, TNNT1, TNNC2, TNNT3, MYH8, TNNI2, MYH7	199	26	18082	24.4635	0.000350012	4.37591e-05	4.25713e-05
GOTERM_CC_DIRECT	GO:0005861~troponin complex	4	1.76211	6.1946e-05	TNNT1, TNNC2, TNNT3, TNNI2	208	8	19662	47.2644	0.0135361	0.000650154	0.000561497
INTERPRO	IPR001978:Troponin	3	1.32159	0.00145464	TNNT1, TNNT3, TNNI2	207	6	20594	49.744	0.513525	0.0225014	0.0206831
Annotation Cluster 5	Enrichment Score: 4.8377118672699835
Category	Term	Count	%	PValue	Genes	List Total	Pop Hits	Pop Total	Fold Enrichment	Bonferroni	Benjamini	FDR
UP_KEYWORDS	Innate immunity	13	5.72687	2.76214e-06	FGB, FGA, FGG, CFI, CFP, ISG20, CD1D1, LCN2, HC, SMPDL3B, S100A9, S100A8, CFB	211	241	22680	5.79812	0.000690297	4.06197e-05	3.37956e-05
UP_KEYWORDS	Immunity	16	7.04846	5.41615e-06	FGB, FGA, FGG, CFI, HP, CFP, IFI30, ISG20, CD1D1, LCN2, HC, SMPDL3B, S100A9, S100A8, CFB, LTF	211	401	22680	4.2888	0.00135312	6.44779e-05	5.36456e-05
GOTERM_BP_DIRECT	GO:0002376~immune system process	16	7.04846	2.19325e-05	FGB, FGA, FGG, CFI, HP, CFP, IFI30, ISG20, CD1D1, LCN2, HC, SMPDL3B, S100A9, S100A8, CFB, LTF	199	383	18082	3.7959	0.0247361	0.00178906	0.0017405
GOTERM_BP_DIRECT	GO:0045087~innate immune response	15	6.60793	0.000135872	FGB, FGA, FGG, CFI, CFP, ISG20, CD1D1, LCN2, HC, SMPDL3B, S100A9, TRIM10, S100A8, CFB, CAMP	199	400	18082	3.40741	0.143735	0.00938205	0.00912737
Annotation Cluster 6	Enrichment Score: 4.323206943334331
Category	Term	Count	%	PValue	Genes	List Total	Pop Hits	Pop Total	Fold Enrichment	Bonferroni	Benjamini	FDR
GOTERM_BP_DIRECT	GO:0048821~erythrocyte development	8	3.52423	1.25222e-08	HBA-A2, HBB-BT, RHAG, HBA-A1, HBB-BS, ANK1, RHD, KLF1	199	27	18082	26.9228	1.43003e-05	2.86008e-06	2.78244e-06
UP_KEYWORDS	Iron	19	8.37004	1.47506e-08	KDM5D, CYP3A11, TRF, HBB-BT, HBA-A2, CYP3A25, HBB-BS, HBA-A1, CYP2D26, SLC25A37, HPX, TDO2, MB, CYP2A12, PAH, LCN2, UTY, HPD, LTF	211	375	22680	5.44607	3.68764e-06	2.83665e-07	2.3601e-07
GOTERM_CC_DIRECT	GO:0031838~haptoglobin-hemoglobin complex	5	2.20264	5.91849e-08	HP, HBA-A2, HBB-BT, HBA-A1, HBB-BS	208	5	19662	94.5288	1.30206e-05	1.44674e-06	1.24946e-06
GOTERM_MF_DIRECT	GO:0019825~oxygen binding	7	3.0837	3.66414e-07	TDO2, MB, ALB, HBA-A2, HBB-BT, HBA-A1, HBB-BS	198	26	17446	23.7222	0.000151684	3.79239e-05	3.49926e-05
UP_KEYWORDS	Heme	11	4.84581	4.61625e-06	HPX, TDO2, MB, CYP2A12, CYP3A11, HBA-A2, HBB-BT, HBA-A1, CYP3A25, HBB-BS, CYP2D26	211	171	22680	6.91444	0.0011534	5.77031e-05	4.8009e-05
GOTERM_MF_DIRECT	GO:0020037~heme binding	12	5.28634	4.95815e-06	HPX, TDO2, AMBP, MB, CYP2A12, CYP3A11, HBA-A2, HBB-BT, HBA-A1, CYP3A25, HBB-BS, CYP2D26	198	175	17446	6.0419	0.00205058	0.000291123	0.000268621
GOTERM_MF_DIRECT	GO:0031720~haptoglobin binding	4	1.76211	5.62556e-06	HBA-A2, HBB-BT, HBA-A1, HBB-BS	198	4	17446	88.1111	0.00232628	0.000291123	0.000268621
UP_KEYWORDS	Oxygen transport	5	2.20264	1.1914e-05	MB, HBA-A2, HBB-BT, HBA-A1, HBB-BS	211	16	22680	33.59	0.00297408	0.000135386	0.000112641
GOTERM_BP_DIRECT	GO:0098869~cellular oxidant detoxification	4	1.76211	1.27253e-05	HBA-A2, HBB-BT, HBA-A1, HBB-BS	199	5	18082	72.6915	0.0144273	0.00121102	0.00117815
INTERPRO	IPR009050:Globin-like	5	2.20264	1.61059e-05	MB, HBA-A2, HBB-BT, HBA-A1, HBB-BS	207	16	20594	31.09	0.00794078	0.000792658	0.000728605
INTERPRO	IPR000971:Globin	5	2.20264	1.61059e-05	MB, HBA-A2, HBB-BT, HBA-A1, HBB-BS	207	16	20594	31.09	0.00794078	0.000792658	0.000728605
INTERPRO	IPR012292:Globin, structural domain	5	2.20264	2.08968e-05	MB, HBA-A2, HBB-BT, HBA-A1, HBB-BS	207	17	20594	29.2612	0.0102907	0.000861994	0.000792338
GOTERM_MF_DIRECT	GO:0005344~oxygen transporter activity	5	2.20264	2.58072e-05	MB, HBA-A2, HBB-BT, HBA-A1, HBB-BS	198	16	17446	27.5347	0.0106274	0.00106842	0.000985835
GOTERM_MF_DIRECT	GO:0005506~iron ion binding	12	5.28634	2.99357e-05	CYP2A12, PAH, LCN2, CYP3A11, HBA-A2, HBB-BT, HBA-A1, CYP3A25, HBB-BS, 1300017J02RIK, CYP2D26, LTF	198	212	17446	4.98742	0.0123171	0.00112667	0.00103958
GOTERM_CC_DIRECT	GO:0005833~hemoglobin complex	4	1.76211	0.000304287	HBA-A2, HBB-BT, HBA-A1, HBB-BS	208	13	19662	29.0858	0.0647611	0.00278929	0.00240894
KEGG_PATHWAY	mmu05144:Malaria	6	2.64317	0.000404969	GYPA, GYPC, HBA-A2, HBB-BT, HBA-A1, HBB-BS	103	48	7691	9.33374	0.0516785	0.0160707	0.01558
KEGG_PATHWAY	mmu05143:African trypanosomiasis	5	2.20264	0.00111337	APOA1, HBA-A2, HBB-BT, HBA-A1, HBB-BS	103	35	7691	10.6671	0.135784	0.0243086	0.0235664
GOTERM_MF_DIRECT	GO:0004601~peroxidase activity	4	1.76211	0.00505056	HBA-A2, HBB-BT, HBA-A1, HBB-BS	198	31	17446	11.3692	0.877081	0.0597409	0.0551232
GOTERM_BP_DIRECT	GO:0015671~oxygen transport	3	1.32159	0.00506701	MB, HBB-BT, HBB-BS	199	10	18082	27.2593	0.996976	0.13178	0.128203
UP_SEQ_FEATURE	metal ion-binding site:Iron (heme distal ligand)	3	1.32159	0.00548684	MB, HBA-A2, HBA-A1	187	11	18012	26.2693	0.999056	0.257475	0.253614
UP_SEQ_FEATURE	metal ion-binding site:Iron (heme proximal ligand)	3	1.32159	0.0088955	MB, HBA-A2, HBA-A1	187	14	18012	20.6402	0.999988	0.292504	0.288117
UP_KEYWORDS	Polymorphism	6	2.64317	0.0453854	HBB-BT, HBA-A1, HBB-BS, MMP9, HPD, RHD	211	209	22680	3.08578	0.999991	0.214082	0.178116
GOTERM_CC_DIRECT	GO:0043209~myelin sheath	5	2.20264	0.144625	CAR2, ALB, HBB-BT, HBA-A1, HBB-BS	208	192	19662	2.46169	1	0.600332	0.518469
Annotation Cluster 7	Enrichment Score: 3.580015631209209
Category	Term	Count	%	PValue	Genes	List Total	Pop Hits	Pop Total	Fold Enrichment	Bonferroni	Benjamini	FDR
UP_KEYWORDS	Calcium	26	11.4537	2.16068e-07	RYR1, ITGAM, CFI, ATP2A1, SRL, TTN, SPTA1, TNNI2, CACNA1S, FGA, ITGA4, ACTN3, F10, ACTN2, TNNC2, FGG, F2, MMP8, MMP9, F5, MYLPF, MYL2, CASQ1, S100A9, PVALB, S100A8	211	827	22680	3.37931	5.40155e-05	3.60113e-06	2.99614e-06
GOTERM_MF_DIRECT	GO:0005509~calcium ion binding	22	9.69163	4.42361e-05	RYR1, ITIH4, F10, ACTN3, ACTN2, F12, TNNC2, ATP2A1, F2, MMP8, TTN, SPTA1, MYLPF, CPS1, MYL1, MYL2, HRC, CASQ1, ITGB1BP2, S100A9, S100A8, PVALB	198	699	17446	2.77317	0.0181475	0.00152615	0.00140818
UP_SEQ_FEATURE	domain:EF-hand 2	10	4.40529	7.96692e-05	SPTA1, MYLPF, ACTN3, ACTN2, MYL1, MYL2, TNNC2, S100A9, S100A8, PVALB	187	173	18012	5.56768	0.0959451	0.0105407	0.0103826
UP_SEQ_FEATURE	domain:EF-hand 1	10	4.40529	8.31942e-05	SPTA1, MYLPF, ACTN3, ACTN2, MYL1, MYL2, TNNC2, S100A9, S100A8, PVALB	187	174	18012	5.53568	0.099971	0.0105407	0.0103826
INTERPRO	IPR002048:EF-hand domain	11	4.84581	8.69693e-05	SPTA1, MYLPF, RYR1, ACTN3, ACTN2, MYL1, MYL2, TNNC2, S100A9, S100A8, PVALB	207	223	20594	4.90748	0.0421381	0.00257151	0.00236371
INTERPRO	IPR011992:EF-hand-like domain	11	4.84581	0.000444777	SPTA1, MYLPF, RYR1, ACTN3, ACTN2, MYL1, MYL2, TNNC2, S100A9, S100A8, PVALB	207	273	20594	4.00867	0.197653	0.0110082	0.0101187
SMART	SM00054:EFh	8	3.52423	0.0016922	MYLPF, ACTN3, ACTN2, MYL2, TNNC2, S100A9, S100A8, PVALB	125	145	10425	4.60138	0.17138	0.0208705	0.0182382
UP_SEQ_FEATURE	domain:EF-hand 3	5	2.20264	0.0146624	SPTA1, MYLPF, MYL1, MYL2, TNNC2	187	91	18012	5.29235	1	0.292504	0.288117
INTERPRO	IPR018247:EF-Hand 1, calcium-binding site	5	2.20264	0.0990701	MYLPF, MYL2, TNNC2, S100A8, PVALB	207	175	20594	2.84251	1	0.563675	0.518125
Annotation Cluster 8	Enrichment Score: 3.544543174199051
Category	Term	Count	%	PValue	Genes	List Total	Pop Hits	Pop Total	Fold Enrichment	Bonferroni	Benjamini	FDR
KEGG_PATHWAY	mmu04610:Complement and coagulation cascades	19	8.37004	2.20339e-18	FGB, FGA, F10, SERPIND1, SERPINC1, F12, SERPINF2, FGG, CFI, PLG, F2, KNG1, F5, SERPINA1A, SERPINA1B, SERPINA1C, SERPINA1D, HC, CFB	103	76	7691	18.6675	2.88644e-16	2.88644e-16	2.7983e-16
UP_KEYWORDS	Blood coagulation	11	4.84581	7.04609e-12	FGB, FGA, SERPIND1, F10, SERPINC1, F12, FGG, PLG, F2, KNG1, F5	211	44	22680	26.872	1.76154e-09	2.51646e-10	2.0937e-10
UP_KEYWORDS	Hemostasis	11	4.84581	7.04609e-12	FGB, FGA, SERPIND1, F10, SERPINC1, F12, FGG, PLG, F2, KNG1, F5	211	44	22680	26.872	1.76154e-09	2.51646e-10	2.0937e-10
GOTERM_BP_DIRECT	GO:0007599~hemostasis	11	4.84581	5.71132e-11	FGB, FGA, SERPIND1, F10, SERPINC1, F12, FGG, PLG, F2, KNG1, F5	199	46	18082	21.7284	6.52233e-08	3.26116e-08	3.17264e-08
GOTERM_BP_DIRECT	GO:0007596~blood coagulation	13	5.72687	1.20661e-10	FGB, NFE2, FGA, F10, SERPIND1, SERPINC1, F12, FGG, PLG, F2, KNG1, F5, APOH	199	84	18082	14.0623	1.37795e-07	4.59315e-08	4.46847e-08
BIOCARTA	m_intrinsicPathway:Intrinsic Prothrombin Activation Pathway	9	3.96476	3.42759e-09	FGB, FGA, F10, SERPINC1, F12, FGG, F2, KNG1, F5	27	23	1289	18.6812	1.47386e-07	1.43959e-07	1.40531e-07
BIOCARTA	m_extrinsicPathway:Extrinsic Prothrombin Activation Pathway	7	3.0837	5.70969e-08	FGB, FGA, F10, SERPINC1, FGG, F2, F5	27	13	1289	25.7066	2.45516e-06	1.19903e-06	1.17049e-06
GOTERM_BP_DIRECT	GO:0042730~fibrinolysis	6	2.64317	4.1116e-07	FGB, FGA, F12, FGG, PLG, F2	199	15	18082	36.3457	0.000469435	5.21717e-05	5.07555e-05
GOTERM_BP_DIRECT	GO:0051258~protein polymerization	5	2.20264	9.23057e-06	FGB, FGA, VTN, FGG, CASQ1	199	13	18082	34.9478	0.010486	0.0010312	0.00100321
GOTERM_CC_DIRECT	GO:0005577~fibrinogen complex	4	1.76211	3.90193e-05	FGB, FGA, SERPINF2, FGG	208	7	19662	54.0165	0.00854768	0.000473121	0.000408605
BIOCARTA	m_fibrinolysisPathway:Fibrinolysis Pathway	5	2.20264	3.91241e-05	FGB, FGA, FGG, PLG, F2	27	11	1289	21.7003	0.00168095	0.000547737	0.000534696
GOTERM_BP_DIRECT	GO:0031639~plasminogen activation	4	1.76211	0.000146638	FGB, FGA, APOH, FGG	199	10	18082	36.3457	0.1542	0.00938205	0.00912737
INTERPRO	IPR012290:Fibrinogen, alpha/beta/gamma chain, coiled coil domain	3	1.32159	0.000296759	FGB, FGA, FGG	207	3	20594	99.4879	0.136635	0.00773136	0.0071066
SMART	SM01212:SM01212	3	1.32159	0.000417768	FGB, FGA, FGG	125	3	10425	83.4	0.0453228	0.00772871	0.00675392
GOTERM_CC_DIRECT	GO:0031091~platelet alpha granule	4	1.76211	0.000476625	FGB, FGA, FGG, F5	208	15	19662	25.2077	0.0995697	0.00388361	0.00335403
GOTERM_BP_DIRECT	GO:0030168~platelet activation	5	2.20264	0.000849936	FGB, FGA, FGG, F2, F5	199	39	18082	11.6493	0.621311	0.0441194	0.0429218
GOTERM_BP_DIRECT	GO:0072378~blood coagulation, fibrin clot formation	3	1.32159	0.0011674	FGB, FGA, FGG	199	5	18082	54.5186	0.736566	0.0555489	0.054041
GOTERM_MF_DIRECT	GO:0050839~cell adhesion molecule binding	6	2.64317	0.00124248	FGB, FGA, CD1D1, CXADR, ITGA4, FGG	198	71	17446	7.44601	0.402325	0.0223647	0.020636
INTERPRO	IPR014715:Fibrinogen, alpha/beta/gamma chain, C-terminal globular, subdomain 2	4	1.76211	0.00132017	FGB, FGA, FGG, ANGPTL3	207	22	20594	18.0887	0.479995	0.0225014	0.0206831
GOTERM_BP_DIRECT	GO:0007160~cell-matrix adhesion	6	2.64317	0.00165456	FGB, FGA, VTN, ITGA4, FGG, ANGPTL3	199	78	18082	6.98956	0.84909	0.0674824	0.0656506
SMART	SM00186:FBG	4	1.76211	0.00214425	FGB, FGA, FGG, ANGPTL3	125	22	10425	15.1636	0.212008	0.0218242	0.0190716
GOTERM_BP_DIRECT	GO:0090277~positive regulation of peptide hormone secretion	3	1.32159	0.00241634	FGB, FGA, FGG	199	7	18082	38.9419	0.936885	0.0836202	0.0813503
INTERPRO	IPR014716:Fibrinogen, alpha/beta/gamma chain, C-terminal globular, subdomain 1	4	1.76211	0.00297543	FGB, FGA, FGG, ANGPTL3	207	29	20594	13.7225	0.771228	0.0398064	0.0365897
INTERPRO	IPR002181:Fibrinogen, alpha/beta/gamma chain, C-terminal globular domain	4	1.76211	0.00395108	FGB, FGA, FGG, ANGPTL3	207	32	20594	12.436	0.859094	0.0514681	0.047309
GOTERM_MF_DIRECT	GO:0030674~protein binding, bridging	5	2.20264	0.0049827	FGB, FGA, ACTN3, ACTN2, FGG	198	61	17446	7.22222	0.873561	0.0597409	0.0551232
GOTERM_BP_DIRECT	GO:0034116~positive regulation of heterotypic cell-cell adhesion	3	1.32159	0.00506701	FGB, FGA, FGG	199	10	18082	27.2593	0.996976	0.13178	0.128203
INTERPRO	IPR020837:Fibrinogen, conserved site	3	1.32159	0.012268	FGB, FGA, FGG	207	17	20594	17.5567	0.99778	0.119472	0.109818
GOTERM_CC_DIRECT	GO:1903561~extracellular vesicle	4	1.76211	0.0148533	FGB, FGA, APOA1, F5	208	49	19662	7.71664	0.96283	0.0961098	0.083004
GOTERM_BP_DIRECT	GO:0043623~cellular protein complex assembly	3	1.32159	0.0162661	FGB, FGA, FGG	199	18	18082	15.1441	1	0.309599	0.301195
GOTERM_BP_DIRECT	GO:1902042~negative regulation of extrinsic apoptotic signaling pathway via death domain receptors	3	1.32159	0.0303413	FGB, FGA, FGG	199	25	18082	10.9037	1	0.427775	0.416163
UP_SEQ_FEATURE	domain:Fibrinogen C-terminal	3	1.32159	0.0358786	FGB, FGG, ANGPTL3	187	29	18012	9.96423	1	0.454582	0.447766
GOTERM_BP_DIRECT	GO:0045921~positive regulation of exocytosis	3	1.32159	0.0374245	FGB, FGA, FGG	199	28	18082	9.73546	1	0.474876	0.461985
GOTERM_BP_DIRECT	GO:2000352~negative regulation of endothelial cell apoptotic process	3	1.32159	0.0374245	FGB, FGA, FGG	199	28	18082	9.73546	1	0.474876	0.461985
GOTERM_BP_DIRECT	GO:0051592~response to calcium ion	4	1.76211	0.0385708	FGB, FGA, FGG, TTN	199	68	18082	5.34496	1	0.484043	0.470903
GOTERM_BP_DIRECT	GO:0070527~platelet aggregation	3	1.32159	0.06486	FGB, FGA, FGG	199	38	18082	7.1735	1	0.583229	0.567398
GOTERM_BP_DIRECT	GO:0050714~positive regulation of protein secretion	3	1.32159	0.0709615	FGB, FGA, FGG	199	40	18082	6.81482	1	0.622979	0.606068
GOTERM_BP_DIRECT	GO:0045907~positive regulation of vasoconstriction	3	1.32159	0.086972	FGB, FGA, FGG	199	45	18082	6.05762	1	0.69456	0.675706
GOTERM_BP_DIRECT	GO:0070374~positive regulation of ERK1 and ERK2 cascade	5	2.20264	0.15169	FGB, FGA, CCL9, SERPINF2, FGG	199	188	18082	2.4166	1	0.94011	0.91459
GOTERM_MF_DIRECT	GO:0005102~receptor binding	8	3.52423	0.185685	FGB, FGA, FGG, PLG, AGXT, F2, KNG1, TRDN	198	412	17446	1.7109	1	0.835581	0.770995
GOTERM_CC_DIRECT	GO:0005938~cell cortex	4	1.76211	0.194072	FGB, RYR1, FGA, FGG	208	144	19662	2.6258	1	0.790664	0.682846
UP_KEYWORDS	Adaptive immunity	3	1.32159	0.229986	FGB, FGA, FGG	211	98	22680	3.29045	1	0.684483	0.56949
GOTERM_BP_DIRECT	GO:0002250~adaptive immune response	3	1.32159	0.451146	FGB, FGA, FGG	199	139	18082	1.9611	1	1	0.973707
GOTERM_MF_DIRECT	GO:0005198~structural molecule activity	4	1.76211	0.501125	FGB, FGA, CLDN13, FGG	198	236	17446	1.49341	1	1	0.924939
KEGG_PATHWAY	mmu04611:Platelet activation	3	1.32159	0.521687	FGB, FGA, FGG	103	131	7691	1.71	1	1	0.976923
GOTERM_BP_DIRECT	GO:0007165~signal transduction	8	3.52423	0.986365	FGB, FGA, OMP, FGG, IGFBP2, ANGPTL3, ADRB2, ANK1	199	1255	18082	0.579215	1	1	0.986365
Annotation Cluster 9	Enrichment Score: 3.305009310390775
Category	Term	Count	%	PValue	Genes	List Total	Pop Hits	Pop Total	Fold Enrichment	Bonferroni	Benjamini	FDR
INTERPRO	IPR018486:Hemopexin, conserved site	5	2.20264	3.3502e-05	HPX, VTN, PRG4, MMP8, MMP9	207	19	20594	26.181	0.016447	0.00118453	0.00108881
UP_SEQ_FEATURE	domain:Hemopexin-like 1	5	2.20264	6.96247e-05	HPX, VTN, PRG4, MMP8, MMP9	187	22	18012	21.8911	0.0843746	0.0105407	0.0103826
UP_SEQ_FEATURE	domain:Hemopexin-like 2	5	2.20264	6.96247e-05	HPX, VTN, PRG4, MMP8, MMP9	187	22	18012	21.8911	0.0843746	0.0105407	0.0103826
INTERPRO	IPR000585:Hemopexin-like domain	5	2.20264	8.83145e-05	HPX, VTN, PRG4, MMP8, MMP9	207	24	20594	20.7267	0.0427758	0.00257151	0.00236371
INTERPRO	IPR018487:Hemopexin-like repeats	5	2.20264	8.83145e-05	HPX, VTN, PRG4, MMP8, MMP9	207	24	20594	20.7267	0.0427758	0.00257151	0.00236371
SMART	SM00120:HX	5	2.20264	0.000168516	HPX, VTN, PRG4, MMP8, MMP9	125	24	10425	17.375	0.018533	0.00623509	0.00544868
UP_SEQ_FEATURE	domain:Hemopexin-like 3	4	1.76211	0.00125654	HPX, VTN, MMP8, MMP9	187	21	18012	18.3468	0.796437	0.0612322	0.060314
UP_SEQ_FEATURE	domain:Hemopexin-like 4	4	1.76211	0.00125654	HPX, VTN, MMP8, MMP9	187	21	18012	18.3468	0.796437	0.0612322	0.060314
GOTERM_BP_DIRECT	GO:0035987~endodermal cell differentiation	4	1.76211	0.00311661	VTN, ITGA4, MMP8, MMP9	199	27	18082	13.4614	0.971695	0.0987246	0.0960447
GOTERM_CC_DIRECT	GO:0005578~proteinaceous extracellular matrix	3	1.32159	0.848338	VTN, MMP8, MMP9	208	316	19662	0.897426	1	1	0.86758
Annotation Cluster 10	Enrichment Score: 3.2116627912325857
Category	Term	Count	%	PValue	Genes	List Total	Pop Hits	Pop Total	Fold Enrichment	Bonferroni	Benjamini	FDR
GOTERM_CC_DIRECT	GO:0030863~cortical cytoskeleton	6	2.64317	1.67556e-05	SPTA1, GYPC, EPB42, SLC4A1, SPTB, ANK1	208	31	19662	18.2959	0.00367949	0.000245749	0.000212238
GOTERM_CC_DIRECT	GO:0014731~spectrin-associated cytoskeleton	3	1.32159	0.00160914	SPTA1, SPTB, ANK1	208	6	19662	47.2644	0.298332	0.0118003	0.0101912
GOTERM_BP_DIRECT	GO:0006779~porphyrin-containing compound biosynthetic process	3	1.32159	0.00859524	SPTA1, SPTB, ANK1	199	13	18082	20.9687	0.999948	0.192466	0.187241
Annotation Cluster 11	Enrichment Score: 3.204094729916316
Category	Term	Count	%	PValue	Genes	List Total	Pop Hits	Pop Total	Fold Enrichment	Bonferroni	Benjamini	FDR
GOTERM_CC_DIRECT	GO:0030017~sarcomere	7	3.0837	2.24258e-06	ACTA1, MYOM1, OBSCN, ACTN3, ACTN2, MYH4, TTN	208	37	19662	17.8838	0.000493246	4.48515e-05	3.87354e-05
GOTERM_CC_DIRECT	GO:0005865~striated muscle thin filament	5	2.20264	1.09977e-05	ACTA1, ACTN3, ACTN2, NEB, TTN	208	14	19662	33.7603	0.00241657	0.00017282	0.000149254
BIOCARTA	m_uCalpainPathway:uCalpain and friends in Cell spread	3	1.32159	0.0349736	ACTA1, ACTN3, ACTN2	27	15	1289	9.54815	0.783636	0.367223	0.35848
BIOCARTA	m_integrinPathway:Integrin Signaling Pathway	3	1.32159	0.176943	ACTA1, ACTN3, ACTN2	27	38	1289	3.76901	0.999769	1	1
Annotation Cluster 12	Enrichment Score: 3.114957690959313
Category	Term	Count	%	PValue	Genes	List Total	Pop Hits	Pop Total	Fold Enrichment	Bonferroni	Benjamini	FDR
INTERPRO	IPR018195:Transferrin family, iron binding site	3	1.32159	0.000589602	TRF, 1300017J02RIK, LTF	207	4	20594	74.6159	0.253186	0.0126893	0.0116639
INTERPRO	IPR001156:Transferrin family	3	1.32159	0.000589602	TRF, 1300017J02RIK, LTF	207	4	20594	74.6159	0.253186	0.0126893	0.0116639
INTERPRO	IPR016357:Transferrin	3	1.32159	0.000589602	TRF, 1300017J02RIK, LTF	207	4	20594	74.6159	0.253186	0.0126893	0.0116639
SMART	SM00094:TR_FER	3	1.32159	0.000829022	TRF, 1300017J02RIK, LTF	125	4	10425	62.55	0.0879493	0.0131459	0.0114879
PIR_SUPERFAMILY	PIRSF002549:transferrin	3	1.32159	0.00156664	TRF, 1300017J02RIK, LTF	31	4	1807	43.7177	0.04445	0.0454326	0.0454326
Annotation Cluster 13	Enrichment Score: 3.0916669043210234
Category	Term	Count	%	PValue	Genes	List Total	Pop Hits	Pop Total	Fold Enrichment	Bonferroni	Benjamini	FDR
INTERPRO	IPR000010:Proteinase inhibitor I25, cystatin	5	2.20264	0.000247571	AHSG, NGP, FETUB, CST8, KNG1	207	31	20594	16.0464	0.11535	0.00680821	0.00625805
SMART	SM00043:CY	5	2.20264	0.000312988	AHSG, NGP, FETUB, CST8, KNG1	125	28	10425	14.8929	0.0341504	0.00739218	0.00645983
UP_SEQ_FEATURE	domain:Cystatin 2	3	1.32159	0.000316037	AHSG, FETUB, KNG1	187	3	18012	96.3209	0.329791	0.0287201	0.0282894
UP_SEQ_FEATURE	domain:Cystatin 1	3	1.32159	0.000316037	AHSG, FETUB, KNG1	187	3	18012	96.3209	0.329791	0.0287201	0.0282894
GOTERM_MF_DIRECT	GO:0004869~cysteine-type endopeptidase inhibitor activity	5	2.20264	0.0016362	AHSG, NGP, FETUB, CST8, KNG1	198	45	17446	9.79012	0.49234	0.0275994	0.0254661
UP_KEYWORDS	Thiol protease inhibitor	3	1.32159	0.0222565	NGP, CST8, KNG1	211	25	22680	12.8986	0.996401	0.115919	0.096445
Annotation Cluster 14	Enrichment Score: 3.04227708918926
Category	Term	Count	%	PValue	Genes	List Total	Pop Hits	Pop Total	Fold Enrichment	Bonferroni	Benjamini	FDR
UP_SEQ_FEATURE	domain:Albumin 1	3	1.32159	0.000627773	ALB, AFP, GC	187	4	18012	72.2406	0.548423	0.0418625	0.0412347
UP_SEQ_FEATURE	domain:Albumin 2	3	1.32159	0.000627773	ALB, AFP, GC	187	4	18012	72.2406	0.548423	0.0418625	0.0412347
UP_SEQ_FEATURE	domain:Albumin 3	3	1.32159	0.000627773	ALB, AFP, GC	187	4	18012	72.2406	0.548423	0.0418625	0.0412347
INTERPRO	IPR020857:Serum albumin, conserved site	3	1.32159	0.00097619	ALB, AFP, GC	207	5	20594	59.6928	0.383348	0.0172576	0.0158631
INTERPRO	IPR014760:Serum albumin, N-terminal	3	1.32159	0.00097619	ALB, AFP, GC	207	5	20594	59.6928	0.383348	0.0172576	0.0158631
INTERPRO	IPR000264:ALB/AFP/VDB	3	1.32159	0.00097619	ALB, AFP, GC	207	5	20594	59.6928	0.383348	0.0172576	0.0158631
SMART	SM00103:ALBUMIN	3	1.32159	0.00137094	ALB, AFP, GC	125	5	10425	50.04	0.141251	0.0190218	0.0166227
INTERPRO	IPR020858:Serum albumin-like	3	1.32159	0.00145464	ALB, AFP, GC	207	6	20594	49.744	0.513525	0.0225014	0.0206831
Annotation Cluster 15	Enrichment Score: 2.834874461912869
Category	Term	Count	%	PValue	Genes	List Total	Pop Hits	Pop Total	Fold Enrichment	Bonferroni	Benjamini	FDR
UP_SEQ_FEATURE	repeat:Spectrin 4	4	1.76211	0.000362685	SPTA1, ACTN3, ACTN2, SPTB	187	14	18012	27.5202	0.368238	0.0287201	0.0282894
UP_SEQ_FEATURE	domain:Actin-binding	4	1.76211	0.000362685	ACTN3, ACTN2, FLNC, SPTB	187	14	18012	27.5202	0.368238	0.0287201	0.0282894
UP_SEQ_FEATURE	repeat:Spectrin 3	4	1.76211	0.000662256	SPTA1, ACTN3, ACTN2, SPTB	187	17	18012	22.6637	0.567725	0.0419539	0.0413248
GOTERM_MF_DIRECT	GO:0051015~actin filament binding	8	3.52423	0.000755319	MYH3, ACTN3, ACTN2, TNNC2, EPS8L1, FLNC, SPTB, TTN	198	132	17446	5.34007	0.268619	0.0148906	0.0137396
UP_SEQ_FEATURE	repeat:Spectrin 1	4	1.76211	0.000929483	SPTA1, ACTN3, ACTN2, SPTB	187	19	18012	20.2781	0.691882	0.0535298	0.052727
UP_SEQ_FEATURE	repeat:Spectrin 2	4	1.76211	0.000929483	SPTA1, ACTN3, ACTN2, SPTB	187	19	18012	20.2781	0.691882	0.0535298	0.052727
UP_SEQ_FEATURE	domain:CH 1	4	1.76211	0.00125654	ACTN3, ACTN2, FLNC, SPTB	187	21	18012	18.3468	0.796437	0.0612322	0.060314
UP_SEQ_FEATURE	domain:CH 2	4	1.76211	0.00125654	ACTN3, ACTN2, FLNC, SPTB	187	21	18012	18.3468	0.796437	0.0612322	0.060314
INTERPRO	IPR014837:EF-hand, Ca insensitive	3	1.32159	0.00145464	SPTA1, ACTN3, ACTN2	207	6	20594	49.744	0.513525	0.0225014	0.0206831
INTERPRO	IPR001589:Actinin-type, actin-binding, conserved site	4	1.76211	0.00150707	ACTN3, ACTN2, FLNC, SPTB	207	23	20594	17.3022	0.526007	0.0226061	0.0207793
INTERPRO	IPR002017:Spectrin repeat	4	1.76211	0.00192867	SPTA1, ACTN3, ACTN2, SPTB	207	25	20594	15.9181	0.615424	0.0272769	0.0250727
INTERPRO	IPR018159:Spectrin/alpha-actinin	4	1.76211	0.00297543	SPTA1, ACTN3, ACTN2, SPTB	207	29	20594	13.7225	0.771228	0.0398064	0.0365897
SMART	SM00150:SPEC	4	1.76211	0.00478898	SPTA1, ACTN3, ACTN2, SPTB	125	29	10425	11.5034	0.413073	0.0379698	0.0331808
INTERPRO	IPR001715:Calponin homology domain	5	2.20264	0.00711894	ACTN3, ACTN2, FLNC, SMTNL2, SPTB	207	76	20594	6.54526	0.970884	0.0783083	0.0719804
SMART	SM00033:CH	5	2.20264	0.00778893	ACTN3, ACTN2, FLNC, SMTNL2, SPTB	125	66	10425	6.31818	0.580191	0.057638	0.0503684
Annotation Cluster 16	Enrichment Score: 2.6269426966812053
Category	Term	Count	%	PValue	Genes	List Total	Pop Hits	Pop Total	Fold Enrichment	Bonferroni	Benjamini	FDR
UP_KEYWORDS	Sarcoplasmic reticulum	7	3.0837	1.26499e-06	RYR1, ATP2A1, CASQ1, SRL, ANK1, KLHL41, TRDN	211	38	22680	19.8004	0.000316198	1.97655e-05	1.64449e-05
GOTERM_CC_DIRECT	GO:0016529~sarcoplasmic reticulum	8	3.52423	2.47086e-06	RYR1, ATP2A1, CACNA1S, CASQ1, SRL, ANK1, KLHL41, TRDN	208	58	19662	13.0385	0.000543442	4.52991e-05	3.91219e-05
GOTERM_CC_DIRECT	GO:0031674~I band	6	2.64317	4.45036e-06	RYR1, ANKRD23, ATP2A1, CACNA1S, CASQ1, TTN	208	24	19662	23.6322	0.000978602	7.53137e-05	6.50437e-05
GOTERM_CC_DIRECT	GO:0033017~sarcoplasmic reticulum membrane	5	2.20264	0.000384376	RYR1, HRC, ATP2A1, CASQ1, KLHL41	208	33	19662	14.3226	0.081101	0.00325242	0.00280891
GOTERM_CC_DIRECT	GO:0042383~sarcolemma	7	3.0837	0.00157014	RYR1, MYOT, ADRB2, CACNA1S, CASQ1, FLNC, ANK1	208	118	19662	5.60764	0.292277	0.0118003	0.0101912
GOTERM_CC_DIRECT	GO:0030315~T-tubule	3	1.32159	0.121031	RYR1, CACNA1S, CASQ1	208	57	19662	4.9752	1	0.543404	0.469304
UP_KEYWORDS	Calcium transport	3	1.32159	0.212972	RYR1, ATP2A1, CACNA1S	211	93	22680	3.46736	1	0.663398	0.551947
KEGG_PATHWAY	mmu04020:Calcium signaling pathway	5	2.20264	0.216178	RYR1, TNNC2, ATP2A1, ADRB2, CACNA1S	103	180	7691	2.07416	1	1	0.976923
GOTERM_BP_DIRECT	GO:0070588~calcium ion transmembrane transport	3	1.32159	0.250736	RYR1, ATP2A1, CACNA1S	199	88	18082	3.09765	1	1	0.973707
GOTERM_BP_DIRECT	GO:0006816~calcium ion transport	3	1.32159	0.45846	RYR1, ATP2A1, CACNA1S	199	141	18082	1.93328	1	1	0.973707
Annotation Cluster 17	Enrichment Score: 2.55795914657414
Category	Term	Count	%	PValue	Genes	List Total	Pop Hits	Pop Total	Fold Enrichment	Bonferroni	Benjamini	FDR
GOTERM_CC_DIRECT	GO:0034361~very-low-density lipoprotein particle	5	2.20264	4.08605e-05	APOH, APOC1, APOA2, APOA1, APOB	208	19	19662	24.876	0.0089492	0.000473121	0.000408605
GOTERM_CC_DIRECT	GO:0034364~high-density lipoprotein particle	5	2.20264	6.20602e-05	APOH, APOC1, APOF, APOA2, APOA1	208	21	19662	22.5069	0.0135609	0.000650154	0.000561497
UP_KEYWORDS	Lipid transport	7	3.0837	0.000139645	ABCB4, APOC1, SIGMAR1, APOF, APOA2, APOA1, APOB	211	85	22680	8.85197	0.0343113	0.00134274	0.00111716
GOTERM_BP_DIRECT	GO:0033344~cholesterol efflux	5	2.20264	0.000232417	APOC1, APOF, APOA2, APOA1, APOB	199	28	18082	16.2258	0.23314	0.0139695	0.0135903
GOTERM_CC_DIRECT	GO:0042627~chylomicron	4	1.76211	0.000304287	APOH, APOA2, APOA1, APOB	208	13	19662	29.0858	0.0647611	0.00278929	0.00240894
GOTERM_MF_DIRECT	GO:0005543~phospholipid binding	7	3.0837	0.000482883	F10, CPS1, APOH, APOA2, APOA1, APOB, SPTB	198	88	17446	7.00884	0.181238	0.0105218	0.00970849
GOTERM_BP_DIRECT	GO:0006869~lipid transport	7	3.0837	0.00139612	ABCB4, APOC1, SIGMAR1, APOF, APOA2, APOA1, APOB	199	111	18082	5.73018	0.797189	0.0590506	0.0574477
GOTERM_BP_DIRECT	GO:0008203~cholesterol metabolic process	6	2.64317	0.00295376	APOC1, APOF, ANGPTL3, APOA2, APOA1, APOB	199	89	18082	6.12568	0.965891	0.096377	0.0937608
GOTERM_BP_DIRECT	GO:0042632~cholesterol homeostasis	5	2.20264	0.00502082	CD24A, ANGPTL3, APOA2, APOA1, APOB	199	63	18082	7.21145	0.996812	0.13178	0.128203
GOTERM_BP_DIRECT	GO:0042157~lipoprotein metabolic process	4	1.76211	0.00507734	APOC1, APOA2, APOA1, APOB	199	32	18082	11.358	0.997012	0.13178	0.128203
GOTERM_BP_DIRECT	GO:0006641~triglyceride metabolic process	4	1.76211	0.00884649	APOH, APOC1, APOF, ANGPTL3	199	39	18082	9.31942	0.999961	0.194283	0.189009
GOTERM_MF_DIRECT	GO:0005319~lipid transporter activity	3	1.32159	0.00911751	APOA2, APOA1, APOB	198	13	17446	20.3333	0.977449	0.0993329	0.091655
UP_KEYWORDS	HDL	3	1.32159	0.0118416	APOF, APOA2, APOA1	211	18	22680	17.9147	0.949108	0.0672816	0.0559783
GOTERM_MF_DIRECT	GO:0017127~cholesterol transporter activity	3	1.32159	0.0120932	APOA2, APOA1, APOB	198	15	17446	17.6222	0.993507	0.122112	0.112673
GOTERM_BP_DIRECT	GO:0033700~phospholipid efflux	3	1.32159	0.0129418	APOC1, APOA2, APOA1	199	16	18082	17.0371	1	0.262365	0.255243
GOTERM_BP_DIRECT	GO:0030301~cholesterol transport	3	1.32159	0.0199131	APOA2, APOA1, APOB	199	20	18082	13.6296	1	0.34547	0.336092
GOTERM_BP_DIRECT	GO:0031100~organ regeneration	3	1.32159	0.125349	APOH, APOA2, APOA1	199	56	18082	4.86773	1	0.862339	0.838931
GOTERM_MF_DIRECT	GO:0008289~lipid binding	6	2.64317	0.190828	APOH, ALB, APOA2, APOA1, SERPINA6, APOB	198	270	17446	1.95802	1	0.849493	0.783832
Annotation Cluster 18	Enrichment Score: 2.527044894110052
Category	Term	Count	%	PValue	Genes	List Total	Pop Hits	Pop Total	Fold Enrichment	Bonferroni	Benjamini	FDR
UP_KEYWORDS	Oxidoreductase	16	7.04846	0.000946337	KDM5D, AKR1D1, CYP3A11, AKR1C18, CYP3A25, IFI30, AKR1C6, CYP2D26, TDO2, CYP2A12, PAH, ALDH1A1, BLVRB, UTY, PRODH, HPD	211	639	22680	2.69141	0.210769	0.00763175	0.00634961
GOTERM_MF_DIRECT	GO:0016491~oxidoreductase activity	16	7.04846	0.00363874	KDM5D, AKR1D1, CYP3A11, AKR1C18, CYP3A25, IFI30, AKR1C6, CYP2D26, TDO2, CYP2A12, PAH, ALDH1A1, BLVRB, UTY, PRODH, HPD	198	604	17446	2.33407	0.77891	0.0485947	0.0448386
GOTERM_BP_DIRECT	GO:0055114~oxidation-reduction process	16	7.04846	0.00761849	KDM5D, AKR1D1, CYP3A11, AKR1C18, CYP3A25, IFI30, AKR1C6, CYP2D26, TDO2, CYP2A12, PAH, ALDH1A1, BLVRB, UTY, PRODH, HPD	199	676	18082	2.15063	0.999839	0.181257	0.176336
Annotation Cluster 19	Enrichment Score: 2.3509302957550187
Category	Term	Count	%	PValue	Genes	List Total	Pop Hits	Pop Total	Fold Enrichment	Bonferroni	Benjamini	FDR
UP_KEYWORDS	Cleavage on pair of basic residues	12	5.28634	2.13269e-05	ITIH3, AMBP, F10, CFI, ALB, IGF2, APOF, APOA2, PLG, HC, F2, CFB	211	248	22680	5.20104	0.00531759	0.000231814	0.000192869
GOTERM_MF_DIRECT	GO:0004252~serine-type endopeptidase activity	11	4.84581	0.000151871	F10, F12, CFI, HP, PLG, MMP8, F2, MMP9, CFB, F5, LTF	198	212	17446	4.5718	0.0609433	0.00483651	0.00446267
UP_KEYWORDS	Zymogen	9	3.96476	0.000864171	F10, F12, PLG, MMP8, CTSE, F2, MMP9, CFB, F5	211	213	22680	4.54175	0.194374	0.00720143	0.00599159
UP_KEYWORDS	Hydrolase	29	12.7753	0.00132932	DDX3Y, GDA, LYZ2, ABCB4, CFI, ATP6, ATP2A1, PLG, CES2G, CTSE, APOBEC2, F10, DESI1, F12, PGAM2, MMEL1, F2, MMP8, MMP9, ISG20, KEL, CES1C, SLFN14, CHIL3, SMPDL3B, ACPP, FBP1, CFB, LTF	211	1646	22680	1.89378	0.282908	0.0100706	0.00837876
INTERPRO	IPR013806:Kringle-like fold	4	1.76211	0.00192867	F12, PLG, F2, MMP9	207	25	20594	15.9181	0.615424	0.0272769	0.0250727
INTERPRO	IPR001314:Peptidase S1A, chymotrypsin-type	7	3.0837	0.004188	F10, F12, CFI, HP, PLG, F2, CFB	207	151	20594	4.61202	0.874746	0.0525969	0.0483467
UP_KEYWORDS	Protease	13	5.72687	0.00480587	F10, DESI1, F12, CFI, PLG, MMEL1, F2, MMP8, MMP9, KEL, CTSE, CFB, LTF	211	542	22680	2.57813	0.700117	0.0324721	0.0270168
GOTERM_BP_DIRECT	GO:0006508~proteolysis	15	6.60793	0.00497123	F10, DESI1, F12, CFI, HP, PLG, MMEL1, F2, MMP8, MMP9, KEL, 4930486L24RIK, CTSE, CFB, LTF	199	582	18082	2.34186	0.996625	0.13178	0.128203
INTERPRO	IPR001254:Peptidase S1	7	3.0837	0.00552687	F10, F12, CFI, HP, PLG, F2, CFB	207	160	20594	4.3526	0.935648	0.0651381	0.0598744
UP_KEYWORDS	Serine protease	7	3.0837	0.00557595	F10, F12, CFI, PLG, F2, CFB, LTF	211	173	22680	4.34923	0.752882	0.0357432	0.0297384
UP_SEQ_FEATURE	domain:Peptidase S1	6	2.64317	0.00660021	F10, CFI, HP, PLG, F2, CFB	187	114	18012	5.06952	0.999771	0.292504	0.288117
INTERPRO	IPR009003:Trypsin-like cysteine/serine peptidase domain	7	3.0837	0.00697128	F10, F12, CFI, HP, PLG, F2, CFB	207	168	20594	4.14533	0.96866	0.0783083	0.0719804
UP_KEYWORDS	Kringle	3	1.32159	0.00827588	F12, PLG, F2	211	15	22680	21.4976	0.874767	0.0504627	0.041985
INTERPRO	IPR018056:Kringle, conserved site	3	1.32159	0.00959662	F12, PLG, F2	207	15	20594	19.8976	0.991547	0.101071	0.0929035
INTERPRO	IPR000001:Kringle	3	1.32159	0.00959662	F12, PLG, F2	207	15	20594	19.8976	0.991547	0.101071	0.0929035
GOTERM_MF_DIRECT	GO:0008236~serine-type peptidase activity	7	3.0837	0.0106884	F10, F12, CFI, PLG, F2, CFB, LTF	198	163	17446	3.78391	0.988308	0.113462	0.104692
SMART	SM00020:Tryp_SPc	7	3.0837	0.0113599	F10, F12, CFI, HP, PLG, F2, CFB	125	158	10425	3.69494	0.718654	0.0741737	0.0648184
INTERPRO	IPR018114:Peptidase S1, trypsin family, active site	6	2.64317	0.0123092	F10, F12, CFI, PLG, F2, CFB	207	137	20594	4.35714	0.997825	0.119472	0.109818
SMART	SM00130:KR	3	1.32159	0.0133175	F12, PLG, F2	125	15	10425	16.68	0.774215	0.0821244	0.0717663
GOTERM_MF_DIRECT	GO:0016787~hydrolase activity	28	12.3348	0.0137017	DDX3Y, GDA, LYZ2, ABCB4, CFI, ATP2A1, PLG, CES2G, CTSE, APOBEC2, F10, DESI1, F12, PGAM2, MMEL1, F2, MMP8, MMP9, ISG20, KEL, CES1C, SLFN14, CHIL3, SMPDL3B, ACPP, FBP1, CFB, LTF	198	1533	17446	1.60934	0.996693	0.13506	0.124621
GOTERM_MF_DIRECT	GO:0008233~peptidase activity	13	5.72687	0.0144587	F10, DESI1, F12, CFI, PLG, MMEL1, F2, MMP8, MMP9, KEL, CTSE, CFB, LTF	198	516	17446	2.21985	0.997594	0.139207	0.128447
UP_SEQ_FEATURE	active site:Charge relay system	6	2.64317	0.0622059	CES1C, F10, CFI, PLG, F2, CFB	187	205	18012	2.81915	1	0.710486	0.699831
Annotation Cluster 20	Enrichment Score: 2.1956312827600954
Category	Term	Count	%	PValue	Genes	List Total	Pop Hits	Pop Total	Fold Enrichment	Bonferroni	Benjamini	FDR
GOTERM_CC_DIRECT	GO:0031430~M band	8	3.52423	1.93175e-09	MYOM1, OBSCN, CMYA5, ANK1, KLHL41, MYOM2, TTN, MYOM3	208	22	19662	34.3741	4.24984e-07	5.61994e-08	4.85359e-08
INTERPRO	IPR013098:Immunoglobulin I-set	10	4.40529	1.76146e-05	MYOM1, MYBPC1, MYBPC2, CXADR, OBSCN, MYOT, EMB, MYOM2, TTN, MYOM3	207	147	20594	6.76789	0.00868142	0.000792658	0.000728605
INTERPRO	IPR003598:Immunoglobulin subtype 2	10	4.40529	0.000766194	MYOM1, MYBPC1, CEACAM1, MYBPC2, CXADR, OBSCN, MYOT, MYOM2, TTN, MYOM3	207	242	20594	4.11107	0.315736	0.0158028	0.0145258
GOTERM_MF_DIRECT	GO:0005200~structural constituent of cytoskeleton	6	2.64317	0.00189074	MYOM1, MYBPC1, MYBPC2, SPTB, MYOM2, TTN	198	78	17446	6.77778	0.543199	0.027956	0.0257951
SMART	SM00060:FN3	8	3.52423	0.00229758	MYOM1, MYBPC1, MYBPC2, OBSCN, CMYA5, MYOM2, TTN, MYOM3	125	153	10425	4.36078	0.225335	0.0218242	0.0190716
SMART	SM00408:IGc2	10	4.40529	0.00235937	MYOM1, MYBPC1, CEACAM1, MYBPC2, CXADR, OBSCN, MYOT, MYOM2, TTN, MYOM3	125	242	10425	3.44628	0.230643	0.0218242	0.0190716
UP_KEYWORDS	Immunoglobulin domain	12	5.28634	0.00540616	MYOM1, CEACAM1, CD1D1, MYBPC2, CXADR, OBSCN, MYOT, BTNL10, EMB, ERMAP, TTN, MYOM3	211	481	22680	2.68162	0.742106	0.0355668	0.0295916
INTERPRO	IPR003961:Fibronectin, type III	8	3.52423	0.00545077	MYOM1, MYBPC1, MYBPC2, OBSCN, CMYA5, MYOM2, TTN, MYOM3	207	211	20594	3.77205	0.933164	0.0651381	0.0598744
INTERPRO	IPR003599:Immunoglobulin subtype	13	5.72687	0.00610469	MYOM1, MYBPC1, MYBPC2, CXADR, BTNL10, MYOM2, MYOM3, TTN, CEACAM1, OBSCN, MYOT, EMB, ERMAP	207	518	20594	2.4968	0.951737	0.0702749	0.0645961
UP_SEQ_FEATURE	domain:Fibronectin type-III 3	5	2.20264	0.00792537	MYOM1, MYBPC2, OBSCN, TTN, MYOM3	187	76	18012	6.3369	0.999958	0.292504	0.288117
UP_SEQ_FEATURE	domain:Fibronectin type-III 2	6	2.64317	0.00932577	MYOM1, MYBPC2, OBSCN, CMYA5, TTN, MYOM3	187	124	18012	4.66069	0.999993	0.292504	0.288117
UP_SEQ_FEATURE	domain:Fibronectin type-III 1	6	2.64317	0.00963513	MYOM1, MYBPC2, OBSCN, CMYA5, TTN, MYOM3	187	125	18012	4.6234	0.999995	0.292504	0.288117
UP_SEQ_FEATURE	domain:Ig-like C2-type 1	6	2.64317	0.0120005	MYOM1, CEACAM1, MYBPC2, CXADR, MYOT, MYOM3	187	132	18012	4.37822	1	0.292504	0.288117
UP_SEQ_FEATURE	domain:Ig-like C2-type 2	6	2.64317	0.0123678	MYOM1, CEACAM1, MYBPC2, CXADR, MYOT, MYOM3	187	133	18012	4.3453	1	0.292504	0.288117
INTERPRO	IPR013783:Immunoglobulin-like fold	20	8.81057	0.0144808	MYOM1, MYBPC1, MYBPC2, CXADR, EPB42, NXPE2, BTNL10, MYOM2, MYOM3, TTN, AZGP1, CEACAM1, CD1D1, OBSCN, MYOT, CMYA5, FLNC, EMB, PKHD1L1, ERMAP	207	1099	20594	1.81052	0.999268	0.137846	0.126707
SMART	SM00409:IG	13	5.72687	0.0202299	MYOM1, MYBPC1, MYBPC2, CXADR, BTNL10, MYOM2, MYOM3, TTN, CEACAM1, OBSCN, MYOT, EMB, ERMAP	125	518	10425	2.09305	0.896538	0.118185	0.103279
UP_SEQ_FEATURE	domain:Ig-like C2-type 3	4	1.76211	0.0629096	MYOM1, CEACAM1, MYBPC2, MYOM3	187	88	18012	4.37822	1	0.710486	0.699831
UP_SEQ_FEATURE	domain:Fibronectin type-III 5	3	1.32159	0.0640666	MYOM1, TTN, MYOM3	187	40	18012	7.22406	1	0.710486	0.699831
INTERPRO	IPR007110:Immunoglobulin-like domain	15	6.60793	0.0787316	MYOM1, MYBPC1, MYBPC2, CXADR, BTNL10, MYOM2, MYOM3, TTN, AZGP1, CEACAM1, CD1D1, OBSCN, MYOT, EMB, ERMAP	207	920	20594	1.62209	1	0.463954	0.426463
UP_SEQ_FEATURE	domain:Ig-like C2-type 4	3	1.32159	0.113867	MYOM1, MYBPC2, MYOM3	187	56	18012	5.16005	1	1	0.985782
UP_SEQ_FEATURE	domain:Fibronectin type-III 4	3	1.32159	0.12064	MYOM1, TTN, MYOM3	187	58	18012	4.98211	1	1	0.985782
INTERPRO	IPR013106:Immunoglobulin V-set	6	2.64317	0.653358	CEACAM1, CXADR, OBSCN, BTNL10, ERMAP, TTN	207	554	20594	1.07749	1	1	0.921053
SMART	SM00406:IGv	5	2.20264	0.746842	CXADR, OBSCN, BTNL10, ERMAP, TTN	125	423	10425	0.985816	1	1	0.881818
Annotation Cluster 21	Enrichment Score: 2.1952796115567685
Category	Term	Count	%	PValue	Genes	List Total	Pop Hits	Pop Total	Fold Enrichment	Bonferroni	Benjamini	FDR
INTERPRO	IPR010600:Inter-alpha-trypsin inhibitor heavy chain, C-terminal	3	1.32159	0.00097619	ITIH4, ITIH3, ITIH1	207	5	20594	59.6928	0.383348	0.0172576	0.0158631
SMART	SM00609:VIT	3	1.32159	0.0037498	ITIH4, ITIH3, ITIH1	125	8	10425	31.275	0.340986	0.0320175	0.0279793
INTERPRO	IPR013694:VIT domain	3	1.32159	0.00425026	ITIH4, ITIH3, ITIH1	207	10	20594	29.8464	0.878563	0.0525969	0.0483467
GOTERM_BP_DIRECT	GO:0030212~hyaluronan metabolic process	3	1.32159	0.00859524	ITIH4, ITIH3, ITIH1	199	13	18082	20.9687	0.999948	0.192466	0.187241
SMART	SM00327:VWA	5	2.20264	0.0100358	ITIH4, ITIH3, ITGAM, ITIH1, CFB	125	71	10425	5.87324	0.673591	0.0696236	0.0608422
INTERPRO	IPR002035:von Willebrand factor, type A	5	2.20264	0.0175087	ITIH4, ITIH3, ITGAM, ITIH1, CFB	207	99	20594	5.02464	0.999841	0.160497	0.147527
UP_SEQ_FEATURE	domain:VWFA	4	1.76211	0.0182818	ITIH3, ITGAM, ITIH1, CFB	187	54	18012	7.13488	1	0.292504	0.288117
Annotation Cluster 22	Enrichment Score: 1.8984223915737524
Category	Term	Count	%	PValue	Genes	List Total	Pop Hits	Pop Total	Fold Enrichment	Bonferroni	Benjamini	FDR
UP_KEYWORDS	Transport	33	14.5374	0.000702106	RYR1, ABCB4, SLC43A1, ATP6, TRF, ATP2A1, HBA-A2, SLC4A1, HBA-A1, SERPINA6, HPX, TTR, MB, SLCO1B2, APOF, SLC39A8, CACNA1S, GC, SLC38A3, APOB, SLC14A1, SIGMAR1, APOA2, APOA1, ATP1B4, HBB-BT, HBB-BS, SLC25A37, APOC1, 0610009B22RIK, LCN2, RHAG, LTF	211	1901	22680	1.86592	0.161036	0.00605263	0.00503579
UP_KEYWORDS	Ion transport	13	5.72687	0.0130085	RYR1, ATP6, ATP1B4, TRF, ATP2A1, SLC4A1, SLC25A37, SLCO1B2, LCN2, SLC39A8, CACNA1S, SLC38A3, LTF	211	619	22680	2.25742	0.962125	0.0722693	0.060128
GOTERM_BP_DIRECT	GO:0006810~transport	30	13.2159	0.025587	RYR1, ABCB4, SLC43A1, ATP6, TRF, ATP2A1, SLC4A1, AFP, SERPINA6, HPX, TTR, MB, SLCO1B2, APOF, SLC39A8, CACNA1S, GC, SLC38A3, APOB, SLC14A1, SIGMAR1, APOA2, APOA1, SYPL2, SLC25A37, ALB, APOC1, LCN2, RHAG, LTF	199	1822	18082	1.49612	1	0.386037	0.375558
GOTERM_BP_DIRECT	GO:0006811~ion transport	11	4.84581	0.109059	RYR1, SLCO1B2, ATP6, LCN2, TRF, ATP2A1, SLC4A1, SLC39A8, CACNA1S, SLC38A3, LTF	199	584	18082	1.71149	1	0.803521	0.781709
Annotation Cluster 23	Enrichment Score: 1.8031336189420566
Category	Term	Count	%	PValue	Genes	List Total	Pop Hits	Pop Total	Fold Enrichment	Bonferroni	Benjamini	FDR
UP_KEYWORDS	Lipid transport	7	3.0837	0.000139645	ABCB4, APOC1, SIGMAR1, APOF, APOA2, APOA1, APOB	211	85	22680	8.85197	0.0343113	0.00134274	0.00111716
GOTERM_BP_DIRECT	GO:0033344~cholesterol efflux	5	2.20264	0.000232417	APOC1, APOF, APOA2, APOA1, APOB	199	28	18082	16.2258	0.23314	0.0139695	0.0135903
GOTERM_BP_DIRECT	GO:0006869~lipid transport	7	3.0837	0.00139612	ABCB4, APOC1, SIGMAR1, APOF, APOA2, APOA1, APOB	199	111	18082	5.73018	0.797189	0.0590506	0.0574477
GOTERM_BP_DIRECT	GO:0008203~cholesterol metabolic process	6	2.64317	0.00295376	APOC1, APOF, ANGPTL3, APOA2, APOA1, APOB	199	89	18082	6.12568	0.965891	0.096377	0.0937608
GOTERM_BP_DIRECT	GO:0008202~steroid metabolic process	5	2.20264	0.0136283	AKR1D1, APOF, APOA1, APOB, AKR1C6	199	84	18082	5.40859	1	0.268336	0.261052
UP_KEYWORDS	Steroid metabolism	4	1.76211	0.0313876	AKR1D1, APOF, APOA1, APOB	211	74	22680	5.81017	0.999655	0.156938	0.130572
UP_KEYWORDS	Cholesterol metabolism	3	1.32159	0.0921349	APOF, APOA1, APOB	211	55	22680	5.86299	1	0.371512	0.309098
UP_KEYWORDS	Sterol metabolism	3	1.32159	0.112601	APOF, APOA1, APOB	211	62	22680	5.20104	1	0.418873	0.348502
UP_KEYWORDS	Lipid metabolism	7	3.0837	0.193705	AKR1D1, APOF, ANGPTL3, APOA1, APOB, SMPDL3B, AKR1C6	211	417	22680	1.80436	1	0.620848	0.516546
GOTERM_BP_DIRECT	GO:0016042~lipid catabolic process	3	1.32159	0.335629	AKR1D1, APOB, SMPDL3B	199	109	18082	2.50085	1	1	0.973707
GOTERM_BP_DIRECT	GO:0006629~lipid metabolic process	7	3.0837	0.379116	AKR1D1, APOF, ANGPTL3, APOA1, APOB, SMPDL3B, AKR1C6	199	459	18082	1.38573	1	1	0.973707
Annotation Cluster 24	Enrichment Score: 1.7377267369218887
Category	Term	Count	%	PValue	Genes	List Total	Pop Hits	Pop Total	Fold Enrichment	Bonferroni	Benjamini	FDR
UP_KEYWORDS	Antioxidant	3	1.32159	0.00827588	HP, S100A9, S100A8	211	15	22680	21.4976	0.874767	0.0504627	0.041985
UP_KEYWORDS	Antimicrobial	5	2.20264	0.0248616	LYZ2, HP, S100A9, S100A8, CAMP	211	119	22680	4.51631	0.998153	0.126845	0.105535
GOTERM_MF_DIRECT	GO:0016209~antioxidant activity	3	1.32159	0.0297493	HP, S100A9, S100A8	198	24	17446	11.0139	0.999996	0.256588	0.236755
Annotation Cluster 25	Enrichment Score: 1.5220348427610504
Category	Term	Count	%	PValue	Genes	List Total	Pop Hits	Pop Total	Fold Enrichment	Bonferroni	Benjamini	FDR
KEGG_PATHWAY	mmu04670:Leukocyte transendothelial migration	8	3.52423	0.000928823	MYLPF, ITGAM, ITGA4, ACTN3, ACTN2, MYL2, CLDN13, MMP9	103	118	7691	5.06237	0.114615	0.0243086	0.0235664
KEGG_PATHWAY	mmu04810:Regulation of actin cytoskeleton	7	3.0837	0.0633017	MYLPF, ITGAM, ITGA4, ACTN3, ACTN2, MYL2, F2	103	213	7691	2.45394	0.99981	0.593763	0.575633
KEGG_PATHWAY	mmu05146:Amoebiasis	3	1.32159	0.461899	ITGAM, ACTN3, ACTN2	103	117	7691	1.91461	1	1	0.976923
Annotation Cluster 26	Enrichment Score: 1.519456727968417
Category	Term	Count	%	PValue	Genes	List Total	Pop Hits	Pop Total	Fold Enrichment	Bonferroni	Benjamini	FDR
INTERPRO	IPR020471:Aldo/keto reductase subgroup	3	1.32159	0.0108959	AKR1D1, AKR1C18, AKR1C6	207	16	20594	18.654	0.995586	0.112364	0.103284
INTERPRO	IPR018170:Aldo/keto reductase, conserved site	3	1.32159	0.012268	AKR1D1, AKR1C18, AKR1C6	207	17	20594	17.5567	0.99778	0.119472	0.109818
INTERPRO	IPR001395:Aldo/keto reductase	3	1.32159	0.0168061	AKR1D1, AKR1C18, AKR1C6	207	20	20594	14.9232	0.999773	0.156963	0.144279
INTERPRO	IPR023210:NADP-dependent oxidoreductase domain	3	1.32159	0.0184543	AKR1D1, AKR1C18, AKR1C6	207	21	20594	14.2126	0.999901	0.166089	0.152667
UP_SEQ_FEATURE	active site:Proton donor	7	3.0837	0.0199675	APOBEC2, KEL, AKR1D1, AKR1C18, MMEL1, ACPP, AKR1C6	187	205	18012	3.289	1	0.292504	0.288117
PIR_SUPERFAMILY	PIRSF000097:aldo-keto reductase	3	1.32159	0.0276819	AKR1D1, AKR1C18, AKR1C6	31	16	1807	10.9294	0.55696	0.401387	0.401387
UP_SEQ_FEATURE	nucleotide phosphate-binding region:NADP	3	1.32159	0.13798	AKR1D1, AKR1C18, AKR1C6	187	63	18012	4.58671	1	1	0.985782
UP_KEYWORDS	NADP	4	1.76211	0.221008	AKR1D1, BLVRB, AKR1C18, AKR1C6	211	175	22680	2.45687	1	0.669332	0.556884
Annotation Cluster 27	Enrichment Score: 1.4025334593261989
Category	Term	Count	%	PValue	Genes	List Total	Pop Hits	Pop Total	Fold Enrichment	Bonferroni	Benjamini	FDR
GOTERM_BP_DIRECT	GO:0030593~neutrophil chemotaxis	6	2.64317	0.000953389	CCL9, ITGAM, CXADR, SPP1, S100A9, S100A8	199	69	18082	7.90125	0.663544	0.0473378	0.0460528
UP_KEYWORDS	Chemotaxis	4	1.76211	0.0568586	CCL9, PIK3C2G, S100A9, S100A8	211	94	22680	4.57396	1	0.253833	0.211189
GOTERM_BP_DIRECT	GO:0006954~inflammatory response	8	3.52423	0.0846988	CCL9, SPP1, CHIL3, HC, SMPDL3B, S100A9, KNG1, S100A8	199	344	18082	2.11312	1	0.686	0.667379
GOTERM_BP_DIRECT	GO:0006935~chemotaxis	4	1.76211	0.139634	CCL9, PIK3C2G, S100A9, S100A8	199	118	18082	3.08015	1	0.919869	0.894899
GOTERM_BP_DIRECT	GO:0050729~positive regulation of inflammatory response	3	1.32159	0.151494	CCL9, S100A9, S100A8	199	63	18082	4.32687	1	0.94011	0.91459
Annotation Cluster 28	Enrichment Score: 1.2809105752367211
Category	Term	Count	%	PValue	Genes	List Total	Pop Hits	Pop Total	Fold Enrichment	Bonferroni	Benjamini	FDR
GOTERM_MF_DIRECT	GO:0070330~aromatase activity	4	1.76211	0.00769857	CYP2A12, CYP3A11, CYP3A25, CYP2D26	198	36	17446	9.79012	0.959219	0.0885336	0.0816904
COG_ONTOLOGY	Secondary metabolites biosynthesis, transport, and catabolism	5	2.20264	0.00947031	CYP2A12, CYP3A11, CYP3A25, F5, CYP2D26	17	117	2126	5.34439	0.0644382	0.0662922	0.0662922
GOTERM_MF_DIRECT	GO:0016712~oxidoreductase activity, acting on paired donors, with incorporation or reduction of molecular oxygen, reduced flavin or flavoprotein as one donor, and incorporation of one atom of oxygen	4	1.76211	0.0117827	CYP2A12, CYP3A11, CYP3A25, CYP2D26	198	42	17446	8.39153	0.992605	0.121951	0.112524
GOTERM_CC_DIRECT	GO:0031090~organelle membrane	5	2.20264	0.0174399	CYP2A12, CYP3A11, SLC39A8, CYP3A25, CYP2D26	208	94	19662	5.02813	0.979155	0.106577	0.0920439
KEGG_PATHWAY	mmu00140:Steroid hormone biosynthesis	5	2.20264	0.0280756	AKR1D1, CYP3A11, AKR1C18, CYP3A25, CYP2D26	103	87	7691	4.29137	0.97602	0.36779	0.35656
UP_SEQ_FEATURE	metal ion-binding site:Iron (heme axial ligand)	5	2.20264	0.0305558	TDO2, CYP2A12, CYP3A11, CYP3A25, CYP2D26	187	114	18012	4.2246	1	0.392415	0.38653
GOTERM_MF_DIRECT	GO:0004497~monooxygenase activity	5	2.20264	0.0340984	CYP2A12, PAH, CYP3A11, CYP3A25, CYP2D26	198	108	17446	4.07922	0.999999	0.276799	0.255404
UP_KEYWORDS	Monooxygenase	5	2.20264	0.0353492	CYP2A12, PAH, CYP3A11, CYP3A25, CYP2D26	211	133	22680	4.04091	0.999876	0.17328	0.144169
INTERPRO	IPR017972:Cytochrome P450, conserved site	4	1.76211	0.0717853	CYP2A12, CYP3A11, CYP3A25, CYP2D26	207	96	20594	4.14533	1	0.438688	0.403239
INTERPRO	IPR001128:Cytochrome P450	4	1.76211	0.0864673	CYP2A12, CYP3A11, CYP3A25, CYP2D26	207	104	20594	3.82646	1	0.498011	0.457767
GOTERM_MF_DIRECT	GO:0016705~oxidoreductase activity, acting on paired donors, with incorporation or reduction of molecular oxygen	4	1.76211	0.101668	CYP2A12, CYP3A11, CYP3A25, CYP2D26	198	99	17446	3.56004	1	0.563981	0.520388
KEGG_PATHWAY	mmu00830:Retinol metabolism	4	1.76211	0.114058	CYP2A12, ALDH1A1, CYP3A11, CYP3A25	103	89	7691	3.35595	1	0.679163	0.658425
UP_KEYWORDS	Microsome	4	1.76211	0.124061	CYP2A12, CYP3A11, CYP3A25, CYP2D26	211	132	22680	3.25722	1	0.449496	0.373981
GOTERM_CC_DIRECT	GO:0005789~endoplasmic reticulum membrane	8	3.52423	0.623195	CYP2A12, SIGMAR1, CYP3A11, ATP2A1, CYP3A25, HPD, KLHL41, CYP2D26	208	710	19662	1.06511	1	1	0.86758
UP_KEYWORDS	Endoplasmic reticulum	9	3.96476	0.709232	CES1C, CYP2A12, SIGMAR1, CYP3A11, ATP2A1, CHIL3, CYP3A25, KLHL41, CYP2D26	211	997	22680	0.970304	1	1	0.835341
Annotation Cluster 29	Enrichment Score: 1.0811857688176325
Category	Term	Count	%	PValue	Genes	List Total	Pop Hits	Pop Total	Fold Enrichment	Bonferroni	Benjamini	FDR
UP_SEQ_FEATURE	metal ion-binding site:Calcium 2; via carbonyl oxygen	3	1.32159	0.0558015	ATP2A1, MMP8, MMP9	187	37	18012	7.8098	1	0.654635	0.644818
UP_SEQ_FEATURE	metal ion-binding site:Calcium 1	3	1.32159	0.0847824	ATP2A1, MMP8, MMP9	187	47	18012	6.14814	1	0.819994	0.807698
UP_SEQ_FEATURE	metal ion-binding site:Calcium 2	3	1.32159	0.12064	ATP2A1, MMP8, MMP9	187	58	18012	4.98211	1	1	0.985782
Annotation Cluster 30	Enrichment Score: 0.9357070080292624
Category	Term	Count	%	PValue	Genes	List Total	Pop Hits	Pop Total	Fold Enrichment	Bonferroni	Benjamini	FDR
INTERPRO	IPR003877:SPla/RYanodine receptor SPRY	4	1.76211	0.0420716	RYR1, CMYA5, TRIM10, ERMAP	207	77	20594	5.1682	1	0.293316	0.269614
INTERPRO	IPR001870:B30.2/SPRY domain	4	1.76211	0.0506283	RYR1, CMYA5, TRIM10, ERMAP	207	83	20594	4.7946	1	0.338662	0.311296
UP_SEQ_FEATURE	domain:B30.2/SPRY	3	1.32159	0.124063	CMYA5, TRIM10, ERMAP	187	59	18012	4.89767	1	1	0.985782
SMART	SM00449:SPRY	3	1.32159	0.224221	RYR1, TRIM10, ERMAP	125	75	10425	3.336	1	0.802854	0.701594
INTERPRO	IPR013320:Concanavalin A-like lectin/glucanase, subgroup	4	1.76211	0.353806	RYR1, CMYA5, TRIM10, ERMAP	207	211	20594	1.88603	1	1	0.921053
Annotation Cluster 31	Enrichment Score: 0.8287235748597588
Category	Term	Count	%	PValue	Genes	List Total	Pop Hits	Pop Total	Fold Enrichment	Bonferroni	Benjamini	FDR
INTERPRO	IPR024079:Metallopeptidase, catalytic domain	4	1.76211	0.0735541	KEL, MMEL1, MMP8, MMP9	207	97	20594	4.10259	1	0.444016	0.408136
UP_KEYWORDS	Metalloprotease	4	1.76211	0.147224	KEL, MMEL1, MMP8, MMP9	211	143	22680	3.00666	1	0.490747	0.408301
GOTERM_MF_DIRECT	GO:0004222~metalloendopeptidase activity	4	1.76211	0.162457	KEL, MMEL1, MMP8, MMP9	198	123	17446	2.8654	1	0.77307	0.713316
GOTERM_MF_DIRECT	GO:0008237~metallopeptidase activity	4	1.76211	0.275285	KEL, MMEL1, MMP8, MMP9	198	160	17446	2.20278	1	1	0.924939
Annotation Cluster 32	Enrichment Score: 0.7769534045762048
Category	Term	Count	%	PValue	Genes	List Total	Pop Hits	Pop Total	Fold Enrichment	Bonferroni	Benjamini	FDR
KEGG_PATHWAY	mmu01200:Carbon metabolism	5	2.20264	0.0678313	CPS1, PGAM2, ALDOB, AGXT, FBP1	103	116	7691	3.21853	0.999899	0.593763	0.575633
KEGG_PATHWAY	mmu00010:Glycolysis / Gluconeogenesis	3	1.32159	0.217964	PGAM2, ALDOB, FBP1	103	66	7691	3.39409	1	1	0.976923
KEGG_PATHWAY	mmu01130:Biosynthesis of antibiotics	5	2.20264	0.315736	PGAM2, ALDOB, PRODH, AGXT, FBP1	103	214	7691	1.74462	1	1	0.976923
Annotation Cluster 33	Enrichment Score: 0.7511072115364436
Category	Term	Count	%	PValue	Genes	List Total	Pop Hits	Pop Total	Fold Enrichment	Bonferroni	Benjamini	FDR
UP_KEYWORDS	LIM domain	3	1.32159	0.149978	NRAP, XIRP2, LDB3	211	74	22680	4.35763	1	0.493347	0.410465
INTERPRO	IPR001781:Zinc finger, LIM-type	3	1.32159	0.169259	NRAP, XIRP2, LDB3	207	74	20594	4.03329	1	0.775771	0.713082
SMART	SM00132:LIM	3	1.32159	0.219837	NRAP, XIRP2, LDB3	125	74	10425	3.38108	1	0.802854	0.701594
Annotation Cluster 34	Enrichment Score: 0.7360542776364131
Category	Term	Count	%	PValue	Genes	List Total	Pop Hits	Pop Total	Fold Enrichment	Bonferroni	Benjamini	FDR
GOTERM_CC_DIRECT	GO:0031143~pseudopodium	3	1.32159	0.00923549	LDB3, MYOZ1, KLHL41	208	14	19662	20.2562	0.870134	0.0615699	0.053174
GOTERM_CC_DIRECT	GO:0042995~cell projection	7	3.0837	0.764586	SIGMAR1, ANGPTL3, SPP1, LDB3, MYOZ1, KLHL41, CAMP	208	712	19662	0.929357	1	1	0.86758
UP_KEYWORDS	Cell projection	5	2.20264	0.876901	SIGMAR1, ANGPTL3, LDB3, MYOZ1, KLHL41	211	678	22680	0.792685	1	1	0.876901
Annotation Cluster 35	Enrichment Score: 0.702116144041006
Category	Term	Count	%	PValue	Genes	List Total	Pop Hits	Pop Total	Fold Enrichment	Bonferroni	Benjamini	FDR
KEGG_PATHWAY	mmu04510:Focal adhesion	8	3.52423	0.0197968	MYLPF, VTN, ITGA4, ACTN3, ACTN2, MYL2, SPP1, FLNC	103	207	7691	2.88579	0.927153	0.288153	0.279355
UP_KEYWORDS	Cell adhesion	7	3.0837	0.253139	VTN, ITGAM, MYBPC2, CXADR, ITGA4, ANGPTL3, SPP1	211	459	22680	1.63925	1	0.744527	0.619446
KEGG_PATHWAY	mmu04512:ECM-receptor interaction	3	1.32159	0.326166	VTN, ITGA4, SPP1	103	88	7691	2.54556	1	1	0.976923
KEGG_PATHWAY	mmu04151:PI3K-Akt signaling pathway	3	1.32159	0.950918	VTN, ITGA4, SPP1	103	351	7691	0.638204	1	1	0.976923
Annotation Cluster 36	Enrichment Score: 0.627163568374065
Category	Term	Count	%	PValue	Genes	List Total	Pop Hits	Pop Total	Fold Enrichment	Bonferroni	Benjamini	FDR
GOTERM_BP_DIRECT	GO:0045216~cell-cell junction organization	3	1.32159	0.0281132	CEACAM1, CXADR, XIRP2	199	24	18082	11.358	1	0.406396	0.395365
GOTERM_CC_DIRECT	GO:0030054~cell junction	8	3.52423	0.634905	CEACAM1, CXADR, 4930486L24RIK, CLDN13, SIGMAR1, XIRP2, EMB, IFI30	208	718	19662	1.05325	1	1	0.86758
UP_KEYWORDS	Cell junction	6	2.64317	0.73602	CEACAM1, CXADR, CLDN13, SIGMAR1, XIRP2, EMB	211	661	22680	0.975687	1	1	0.835341
Annotation Cluster 37	Enrichment Score: 0.49588323700087567
Category	Term	Count	%	PValue	Genes	List Total	Pop Hits	Pop Total	Fold Enrichment	Bonferroni	Benjamini	FDR
KEGG_PATHWAY	mmu04261:Adrenergic signaling in cardiomyocytes	5	2.20264	0.119386	MYL2, ATP1B4, ADRB2, CACNA1S, MYH7	103	142	7691	2.62922	1	0.679984	0.659221
KEGG_PATHWAY	mmu04022:cGMP-PKG signaling pathway	4	1.76211	0.367724	ATP1B4, ATP2A1, ADRB2, CACNA1S	103	163	7691	1.83239	1	1	0.976923
KEGG_PATHWAY	mmu04024:cAMP signaling pathway	3	1.32159	0.741095	ATP1B4, ADRB2, CACNA1S	103	197	7691	1.13711	1	1	0.976923
Annotation Cluster 38	Enrichment Score: 0.3246207320761241
Category	Term	Count	%	PValue	Genes	List Total	Pop Hits	Pop Total	Fold Enrichment	Bonferroni	Benjamini	FDR
INTERPRO	IPR001452:Src homology-3 domain	4	1.76211	0.358542	SPTA1, OBSCN, EPS8L1, NEB	207	212	20594	1.87713	1	1	0.921053
UP_SEQ_FEATURE	domain:SH3	3	1.32159	0.515517	SPTA1, OBSCN, EPS8L1	187	166	18012	1.74074	1	1	0.985782
UP_KEYWORDS	SH3 domain	3	1.32159	0.574585	SPTA1, OBSCN, EPS8L1	211	208	22680	1.55031	1	1	0.835341
Annotation Cluster 39	Enrichment Score: 0.2611227044387996
Category	Term	Count	%	PValue	Genes	List Total	Pop Hits	Pop Total	Fold Enrichment	Bonferroni	Benjamini	FDR
GOTERM_CC_DIRECT	GO:0005759~mitochondrial matrix	4	1.76211	0.314092	ALAS2, CASQ1, PRODH, AGXT	208	188	19662	2.01125	1	1	0.86758
GOTERM_CC_DIRECT	GO:0005743~mitochondrial inner membrane	6	2.64317	0.38549	CKMT2, SLC25A37, ALAS2, CPS1, ATP6, PRODH	208	387	19662	1.46556	1	1	0.86758
UP_KEYWORDS	Transit peptide	6	2.64317	0.510616	CKMT2, ALAS2, CPS1, PRODH, MRPL12, AGXT	211	510	22680	1.26457	1	1	0.835341
UP_SEQ_FEATURE	transit peptide:Mitochondrion	6	2.64317	0.584301	CKMT2, ALAS2, CPS1, PRODH, MRPL12, AGXT	187	496	18012	1.16517	1	1	0.985782
UP_KEYWORDS	Mitochondrion	9	3.96476	0.768484	CKMT2, SLC25A37, ALAS2, CPS1, ATP6, CASQ1, PRODH, MRPL12, AGXT	211	1058	22680	0.91436	1	1	0.835341
GOTERM_CC_DIRECT	GO:0005739~mitochondrion	12	5.28634	0.976851	CKMT2, SLC25A37, ALAS2, CPS1, ATP6, CHCHD10, ATP2A1, CASQ1, PRODH, MRPL12, AGXT, MYOM2	208	1721	19662	0.65912	1	1	0.976851
Annotation Cluster 40	Enrichment Score: 0.19822666961220387
Category	Term	Count	%	PValue	Genes	List Total	Pop Hits	Pop Total	Fold Enrichment	Bonferroni	Benjamini	FDR
GOTERM_BP_DIRECT	GO:0030218~erythrocyte differentiation	5	2.20264	0.00186242	ALAS2, TAL1, IKZF1, TRIM10, KLF1	199	48	18082	9.46503	0.881028	0.0708961	0.0689716
UP_SEQ_FEATURE	DNA-binding region:Basic motif	3	1.32159	0.480534	NFE2, TAL1, MXD1	187	156	18012	1.85232	1	1	0.985782
GOTERM_BP_DIRECT	GO:0045893~positive regulation of transcription, DNA-templated	7	3.0837	0.606628	NFE2, TAL1, TNNI2, TRF, IKZF1, MRPL12, KLF1	199	576	18082	1.10425	1	1	0.973707
GOTERM_CC_DIRECT	GO:0000790~nuclear chromatin	3	1.32159	0.695021	TAL1, MXD1, KLF1	208	228	19662	1.2438	1	1	0.86758
GOTERM_MF_DIRECT	GO:0044212~transcription regulatory region DNA binding	3	1.32159	0.742371	TAL1, IKZF1, KLF1	198	233	17446	1.13448	1	1	0.924939
GOTERM_BP_DIRECT	GO:0006357~regulation of transcription from RNA polymerase II promoter	4	1.76211	0.813235	NFE2, TCEAL7, TAL1, IKZF1	199	397	18082	0.91551	1	1	0.973707
UP_KEYWORDS	Repressor	4	1.76211	0.874803	TCEAL7, IKZF1, MXD1, KLHL31	211	534	22680	0.805155	1	1	0.874803
UP_KEYWORDS	Ubl conjugation	11	4.84581	0.896646	DDX3Y, NFE2, MYH1, ACTN2, TAL1, ADRB2, IKZF1, FLNC, MXD1, KLHL41, KLF1	211	1505	22680	0.785628	1	1	0.896646
UP_KEYWORDS	Activator	3	1.32159	0.980565	NFE2, IKZF1, KLF1	211	624	22680	0.51677	1	1	0.980565
GOTERM_BP_DIRECT	GO:0045944~positive regulation of transcription from RNA polymerase II promoter	6	2.64317	0.986186	TAL1, SERPINF2, IGF2, ADRB2, IKZF1, KLF1	199	995	18082	0.547926	1	1	0.986186
UP_KEYWORDS	Transcription	9	3.96476	0.996514	NFE2, TCEAL7, TAL1, 0610009B22RIK, ATP1B4, IKZF1, MXD1, KLF1, KLHL31	211	1859	22680	0.520384	1	1	0.996514
GOTERM_BP_DIRECT	GO:0000122~negative regulation of transcription from RNA polymerase II promoter	3	1.32159	0.997398	TAL1, IKZF1, MXD1	199	729	18082	0.373927	1	1	0.997398
UP_KEYWORDS	Transcription regulation	8	3.52423	0.998145	NFE2, TCEAL7, TAL1, ATP1B4, IKZF1, MXD1, KLF1, KLHL31	211	1799	22680	0.477991	1	1	0.998145
GOTERM_MF_DIRECT	GO:0003700~transcription factor activity, sequence-specific DNA binding	3	1.32159	0.999606	NFE2, TAL1, IKZF1	198	883	17446	0.299358	1	1	0.999606
GOTERM_BP_DIRECT	GO:0006351~transcription, DNA-templated	9	3.96476	0.999719	NFE2, TCEAL7, TAL1, 0610009B22RIK, ATP1B4, IKZF1, MXD1, KLF1, KLHL31	199	1885	18082	0.433835	1	1	0.999719
UP_KEYWORDS	DNA-binding	5	2.20264	0.999841	NFE2, TAL1, IKZF1, MXD1, KLF1	211	1604	22680	0.335063	1	1	0.999841
GOTERM_MF_DIRECT	GO:0003677~DNA binding	7	3.0837	0.999983	NFE2, KDM5D, TAL1, ALB, IKZF1, MXD1, KLF1	198	1847	17446	0.333935	1	1	0.999983
UP_KEYWORDS	Nucleus	21	9.2511	0.999988	HEMGN, DDX3Y, NFE2, KDM5D, DESI1, ANKRD23, SIGMAR1, ATP1B4, IKZF1, KLF1, TTN, ISG20, TCEAL7, CPS1, TAL1, SLFN14, 0610009B22RIK, CHIL3, UTY, MYOZ1, MXD1	211	4534	22680	0.49785	1	1	0.999988
GOTERM_BP_DIRECT	GO:0006355~regulation of transcription, DNA-templated	9	3.96476	0.999991	NFE2, TCEAL7, TAL1, 0610009B22RIK, ATP1B4, IKZF1, MXD1, KLF1, KLHL31	199	2279	18082	0.358832	1	1	0.999991
Annotation Cluster 41	Enrichment Score: 0.02720124509358229
Category	Term	Count	%	PValue	Genes	List Total	Pop Hits	Pop Total	Fold Enrichment	Bonferroni	Benjamini	FDR
UP_SEQ_FEATURE	binding site:ATP	5	2.20264	0.856327	CKMT2, OBSCN, CKM, MAT1A, TTN	187	583	18012	0.826079	1	1	0.985782
UP_KEYWORDS	Kinase	5	2.20264	0.896117	CKMT2, OBSCN, CKM, PIK3C2G, TTN	211	707	22680	0.760171	1	1	0.896117
UP_KEYWORDS	Transferase	11	4.84581	0.947097	CKMT2, BHMT, ALAS2, OBSCN, CKM, GSTA3, GCNT1, PIK3C2G, MAT1A, AGXT, TTN	211	1654	22680	0.714855	1	1	0.947097
GOTERM_BP_DIRECT	GO:0016310~phosphorylation	4	1.76211	0.965804	CKMT2, OBSCN, CKM, PIK3C2G	199	612	18082	0.593884	1	1	0.973707
GOTERM_MF_DIRECT	GO:0016301~kinase activity	4	1.76211	0.983359	CKMT2, OBSCN, CKM, PIK3C2G	198	674	17446	0.522915	1	1	0.983359
GOTERM_MF_DIRECT	GO:0016740~transferase activity	9	3.96476	0.99493	CKMT2, ALAS2, OBSCN, CKM, GSTA3, GCNT1, PIK3C2G, MAT1A, AGXT	198	1472	17446	0.538723	1	1	0.99493
Annotation Cluster 42	Enrichment Score: 0.021695982860090866
Category	Term	Count	%	PValue	Genes	List Total	Pop Hits	Pop Total	Fold Enrichment	Bonferroni	Benjamini	FDR
UP_SEQ_FEATURE	topological domain:Extracellular	20	8.81057	0.858465	GYPA, ITGAM, CXADR, GYPC, ITGA4, SIGMAR1, ATP1B4, SLC4A1, ADRB2, TSPAN33, CEACAM1, CD1D1, KEL, CLDN13, SLC39A8, RHAG, CACNA1S, EMB, PKHD1L1, ERMAP	187	2256	18012	0.853908	1	1	0.985782
GOTERM_CC_DIRECT	GO:0005886~plasma membrane	46	20.2643	0.865613	RYR1, ITIH4, GYPC, EPB42, ABCB4, PIK3C2G, SLC4A1, PLG, ADRB2, IFI30, TSPAN33, CD1D1, SLCO1B2, APOH, SLC39A8, CACNA1S, EMB, FLNC, SLC38A3, APOB, ERMAP, CD177, SLC14A1, CAR2, CXADR, ITGA4, AMBP, ACTN2, SIGMAR1, SPTB, ANK1, KLHL41, TRDN, CD24A, AZGP1, CEACAM1, KEL, MYOT, CLDN13, BLVRB, RHAG, ALDOB, SMPDL3B, ACPP, S100A9, S100A8	208	4874	19662	0.892148	1	1	0.86758
UP_SEQ_FEATURE	topological domain:Cytoplasmic	25	11.0132	0.897975	GYPA, ITGAM, GYPC, ABCB4, GCNT1, ATP2A1, SLC4A1, ADRB2, TSPAN33, CD1D1, SLC39A8, CACNA1S, EMB, ERMAP, CXADR, ITGA4, SIGMAR1, ATP1B4, SYPL2, MMEL1, CEACAM1, KEL, CLDN13, RHAG, PKHD1L1	187	2880	18012	0.836119	1	1	0.985782
GOTERM_CC_DIRECT	GO:0016020~membrane	65	28.6344	0.932436	DDX3Y, RYR1, ITGAM, CYP3A11, TRF, PIK3C2G, ATP2A1, HBA-A2, SLC4A1, HBA-A1, CD1D1, SLC39A8, EMB, ERMAP, CD177, CXADR, ITGA4, NXPE2, SIGMAR1, ATP1B4, SYPL2, MMEL1, SPTB, ANK1, KLHL41, TRDN, F5, CYP2D26, CEACAM1, KEL, MYOT, CLDN13, PKHD1L1, CASQ1, SMPDL3B, ACPP, HPD, S100A9, S100A8, GYPA, GYPC, EPB42, ABCB4, ATP6, GCNT1, SLC43A1, CFI, ADRB2, BTNL10, TSPAN33, RHD, SPTA1, CKMT2, CYP2A12, SLCO1B2, CACN…	208	6998	19662	0.878019	1	1	0.932436
UP_KEYWORDS	Cell membrane	25	11.0132	0.985826	GYPC, EPB42, ABCB4, SLC4A1, ADRB2, TSPAN33, CD1D1, SLCO1B2, EMB, SLC38A3, ERMAP, CD177, SLC14A1, CAR2, CXADR, SIGMAR1, CD24A, CEACAM1, KEL, MYOT, CLDN13, SMPDL3B, ACPP, S100A9, S100A8	211	3759	22680	0.714872	1	1	0.985826
UP_SEQ_FEATURE	transmembrane region	33	14.5374	0.989871	GYPA, ITGAM, GYPC, ABCB4, GCNT1, SLC43A1, ATP6, ATP2A1, SLC4A1, ADRB2, TSPAN33, RHD, CD1D1, SLCO1B2, SLC39A8, CACNA1S, EMB, SLC38A3, ERMAP, SLC14A1, CXADR, ITGA4, SIGMAR1, ATP1B4, SYPL2, MMEL1, SLC25A37, CEACAM1, KEL, CLDN13, TMCC2, RHAG, PKHD1L1	187	4312	18012	0.737149	1	1	0.989871
UP_KEYWORDS	Membrane	59	25.9912	0.999574	RYR1, ITGAM, CYP3A11, PIK3C2G, ATP2A1, SLC4A1, KLHL31, CD1D1, SLC39A8, UTY, EMB, ERMAP, CD177, CXADR, ITGA4, NXPE2, SIGMAR1, ATP1B4, SYPL2, MMEL1, ANK1, KLHL41, TRDN, CYP2D26, CEACAM1, KEL, MYOT, CLDN13, PKHD1L1, CASQ1, SMPDL3B, ACPP, HPD, S100A9, S100A8, GYPA, GYPC, EPB42, ABCB4, ATP6, GCNT1, SLC43A1, ADRB2, BTNL10, TSPAN33, RHD, CKMT2, CYP2A12, SLCO1B2, CACNA1S, FLNC, SLC38A3, SLC14A1, CAR2, CY…	211	8683	22680	0.73037	1	1	0.999574
UP_KEYWORDS	Transmembrane helix	42	18.5022	0.999899	RYR1, GYPA, ITGAM, GYPC, ABCB4, GCNT1, SLC43A1, ATP6, CYP3A11, ATP2A1, SLC4A1, BTNL10, ADRB2, TSPAN33, RHD, KLHL31, CD1D1, SLCO1B2, SLC39A8, CACNA1S, UTY, EMB, SLC38A3, ERMAP, SLC14A1, CXADR, ITGA4, SIGMAR1, NXPE2, ATP1B4, CYP3A25, SYPL2, MMEL1, TRDN, CYP2D26, SLC25A37, CEACAM1, KEL, CLDN13, TMCC2, RHAG, PKHD1L1	211	6938	22680	0.650692	1	1	0.999899
UP_KEYWORDS	Transmembrane	42	18.5022	0.999908	RYR1, GYPA, ITGAM, GYPC, ABCB4, GCNT1, SLC43A1, ATP6, CYP3A11, ATP2A1, SLC4A1, BTNL10, ADRB2, TSPAN33, RHD, KLHL31, CD1D1, SLCO1B2, SLC39A8, CACNA1S, UTY, EMB, SLC38A3, ERMAP, SLC14A1, CXADR, ITGA4, SIGMAR1, NXPE2, ATP1B4, CYP3A25, SYPL2, MMEL1, TRDN, CYP2D26, SLC25A37, CEACAM1, KEL, CLDN13, TMCC2, RHAG, PKHD1L1	211	6955	22680	0.649102	1	1	0.999908
GOTERM_CC_DIRECT	GO:0016021~integral component of membrane	43	18.9427	0.999999	RYR1, GYPA, ITGAM, GYPC, ABCB4, GCNT1, SLC43A1, ATP6, CYP3A11, ATP2A1, SLC4A1, BTNL10, ADRB2, TSPAN33, RHD, KLHL31, CD1D1, SLCO1B2, SLC39A8, CACNA1S, UTY, EMB, SLC38A3, ERMAP, SLC14A1, CXADR, ITGA4, SIGMAR1, NXPE2, ATP1B4, CYP3A25, SYPL2, MMEL1, TRDN, CYP2D26, SLC25A37, CEACAM1, KEL, CLDN13, TMCC2, RHAG, PKHD1L1, ACPP	208	6878	19662	0.590977	1	1	0.999999
Annotation Cluster 43	Enrichment Score: 0.0043129068785779014
Category	Term	Count	%	PValue	Genes	List Total	Pop Hits	Pop Total	Fold Enrichment	Bonferroni	Benjamini	FDR
UP_KEYWORDS	Developmental protein	5	2.20264	0.981579	RYR1, HEMGN, OBSCN, TAL1, IKZF1	211	976	22680	0.550657	1	1	0.981579
UP_KEYWORDS	Differentiation	3	1.32159	0.983765	HEMGN, OBSCN, TAL1	211	646	22680	0.499171	1	1	0.983765
GOTERM_BP_DIRECT	GO:0007275~multicellular organism development	5	2.20264	0.996787	RYR1, HEMGN, OBSCN, TAL1, IKZF1	199	1029	18082	0.441518	1	1	0.996787
GOTERM_BP_DIRECT	GO:0030154~cell differentiation	3	1.32159	0.998457	HEMGN, OBSCN, TAL1	199	780	18082	0.349478	1	1	0.998457

## Sheet: P12w M-F
Annotation Cluster 1	Enrichment Score: 11.490944369087444
Category	Term	Count	%	PValue	Genes	List Total	Pop Hits	Pop Total	Fold Enrichment	Bonferroni	Benjamini	FDR
UP_KEYWORDS	Oxidoreductase	66	6.68016	2.07123e-12	STEAP4, KDM5D, SRXN1, IFI30, FADS2, AIFM3, ALDH2, AIFM1, HEPHL1, AIFM2, NNT, PHYHD1, SCD2, ME1, UTY, KDM6A, GPX3, DCXR, PIPOX, SDHA, CYP39A1, POR, GFOD1, ZADH2, CYP21A1, IVD, CHDH, ALDH1A1, G6PDX, CYP2E1, ALDH7A1, ALDH1A7, PCYOX1, HPGD, FRRS1, MAOA, AKR1D1, AKR1C18, HSD17B7, ADH7, PTGS2, ADH1, FAM213B, ALDH1B1, ALDH3B1, 2410016O06RIK, HMOX1, CYP2F2, PRODH, XDH, HAO2, HSD3B6, NQO2, SRD5A2, SRD5A1,…	889	639	22680	2.63502	8.03638e-10	2.67879e-10	2.38882e-10
GOTERM_BP_DIRECT	GO:0055114~oxidation-reduction process	72	7.28745	2.17326e-12	STEAP4, KDM5D, SRXN1, IFI30, FADS2, AIFM3, ALDH2, AIFM1, HEPHL1, AIFM2, NNT, PHYHD1, SCD2, ME1, UTY, KDM6A, GPX3, DCXR, PIPOX, SDHA, CYP39A1, POR, GFOD1, ZADH2, CYP21A1, IVD, CHDH, ALDH1A1, G6PDX, CYP2E1, RDH1, ALDH7A1, ALDH1A7, PCYOX1, HPGD, FRRS1, MAOA, AKR1D1, MGST1, AKR1C18, SEPW1, HSD17B7, ADH7, PTGS2, ADH1, FAM213B, ALDH1B1, ALDH3B1, 2410016O06RIK, HMOX1, TXNDC2, CYP2F2, PRODH, XDH, HAO2, H…	775	676	18082	2.48502	7.40865e-09	7.40863e-09	7.39341e-09
GOTERM_MF_DIRECT	GO:0016491~oxidoreductase activity	66	6.68016	7.47874e-12	STEAP4, KDM5D, SRXN1, IFI30, FADS2, AIFM3, ALDH2, AIFM1, HEPHL1, AIFM2, NNT, PHYHD1, SCD2, ME1, UTY, KDM6A, GPX3, DCXR, PIPOX, SDHA, CYP39A1, POR, GFOD1, ZADH2, CYP21A1, IVD, CHDH, ALDH1A1, G6PDX, CYP2E1, ALDH7A1, ALDH1A7, PCYOX1, HPGD, FRRS1, MAOA, AKR1D1, AKR1C18, SEPW1, HSD17B7, ADH7, PTGS2, ADH1, FAM213B, ALDH1B1, ALDH3B1, 2410016O06RIK, HMOX1, CYP2F2, PRODH, XDH, HAO2, HSD3B6, NQO2, SRD5A2, …	750	604	17446	2.5418	8.06202e-09	8.06208e-09	8.00973e-09
Annotation Cluster 2	Enrichment Score: 8.755994248902539
Category	Term	Count	%	PValue	Genes	List Total	Pop Hits	Pop Total	Fold Enrichment	Bonferroni	Benjamini	FDR
UP_KEYWORDS	Glycoprotein	249	25.2024	1.05128e-17	EPHB6, CNTFR, OXTR, THSD7B, TMEM200A, IL23R, SPINT2, F11R, LCTL, IFI30, HS6ST1, LIPA, HS6ST2, TSKU, EDNRB, TNFSF10, ACVR1, CXADR, NUP210, GABRG3, FNDC5, SLC5A6, ACE2, FNDC4, PLBD1, AGTR2, FREM1, EPHA2, TTYH2, SDC3, LYPD6, ART3, C3, FLRT1, KCNMB4, ST3GAL5, APOD, A2M, ST3GAL1, GPIHBP1, ABCA1, EDEM3, NGFR, H2-EB1, ABCA6, ERLIN1, GRIN2C, TPBGL, BST2, PM20D1, NCEH1, VNN3, LRRN1, FAT4, CD200, TENM1, OR…	889	3815	22680	1.66512	4.07897e-15	4.07897e-15	3.63743e-15
UP_SEQ_FEATURE	glycosylation site:N-linked (GlcNAc...)	238	24.0891	1.19088e-10	EPHB6, CNTFR, OXTR, THSD7B, TMEM200A, IL23R, SPINT2, F11R, LCTL, HS6ST1, LIPA, HS6ST2, TSKU, EDNRB, TNFSF10, ACVR1, CXADR, NUP210, GABRG3, FNDC5, SLC5A6, ACE2, FNDC4, AGTR2, FREM1, EPHA2, TTYH2, LYPD6, C3, KCNMB4, ST3GAL5, APOD, A2M, ST3GAL1, GPIHBP1, ABCA1, EDEM3, NGFR, H2-EB1, ABCA6, ERLIN1, TMEM192, GRIN2C, BST2, PM20D1, NCEH1, VNN3, LRRN1, FAT4, CD200, TENM1, ORM1, PIGT, TENM3, PTPRQ, GPR22, …	823	3563	18012	1.46192	2.72355e-07	2.72474e-07	2.71641e-07
UP_KEYWORDS	Disulfide bond	185	18.7247	4.33118e-09	CNTFR, CHRM3, SEMA5B, OXTR, THSD7B, HP, TNC, TXNDC11, ABAT, SPINT2, F11R, IFI30, PVR, CLU, CHCHD5, EDNRB, CYSLTR2, HEPHL1, PLAU, CHCHD6, FAM3C, ENPP6, CXADR, IGFBP3, SEMA6D, ADIPOQ, GABRG3, PRLR, MR1, PDIA5, ACE2, PROCR, RBP4, 4930486L24RIK, ADAM12, PLBD1, FETUB, ADAM8, MASP1, AGTR2, NBL1, FREM1, EPHA2, FBN2, SEMA7A, H2-M2, COX17, NPR3, IL4RA, LPL, DPT, ILDR2, LTBP1, ART3, EFNB2, C3, C7, FLRT1, P…	889	3124	22680	1.51078	1.6805e-06	4.20124e-07	3.74647e-07
UP_SEQ_FEATURE	signal peptide	198	20.0405	5.15819e-07	EPHB6, CNTFR, THSD7B, IL23R, SPINT2, F11R, LCTL, LIPA, TSKU, EDNRB, ACVR1, CXADR, NUP210, GABRG3, FNDC5, ACE2, RBP4, FNDC4, PLBD1, NBL1, FREM1, EPHA2, CUTA, SDC3, LYPD6, ART3, C3, PENK, APOF, APOD, A2M, GPIHBP1, EDEM3, NGFR, H2-EB1, GRIN2C, PM20D1, VNN3, LRRN1, FAT4, CD200, ORM1, PIGT, PTPRQ, TMEM52, TMEM182, JCHAIN, ROBO1, ESM1, SHH, RNF150, CTSC, CTSB, LEFTY1, TNFRSF12A, EDN3, GAA, SORCS1, OSMR…	823	3124	18012	1.38713	0.00117898	0.000590097	0.000588292
UP_KEYWORDS	Signal	238	24.0891	6.32758e-07	EPHB6, CNTFR, OXTR, THSD7B, IL23R, SPINT2, F11R, LCTL, IFI30, LIPA, TSKU, EDNRB, ACVR1, CXADR, NUP210, GABRG3, JMJD8, FNDC5, ACE2, RBP4, FNDC4, PLBD1, MXRA7, NBL1, FREM1, EPHA2, CUTA, SDC3, LYPD6, ART3, C3, C7, PENK, FLRT1, APOF, KCNMB4, APOD, A2M, GPIHBP1, EDEM3, NGFR, H2-EB1, GRIN2C, TPBGL, PM20D1, OCLN, VNN3, LRRN1, FAT4, IFI27L2A, CD200, ORM1, PIGT, RDH9, PTPRQ, TMEM52, TMEM182, LRRC32, 26100…	889	4543	22680	1.33652	0.00024548	3.50729e-05	3.12763e-05
UP_SEQ_FEATURE	disulfide bond	158	15.9919	1.64477e-05	CNTFR, CHRM3, SEMA5B, OXTR, THSD7B, HP, TNC, TXNDC11, SPINT2, F11R, CLU, EDNRB, CYSLTR2, HEPHL1, PLAU, FAM3C, CXADR, IGFBP3, SEMA6D, ADIPOQ, GABRG3, PRLR, MR1, PDIA5, ACE2, PROCR, RBP4, 4930486L24RIK, ADAM12, FETUB, ADAM8, MASP1, AGTR2, NBL1, FREM1, EPHA2, FBN2, SEMA7A, COX17, NPR3, IL4RA, LPL, DPT, LTBP1, ART3, EFNB2, C3, PENK, ST3GAL5, TXNDC2, APOD, NPTX1, A2M, LRRC4C, ST3GAL1, S100A11, GPIHBP1…	823	2510	18012	1.37767	0.0369175	0.00752647	0.00750344
Annotation Cluster 3	Enrichment Score: 5.081026550562295
Category	Term	Count	%	PValue	Genes	List Total	Pop Hits	Pop Total	Fold Enrichment	Bonferroni	Benjamini	FDR
GOTERM_CC_DIRECT	GO:0016020~membrane	407	41.1943	2.68875e-14	CNTFR, TMEM200A, SPINT2, F11R, FNBP1L, FAM134B, MS4A10, GSTK1, CXADR, NUP210, COL23A1, PRKCD, SYTL5, GABRG3, SLC5A6, ACE2, PSME3, AGTR2, CYP2E1, TTYH2, EPB41L3, FLRT1, HMOX1, KCNMB4, ST3GAL5, ST3GAL1, GPIHBP1, VPS16, ABCA1, EDEM3, NGFR, DMPK, ABCA6, ERLIN1, TYSND1, TMEM192, NR0B1, GRIN2C, PRDX6, TPBGL, AIF1L, SQLE, TMEM98, FAT4, PIGT, GPR22, TMEM52, TMEM182, TMEM53, STON2, MED16, SHB, SHH, AIFM1,…	847	6998	19662	1.3501	1.43472e-11	1.43579e-11	1.37933e-11
UP_SEQ_FEATURE	glycosylation site:N-linked (GlcNAc...)	238	24.0891	1.19088e-10	EPHB6, CNTFR, OXTR, THSD7B, TMEM200A, IL23R, SPINT2, F11R, LCTL, HS6ST1, LIPA, HS6ST2, TSKU, EDNRB, TNFSF10, ACVR1, CXADR, NUP210, GABRG3, FNDC5, SLC5A6, ACE2, FNDC4, AGTR2, FREM1, EPHA2, TTYH2, LYPD6, C3, KCNMB4, ST3GAL5, APOD, A2M, ST3GAL1, GPIHBP1, ABCA1, EDEM3, NGFR, H2-EB1, ABCA6, ERLIN1, TMEM192, GRIN2C, BST2, PM20D1, NCEH1, VNN3, LRRN1, FAT4, CD200, TENM1, ORM1, PIGT, TENM3, PTPRQ, GPR22, …	823	3563	18012	1.46192	2.72355e-07	2.72474e-07	2.71641e-07
UP_SEQ_FEATURE	transmembrane region	250	25.3036	1.18942e-05	EPHB6, OXTR, THSD7B, TMEM200A, IL23R, AQP7, TXNDC11, SPINT2, F11R, LCTL, HS6ST1, HS6ST2, FAM134B, EDNRB, TNFSF10, ARL6IP5, MS4A10, ACVR1, CXADR, PAQR4, NUP210, COL23A1, GABRG3, FNDC5, SLC5A6, ACE2, FNDC4, MXRA7, AGTR2, EPHA2, SLC45A3, TTYH2, MAOA, SLC35D3, SDC3, SYNGR2, KCNMB4, ST3GAL5, ST3GAL1, PAG1, ATP6V0A1, ABCA1, CCR1, NGFR, H2-EB1, ABCA6, GREB1, ERLIN1, TMEM192, GRIN2C, BST2, SQLE, OCLN, NC…	823	4312	18012	1.26889	0.0268355	0.00680347	0.00678266
UP_KEYWORDS	Membrane	401	40.587	1.63857e-05	CNTFR, TMEM200A, SPINT2, ADARB1, F11R, FNBP1L, PREX2, FAM134B, MS4A10, NCKAP5, CXADR, NUP210, COL23A1, PRKCD, SYTL5, GABRG3, SLC5A6, ACE2, AGTR2, CYP2E1, TTYH2, EPB41L3, FLRT1, HMOX1, KCNMB4, ST3GAL5, ST3GAL1, GPIHBP1, VPS16, ABCA1, NGFR, DMPK, ABCA6, ERLIN1, TMEM192, GRIN2C, TMEM196, TPBGL, AIF1L, SQLE, TMEM98, FAT4, PIGT, GPR22, TMEM52, TMEM182, TMEM53, STON2, LRRC32, SHB, SHH, AIFM1, AIFM2, RN…	889	8683	22680	1.17819	0.00633755	0.000635767	0.000566947
UP_SEQ_FEATURE	topological domain:Cytoplasmic	175	17.7126	3.70219e-05	EPHB6, CHRM3, SEMA5B, OXTR, THSD7B, TMEM200A, IL23R, GOLIM4, AQP7, GIMAP5, SPINT2, F11R, LCTL, HS6ST1, HS6ST2, FADS2, EDNRB, CYSLTR2, CDH2, HEPHL1, FAM174B, FAM198B, TNFSF10, ARL6IP5, SLC16A2, ENPP6, MS4A10, SLC39A3, ACVR1, CXADR, NUP210, SEMA6D, COL23A1, GABRG3, PRLR, MR1, FNDC5, ACE2, PROCR, FNDC4, ADAM12, APLNR, S100A4, ADAM8, AGTR2, RHCG, DSC2, EPHA2, SIDT2, SLC26A2, TTYH2, MAOA, INSIG1, SDC3…	823	2880	18012	1.32987	0.0811851	0.0141177	0.0140745
UP_SEQ_FEATURE	topological domain:Extracellular	141	14.2713	7.64459e-05	EPHB6, CHRM3, SEMA5B, OXTR, THSD7B, TMEM200A, IL23R, AQP7, GIMAP5, SPINT2, F11R, LCTL, EDNRB, CYSLTR2, CDH2, HEPHL1, FAM174B, FAM198B, TNFSF10, SLC16A2, ENPP6, MS4A10, SLC39A3, ACVR1, CXADR, SEMA6D, COL23A1, GABRG3, PRLR, MR1, FNDC5, ACE2, PROCR, FNDC4, ADAM12, APLNR, S100A4, ADAM8, AGTR2, RHCG, DSC2, EPHA2, SIDT2, SLC26A2, TTYH2, SDC3, NPR3, IL4RA, SLC1A3, ITPR2, SLC1A4, CACNA1H, EFNB2, ADGRG1, …	823	2256	18012	1.36786	0.160407	0.0249869	0.0249105
UP_KEYWORDS	Transmembrane	303	30.668	0.0154996	EPHB6, OXTR, THSD7B, TMEM200A, IL23R, AQP7, TXNDC11, SPINT2, ADARB1, F11R, LCTL, HS6ST1, HS6ST2, PREX2, FAM134B, EDNRB, TNFSF10, ARL6IP5, MS4A10, NCKAP5, ACVR1, CXADR, PAQR4, NUP210, COL23A1, GABRG3, FNDC5, SLC5A6, ACE2, POR, FNDC4, MXRA7, CYP2E1, AGTR2, EPHA2, SLC45A3, TTYH2, MAOA, SLC35D3, SDC3, MGST1, SYNGR2, FLRT1, HMOX1, KCNMB4, ST3GAL5, ST3GAL1, PAG1, ATP6V0A1, ABCA1, CCR1, NGFR, H2-EB1, DM…	889	6955	22680	1.11144	0.997668	0.12043	0.107394
UP_KEYWORDS	Transmembrane helix	301	30.4656	0.0195858	EPHB6, OXTR, THSD7B, TMEM200A, IL23R, AQP7, TXNDC11, SPINT2, ADARB1, F11R, LCTL, HS6ST1, HS6ST2, PREX2, FAM134B, EDNRB, TNFSF10, ARL6IP5, MS4A10, NCKAP5, ACVR1, CXADR, PAQR4, NUP210, COL23A1, GABRG3, FNDC5, SLC5A6, ACE2, POR, FNDC4, MXRA7, CYP2E1, AGTR2, EPHA2, SLC45A3, TTYH2, MAOA, SLC35D3, SDC3, MGST1, SYNGR2, FLRT1, HMOX1, KCNMB4, ST3GAL5, ST3GAL1, PAG1, ATP6V0A1, ABCA1, CCR1, NGFR, H2-EB1, DM…	889	6938	22680	1.10681	0.999536	0.138169	0.123212
GOTERM_CC_DIRECT	GO:0016021~integral component of membrane	303	30.668	0.347908	EPHB6, OXTR, THSD7B, TMEM200A, IL23R, AQP7, TXNDC11, SPINT2, ADARB1, F11R, LCTL, HS6ST1, HS6ST2, PREX2, FAM134B, EDNRB, TNFSF10, ARL6IP5, MS4A10, NCKAP5, ACVR1, CXADR, PAQR4, NUP210, COL23A1, GABRG3, FNDC5, SLC5A6, ACE2, POR, FNDC4, MXRA7, CYP2E1, AGTR2, FREM1, EPHA2, SLC45A3, TTYH2, MAOA, SLC35D3, SDC3, MGST1, SYNGR2, FLRT1, HMOX1, KCNMB4, ST3GAL5, ST3GAL1, PAG1, ATP6V0A1, ABCA1, CCR1, NGFR, H2-…	847	6878	19662	1.02264	1	1	0.962477
Annotation Cluster 4	Enrichment Score: 4.219214579855888
Category	Term	Count	%	PValue	Genes	List Total	Pop Hits	Pop Total	Fold Enrichment	Bonferroni	Benjamini	FDR
UP_KEYWORDS	Flavoprotein	21	2.12551	1.65646e-07	NQO2, STEAP4, MAOA, FMO1, PIPOX, DHCR24, SDHA, ACADSB, SQLE, POR, AIFM3, AIFM1, AIFM2, IVD, CHDH, RFK, CRY2, PRODH, XDH, HAO2, PCYOX1	889	130	22680	4.12114	6.42686e-05	1.07118e-05	9.55226e-06
UP_KEYWORDS	FAD	19	1.92308	7.74584e-07	NQO2, STEAP4, MAOA, FMO1, PIPOX, DHCR24, SDHA, ACADSB, SQLE, POR, AIFM3, AIFM1, AIFM2, IVD, CHDH, CRY2, PRODH, XDH, PCYOX1	889	118	22680	4.10783	0.000300493	3.75673e-05	3.35007e-05
UP_SEQ_FEATURE	nucleotide phosphate-binding region:FAD	14	1.417	1.95297e-06	NQO2, FMO1, PIPOX, DHCR24, SDHA, ACADSB, SQLE, POR, AIFM3, AIFM1, AIFM2, IVD, CHDH, XDH	823	59	18012	5.19324	0.00445649	0.00148946	0.00148491
GOTERM_MF_DIRECT	GO:0050660~flavin adenine dinucleotide binding	13	1.31579	5.15971e-05	MAOA, FMO1, DHCR24, SDHA, ACADSB, SQLE, POR, AIFM3, AIFM1, AIFM2, IVD, CHDH, XDH	750	72	17446	4.19996	0.0541045	0.0139054	0.0138151
INTERPRO	IPR023753:Pyridine nucleotide-disulphide oxidoreductase, FAD/NAD(P)-binding domain	10	1.01215	0.000894723	SQLE, AIFM3, AIFM1, AIFM2, MAOA, CHDH, FMO1, PIPOX, SDHA, PCYOX1	830	63	20594	3.93842	0.752955	0.174695	0.174135
UP_SEQ_FEATURE	binding site:FAD	6	0.607287	0.00331212	AIFM3, NQO2, AIFM1, AIFM2, IVD, XDH	823	23	18012	5.70933	0.999493	0.398849	0.397628
GOTERM_MF_DIRECT	GO:0009055~electron carrier activity	6	0.607287	0.0762313	POR, IVD, GLRX5, SDHA, ACADSB, XDH	750	53	17446	2.63336	1	1	0.994429
Annotation Cluster 5	Enrichment Score: 4.06449716463097
Category	Term	Count	%	PValue	Genes	List Total	Pop Hits	Pop Total	Fold Enrichment	Bonferroni	Benjamini	FDR
UP_SEQ_FEATURE	signal peptide	198	20.0405	5.15819e-07	EPHB6, CNTFR, THSD7B, IL23R, SPINT2, F11R, LCTL, LIPA, TSKU, EDNRB, ACVR1, CXADR, NUP210, GABRG3, FNDC5, ACE2, RBP4, FNDC4, PLBD1, NBL1, FREM1, EPHA2, CUTA, SDC3, LYPD6, ART3, C3, PENK, APOF, APOD, A2M, GPIHBP1, EDEM3, NGFR, H2-EB1, GRIN2C, PM20D1, VNN3, LRRN1, FAT4, CD200, ORM1, PIGT, PTPRQ, TMEM52, TMEM182, JCHAIN, ROBO1, ESM1, SHH, RNF150, CTSC, CTSB, LEFTY1, TNFRSF12A, EDN3, GAA, SORCS1, OSMR…	823	3124	18012	1.38713	0.00117898	0.000590097	0.000588292
UP_KEYWORDS	Secreted	98	9.91903	8.07802e-05	EPHB6, HP, TNC, F13A1, METRNL, IFI30, CLU, TSKU, FGF9, PLAU, FAM3C, CXADR, IGFBP3, ADIPOQ, EPDR1, FNDC5, ACE2, RBP4, 4930486L24RIK, BOLA3, FETUB, MASP1, NBL1, FREM1, FBN2, PKDCC, HTRA3, IL4RA, LPL, DPT, LYPD6, LTBP1, C3, ADGRG1, FLRT1, PENK, APOF, APOD, A2M, ST3GAL1, WNT4, COL28A1, CRTAP, CTLA2A, SERPINA3K, INHBB, SERPINA3N, BMP7, EFNA1, PM20D1, CXCL12, COL5A3, TGFBI, LGALS3BP, TENM1, ORM1, HAPLN…	889	1685	22680	1.48377	0.0308579	0.00223877	0.00199643
GOTERM_CC_DIRECT	GO:0005576~extracellular region	109	11.0324	8.56468e-05	EPHB6, HP, TNC, F13A1, METRNL, IFI30, CLU, TSKU, FGF9, PLAU, CFL1, FAM3C, ENPP6, CXADR, IGFBP3, ADIPOQ, COL23A1, EPDR1, FNDC5, ACE2, RBP4, 4930486L24RIK, BOLA3, FETUB, MASP1, NBL1, FREM1, FBN2, PKDCC, HTRA3, IL4RA, LPL, DPT, ADH7, LYPD6, LTBP1, C3, ADGRG1, FLRT1, PENK, APOF, APOD, A2M, ST3GAL1, WNT4, COL28A1, CRTAP, CTLA2A, GSTM1, SERPINA3K, INHBB, SERPINA3N, BMP7, EFNA1, PM20D1, CXCL12, TGFBI, F…	847	1753	19662	1.44341	0.0447072	0.00653363	0.00627669
GOTERM_CC_DIRECT	GO:0005615~extracellular space	83	8.40081	0.0154703	LGALS3BP, ORM1, LRRK2, TNC, HP, METRNL, CLU, TSKU, JCHAIN, GHR, SHH, FGF9, AIFM2, PLAU, MCF2L, CFL1, TNFSF10, CLIC1, CTSC, CTSB, EGFL7, LEFTY1, TLE2, EDN3, GPX3, IGFBP3, ADIPOQ, COL23A1, ACE2, RBP4, GAL, 4930486L24RIK, PLBD1, FETUB, S100A4, MASP1, GAS6, ACPP, PON3, PON1, IL4RA, SEMA3G, LPL, DPT, IL6RA, CABP1, CST8, LTBP1, THBS1, HSPD1, C3, SERPINB1A, FRZB, FLRT1, SPP1, SLIT1, APOD, GPC4, A2M, LRR…	847	1504	19662	1.28107	0.999758	0.266488	0.256008
Annotation Cluster 6	Enrichment Score: 3.7096467604240497
Category	Term	Count	%	PValue	Genes	List Total	Pop Hits	Pop Total	Fold Enrichment	Bonferroni	Benjamini	FDR
GOTERM_CC_DIRECT	GO:0005783~endoplasmic reticulum	91	9.21053	9.56292e-06	TENM1, RYR2, AHCYL2, MCTP1, PIGT, PDCD6, LRRK2, PDE3B, HP, TXNDC11, LCTL, CLU, FADS2, FAM134B, SHH, AIFM3, SCD2, ARL6IP5, TMEM109, CTSC, NUP210, UGT1A1, ADIPOQ, PRKCD, SIGMAR1, MR1, PDIA5, FNDC5, CYP39A1, MAN1A, POR, RCN1, FNDC4, CYP21A1, ITGA8, ACSBG1, CYP2E1, PPP1R15A, VAC14, VCP, AGPAT9, KLHL14, INSIG1, H2-Q6, KCNA1, SLC35D3, POMP, KCNA2, MGST1, ILDR2, ITPR2, HSD17B7, PTGS2, AGPAT1, THBS1, D93…	847	1323	19662	1.59671	0.00509361	0.00127665	0.00122644
UP_KEYWORDS	Endoplasmic reticulum	67	6.78138	2.25047e-05	AHCYL2, PIGT, PDCD6, LRRK2, TXNDC11, LCTL, CLU, FADS2, FAM134B, SCD2, ARL6IP5, TMEM109, NUP210, UGT1A1, SIGMAR1, MR1, PDIA5, CYP39A1, POR, RCN1, CYP21A1, ACSBG1, CYP2E1, PPP1R15A, VAC14, VCP, AGPAT9, KLHL14, INSIG1, KCNA1, POMP, KCNA2, ATP10D, MGST1, ILDR2, ITPR2, PTGS2, AGPAT1, THBS1, D930015E06RIK, RTN4, FGD5, ASNA1, FLRT1, HMOX1, CYP2F2, HSD3B6, EDEM3, BCAP31, SRD5A2, DMPK, SRD5A1, WFS1, OSBPL…	889	997	22680	1.71443	0.0086939	0.000727651	0.000648885
GOTERM_CC_DIRECT	GO:0005789~endoplasmic reticulum membrane	42	4.25101	0.03453	PPP1R15A, OCA2, VCP, AGPAT9, KLHL14, PDCD6, KCNA2, ATP10D, MGST1, ILDR2, TXNDC11, ITPR2, PTGS2, LCTL, AGPAT1, RTN4, FADS2, FLRT1, ARL6IP5, SCD2, HMOX1, CYP2F2, HSD3B6, BCAP31, UGT1A1, SRD5A2, DMPK, NUP210, SRD5A1, OSBPL3, SIGMAR1, ERLIN1, FMO1, DHCR24, CYP4F14, CYP39A1, SQLE, POR, CYP21A1, LPCAT2, CSPG5, FKBP4	847	710	19662	1.3732	1	0.428814	0.411951
Annotation Cluster 7	Enrichment Score: 3.588911959084795
Category	Term	Count	%	PValue	Genes	List Total	Pop Hits	Pop Total	Fold Enrichment	Bonferroni	Benjamini	FDR
UP_KEYWORDS	Lipid metabolism	35	3.54251	4.89001e-05	AGPAT9, HPGD, INSIG1, AKR1D1, LPL, HSD17B7, PTGS2, AGPAT1, LIPA, AGPAT4, C3, FADS2, FAM213B, GM2A, SCD2, APOF, ENPP6, CHKA, EPHX2, ERLIN1, ACOT12, DHCR24, ACADSB, PRDX6, CYP39A1, NCEH1, GPAM, ETNK2, LPCAT2, PLBD1, MVD, ACSBG1, LPIN3, SERINC5, PLIN5	889	417	22680	2.14128	0.0187948	0.00145948	0.0013015
GOTERM_BP_DIRECT	GO:0006629~lipid metabolic process	39	3.94737	8.32638e-05	AGPAT9, HPGD, INSIG1, AKR1D1, LPL, HSD17B7, PTGS2, AGPAT1, LIPA, AGPAT4, C3, FADS2, FAM213B, GM2A, SCD2, APOF, APOD, ENPP6, SRD5A2, CHKA, SRD5A1, EPHX2, ERLIN1, ACOT12, DHCR24, ACADSB, PRDX6, CYP39A1, NCEH1, GPAM, ETNK2, LEP, LPCAT2, PLBD1, MVD, ACSBG1, LPIN3, SERINC5, PLIN5	775	459	18082	1.98242	0.247126	0.0473077	0.0472106
UP_KEYWORDS	Lipid biosynthesis	15	1.51822	0.00420241	CHKA, AGPAT9, DHCR24, HSD17B7, AGPAT1, PTGS2, AGPAT4, FADS2, FAM213B, GPAM, ETNK2, LPCAT2, SCD2, MVD, SERINC5	889	160	22680	2.39173	0.804847	0.0465867	0.0415438
Annotation Cluster 8	Enrichment Score: 2.7998243605838673
Category	Term	Count	%	PValue	Genes	List Total	Pop Hits	Pop Total	Fold Enrichment	Bonferroni	Benjamini	FDR
UP_KEYWORDS	Lysosome	24	2.42915	0.000130619	MMD, LRRK2, GAA, H2-DMA, TMEM192, CXCR4, GIMAP5, IFI30, PRDX6, LIPA, CD1D1, DRAM1, GM2A, KXD1, PLBD1, ACP5, LAMTOR2, CD68, ACPP, CTSC, PCYOX1, CTSB, VPS16, SIDT2	889	249	22680	2.45897	0.0494205	0.00337868	0.00301294
GOTERM_CC_DIRECT	GO:0005764~lysosome	27	2.73279	0.00239834	H2-DMA, LRRK2, CXCR4, GIMAP5, IFI30, LIPA, CD1D1, DRAM1, GM2A, ACP5, CTSC, CTSB, VPS16, MMD, GAA, EPDR1, TMEM192, PRDX6, 4930486L24RIK, KXD1, PLBD1, LAMTOR2, CD68, ACPP, ATP6V0C, PCYOX1, SIDT2	847	331	19662	1.89356	0.722588	0.0853808	0.0820231
GOTERM_CC_DIRECT	GO:0005765~lysosomal membrane	19	1.92308	0.0127236	OCA2, H2-EB1, MMD, SLC30A2, GAA, H2-DMA, TMEM192, MYO7A, CD1D1, DRAM1, GNB4, KXD1, LAMTOR2, CD68, ACPP, ATP6V0D2, ATP6V0C, VPS16, SIDT2	847	234	19662	1.88487	0.998928	0.24557	0.235913
Annotation Cluster 9	Enrichment Score: 2.337687282898335
Category	Term	Count	%	PValue	Genes	List Total	Pop Hits	Pop Total	Fold Enrichment	Bonferroni	Benjamini	FDR
UP_KEYWORDS	EGF-like domain	22	2.22672	0.000205404	FBN2, TENM1, EGFL7, EGFL6, TENM3, MEGF10, TNC, THBS1, LTBP1, NELL2, DLL4, ACAN, PLAU, ADAM12, SLIT1, CSPG5, TLL1, ADAM8, MASP1, FAT4, GAS6, MATN2	889	224	22680	2.50562	0.0766114	0.00468806	0.00418059
UP_SEQ_FEATURE	domain:EGF-like 6	9	0.910931	0.000262578	DLL4, FBN2, TENM1, TENM3, MEGF10, SLIT1, TNC, FAT4, MATN2	823	38	18012	5.18348	0.451515	0.0667532	0.066549
INTERPRO	IPR013032:EGF-like, conserved site	20	2.02429	0.000397169	FBN2, TENM1, EGFL7, EGFL6, TENM3, MEGF10, TNC, THBS1, LTBP1, NELL2, DLL4, ACAN, PLAU, SLIT1, TLL1, ADAM8, MASP1, FAT4, GAS6, MATN2	830	197	20594	2.51899	0.462325	0.103396	0.103065
INTERPRO	IPR000742:Epidermal growth factor-like domain	22	2.22672	0.000632215	FBN2, TENM1, EGFL7, EGFL6, TENM3, MEGF10, LAMA4, TNC, PTGS2, THBS1, LTBP1, NELL2, DLL4, ACAN, PLAU, ADAM12, SLIT1, TLL1, ADAM8, FAT4, GAS6, MATN2	830	237	20594	2.30323	0.627617	0.141074	0.140623
UP_SEQ_FEATURE	domain:EGF-like 7	7	0.708502	0.000744858	DLL4, TENM1, TENM3, MEGF10, SLIT1, TNC, MATN2	823	25	18012	6.12802	0.818069	0.160069	0.15958
UP_SEQ_FEATURE	domain:EGF-like 3	11	1.11336	0.000769564	NELL2, DLL4, FBN2, TENM1, EGFL6, TENM3, MEGF10, SLIT1, TNC, THBS1, MATN2	823	66	18012	3.64763	0.828071	0.160069	0.15958
UP_SEQ_FEATURE	domain:EGF-like 8	7	0.708502	0.000931313	DLL4, TENM1, TENM3, MEGF10, SLIT1, TNC, MATN2	823	26	18012	5.89233	0.88127	0.163911	0.16341
SMART	SM00181:EGF	18	1.82186	0.0013021	FBN2, TENM1, EGFL7, EGFL6, TENM3, MEGF10, LAMA4, TNC, THBS1, LTBP1, NELL2, DLL4, ACAN, SLIT1, TLL1, FAT4, GAS6, MATN2	431	181	10425	2.40543	0.312882	0.29558	0.294554
INTERPRO	IPR001881:EGF-like calcium-binding	14	1.417	0.00171644	FBN2, EGFL7, EGFL6, THBS1, LTBP1, NELL2, DLL4, ACAN, SLIT1, TLL1, MASP1, FAT4, GAS6, MATN2	830	126	20594	2.75689	0.931669	0.268109	0.26725
SMART	SM00179:EGF_CA	14	1.417	0.00205264	FBN2, EGFL7, EGFL6, THBS1, LTBP1, NELL2, DLL4, ACAN, SLIT1, TLL1, MASP1, FAT4, GAS6, MATN2	431	126	10425	2.68755	0.446652	0.29558	0.294554
UP_SEQ_FEATURE	domain:EGF-like 5	8	0.809717	0.00307874	DLL4, TENM1, TENM3, MEGF10, SLIT1, TNC, FAT4, MATN2	823	43	18012	4.07177	0.999134	0.398849	0.397628
UP_SEQ_FEATURE	domain:EGF-like 4	9	0.910931	0.00330376	NELL2, DLL4, TENM1, TENM3, MEGF10, SLIT1, TNC, FAT4, MATN2	823	55	18012	3.58131	0.999483	0.398849	0.397628
UP_SEQ_FEATURE	domain:EGF-like 1	13	1.31579	0.00471995	FBN2, TENM1, EGFL7, EGFL6, TENM3, MEGF10, THBS1, LTBP1, NELL2, DLL4, SLIT1, FAT4, MATN2	823	111	18012	2.5632	0.99998	0.469533	0.468096
INTERPRO	IPR018097:EGF-like calcium-binding, conserved site	11	1.11336	0.00565833	NELL2, FBN2, ACAN, EGFL7, EGFL6, SLIT1, TLL1, MASP1, FAT4, GAS6, LTBP1	830	97	20594	2.81374	0.999859	0.589221	0.587335
INTERPRO	IPR000152:EGF-type aspartate/asparagine hydroxylation site	11	1.11336	0.00608046	NELL2, DLL4, FBN2, ACAN, EGFL6, SLIT1, TLL1, FAT4, GAS6, LTBP1, MATN2	830	98	20594	2.78503	0.999927	0.593605	0.591705
INTERPRO	IPR009030:Insulin-like growth factor binding protein, N-terminal	12	1.21457	0.0159695	NELL2, DLL4, FBN2, ESM1, EGFL6, IGFBP3, HTRA3, FAT4, GAS6, LTBP1, EPHA2, MATN2	830	130	20594	2.29034	1	1	0.997438
UP_SEQ_FEATURE	domain:EGF-like 2; calcium-binding	7	0.708502	0.0303254	NELL2, EGFL7, EGFL6, TLL1, FAT4, GAS6, THBS1	823	52	18012	2.94616	1	1	0.997376
UP_SEQ_FEATURE	domain:EGF-like 2	9	0.910931	0.0376446	DLL4, FBN2, TENM1, TENM3, MEGF10, SLIT1, TNC, LTBP1, MATN2	823	84	18012	2.34491	1	1	0.997376
UP_SEQ_FEATURE	domain:EGF-like 9	4	0.404858	0.0851645	MEGF10, SLIT1, TNC, MATN2	823	23	18012	3.80622	1	1	0.997376
UP_SEQ_FEATURE	domain:EGF-like 10	3	0.303644	0.147732	MEGF10, TNC, MATN2	823	15	18012	4.37716	1	1	0.997376
UP_SEQ_FEATURE	domain:EGF-like 5; calcium-binding	4	0.404858	0.166517	NELL2, FBN2, EGFL6, LTBP1	823	31	18012	2.82397	1	1	0.997376
UP_SEQ_FEATURE	domain:EGF-like 4; calcium-binding	4	0.404858	0.177924	FBN2, EGFL6, GAS6, LTBP1	823	32	18012	2.73572	1	1	0.997376
Annotation Cluster 10	Enrichment Score: 2.1471533079843885
Category	Term	Count	%	PValue	Genes	List Total	Pop Hits	Pop Total	Fold Enrichment	Bonferroni	Benjamini	FDR
UP_SEQ_FEATURE	region of interest:Ligand-binding	8	0.809717	0.000259664	NR4A2, NR5A1, NR4A1, AR, THRB, NR1H3, RORA, NR0B1	823	29	18012	6.03746	0.447846	0.0667532	0.066549
GOTERM_BP_DIRECT	GO:0043401~steroid hormone mediated signaling pathway	9	0.910931	0.00174668	NR4A2, NR5A1, NR4A1, AR, THRB, NR1H3, RORA, NR0B1, BMP7	775	53	18082	3.96197	0.997419	0.378028	0.377251
INTERPRO	IPR013088:Zinc finger, NHR/GATA-type	9	0.910931	0.00191912	NR4A2, NR5A1, NR4A1, AR, THRB, GATAD1, NR1H3, RORA, GATA4	830	57	20594	3.91769	0.95024	0.272515	0.271642
INTERPRO	IPR000536:Nuclear hormone receptor, ligand-binding, core	8	0.809717	0.00328355	NR4A2, NR5A1, NR4A1, AR, THRB, NR1H3, RORA, NR0B1	830	49	20594	4.05095	0.994127	0.427409	0.426041
SMART	SM00430:HOLI	8	0.809717	0.00370791	NR4A2, NR5A1, NR4A1, AR, THRB, NR1H3, RORA, NR0B1	431	49	10425	3.94905	0.656944	0.318784	0.317677
GOTERM_MF_DIRECT	GO:0004879~RNA polymerase II transcription factor activity, ligand-activated sequence-specific DNA binding	7	0.708502	0.00397126	NR4A2, NR5A1, NR4A1, AR, NR1H3, RORA, NR0B1	750	36	17446	4.52304	0.986289	0.329309	0.327171
INTERPRO	IPR001628:Zinc finger, nuclear hormone receptor-type	7	0.708502	0.0109925	NR4A2, NR5A1, NR4A1, AR, THRB, NR1H3, RORA	830	47	20594	3.69541	1	0.903697	0.900804
INTERPRO	IPR001723:Steroid hormone receptor	7	0.708502	0.0121466	NR4A2, NR5A1, NR4A1, THRB, NR1H3, RORA, NR0B1	830	48	20594	3.61842	1	0.948648	0.945611
SMART	SM00399:ZnF_C4	7	0.708502	0.0121911	NR4A2, NR5A1, NR4A1, AR, THRB, NR1H3, RORA	431	47	10425	3.60246	0.970772	0.578091	0.576084
UP_SEQ_FEATURE	DNA-binding region:Nuclear receptor	7	0.708502	0.0193393	NR4A2, NR5A1, NR4A1, AR, THRB, NR1H3, RORA	823	47	18012	3.25958	1	1	0.997376
UP_SEQ_FEATURE	zinc finger region:NR C4-type	7	0.708502	0.0193393	NR4A2, NR5A1, NR4A1, AR, THRB, NR1H3, RORA	823	47	18012	3.25958	1	1	0.997376
GOTERM_MF_DIRECT	GO:0003707~steroid hormone receptor activity	7	0.708502	0.0322799	NR4A2, NR5A1, NR4A1, THRB, NR1H3, RORA, NR0B1	750	56	17446	2.90767	1	0.971776	0.965466
UP_SEQ_FEATURE	region of interest:Modulating	3	0.303644	0.147732	AR, THRB, RORA	823	15	18012	4.37716	1	1	0.997376
Annotation Cluster 11	Enrichment Score: 2.125301595917167
Category	Term	Count	%	PValue	Genes	List Total	Pop Hits	Pop Total	Fold Enrichment	Bonferroni	Benjamini	FDR
GOTERM_BP_DIRECT	GO:0006068~ethanol catabolic process	6	0.607287	2.77316e-06	ADH1, ALDH2, ALDH1B1, ALDH3B1, ADH7, ALDH1A7	775	7	18082	19.9985	0.00940918	0.00466928	0.00465969
INTERPRO	IPR015590:Aldehyde dehydrogenase domain	7	0.708502	0.000134857	ALDH2, ALDH1B1, ALDH3B1, ALDH1A1, ALDH18A1, ALDH7A1, ALDH1A7	830	21	20594	8.27068	0.189952	0.0526618	0.0524932
INTERPRO	IPR016161:Aldehyde/histidinol dehydrogenase	7	0.708502	0.000134857	ALDH2, ALDH1B1, ALDH3B1, ALDH1A1, ALDH18A1, ALDH7A1, ALDH1A7	830	21	20594	8.27068	0.189952	0.0526618	0.0524932
INTERPRO	IPR016162:Aldehyde dehydrogenase, N-terminal	7	0.708502	0.000134857	ALDH2, ALDH1B1, ALDH3B1, ALDH1A1, ALDH18A1, ALDH7A1, ALDH1A7	830	21	20594	8.27068	0.189952	0.0526618	0.0524932
INTERPRO	IPR016163:Aldehyde dehydrogenase, C-terminal	7	0.708502	0.000134857	ALDH2, ALDH1B1, ALDH3B1, ALDH1A1, ALDH18A1, ALDH7A1, ALDH1A7	830	21	20594	8.27068	0.189952	0.0526618	0.0524932
UP_KEYWORDS	NAD	18	1.82186	0.00088796	HSD3B6, AHCYL2, STEAP4, HPGD, HSD17B7, ADH7, ART3, ADH1, AIFM1, ALDH2, ALDH1B1, NNT, ALDH3B1, ALDH1A1, CRYL1, XDH, ALDH7A1, ALDH1A7	889	183	22680	2.50936	0.291554	0.0156604	0.0139652
GOTERM_MF_DIRECT	GO:0004029~aldehyde dehydrogenase (NAD) activity	6	0.607287	0.0010123	ALDH2, ALDH1B1, ALDH3B1, ALDH1A1, ALDH7A1, ALDH1A7	750	19	17446	7.34568	0.664393	0.121251	0.120464
GOTERM_MF_DIRECT	GO:0016620~oxidoreductase activity, acting on the aldehyde or oxo group of donors, NAD or NADP as acceptor	7	0.708502	0.00213671	ALDH2, ALDH1B1, ALDH3B1, ALDH1A1, ALDH18A1, ALDH7A1, ALDH1A7	750	32	17446	5.08842	0.900325	0.191948	0.190701
UP_SEQ_FEATURE	site:Transition state stabilizer	6	0.607287	0.00402883	NT5E, ALDH2, ALDH1B1, ALDH1A1, ALDH7A1, ALDH1A7	823	24	18012	5.47145	0.999902	0.438951	0.437608
INTERPRO	IPR016160:Aldehyde dehydrogenase, conserved site	5	0.506073	0.00507779	ALDH2, ALDH1B1, ALDH3B1, ALDH1A1, ALDH1A7	830	18	20594	6.89224	0.999648	0.566536	0.564723
KEGG_PATHWAY	mmu00340:Histidine metabolism	6	0.607287	0.00555502	ALDH2, ALDH1B1, MAOA, HDC, ALDH3B1, ALDH7A1	398	23	7691	5.04107	0.758402	0.216357	0.211266
KEGG_PATHWAY	mmu00330:Arginine and proline metabolism	8	0.809717	0.0121768	ALDH2, ALDH1B1, MAOA, ODC1, ALDH18A1, PRODH, ALDH7A1, SRM	398	49	7691	3.15496	0.956026	0.282281	0.275639
KEGG_PATHWAY	mmu00280:Valine, leucine and isoleucine degradation	8	0.809717	0.0221153	ALDH2, ALDH1B1, IVD, PCCB, ABAT, BCAT1, ACADSB, ALDH7A1	398	55	7691	2.81078	0.996663	0.40972	0.40008
KEGG_PATHWAY	mmu00410:beta-Alanine metabolism	6	0.607287	0.0257079	ALDH2, ALDH1B1, ALDH3B1, ABAT, ALDH7A1, SRM	398	33	7691	3.51348	0.998695	0.40972	0.40008
KEGG_PATHWAY	mmu00071:Fatty acid degradation	7	0.708502	0.0390259	ADH1, ALDH2, ALDH1B1, ACSBG1, ADH7, ACADSB, ALDH7A1	398	49	7691	2.76059	0.999961	0.45794	0.447165
KEGG_PATHWAY	mmu00350:Tyrosine metabolism	6	0.607287	0.0485863	PNMT, ADH1, MAOA, ALDH3B1, FAH, ADH7	398	39	7691	2.97294	0.999997	0.45794	0.447165
KEGG_PATHWAY	mmu00620:Pyruvate metabolism	5	0.506073	0.139918	ALDH2, ALDH1B1, ME1, ACOT12, ALDH7A1	398	39	7691	2.47745	1	0.829746	0.810223
UP_SEQ_FEATURE	nucleotide phosphate-binding region:NAD	12	1.21457	0.159236	ADH1, ALDH2, ALDH1B1, HPGD, NNT, ALDH3B1, ALDH1A1, CRYL1, HSD17B7, ADH7, ALDH7A1, ALDH1A7	823	171	18012	1.53584	1	1	0.997376
KEGG_PATHWAY	mmu00053:Ascorbate and aldarate metabolism	4	0.404858	0.160703	UGT1A1, ALDH2, ALDH1B1, ALDH7A1	398	27	7691	2.86283	1	0.900588	0.879398
KEGG_PATHWAY	mmu00380:Tryptophan metabolism	5	0.506073	0.223035	ALDH2, ALDH1B1, MAOA, ALDH7A1, INMT	398	47	7691	2.05576	1	0.972918	0.950026
KEGG_PATHWAY	mmu00010:Glycolysis / Gluconeogenesis	6	0.607287	0.253548	ADH1, ALDH2, ALDH1B1, ALDH3B1, ADH7, ALDH7A1	398	66	7691	1.75674	1	0.993018	0.969653
UP_SEQ_FEATURE	active site:Nucleophile	13	1.31579	0.486003	GAA, EPHX2, LPL, ASRGL1, PSMB7, ALDH2, ALDH1B1, SELM, RFK, ALDH1A1, ACPP, ALDH7A1, ALDH1A7	823	253	18012	1.12457	1	1	0.997376
KEGG_PATHWAY	mmu00310:Lysine degradation	4	0.404858	0.507495	ALDH2, ALDH1B1, PIPOX, ALDH7A1	398	52	7691	1.48647	1	1	0.980315
Annotation Cluster 12	Enrichment Score: 2.0966583222475594
Category	Term	Count	%	PValue	Genes	List Total	Pop Hits	Pop Total	Fold Enrichment	Bonferroni	Benjamini	FDR
GOTERM_CC_DIRECT	GO:0016023~cytoplasmic, membrane-bounded vesicle	15	1.51822	0.0056793	CADPS2, PIGT, SLC30A2, KCNA1, SIGMAR1, CXCR4, FNBP1L, COMMD7, PRDX6, GPNMB, FES, ACSBG1, FAM3C, KCNK1, OPTN	847	151	19662	2.306	0.952232	0.159618	0.153341
GOTERM_CC_DIRECT	GO:0031410~cytoplasmic vesicle	42	4.25101	0.00855112	PIGT, AU040320, PDCD6, LRRK2, KCNA1, CXCR4, F11R, FNBP1L, CLU, SYNGR2, MAP1LC3A, RAB11FIP1, GPNMB, FLRT1, FAM3C, NPTX1, SLC18A2, TRP53INP2, ATP6V0A1, VPS16, TRP53INP1, KCNJ4, CADPS2, SMAGP, SLC30A2, SIGMAR1, CEP131, COPZ2, SYN3, COMMD7, PRDX6, COPZ1, MYO1D, DAB2, OCLN, FES, AMOTL2, ACSBG1, KCNK1, RHCG, DSC2, OPTN	847	646	19662	1.50925	0.989806	0.190262	0.18278
UP_KEYWORDS	Cytoplasmic vesicle	31	3.13765	0.0105611	LRRK2, KCNA1, FNBP1L, CLU, SYNGR2, MAP1LC3A, RAB11FIP1, GPNMB, FLRT1, FAM3C, NPTX1, SLC18A2, TRP53INP2, ATP6V0A1, VPS16, TRP53INP1, KCNJ4, CADPS2, SMAGP, SIGMAR1, CEP131, COPZ2, SYN3, COMMD7, PRDX6, COPZ1, DAB2, FES, ACSBG1, KCNK1, OPTN	889	489	22680	1.61731	0.983747	0.0890803	0.0794376
Annotation Cluster 13	Enrichment Score: 2.0798347525597083
Category	Term	Count	%	PValue	Genes	List Total	Pop Hits	Pop Total	Fold Enrichment	Bonferroni	Benjamini	FDR
GOTERM_MF_DIRECT	GO:0004896~cytokine receptor activity	9	0.910931	0.000584751	GHR, CX3CR1, CNTFR, IL4RA, IL6RA, IL7R, OSMR, PRLR, CD44	750	45	17446	4.65227	0.467699	0.116433	0.115677
UP_SEQ_FEATURE	short sequence motif:WSXWS motif	7	0.708502	0.00398886	GHR, CNTFR, IL4RA, IL6RA, IL7R, OSMR, PRLR	823	34	18012	4.5059	0.999893	0.438951	0.437608
UP_SEQ_FEATURE	short sequence motif:Box 1 motif	5	0.506073	0.0289255	GHR, IL4RA, IL7R, OSMR, PRLR	823	26	18012	4.2088	1	1	0.997376
KEGG_PATHWAY	mmu04630:Jak-STAT signaling pathway	13	1.31579	0.0710494	CNTFR, CISH, IL23R, IL4RA, IL6RA, OSMR, PRLR, GHR, SOCS2, CCND3, LEP, PIM1, IL7R	398	145	7691	1.73251	1	0.521579	0.509306
Annotation Cluster 14	Enrichment Score: 2.0390125403622306
Category	Term	Count	%	PValue	Genes	List Total	Pop Hits	Pop Total	Fold Enrichment	Bonferroni	Benjamini	FDR
UP_KEYWORDS	Transport	101	10.2227	0.00144335	STEAP4, GOLIM4, AQP7, FADS2, RIMS4, HEPHL1, SCN9A, SLC16A2, SLC39A3, CADPS2, SLC15A2, NUP210, ABCA8B, SLC30A2, CEP131, HBB-BT, KCTD2, MYO7A, HBB-BS, SDHA, GABRG3, SLC5A6, CACNB2, RBP4, SLC9A7, RHCG, ATP6V0D2, SLC26A2, VCP, PKDCC, SLC45A3, TTYH2, SLC35D3, SLC1A3, ITPR2, SLC1A4, CACNA1H, RAB11FIP1, APOF, KCNMB4, APOD, GPIHBP1, VPS16, ATP6V0A1, ABCA1, ABCA6, OSBPL3, GRIN2C, BSPRY, DAB2, UQCRQ, KCNK5…	889	1901	22680	1.35544	0.429032	0.0233341	0.0208082
UP_KEYWORDS	Ion transport	40	4.04858	0.0025091	KCNK5, RYR2, STEAP4, TTYH2, KCNK9, KCNA1, KCNA2, ITPR2, AQP7, ATP5G3, KCNA6, CLCN2, CACNA1H, SLC22A15, HEPHL1, SCN9A, SCN7A, KCNMB4, TMEM109, CLIC1, SLC39A3, ATP6V0A1, KCNJ4, KCNJ10, TRPC6, KCNIP1, SLC30A2, KCTD2, GRIN2C, GABRG3, ASPN, ATOX1, BSPRY, SLC5A6, CACNB2, SLC4A8, SLC9A7, KCNK1, ATP6V0C, ATP6V0D2	889	619	22680	1.64858	0.622715	0.032451	0.0289383
GOTERM_BP_DIRECT	GO:0006811~ion transport	36	3.64372	0.0288916	RYR2, SLC26A2, STEAP4, TTYH2, KCNK9, KCNA1, KCNA2, ITPR2, ATP5G3, KCNA6, CLCN2, CACNA1H, SLC22A15, HEPHL1, SCN9A, KCNMB4, TMEM109, CLIC1, SLC39A3, ATP6V0A1, KCNJ4, KCNJ10, TRPC6, KCNIP1, SLC30A2, GRIN2C, GABRG3, ATOX1, BSPRY, SLC5A6, CACNB2, SLC4A8, SLC9A7, KCNK1, ATP6V0C, ATP6V0D2	775	584	18082	1.43825	1	0.975163	0.973161
GOTERM_BP_DIRECT	GO:0006810~transport	92	9.31174	0.0667251	RYR2, ORM1, ABCD2, STEAP4, KCNK9, GOLIM4, AQP7, ATP5G3, FADS2, RIMS4, AIFM3, SLC22A15, HEPHL1, CHMP1B, SCN9A, TMEM109, SLC16A2, CLIC1, SLC18A2, SLC39A3, CADPS2, TRPC6, NUP210, ABCA8B, SLC30A2, SIGMAR1, CEP131, COPZ2, MYO7A, VPS37B, SDHA, GABRG3, COPZ1, SLC7A4, SLC5A6, CACNB2, RBP4, RABEP2, SLC7A8, SLC9A7, PITPNM3, RHCG, ATP6V0D2, ATP6V0C, OCA2, SLC26A2, VCP, PKDCC, SLC45A3, TTYH2, FRRS1, KCNA1, S…	775	1822	18082	1.17811	1	1	0.998239
Annotation Cluster 15	Enrichment Score: 1.939942006033173
Category	Term	Count	%	PValue	Genes	List Total	Pop Hits	Pop Total	Fold Enrichment	Bonferroni	Benjamini	FDR
UP_KEYWORDS	GPI-anchor	15	1.51822	0.00121384	CNTFR, SEMA7A, LSAMP, LPL, ART3, EFNA1, BST2, CD24A, NT5E, CD59A, VNN3, ALPL, GPC4, ENPP6, GPIHBP1	889	140	22680	2.73341	0.375781	0.0204769	0.0182603
GOTERM_CC_DIRECT	GO:0031225~anchored component of membrane	15	1.51822	0.00307654	CNTFR, SEMA7A, LSAMP, LPL, ART3, EFNA1, BST2, CD24A, NT5E, CD59A, VNN3, ALPL, GPC4, ENPP6, GPIHBP1	847	141	19662	2.46954	0.807066	0.0966395	0.0928391
UP_SEQ_FEATURE	lipid moiety-binding region:GPI-anchor amidated serine	7	0.708502	0.0589329	EFNA1, BST2, CNTFR, NT5E, CD59A, GPC4, ART3	823	61	18012	2.51148	1	1	0.997376
UP_SEQ_FEATURE	propeptide:Removed in mature form	17	1.72065	0.0790044	CNTFR, SEMA7A, RHOG, LSAMP, RND3, ART3, EFNA1, BST2, CD24A, PSMB7, NT5E, MAP1LC3A, CD59A, VNN3, RAC3, ALPL, GPC4	823	238	18012	1.56327	1	1	0.997376
Annotation Cluster 16	Enrichment Score: 1.9370868873006446
Category	Term	Count	%	PValue	Genes	List Total	Pop Hits	Pop Total	Fold Enrichment	Bonferroni	Benjamini	FDR
KEGG_PATHWAY	mmu00561:Glycerolipid metabolism	11	1.11336	0.000674316	AGPAT9, ALDH2, ALDH1B1, GPAM, LPL, AGPAT1, DGKK, ALDH7A1, LPIN3, AGPAT4, DGKH	398	58	7691	3.66492	0.158028	0.0859753	0.0839523
UP_KEYWORDS	Phospholipid biosynthesis	8	0.809717	0.00194339	CHKA, AGPAT9, GPAM, ETNK2, LPCAT2, AGPAT1, SERINC5, AGPAT4	889	46	22680	4.43684	0.529882	0.0269299	0.0240148
UP_KEYWORDS	Phospholipid metabolism	8	0.809717	0.00316872	CHKA, AGPAT9, GPAM, ETNK2, LPCAT2, AGPAT1, SERINC5, AGPAT4	889	50	22680	4.08189	0.708121	0.0384207	0.0342618
UP_KEYWORDS	Lipid biosynthesis	15	1.51822	0.00420241	CHKA, AGPAT9, DHCR24, HSD17B7, AGPAT1, PTGS2, AGPAT4, FADS2, FAM213B, GPAM, ETNK2, LPCAT2, SCD2, MVD, SERINC5	889	160	22680	2.39173	0.804847	0.0465867	0.0415438
SMART	SM00563:PlsC	5	0.506073	0.00442756	AGPAT9, GPAM, LPCAT2, AGPAT1, AGPAT4	431	17	10425	7.1141	0.721397	0.318784	0.317677
INTERPRO	IPR002123:Phospholipid/glycerol acyltransferase	5	0.506073	0.00507779	AGPAT9, GPAM, LPCAT2, AGPAT1, AGPAT4	830	18	20594	6.89224	0.999648	0.566536	0.564723
GOTERM_MF_DIRECT	GO:0003841~1-acylglycerol-3-phosphate O-acyltransferase activity	4	0.404858	0.00545117	AGPAT9, LPCAT2, AGPAT1, AGPAT4	750	9	17446	10.3384	0.99724	0.391758	0.389214
UP_SEQ_FEATURE	short sequence motif:HXXXXD motif	5	0.506073	0.00636516	AGPAT9, GPAM, LPCAT2, AGPAT1, AGPAT4	823	17	18012	6.437	1	0.477417	0.475956
GOTERM_BP_DIRECT	GO:0008654~phospholipid biosynthetic process	8	0.809717	0.0126415	CHKA, AGPAT9, GPAM, ETNK2, LPCAT2, AGPAT1, SERINC5, AGPAT4	775	59	18082	3.16361	1	0.844997	0.843262
GOTERM_BP_DIRECT	GO:0016024~CDP-diacylglycerol biosynthetic process	4	0.404858	0.0161987	AGPAT9, GPAM, AGPAT1, AGPAT4	775	13	18082	7.17896	1	0.896304	0.894464
KEGG_PATHWAY	mmu00564:Glycerophospholipid metabolism	10	1.01215	0.052825	CHKA, AGPAT9, GPAM, ETNK2, LPCAT2, AGPAT1, DGKK, LPIN3, AGPAT4, DGKH	398	94	7691	2.05576	0.999999	0.464496	0.453566
GOTERM_BP_DIRECT	GO:0006646~phosphatidylethanolamine biosynthetic process	3	0.303644	0.0779143	CHKA, ETNK2, AGPAT4	775	11	18082	6.36317	1	1	0.998239
UP_KEYWORDS	Acyltransferase	10	1.01215	0.228215	GGT5, ALAS2, CIITA, AGPAT9, GPAM, LPCAT2, F13A1, ELP3, AGPAT1, AGPAT4	889	171	22680	1.49192	1	0.712585	0.63545
GOTERM_MF_DIRECT	GO:0016746~transferase activity, transferring acyl groups	10	1.01215	0.290241	GGT5, ALAS2, CIITA, AGPAT9, GPAM, LPCAT2, F13A1, ELP3, AGPAT1, AGPAT4	750	167	17446	1.39289	1	1	0.994429
Annotation Cluster 17	Enrichment Score: 1.8744143664664357
Category	Term	Count	%	PValue	Genes	List Total	Pop Hits	Pop Total	Fold Enrichment	Bonferroni	Benjamini	FDR
GOTERM_BP_DIRECT	GO:0030154~cell differentiation	51	5.16194	0.00297702	SEMA5B, TENM3, CITED1, PTPRQ, LRRK2, SRA1, SHB, EDA2R, ROBO1, HHEX, FGF9, PEG10, SPEG, OSR2, EGFL7, EGFL6, TNFRSF12A, SEMA6D, CEP131, MYT1, CIT, NR5A1, ITGA8, SIK1, EPHA2, SEMA7A, CEBPB, PKDCC, ILDR2, RFNG, EFNB2, DLL4, ADGRG1, NEUROD4, ACVR1C, FRZB, CLPTM1, SLIT1, TXNDC2, WNT4, NGFR, SRD5A2, SRD5A1, TMEM176B, NR0B1, KLF4, BMP7, DAB2, FES, CSPG5, TLL1	775	780	18082	1.52553	0.999961	0.483933	0.482939
UP_KEYWORDS	Differentiation	41	4.1498	0.00301793	SEMA5B, CEBPB, SEMA7A, PKDCC, TENM3, CITED1, LRRK2, RFNG, SHB, EDA2R, ROBO1, EFNB2, DLL4, HHEX, ADGRG1, NEUROD4, FGF9, FRZB, PEG10, CLPTM1, SLIT1, SPEG, TXNDC2, NGFR, EGFL7, EGFL6, TNFRSF12A, SRD5A2, SRD5A1, TMEM176B, SEMA6D, CEP131, BMP7, MYT1, CIT, DAB2, ITGA8, CSPG5, TLL1, SIK1, EPHA2	889	646	22680	1.61917	0.690478	0.0377728	0.033684
UP_KEYWORDS	Developmental protein	52	5.26316	0.0224992	SEMA5B, RYR2, CITED1, PRDM1, SHB, EDA2R, ROBO1, HHEX, SHH, FGF9, ENC1, HOXA3, FAM3C, EGFL7, LEFTY1, EGFL6, TNFRSF12A, DCC, SEMA6D, CEP131, EBF1, MYT1, CIT, ITGA8, APLNR, SIK1, HOXB8, FREM1, SEMA7A, PKDCC, RFNG, EFNB2, DLL4, ADGRG1, NEUROD4, FRZB, FLRT1, NNAT, CLPTM1, SLIT1, MFN2, TXNDC2, PAK3, WNT4, NGFR, BMP7, DAB2, ID1, CSPG5, ACKR3, TLL1, MKX	889	976	22680	1.35924	0.999854	0.153152	0.136574
GOTERM_BP_DIRECT	GO:0007275~multicellular organism development	52	5.26316	0.157284	SEMA5B, RYR2, CITED1, PRDM1, SHB, EDA2R, ROBO1, HHEX, SHH, FGF9, ENC1, HOXA3, FAM3C, EGFL7, LEFTY1, EGFL6, TNFRSF12A, DCC, SEMA6D, CEP131, EBF1, MYT1, CIT, ITGA8, APLNR, SIK1, HOXB8, FREM1, SEMA7A, PKDCC, RFNG, EFNB2, DLL4, ADGRG1, NEUROD4, FRZB, FLRT1, NNAT, CLPTM1, SLIT1, MFN2, TXNDC2, PAK3, WNT4, NGFR, BMP7, DAB2, ID1, CSPG5, ACKR3, TLL1, MKX	775	1029	18082	1.17905	1	1	0.998239
Annotation Cluster 18	Enrichment Score: 1.777420496453605
Category	Term	Count	%	PValue	Genes	List Total	Pop Hits	Pop Total	Fold Enrichment	Bonferroni	Benjamini	FDR
GOTERM_MF_DIRECT	GO:0004745~retinol dehydrogenase activity	6	0.607287	0.00164968	ADH1, RDH9, AKR1C18, ADH7, RDH1, DHRS3	750	21	17446	6.6461	0.831332	0.161669	0.160619
GOTERM_BP_DIRECT	GO:0042573~retinoic acid metabolic process	5	0.506073	0.00311524	SCPEP1, ADH1, ALDH1A1, ADH7, ALDH1A7	775	15	18082	7.7772	0.999976	0.483933	0.482939
GOTERM_BP_DIRECT	GO:0042572~retinol metabolic process	5	0.506073	0.0178788	ADH1, RBP4, ALDH1A1, ADH7, DHRS3	775	24	18082	4.86075	1	0.896304	0.894464
GOTERM_BP_DIRECT	GO:0001523~retinoid metabolic process	4	0.404858	0.0454107	ADH1, ADH7, RDH1, DHRS3	775	19	18082	4.91192	1	1	0.998239
KEGG_PATHWAY	mmu00830:Retinol metabolism	7	0.708502	0.310821	ADH1, UGT1A1, RDH9, ALDH1A1, ADH7, ALDH1A7, DHRS3	398	89	7691	1.51987	1	1	0.980315
Annotation Cluster 19	Enrichment Score: 1.776922085168006
Category	Term	Count	%	PValue	Genes	List Total	Pop Hits	Pop Total	Fold Enrichment	Bonferroni	Benjamini	FDR
KEGG_PATHWAY	mmu00982:Drug metabolism - cytochrome P450	11	1.11336	0.00188732	GSTK1, ADH1, GSTM1, UGT1A1, MAOA, GSTA3, ALDH3B1, MGST1, FMO1, CYP2E1, ADH7	398	66	7691	3.22069	0.382281	0.120317	0.117486
KEGG_PATHWAY	mmu00980:Metabolism of xenobiotics by cytochrome P450	10	1.01215	0.00524502	GSTK1, ADH1, GSTM1, UGT1A1, GSTA3, ALDH3B1, MGST1, CYP2E1, CYP2F2, ADH7	398	64	7691	3.01939	0.738416	0.216357	0.211266
KEGG_PATHWAY	mmu05204:Chemical carcinogenesis	10	1.01215	0.0471433	GSTK1, ADH1, GSTM1, UGT1A1, GSTA3, ALDH3B1, MGST1, CYP2E1, PTGS2, ADH7	398	92	7691	2.10045	0.999996	0.45794	0.447165
GOTERM_MF_DIRECT	GO:0004364~glutathione transferase activity	4	0.404858	0.167224	GSTK1, GSTM1, GSTA3, MGST1	750	33	17446	2.81956	1	1	0.994429
Annotation Cluster 20	Enrichment Score: 1.66693540469279
Category	Term	Count	%	PValue	Genes	List Total	Pop Hits	Pop Total	Fold Enrichment	Bonferroni	Benjamini	FDR
INTERPRO	IPR020843:Polyketide synthase, enoylreductase	4	0.404858	0.0169681	ADH1, ZADH2, ADH7, BC026585	830	14	20594	7.08916	1	1	0.997438
INTERPRO	IPR013149:Alcohol dehydrogenase, C-terminal	4	0.404858	0.0169681	ADH1, ZADH2, ADH7, BC026585	830	14	20594	7.08916	1	1	0.997438
INTERPRO	IPR013154:Alcohol dehydrogenase GroES-like	4	0.404858	0.0169681	ADH1, ZADH2, ADH7, BC026585	830	14	20594	7.08916	1	1	0.997438
SMART	SM00829:SM00829	4	0.404858	0.0180653	ADH1, ZADH2, ADH7, BC026585	431	14	10425	6.91084	0.994755	0.578091	0.576084
INTERPRO	IPR002085:Alcohol dehydrogenase superfamily, zinc-type	4	0.404858	0.028991	ADH1, ZADH2, ADH7, BC026585	830	17	20594	5.83813	1	1	0.997438
INTERPRO	IPR011032:GroES-like	4	0.404858	0.0389382	ADH1, ZADH2, ADH7, BC026585	830	19	20594	5.22359	1	1	0.997438
Annotation Cluster 21	Enrichment Score: 1.6340973223559576
Category	Term	Count	%	PValue	Genes	List Total	Pop Hits	Pop Total	Fold Enrichment	Bonferroni	Benjamini	FDR
UP_SEQ_FEATURE	short sequence motif:Cell attachment site	12	1.21457	0.000886254	ACAN, SEMA7A, GPNMB, LAMA4, COL6A4, ITGA8, SPP1, COL6A6, TGFBI, COL6A5, THBS1, FREM1	823	79	18012	3.32442	0.86837	0.163911	0.16341
KEGG_PATHWAY	mmu04512:ECM-receptor interaction	10	1.01215	0.0370345	LAMA4, COL5A3, TNC, COL6A4, ITGA8, SPP1, COL6A6, COL6A5, THBS1, CD44	398	88	7691	2.19592	0.999934	0.45794	0.447165
KEGG_PATHWAY	mmu04510:Focal adhesion	13	1.31579	0.381543	JUN, LAMA4, TNC, THBS1, CCND3, COL5A3, COL6A4, ITGA8, SPP1, RAC3, COL6A6, COL6A5, PAK3	398	207	7691	1.21359	1	1	0.980315
Annotation Cluster 22	Enrichment Score: 1.595934378648218
Category	Term	Count	%	PValue	Genes	List Total	Pop Hits	Pop Total	Fold Enrichment	Bonferroni	Benjamini	FDR
UP_KEYWORDS	Mitochondrion	60	6.07287	0.00390671	ALAS2, ISCA1, LRRK2, MRPL38, MPV17L2, ABAT, GIMAP5, ATP5G3, MRPL37, COX6A1, CLU, CISD3, 9030617O03RIK, CHCHD5, AIFM3, ALDH2, AIFM1, AIFM2, NNT, TOP1MT, CHCHD6, GLUL, PDK2, GSTK1, GLRX5, SDHA, FAM210A, IVD, CHDH, PCCB, FKBP4, ALDH7A1, PLIN5, PPP1R15A, MAOA, COX18, COX17, MGST1, AK3, MRPL12, PPL, HSPD1, ALDH1B1, SH3BP5, MFN2, PRODH, SLC25A25, HSD3B6, CYB5B, DMPK, AGXT2, NDUFA3, ACADSB, NUDT9, GPAM,…	889	1058	22680	1.44679	0.781019	0.0459335	0.0409613
UP_KEYWORDS	Transit peptide	30	3.03644	0.0291805	ALAS2, ISCA1, COX18, MRPL38, ABAT, ATP5G3, MRPL37, MRPL12, COX6A1, CISD3, HSPD1, 9030617O03RIK, ALDH2, ALDH1B1, AIFM1, NNT, TOP1MT, PRODH, PDK2, AGXT2, GLRX5, SDHA, ACADSB, NUDT9, GPAM, IVD, CHDH, PCCB, ECHDC3, ALDH7A1	889	510	22680	1.50069	0.99999	0.188701	0.168274
UP_SEQ_FEATURE	transit peptide:Mitochondrion	29	2.93522	0.142986	ALAS2, ISCA1, COX18, MRPL38, ABAT, ATP5G3, MRPL37, MRPL12, COX6A1, CISD3, HSPD1, 9030617O03RIK, ALDH2, ALDH1B1, AIFM1, NNT, TOP1MT, PRODH, PDK2, AGXT2, SDHA, ACADSB, PRLR, NUDT9, GPAM, IVD, CHDH, PCCB, ECHDC3	823	496	18012	1.27961	1	1	0.997376
Annotation Cluster 23	Enrichment Score: 1.586682265902249
Category	Term	Count	%	PValue	Genes	List Total	Pop Hits	Pop Total	Fold Enrichment	Bonferroni	Benjamini	FDR
UP_KEYWORDS	Metal-binding	169	17.1053	0.000624066	ISCA1, STEAP4, PDCD6, F13A1, CBLB, ABAT, RORA, PRDM1, ADARB1, CISD3, NUDT4, NUDT11, CDH2, HEPHL1, PEG10, PHYHD1, PIM1, DPF2, NUDT18, PDE8B, STK32A, ACVR1, OSR2, CADPS2, ZFP697, LMO4, PRKCD, USP2, EBF1, NSMCE1, HBB-BT, YOD1, HBB-BS, SYTL5, MYT1, PRLR, CYP39A1, AR, ACE2, CSNK2B, ADAM12, ZFP174, SIK1, S100A4, ADAM8, MASP1, CYP2E1, DGKK, FREM1, DSC2, OPTN, DGKH, NECAB2, NECAB1, COX17, GATA4, CABP1, A…	889	3395	22680	1.26995	0.215111	0.0115304	0.0102822
GOTERM_MF_DIRECT	GO:0046872~metal ion binding	161	16.2955	0.0727417	ISCA1, STEAP4, PDCD6, F13A1, CBLB, ABAT, RORA, PRDM1, ADARB1, CISD3, NUDT4, GM4924, NUDT11, CDH2, HEPHL1, PEG10, PHYHD1, DPF2, NUDT18, PDE8B, STK32A, ACVR1, OSR2, CADPS2, ZFP697, LMO4, PRKCD, USP2, ZBTB37, EBF1, NSMCE1, YOD1, SYTL5, MYT1, PRLR, CYP39A1, AR, ACE2, CSNK2B, ADAM12, ZFP174, SIK1, S100A4, ADAM8, MASP1, CYP2E1, FREM1, DSC2, OPTN, NECAB2, NECAB1, GATA4, CABP1, ADH7, CACNA1H, ADH1, 24100…	750	3355	17446	1.11627	1	1	0.994429
UP_KEYWORDS	Zinc	86	8.70445	0.382771	ZFP248, THRB, KDM5D, PPP1R10, CBLB, RORA, ADAR, ADARB1, PRDM1, DNMT3L, SHH, PEG10, RFK, GATAD1, DPF2, POLK, UTY, RNF150, KDM6A, SLC39A3, KLF10, OSR2, ZFP697, MME, LMO4, SLC30A2, DDX58, USP2, PRKCD, CAD, EBF1, NSMCE1, AMPD2, YOD1, SYTL5, MYT1, PRLR, CIT, NR5A1, MMP12, AR, ACE2, CSNK2B, ADAM12, TAX1BP1, ZFP174, ADAM8, DGKK, PDZRN3, OPTN, DGKH, GATA4, ADH7, CACNA1H, FGD2, RASGRP3, ADH1, NT5E, FGD5, …	889	2099	22680	1.04527	1	0.905581	0.807554
Annotation Cluster 24	Enrichment Score: 1.5666166881910282
Category	Term	Count	%	PValue	Genes	List Total	Pop Hits	Pop Total	Fold Enrichment	Bonferroni	Benjamini	FDR
KEGG_PATHWAY	mmu00480:Glutathione metabolism	9	0.910931	0.00677542	GGT5, GSTK1, GSTM1, GPX3, GSTA3, ODC1, G6PDX, MGST1, SRM	398	55	7691	3.16213	0.823355	0.216357	0.211266
GOTERM_BP_DIRECT	GO:0006749~glutathione metabolic process	7	0.708502	0.0176163	GGT5, GSTK1, GSTM1, GPX3, GSTA3, G6PDX, MGST1	775	49	18082	3.33309	1	0.896304	0.894464
GOTERM_MF_DIRECT	GO:0004364~glutathione transferase activity	4	0.404858	0.167224	GSTK1, GSTM1, GSTA3, MGST1	750	33	17446	2.81956	1	1	0.994429
Annotation Cluster 25	Enrichment Score: 1.5300300934424675
Category	Term	Count	%	PValue	Genes	List Total	Pop Hits	Pop Total	Fold Enrichment	Bonferroni	Benjamini	FDR
UP_KEYWORDS	Pyridoxal phosphate	8	0.809717	0.00875785	ALAS2, AGXT2, HDC, SHMT1, GPT2, ODC1, ABAT, BCAT1	889	60	22680	3.40157	0.967058	0.0809058	0.072148
INTERPRO	IPR015422:Pyridoxal phosphate-dependent transferase, major region, subdomain 2	6	0.607287	0.0174428	ALAS2, AGXT2, HDC, SHMT1, GPT2, ABAT	830	38	20594	3.91769	1	1	0.997438
INTERPRO	IPR015421:Pyridoxal phosphate-dependent transferase, major region, subdomain 1	6	0.607287	0.0284154	ALAS2, AGXT2, HDC, SHMT1, GPT2, ABAT	830	43	20594	3.46215	1	1	0.997438
INTERPRO	IPR015424:Pyridoxal phosphate-dependent transferase	6	0.607287	0.0284154	ALAS2, AGXT2, HDC, SHMT1, GPT2, ABAT	830	43	20594	3.46215	1	1	0.997438
GOTERM_MF_DIRECT	GO:0030170~pyridoxal phosphate binding	7	0.708502	0.0298642	ALAS2, AGXT2, HDC, SHMT1, GPT2, ABAT, BCAT1	750	55	17446	2.96053	1	0.964261	0.958
KEGG_PATHWAY	mmu00250:Alanine, aspartate and glutamate metabolism	6	0.607287	0.0399652	AGXT2, GPT2, CAD, ABAT, ASL, GLUL	398	37	7691	3.13364	0.99997	0.45794	0.447165
UP_KEYWORDS	Aminotransferase	4	0.404858	0.0529524	AGXT2, GPT2, ABAT, BCAT1	889	22	22680	4.63851	1	0.289374	0.25805
GOTERM_MF_DIRECT	GO:0008483~transaminase activity	4	0.404858	0.0737768	AGXT2, GPT2, ABAT, BCAT1	750	23	17446	4.04545	1	1	0.994429
Annotation Cluster 26	Enrichment Score: 1.4861902821092303
Category	Term	Count	%	PValue	Genes	List Total	Pop Hits	Pop Total	Fold Enrichment	Bonferroni	Benjamini	FDR
UP_KEYWORDS	Cell junction	41	4.1498	0.00452945	NLGN3, SNAP25, CHRM3, LRRK2, KCNA1, KCNA2, CXCR4, STON2, F11R, PPL, RIMS4, TMEM204, FLRT1, PSD3, EPB41L3, MICALL2, LRRC4C, KCNJ4, MAGI1, DSP, CADPS2, CXADR, DDX58, SIGMAR1, KAZN, SYN3, GRIN2C, PLXDC1, GABRG3, MPP7, AJAP1, SDK1, OCLN, FES, FSCN1, DSG2, KCNK1, DSC2, SHANK2, SNTB1, EPHA2	889	661	22680	1.58243	0.828199	0.0488174	0.0435331
GOTERM_CC_DIRECT	GO:0030054~cell junction	46	4.65587	0.00773891	NLGN3, SNAP25, CHRM3, LRRK2, KCNA1, KCNA2, CXCR4, STON2, F11R, IFI30, PPL, RIMS4, TMEM204, FLRT1, PSD3, EPB41L3, MICALL2, LRRC4C, KCNJ4, MAGI1, DSP, CADPS2, MAP3K1, CXADR, SMAGP, DDX58, SIGMAR1, KAZN, ARHGAP28, SYN3, GRIN2C, PLXDC1, GABRG3, MPP7, AJAP1, SDK1, OCLN, 4930486L24RIK, FES, FSCN1, DSG2, KCNK1, DSC2, SHANK2, SNTB1, EPHA2	847	718	19662	1.48723	0.984214	0.179677	0.172611
UP_KEYWORDS	Synapse	19	1.92308	0.162907	NLGN3, KCNJ4, SNAP25, CADPS2, CHRM3, LRRK2, KCNA1, KCNA2, SIGMAR1, STON2, SYN3, GRIN2C, GABRG3, SDK1, RIMS4, PSD3, LRRC4C, KCNK1, SHANK2	889	357	22680	1.35777	1	0.644977	0.57516
GOTERM_CC_DIRECT	GO:0045202~synapse	27	2.73279	0.198873	NLGN3, SNAP25, CHRM3, LRRK2, KCNA1, KCNA2, SLC1A3, STON2, RIMS4, CDH2, CHN2, PSD3, LRRC4C, KCNJ4, CADPS2, MME, SIGMAR1, MYO7A, SYN3, GRIN2C, GABRG3, CD24A, SDK1, NF2, KCNK1, SHANK2, SNTB1	847	505	19662	1.24113	1	1	0.962477
Annotation Cluster 27	Enrichment Score: 1.4595983886396258
Category	Term	Count	%	PValue	Genes	List Total	Pop Hits	Pop Total	Fold Enrichment	Bonferroni	Benjamini	FDR
UP_SEQ_FEATURE	domain:VWFA 1	5	0.506073	0.00504738	COL28A1, COL6A4, COL6A6, COL6A5, MATN2	823	16	18012	6.83931	0.999991	0.477417	0.475956
UP_SEQ_FEATURE	domain:VWFA 5	3	0.303644	0.00605132	COL6A4, COL6A6, COL6A5	823	3	18012	21.8858	0.999999	0.477417	0.475956
UP_SEQ_FEATURE	domain:VWFA 6	3	0.303644	0.00605132	COL6A4, COL6A6, COL6A5	823	3	18012	21.8858	0.999999	0.477417	0.475956
UP_SEQ_FEATURE	domain:VWFA 7	3	0.303644	0.00605132	COL6A4, COL6A6, COL6A5	823	3	18012	21.8858	0.999999	0.477417	0.475956
UP_SEQ_FEATURE	domain:VWFA 8	3	0.303644	0.00605132	COL6A4, COL6A6, COL6A5	823	3	18012	21.8858	0.999999	0.477417	0.475956
UP_SEQ_FEATURE	domain:VWFA 2	5	0.506073	0.00636516	COL28A1, COL6A4, COL6A6, COL6A5, MATN2	823	17	18012	6.437	1	0.477417	0.475956
UP_SEQ_FEATURE	domain:VWFA 4	3	0.303644	0.0117367	COL6A4, COL6A6, COL6A5	823	4	18012	16.4143	1	0.813744	0.811255
UP_SEQ_FEATURE	domain:VWFA 3	3	0.303644	0.0374914	COL6A4, COL6A6, COL6A5	823	7	18012	9.37962	1	1	0.997376
UP_SEQ_FEATURE	region of interest:Nonhelical region	3	0.303644	0.0374914	COL6A4, COL6A6, COL6A5	823	7	18012	9.37962	1	1	0.997376
INTERPRO	IPR008160:Collagen triple helix repeat	7	0.708502	0.0854417	COL28A1, COL5A3, ADIPOQ, COL23A1, COL6A4, COL6A6, COL6A5	830	76	20594	2.28532	1	1	0.997438
INTERPRO	IPR002035:von Willebrand factor, type A	8	0.809717	0.104322	COL28A1, CPNE8, XRCC6, COL6A4, COL6A6, COL6A5, SEC24D, MATN2	830	99	20594	2.00501	1	1	0.997438
UP_KEYWORDS	Collagen	7	0.708502	0.11602	COL28A1, COL5A3, ADIPOQ, COL23A1, COL6A4, COL6A6, COL6A5	889	85	22680	2.10097	1	0.517423	0.461413
UP_KEYWORDS	Hydroxylation	7	0.708502	0.130822	CRTAP, ADIPOQ, COL6A4, COL6A6, COL6A5, MASP1, LTBP1	889	88	22680	2.02935	1	0.545793	0.486713
KEGG_PATHWAY	mmu04974:Protein digestion and absorption	8	0.809717	0.168189	KCNK5, ACE2, MME, SLC7A8, COL5A3, COL6A4, COL6A6, COL6A5	398	88	7691	1.75674	1	0.900588	0.879398
SMART	SM00327:VWA	6	0.607287	0.168488	COL28A1, CPNE8, COL6A4, COL6A6, COL6A5, MATN2	431	71	10425	2.04405	1	1	1
UP_SEQ_FEATURE	region of interest:Triple-helical region	3	0.303644	0.197293	COL6A4, COL6A6, COL6A5	823	18	18012	3.64763	1	1	0.997376
GOTERM_CC_DIRECT	GO:0005581~collagen trimer	6	0.607287	0.286029	COL28A1, ADIPOQ, COL23A1, COL6A4, COL6A6, COL6A5	847	83	19662	1.6781	1	1	0.962477
Annotation Cluster 28	Enrichment Score: 1.4472705816280826
Category	Term	Count	%	PValue	Genes	List Total	Pop Hits	Pop Total	Fold Enrichment	Bonferroni	Benjamini	FDR
UP_SEQ_FEATURE	active site:Proton acceptor	51	5.16194	0.00155934	DYRK3, LRRK2, ALDH2, NMRK1, PIM1, ME1, SPEG, MAP3K9, STK32A, ACVR1, CDKL5, CHUK, DCXR, PRKCD, SDHA, CIT, IVD, ALDH1A1, G6PDX, SIK1, PHPT1, ALDH7A1, ALDH1A7, EPHA2, PON3, HPGD, PON1, HSD17B7, PTGS2, ACVR1C, GRK5, ALDH1B1, PAK3, XDH, HAO2, MAP2K6, HSD3B6, PLK3, MAP3K1, DMPK, NEK5, EPHX2, FAH, ACADSB, DHRS3, MAPK13, PM20D1, CDK8, SBK1, FES, FGFR4	823	710	18012	1.57208	0.971816	0.237851	0.237123
UP_KEYWORDS	Nucleotide-binding	94	9.51417	0.0016759	DDX3Y, EPHB6, CIITA, DYRK3, ABCD2, RTKN, SRXN1, LRRK2, GIMAP5, GIMAP6, RND3, TUBB6, TUBB3, NMRK1, RFK, PIM1, RAC3, SPEG, MAP3K9, STK32A, GLUL, PDK2, MAGI1, ACVR1, CDKL5, CHUK, ABCA8B, DDX58, PRKCD, CAD, RHOG, MYO7A, SYN3, RAB33A, GEM, CIT, CRY2, PCCB, SIK1, MVD, ACSBG1, RAD54L2, DGKK, SKIV2L2, RAPGEF3, EPHA2, RAPGEF4, DGKH, PFKFB2, VCP, PKDCC, RRAD, ATP10D, AK3, ADCY8, ADCY7, HSPD1, NT5E, ACVR1C,…	889	1754	22680	1.36722	0.478368	0.0260099	0.0231944
UP_KEYWORDS	ATP-binding	74	7.48988	0.00417172	DDX3Y, EPHB6, CIITA, DYRK3, ABCD2, SRXN1, LRRK2, NMRK1, RFK, PIM1, SPEG, MAP3K9, STK32A, GLUL, PDK2, MAGI1, ACVR1, CDKL5, CHUK, ABCA8B, DDX58, PRKCD, CAD, MYO7A, SYN3, CIT, PCCB, SIK1, MVD, ACSBG1, RAD54L2, DGKK, SKIV2L2, EPHA2, DGKH, PFKFB2, VCP, PKDCC, ATP10D, ADCY8, ADCY7, HSPD1, ACVR1C, GRK5, ASNA1, PAK3, ABCB1A, ABCB1B, MAP2K6, ABCA1, PLK3, XRCC6, KCNJ10, MAP3K1, MLKL, DMPK, CHKA, ABCA6, NEK…	889	1363	22680	1.38509	0.802499	0.0465867	0.0415438
UP_KEYWORDS	Kinase	42	4.25101	0.00803338	PFKFB2, CDKN1C, CIITA, DYRK3, PKDCC, LRRK2, AK3, ACVR1C, GRK5, PLAU, NMRK1, RFK, PIM1, SPEG, MAP3K9, STK32A, PAK3, PDK2, MAP2K6, ACVR1, PLK3, MAP3K1, CDKL5, CHUK, DMPK, CHKA, NEK5, PRKCD, CIT, MAPK13, CDK8, UCK2, SBK1, FES, ETNK2, CSNK2B, SIK1, ALDH18A1, FGFR4, DGKK, EPHA2, DGKH	889	707	22680	1.51555	0.956262	0.0760232	0.0677939
GOTERM_MF_DIRECT	GO:0005524~ATP binding	83	8.40081	0.0148066	DDX3Y, EPHB6, CIITA, DYRK3, ABCD2, SRXN1, LRRK2, F13A1, NRBP2, NMRK1, RFK, PIM1, SPEG, MAP3K9, STK32A, GLUL, PDK2, MAGI1, ACVR1, CDKL5, CHUK, ABCA8B, DDX58, PRKCD, CAD, ACOT12, UBE4B, MYO7A, SYN3, RUNX2, CIT, BBS12, PCCB, SIK1, MVD, ACSBG1, RAD54L2, FKBP4, DGKK, SKIV2L2, EPHA2, DGKH, PFKFB2, VCP, PKDCC, ATP10D, AK3, ADCY8, ADCY7, HSPD1, ACVR1C, GRK5, ASNA1, PAK3, ABCB1A, ABCB1B, MAP2K6, ABCA1, PL…	750	1507	17446	1.28115	1	0.798077	0.792895
GOTERM_BP_DIRECT	GO:0006468~protein phosphorylation	37	3.74494	0.0152324	EPHB6, DYRK3, PKDCC, LRRK2, NRBP2, ACVR1C, GRK5, CFL1, PIM1, SPEG, MAP3K9, STK32A, PAK3, ST3GAL1, PDK2, MAP2K6, ACVR1, PLK3, MAP3K1, CDKL5, CHUK, MLKL, DMPK, NEK5, IGFBP3, PRKCD, SMAD9, CIT, MAPK13, CDK8, SBK1, FES, CSNK2B, SIK1, FGFR4, GAS6, EPHA2	775	576	18082	1.49873	1	0.896304	0.894464
UP_KEYWORDS	Transferase	83	8.40081	0.016069	PNMT, CDKN1C, ALAS2, CIITA, DYRK3, ST6GALNAC2, LRRK2, F13A1, ABAT, PRDM1, HS6ST1, GGTA1, B3GNTL1, HS6ST2, GYS2, DNMT3L, PLAU, NMRK1, RFK, PIM1, SPEG, POLK, MAP3K9, STK32A, PDK2, ACVR1, GSTK1, CDKL5, CHUK, UGT1A1, GPT2, PRKCD, CAD, RABGGTA, INMT, CIT, CSNK2B, SIK1, BCAT1, DGKK, CHST2, EPHA2, DGKH, PFKFB2, PKDCC, AGPAT9, SHMT1, MGST1, AK3, RFNG, AGPAT1, ART3, AGPAT4, SRM, ACVR1C, GRK5, ST3GAL5, PAK…	889	1654	22680	1.28022	0.998137	0.122251	0.109017
INTERPRO	IPR017441:Protein kinase, ATP binding site	25	2.53036	0.0297938	DYRK3, LRRK2, ACVR1C, GRK5, PIM1, SPEG, MAP3K9, STK32A, PAK3, MAP2K6, ACVR1, PLK3, MAP3K1, CDKL5, CHUK, DMPK, NEK5, PRKCD, CIT, MAPK13, CDK8, FES, SIK1, FGFR4, EPHA2	830	394	20594	1.57437	1	1	0.997438
INTERPRO	IPR011009:Protein kinase-like domain	32	3.23887	0.0430841	EPHB6, DYRK3, PKDCC, LRRK2, NRBP2, ACVR1C, GRK5, PIM1, SPEG, MAP3K9, STK32A, PAK3, MAP2K6, ACVR1, PLK3, MAP3K1, CDKL5, CHUK, MLKL, DMPK, CHKA, NEK5, PRKCD, CIT, MAPK13, CDK8, SBK1, FES, ETNK2, SIK1, FGFR4, EPHA2	830	556	20594	1.42803	1	1	0.997438
INTERPRO	IPR000719:Protein kinase, catalytic domain	30	3.03644	0.0442461	EPHB6, DYRK3, PKDCC, LRRK2, NRBP2, ACVR1C, GRK5, PIM1, SPEG, MAP3K9, STK32A, PAK3, MAP2K6, ACVR1, PLK3, MAP3K1, CDKL5, CHUK, MLKL, DMPK, NEK5, PRKCD, CIT, MAPK13, CDK8, SBK1, FES, SIK1, FGFR4, EPHA2	830	515	20594	1.44536	1	1	0.997438
INTERPRO	IPR008271:Serine/threonine-protein kinase, active site	21	2.12551	0.0500574	ACVR1, PLK3, DYRK3, MAP3K1, CDKL5, CHUK, DMPK, NEK5, LRRK2, PRKCD, CIT, CDK8, SBK1, ACVR1C, PIM1, SPEG, SIK1, MAP3K9, PAK3, STK32A, MAP2K6	830	333	20594	1.56472	1	1	0.997438
GOTERM_MF_DIRECT	GO:0004672~protein kinase activity	32	3.23887	0.0517965	EPHB6, DYRK3, PKDCC, LRRK2, NRBP2, ACVR1C, GRK5, PIM1, SPEG, MAP3K9, STK32A, PAK3, MAP2K6, ACVR1, PLK3, MAP3K1, CDKL5, CHUK, MLKL, DMPK, MMD, NEK5, PRKCD, CAD, CIT, MAPK13, CDK8, SBK1, FES, SIK1, FGFR4, EPHA2	750	531	17446	1.40181	1	1	0.994429
GOTERM_MF_DIRECT	GO:0016301~kinase activity	39	3.94737	0.0523961	PFKFB2, CDKN1C, CIITA, DYRK3, PKDCC, LRRK2, AK3, ACVR1C, GRK5, PLAU, NMRK1, RFK, SPEG, MAP3K9, STK32A, PAK3, PDK2, MAP2K6, ACVR1, PLK3, MAP3K1, CDKL5, CHUK, DMPK, CHKA, NEK5, PRKCD, CIT, MAPK13, CDK8, UCK2, SBK1, FES, ETNK2, CSNK2B, SIK1, ALDH18A1, FGFR4, EPHA2	750	674	17446	1.34598	1	1	0.994429
SMART	SM00220:S_TKc	23	2.32794	0.0684094	ACVR1, PLK3, DYRK3, MAP3K1, CDKL5, CHUK, DMPK, NEK5, LRRK2, PRKCD, CIT, MAPK13, CDK8, SBK1, ACVR1C, GRK5, PIM1, SPEG, SIK1, MAP3K9, PAK3, STK32A, MAP2K6	431	380	10425	1.46401	1	1	1
GOTERM_BP_DIRECT	GO:0016310~phosphorylation	35	3.54251	0.0717002	CIITA, DYRK3, PKDCC, LRRK2, AK3, ACVR1C, GRK5, NMRK1, RFK, SPEG, MAP3K9, STK32A, PAK3, PDK2, MAP2K6, ACVR1, PLK3, MAP3K1, CDKL5, CHUK, DMPK, CHKA, NEK5, PRKCD, CIT, MAPK13, CDK8, UCK2, SBK1, FES, ETNK2, SIK1, ALDH18A1, FGFR4, EPHA2	775	612	18082	1.33432	1	1	0.998239
UP_KEYWORDS	Serine/threonine-protein kinase	23	2.32794	0.0766243	ACVR1, PLK3, DYRK3, MAP3K1, CDKL5, CHUK, DMPK, NEK5, LRRK2, PRKCD, CIT, MAPK13, CDK8, SBK1, ACVR1C, GRK5, PIM1, SPEG, SIK1, MAP3K9, PAK3, STK32A, MAP2K6	889	405	22680	1.44882	1	0.358903	0.320052
GOTERM_MF_DIRECT	GO:0016740~transferase activity	75	7.59109	0.085849	PNMT, ALAS2, CIITA, DYRK3, ST6GALNAC2, LRRK2, F13A1, ABAT, PRDM1, HS6ST1, GGTA1, B3GNTL1, HS6ST2, GYS2, NMRK1, RFK, SPEG, POLK, MAP3K9, STK32A, PDK2, ACVR1, GSTK1, CDKL5, CHUK, UGT1A1, GPT2, PRKCD, CAD, RABGGTA, INMT, CIT, SIK1, BCAT1, CHST2, EPHA2, PKDCC, AGPAT9, SHMT1, MGST1, AK3, RFNG, AGPAT1, ART3, AGPAT4, SRM, ACVR1C, GRK5, ST3GAL5, PAK3, ST3GAL1, MAP2K6, GGT5, PLK3, GSTM1, MAP3K1, DMPK, CHK…	750	1472	17446	1.18519	1	1	0.994429
GOTERM_MF_DIRECT	GO:0004674~protein serine/threonine kinase activity	25	2.53036	0.111498	DYRK3, LRRK2, NRBP2, ACVR1C, GRK5, PIM1, SPEG, MAP3K9, STK32A, PAK3, PDK2, MAP2K6, ACVR1, PLK3, MAP3K1, CDKL5, CHUK, DMPK, NEK5, PRKCD, CIT, MAPK13, CDK8, SBK1, SIK1	750	428	17446	1.35872	1	1	0.994429
UP_SEQ_FEATURE	binding site:ATP	33	3.34008	0.158973	DYRK3, LRRK2, ACVR1C, GRK5, NMRK1, ASNA1, RFK, PIM1, SPEG, MAP3K9, STK32A, PAK3, PDK2, MAP2K6, ACVR1, PLK3, MAP3K1, CDKL5, CHUK, DMPK, CHKA, NEK5, PRKCD, CIT, MAPK13, CDK8, UCK2, SBK1, FES, SIK1, ACSBG1, FGFR4, EPHA2	823	583	18012	1.23882	1	1	0.997376
UP_SEQ_FEATURE	domain:Protein kinase	29	2.93522	0.159637	EPHB6, DYRK3, PKDCC, LRRK2, NRBP2, ACVR1C, GRK5, PIM1, MAP3K9, STK32A, PAK3, MAP2K6, ACVR1, PLK3, MAP3K1, CDKL5, CHUK, MLKL, DMPK, NEK5, PRKCD, CIT, MAPK13, CDK8, SBK1, FES, SIK1, FGFR4, EPHA2	823	502	18012	1.26432	1	1	0.997376
GOTERM_MF_DIRECT	GO:0000166~nucleotide binding	91	9.21053	0.229005	DDX3Y, EPHB6, CIITA, DYRK3, ABCD2, RTKN, SRXN1, LRRK2, GIMAP5, GIMAP6, RND3, TUBB6, TUBB3, NMRK1, RFK, RAC3, SPEG, MAP3K9, STK32A, GLUL, PDK2, MAGI1, ACVR1, RBFOX1, CDKL5, CHUK, ABCA8B, DDX58, PRKCD, CAD, RHOG, MYO7A, SYN3, RAB33A, GEM, CIT, CRY2, PCCB, SIK1, MVD, HNRNPH2, ACSBG1, RAD54L2, SKIV2L2, RAPGEF3, EPHA2, RAPGEF4, VCP, PKDCC, RRAD, AK3, ADCY8, ADCY7, HSPD1, NT5E, ACVR1C, GRK5, ASNA1, MFN…	750	1936	17446	1.09338	1	1	0.994429
UP_SEQ_FEATURE	nucleotide phosphate-binding region:ATP	49	4.95951	0.282315	DDX3Y, EPHB6, CIITA, DYRK3, ABCD2, SRXN1, LRRK2, NMRK1, PIM1, SPEG, MAP3K9, STK32A, PDK2, MAGI1, ACVR1, CDKL5, CHUK, DDX58, PRKCD, MYO7A, CIT, SIK1, ACSBG1, RAD54L2, SKIV2L2, EPHA2, PFKFB2, VCP, ATP10D, ACVR1C, GRK5, ASNA1, PAK3, MAP2K6, PLK3, KCNJ10, MAP3K1, DMPK, CHKA, NEK5, SMARCA1, MAPK13, MYO1D, CDK8, UCK2, SBK1, MYO1A, FES, FGFR4	823	963	18012	1.11361	1	1	0.997376
Annotation Cluster 29	Enrichment Score: 1.4353807689551827
Category	Term	Count	%	PValue	Genes	List Total	Pop Hits	Pop Total	Fold Enrichment	Bonferroni	Benjamini	FDR
INTERPRO	IPR011993:Pleckstrin homology-like domain	27	2.73279	0.0151795	RTKN, WBP2, RAPH1, IRS2, ARHGEF10L, ARHGAP15, FGD2, PREX2, FGD5, MCF2L, PSD3, EPB41L3, CADPS2, OSBPL3, MYO7A, ARHGAP27, CIT, TIAM2, ARHGAP10, DAB2, FRMD5, FRMD6, ARHGEF4, NF2, DGKK, SNTB1, DGKH	830	409	20594	1.63796	1	1	0.997438
SMART	SM00233:PH	19	1.92308	0.0172824	CADPS2, RTKN, OSBPL3, RAPH1, IRS2, ARHGAP27, ARHGAP15, CIT, FGD2, TIAM2, PREX2, ARHGAP10, FGD5, MCF2L, PSD3, ARHGEF4, DGKK, SNTB1, DGKH	431	253	10425	1.81649	0.993401	0.578091	0.576084
INTERPRO	IPR001849:Pleckstrin homology domain	19	1.92308	0.0196473	CADPS2, RTKN, OSBPL3, RAPH1, IRS2, ARHGAP27, ARHGAP15, CIT, FGD2, TIAM2, PREX2, ARHGAP10, FGD5, MCF2L, PSD3, ARHGEF4, DGKK, SNTB1, DGKH	830	262	20594	1.79935	1	1	0.997438
UP_SEQ_FEATURE	domain:PH	12	1.21457	0.351813	PREX2, CADPS2, ARHGAP10, RTKN, MCF2L, OSBPL3, PSD3, ARHGEF4, IRS2, ARHGAP27, ARHGAP15, CIT	823	208	18012	1.26264	1	1	0.997376
Annotation Cluster 30	Enrichment Score: 1.411505047653935
Category	Term	Count	%	PValue	Genes	List Total	Pop Hits	Pop Total	Fold Enrichment	Bonferroni	Benjamini	FDR
GOTERM_MF_DIRECT	GO:0051537~2 iron, 2 sulfur cluster binding	5	0.506073	0.0269562	ISCA1, AIFM3, GLRX5, XDH, CISD3	750	27	17446	4.30765	1	0.964261	0.958
UP_KEYWORDS	Iron-sulfur	7	0.708502	0.0317082	ISCA1, AIFM3, GLRX5, ELP3, ABAT, XDH, CISD3	889	61	22680	2.92758	0.999996	0.195283	0.174144
UP_KEYWORDS	2Fe-2S	4	0.404858	0.0470571	AIFM3, GLRX5, XDH, CISD3	889	21	22680	4.85939	1	0.268503	0.239438
GOTERM_MF_DIRECT	GO:0051536~iron-sulfur cluster binding	7	0.708502	0.0561725	ISCA1, AIFM3, GLRX5, ELP3, ABAT, XDH, CISD3	750	64	17446	2.54421	1	1	0.994429
Annotation Cluster 31	Enrichment Score: 1.4064951782313546
Category	Term	Count	%	PValue	Genes	List Total	Pop Hits	Pop Total	Fold Enrichment	Bonferroni	Benjamini	FDR
GOTERM_BP_DIRECT	GO:0098911~regulation of ventricular cardiac muscle cell action potential	4	0.404858	0.00540645	DSP, RYR2, DSG2, DSC2	775	9	18082	10.3696	1	0.658236	0.656884
GOTERM_CC_DIRECT	GO:0030057~desmosome	5	0.506073	0.0239284	DSP, KAZN, DSG2, PPL, DSC2	847	26	19662	4.46417	0.999998	0.365079	0.350722
GOTERM_BP_DIRECT	GO:0086073~bundle of His cell-Purkinje myocyte adhesion involved in cell communication	3	0.303644	0.024471	DSP, DSG2, DSC2	775	6	18082	11.6658	1	0.906758	0.904896
KEGG_PATHWAY	mmu05412:Arrhythmogenic right ventricular cardiomyopathy (ARVC)	8	0.809717	0.0562984	DSP, CACNB2, RYR2, SGCD, CDH2, ITGA8, DSG2, DSC2	398	67	7691	2.30736	1	0.478537	0.467277
GOTERM_BP_DIRECT	GO:0086091~regulation of heart rate by cardiac conduction	4	0.404858	0.116171	DSP, CACNB2, DSG2, DSC2	775	28	18082	3.33309	1	1	0.998239
GOTERM_CC_DIRECT	GO:0014704~intercalated disc	5	0.506073	0.175775	DSP, CXADR, CDH2, DSG2, DSC2	847	51	19662	2.27585	1	1	0.962477
Annotation Cluster 32	Enrichment Score: 1.3997308038946874
Category	Term	Count	%	PValue	Genes	List Total	Pop Hits	Pop Total	Fold Enrichment	Bonferroni	Benjamini	FDR
GOTERM_BP_DIRECT	GO:0008202~steroid metabolic process	12	1.21457	0.000884568	CYP39A1, SRD5A2, SRD5A1, CYP21A1, INSIG1, AKR1D1, ERLIN1, APOF, DHCR24, MVD, CYP2E1, RDH1	775	84	18082	3.33309	0.951044	0.274136	0.273573
GOTERM_BP_DIRECT	GO:0008203~cholesterol metabolic process	10	1.01215	0.0138283	ABCA1, SQLE, CYP11B1, INSIG1, LEP, PON1, ERLIN1, APOF, DHCR24, MVD	775	89	18082	2.62153	1	0.896304	0.894464
GOTERM_BP_DIRECT	GO:0006695~cholesterol biosynthetic process	5	0.506073	0.0463251	INSIG1, G6PDX, DHCR24, MVD, HSD17B7	775	32	18082	3.64556	1	1	0.998239
UP_KEYWORDS	Steroid metabolism	7	0.708502	0.0696545	CYP39A1, INSIG1, AKR1D1, ERLIN1, APOF, DHCR24, MVD	889	74	22680	2.41328	1	0.336193	0.299801
GOTERM_BP_DIRECT	GO:0016126~sterol biosynthetic process	4	0.404858	0.106952	SQLE, INSIG1, DHCR24, MVD	775	27	18082	3.45654	1	1	0.998239
UP_KEYWORDS	Cholesterol metabolism	5	0.506073	0.168034	INSIG1, ERLIN1, APOF, DHCR24, MVD	889	55	22680	2.31926	1	0.645516	0.57564
UP_KEYWORDS	Sterol metabolism	5	0.506073	0.224406	INSIG1, ERLIN1, APOF, DHCR24, MVD	889	62	22680	2.0574	1	0.712229	0.635132
Annotation Cluster 33	Enrichment Score: 1.3150707617013937
Category	Term	Count	%	PValue	Genes	List Total	Pop Hits	Pop Total	Fold Enrichment	Bonferroni	Benjamini	FDR
UP_SEQ_FEATURE	binding site:Chloride	4	0.404858	0.0399256	ACE2, NPR3, CLCN2, CTSC	823	17	18012	5.1496	1	1	0.997376
UP_KEYWORDS	Chloride	7	0.708502	0.0469578	ACE2, TTYH2, NPR3, CLCN2, GABRG3, CLIC1, CTSC	889	67	22680	2.66541	1	0.268503	0.239438
UP_SEQ_FEATURE	binding site:Chloride; via amide nitrogen	3	0.303644	0.0605102	NPR3, CLCN2, CTSC	823	9	18012	7.29526	1	1	0.997376
Annotation Cluster 34	Enrichment Score: 1.303724008603298
Category	Term	Count	%	PValue	Genes	List Total	Pop Hits	Pop Total	Fold Enrichment	Bonferroni	Benjamini	FDR
GOTERM_BP_DIRECT	GO:0006469~negative regulation of protein kinase activity	12	1.21457	0.00243406	SOCS2, FABP4, DEPTOR, CISH, GADD45A, AKT1S1, FLRT1, SH3BP5, NF2, LRRC4C, SHB, ASPN	775	95	18082	2.94715	0.999753	0.460983	0.460037
GOTERM_MF_DIRECT	GO:0004860~protein kinase inhibitor activity	7	0.708502	0.034819	CDKN1C, SOCS2, CISH, FLRT1, SH3BP5, LRRC4C, ASPN	750	57	17446	2.85665	1	0.971776	0.965466
GOTERM_BP_DIRECT	GO:0046426~negative regulation of JAK-STAT cascade	6	0.607287	0.0356649	SOCS2, CISH, FLRT1, NF2, LRRC4C, ASPN	775	43	18082	3.25557	1	1	0.998239
INTERPRO	IPR000372:Leucine-rich repeat-containing N-terminal	5	0.506073	0.164028	FLRT1, SLIT1, LRRC4C, LRRC3B, ASPN	830	53	20594	2.34076	1	1	0.997438
SMART	SM00013:LRRNT	5	0.506073	0.174067	FLRT1, SLIT1, LRRC4C, LRRC3B, ASPN	431	53	10425	2.28188	1	1	1
GOTERM_BP_DIRECT	GO:0019221~cytokine-mediated signaling pathway	10	1.01215	0.174434	SOCS2, CX3CR1, CISH, IL23R, FLRT1, IL6RA, LRRC4C, MYD88, ASPN, CD44	775	146	18082	1.59806	1	1	0.998239
Annotation Cluster 35	Enrichment Score: 1.2869921549275145
Category	Term	Count	%	PValue	Genes	List Total	Pop Hits	Pop Total	Fold Enrichment	Bonferroni	Benjamini	FDR
UP_KEYWORDS	cAMP	6	0.607287	0.00986061	PDE10A, PDE3B, PDE7A, PDE8B, RAPGEF3, RAPGEF4	889	34	22680	4.50208	0.978612	0.0850203	0.0758171
GOTERM_MF_DIRECT	GO:0030552~cAMP binding	4	0.404858	0.0986978	PDE10A, PDE3B, RAPGEF3, RAPGEF4	750	26	17446	3.57867	1	1	0.994429
UP_KEYWORDS	cAMP-binding	3	0.303644	0.141518	PDE10A, RAPGEF3, RAPGEF4	889	17	22680	4.50208	1	0.584139	0.520907
Annotation Cluster 36	Enrichment Score: 1.2835485130086572
Category	Term	Count	%	PValue	Genes	List Total	Pop Hits	Pop Total	Fold Enrichment	Bonferroni	Benjamini	FDR
GOTERM_BP_DIRECT	GO:0007623~circadian rhythm	12	1.21457	0.00653359	KLF10, NGFR, JUN, NFIL3, HDAC1, NONO, LEP, CRY2, ADIPOQ, ID1, BHLHE41, RORA	775	108	18082	2.5924	1	0.696031	0.694602
UP_KEYWORDS	Biological rhythms	11	1.11336	0.0263684	KLF10, NGFR, NFIL3, HDAC1, NONO, USP2, CRY2, ID1, BHLHE41, SIK1, RORA	889	126	22680	2.22722	0.999969	0.176396	0.157301
GOTERM_BP_DIRECT	GO:0048511~rhythmic process	11	1.11336	0.0481708	KLF10, NGFR, NFIL3, HDAC1, NONO, USP2, CRY2, ID1, BHLHE41, SIK1, RORA	775	128	18082	2.00506	1	1	0.998239
GOTERM_BP_DIRECT	GO:0032922~circadian regulation of gene expression	6	0.607287	0.119432	NGFR, HDAC1, USP2, CRY2, BHLHE41, RORA	775	61	18082	2.29491	1	1	0.998239
GOTERM_BP_DIRECT	GO:0042752~regulation of circadian rhythm	4	0.404858	0.385581	KLF10, NONO, CRY2, RORA	775	52	18082	1.79474	1	1	0.998239
Annotation Cluster 37	Enrichment Score: 1.2798065698331202
Category	Term	Count	%	PValue	Genes	List Total	Pop Hits	Pop Total	Fold Enrichment	Bonferroni	Benjamini	FDR
GOTERM_BP_DIRECT	GO:0001755~neural crest cell migration	9	0.910931	0.00103278	ACVR1, SEMA5B, SHH, SEMA7A, EDNRB, EDN3, SEMA6D, CFL1, SEMA3G	775	49	18082	4.2854	0.970476	0.293395	0.292793
GOTERM_BP_DIRECT	GO:0048675~axon extension	6	0.607287	0.00441099	NLGN3, SEMA5B, SEMA7A, RAPH1, PLXNB1, MAPT	775	26	18082	5.38422	1	0.578348	0.577161
INTERPRO	IPR001627:Semaphorin/CD100 antigen	5	0.506073	0.034612	SEMA5B, SEMA7A, SEMA6D, SEMA3G, PLXNB1	830	31	20594	4.00194	1	1	0.997438
UP_SEQ_FEATURE	domain:Sema	5	0.506073	0.0368927	SEMA5B, SEMA7A, SEMA6D, SEMA3G, PLXNB1	823	28	18012	3.90818	1	1	0.997376
SMART	SM00630:Sema	5	0.506073	0.0372393	SEMA5B, SEMA7A, SEMA6D, SEMA3G, PLXNB1	431	31	10425	3.90128	0.999982	0.893743	0.89064
INTERPRO	IPR027231:Semaphorin	4	0.404858	0.0444785	SEMA5B, SEMA7A, SEMA6D, SEMA3G	830	20	20594	4.96241	1	1	0.997438
INTERPRO	IPR002165:Plexin	4	0.404858	0.0775178	SEMA7A, SEMA6D, PLXNB1, PLXDC1	830	25	20594	3.96993	1	1	0.997438
GOTERM_BP_DIRECT	GO:0048843~negative regulation of axon extension involved in axon guidance	4	0.404858	0.0980356	SEMA5B, SEMA6D, SLIT1, SEMA3G	775	26	18082	3.58948	1	1	0.998239
INTERPRO	IPR016201:Plexin-like fold	5	0.506073	0.106331	SEMA5B, SEMA7A, SEMA6D, SEMA3G, PLXNB1	830	45	20594	2.75689	1	1	0.997438
GOTERM_BP_DIRECT	GO:0071526~semaphorin-plexin signaling pathway	4	0.404858	0.17687	SEMA5B, SEMA6D, SEMA3G, PLXNB1	775	34	18082	2.7449	1	1	0.998239
GOTERM_MF_DIRECT	GO:0030215~semaphorin receptor binding	3	0.303644	0.2272	SEMA5B, SEMA6D, SEMA3G	750	21	17446	3.32305	1	1	0.994429
SMART	SM00423:PSI	4	0.404858	0.227413	SEMA5B, SEMA7A, SEMA3G, PLXNB1	431	40	10425	2.41879	1	1	1
GOTERM_MF_DIRECT	GO:0045499~chemorepellent activity	3	0.303644	0.323837	SEMA5B, SEMA6D, SEMA3G	750	27	17446	2.58459	1	1	0.994429
Annotation Cluster 38	Enrichment Score: 1.271459734949581
Category	Term	Count	%	PValue	Genes	List Total	Pop Hits	Pop Total	Fold Enrichment	Bonferroni	Benjamini	FDR
UP_KEYWORDS	Guanine-nucleotide releasing factor	12	1.21457	0.0155194	TIAM2, DOCK6, PREX2, FGD5, MCF2L, PSD3, ARHGEF4, RGL3, ARHGEF10L, RAPGEF3, RAPGEF4, FGD2	889	133	22680	2.30182	0.997686	0.12043	0.107394
GOTERM_BP_DIRECT	GO:0035023~regulation of Rho protein signal transduction	9	0.910931	0.01698	TIAM2, PREX2, FGD5, CDH2, MCF2L, ARHGDIB, ARHGEF4, ARHGEF10L, FGD2	775	77	18082	2.72707	1	0.896304	0.894464
GOTERM_MF_DIRECT	GO:0005085~guanyl-nucleotide exchange factor activity	14	1.417	0.0170318	DOCK6, CHRM3, ARHGEF10L, FGD2, TIAM2, PREX2, FGD5, MCF2L, PSD3, ARHGEF4, RGL3, LAMTOR2, RAPGEF3, RAPGEF4	750	156	17446	2.08756	1	0.846149	0.840654
SMART	SM00325:RhoGEF	7	0.708502	0.0508098	TIAM2, PREX2, FGD5, MCF2L, ARHGEF4, ARHGEF10L, FGD2	431	65	10425	2.60485	1	1	1
UP_SEQ_FEATURE	domain:DH	7	0.708502	0.0515464	TIAM2, PREX2, FGD5, MCF2L, ARHGEF4, ARHGEF10L, FGD2	823	59	18012	2.59662	1	1	0.997376
INTERPRO	IPR000219:Dbl homology (DH) domain	7	0.708502	0.0556222	TIAM2, PREX2, FGD5, MCF2L, ARHGEF4, ARHGEF10L, FGD2	830	68	20594	2.55418	1	1	0.997438
INTERPRO	IPR001331:Guanine-nucleotide dissociation stimulator, CDC24, conserved site	4	0.404858	0.0702323	TIAM2, PREX2, MCF2L, ARHGEF4	830	24	20594	4.13534	1	1	0.997438
GOTERM_MF_DIRECT	GO:0005089~Rho guanyl-nucleotide exchange factor activity	7	0.708502	0.0978298	TIAM2, PREX2, FGD5, MCF2L, ARHGEF4, ARHGEF10L, FGD2	750	74	17446	2.2004	1	1	0.994429
UP_SEQ_FEATURE	domain:PH 2	4	0.404858	0.201339	TIAM2, FGD5, SNTB1, FGD2	823	34	18012	2.5748	1	1	0.997376
UP_SEQ_FEATURE	domain:PH 1	4	0.404858	0.213305	TIAM2, FGD5, SNTB1, FGD2	823	35	18012	2.50123	1	1	0.997376
Annotation Cluster 39	Enrichment Score: 1.2687341404082746
Category	Term	Count	%	PValue	Genes	List Total	Pop Hits	Pop Total	Fold Enrichment	Bonferroni	Benjamini	FDR
GOTERM_CC_DIRECT	GO:0031838~haptoglobin-hemoglobin complex	4	0.404858	0.000743687	HP, HBB-BT, HBA-A1, HBB-BS	847	5	19662	18.571	0.327852	0.0361026	0.0346829
GOTERM_MF_DIRECT	GO:0004601~peroxidase activity	6	0.607287	0.00967046	GPX3, HBB-BT, HBA-A1, HBB-BS, PTGS2, PRDX6	750	31	17446	4.50219	0.999972	0.651547	0.647316
GOTERM_MF_DIRECT	GO:0031720~haptoglobin binding	3	0.303644	0.0104245	HBB-BT, HBA-A1, HBB-BS	750	4	17446	17.446	0.999988	0.661038	0.656745
GOTERM_BP_DIRECT	GO:0098869~cellular oxidant detoxification	3	0.303644	0.0167866	HBB-BT, HBA-A1, HBB-BS	775	5	18082	13.999	1	0.896304	0.894464
GOTERM_MF_DIRECT	GO:0019825~oxygen binding	4	0.404858	0.0986978	HBB-BT, HBA-A1, CYP2F2, HBB-BS	750	26	17446	3.57867	1	1	0.994429
KEGG_PATHWAY	mmu05143:African trypanosomiasis	5	0.506073	0.104133	LAMA4, HBB-BT, HBA-A1, HBB-BS, MYD88	398	35	7691	2.76059	1	0.678678	0.662709
GOTERM_CC_DIRECT	GO:0005833~hemoglobin complex	3	0.303644	0.105433	HBB-BT, HBA-A1, HBB-BS	847	13	19662	5.35701	1	0.851923	0.818421
GOTERM_BP_DIRECT	GO:0048821~erythrocyte development	4	0.404858	0.106952	G6PDX, HBB-BT, HBA-A1, HBB-BS	775	27	18082	3.45654	1	1	0.998239
UP_KEYWORDS	Oxygen transport	3	0.303644	0.128044	HBB-BT, HBA-A1, HBB-BS	889	16	22680	4.78346	1	0.540013	0.481558
INTERPRO	IPR009050:Globin-like	3	0.303644	0.133991	HBB-BT, HBA-A1, HBB-BS	830	16	20594	4.65226	1	1	0.997438
INTERPRO	IPR000971:Globin	3	0.303644	0.133991	HBB-BT, HBA-A1, HBB-BS	830	16	20594	4.65226	1	1	0.997438
INTERPRO	IPR012292:Globin, structural domain	3	0.303644	0.147991	HBB-BT, HBA-A1, HBB-BS	830	17	20594	4.3786	1	1	0.997438
GOTERM_MF_DIRECT	GO:0005344~oxygen transporter activity	3	0.303644	0.148732	HBB-BT, HBA-A1, HBB-BS	750	16	17446	4.3615	1	1	0.994429
KEGG_PATHWAY	mmu05144:Malaria	5	0.506073	0.234234	HBB-BT, HBA-A1, HBB-BS, THBS1, MYD88	398	48	7691	2.01293	1	0.982433	0.959317
Annotation Cluster 40	Enrichment Score: 1.2590720264829838
Category	Term	Count	%	PValue	Genes	List Total	Pop Hits	Pop Total	Fold Enrichment	Bonferroni	Benjamini	FDR
UP_KEYWORDS	Redox-active center	7	0.708502	0.00967818	GLRX5, TXNDC11, TXNDC2, SEPW1, IFI30, PRDX6, PDIA5	889	47	22680	3.79963	0.977027	0.0850203	0.0758171
GOTERM_BP_DIRECT	GO:0045454~cell redox homeostasis	8	0.809717	0.0207377	AIFM3, AIFM1, NNT, GLRX5, TXNDC11, TXNDC2, PRDX6, PDIA5	775	65	18082	2.87158	1	0.906758	0.904896
GOTERM_MF_DIRECT	GO:0003756~protein disulfide isomerase activity	3	0.303644	0.211178	TXNDC11, TXNDC2, PDIA5	750	20	17446	3.4892	1	1	0.994429
INTERPRO	IPR013766:Thioredoxin domain	4	0.404858	0.217024	TXNDC11, TXNDC2, PRDX6, PDIA5	830	40	20594	2.4812	1	1	0.997438
Annotation Cluster 41	Enrichment Score: 1.2363227022384038
Category	Term	Count	%	PValue	Genes	List Total	Pop Hits	Pop Total	Fold Enrichment	Bonferroni	Benjamini	FDR
SMART	SM00228:PDZ	12	1.21457	0.0458911	TIAM2, MAGI1, PREX2, DEPTOR, SYNPO2, HTRA3, SIPA1L2, PDLIM4, PDZRN3, SHANK2, SNTB1, MPP7	431	150	10425	1.93503	0.999999	1	1
INTERPRO	IPR001478:PDZ domain	12	1.21457	0.0471253	TIAM2, MAGI1, PREX2, DEPTOR, SYNPO2, HTRA3, SIPA1L2, PDLIM4, PDZRN3, SHANK2, SNTB1, MPP7	830	154	20594	1.93341	1	1	0.997438
UP_SEQ_FEATURE	domain:PDZ	9	0.910931	0.0903752	TIAM2, DEPTOR, SYNPO2, HTRA3, SIPA1L2, PDLIM4, SHANK2, SNTB1, MPP7	823	101	18012	1.95022	1	1	0.997376
Annotation Cluster 42	Enrichment Score: 1.211097644471755
Category	Term	Count	%	PValue	Genes	List Total	Pop Hits	Pop Total	Fold Enrichment	Bonferroni	Benjamini	FDR
INTERPRO	IPR000591:DEP domain	5	0.506073	0.00902574	PREX2, DEPTOR, RAPGEF3, RAPGEF4, RGS7	830	21	20594	5.90763	0.999999	0.783234	0.780727
SMART	SM00049:DEP	5	0.506073	0.00977428	PREX2, DEPTOR, RAPGEF3, RAPGEF4, RGS7	431	21	10425	5.75903	0.940919	0.562999	0.561044
UP_SEQ_FEATURE	domain:DEP	3	0.303644	0.180519	RAPGEF3, RAPGEF4, RGS7	823	17	18012	3.8622	1	1	0.997376
INTERPRO	IPR011991:Winged helix-turn-helix DNA-binding domain	7	0.708502	0.8985	PREX2, DEPTOR, ADAR, REC8, RAPGEF3, RAPGEF4, RGS7	830	227	20594	0.765129	1	1	0.997438
Annotation Cluster 43	Enrichment Score: 1.1458982227455468
Category	Term	Count	%	PValue	Genes	List Total	Pop Hits	Pop Total	Fold Enrichment	Bonferroni	Benjamini	FDR
INTERPRO	IPR003961:Fibronectin, type III	21	2.12551	0.000354841	EPHB6, CNTFR, PTPRQ, DCC, IL23R, TNC, IL4RA, IL6RA, OSMR, PRLR, ROBO1, GHR, FNDC5, SDK1, LRFN4, FNDC4, FLRT1, SPEG, LRRN1, IL7R, EPHA2	830	211	20594	2.46945	0.42556	0.103396	0.103065
SMART	SM00060:FN3	13	1.31579	0.0243329	EPHB6, CNTFR, PTPRQ, DCC, TNC, OSMR, PRLR, ROBO1, FNDC5, SDK1, FNDC4, SPEG, EPHA2	431	153	10425	2.05518	0.99917	0.700787	0.698353
UP_SEQ_FEATURE	domain:Fibronectin type-III 2	12	1.21457	0.0264228	EPHB6, CNTFR, SDK1, PTPRQ, DCC, IL23R, TNC, SPEG, OSMR, PRLR, ROBO1, EPHA2	823	124	18012	2.11798	1	1	0.997376
UP_SEQ_FEATURE	domain:Fibronectin type-III 1	12	1.21457	0.0278272	EPHB6, CNTFR, SDK1, PTPRQ, DCC, IL23R, TNC, SPEG, OSMR, PRLR, ROBO1, EPHA2	823	125	18012	2.10104	1	1	0.997376
UP_SEQ_FEATURE	domain:Fibronectin type-III 13	3	0.303644	0.0485009	SDK1, PTPRQ, TNC	823	8	18012	8.20717	1	1	0.997376
UP_SEQ_FEATURE	domain:Fibronectin type-III 11	3	0.303644	0.0734052	SDK1, PTPRQ, TNC	823	10	18012	6.56574	1	1	0.997376
UP_SEQ_FEATURE	domain:Fibronectin type-III 12	3	0.303644	0.0734052	SDK1, PTPRQ, TNC	823	10	18012	6.56574	1	1	0.997376
UP_SEQ_FEATURE	domain:Fibronectin type-III 10	3	0.303644	0.0870804	SDK1, PTPRQ, TNC	823	11	18012	5.96885	1	1	0.997376
UP_SEQ_FEATURE	domain:Fibronectin type-III 6	4	0.404858	0.144402	SDK1, PTPRQ, DCC, TNC	823	29	18012	3.01873	1	1	0.997376
UP_SEQ_FEATURE	domain:Fibronectin type-III 9	3	0.303644	0.163979	SDK1, PTPRQ, TNC	823	16	18012	4.10358	1	1	0.997376
UP_SEQ_FEATURE	domain:Fibronectin type-III 3	6	0.607287	0.26596	SDK1, PTPRQ, DCC, TNC, OSMR, ROBO1	823	76	18012	1.72783	1	1	0.997376
UP_SEQ_FEATURE	domain:Fibronectin type-III 4	5	0.506073	0.272222	SDK1, PTPRQ, DCC, TNC, OSMR	823	58	18012	1.88671	1	1	0.997376
UP_SEQ_FEATURE	domain:Fibronectin type-III 5	4	0.404858	0.274975	SDK1, PTPRQ, DCC, TNC	823	40	18012	2.18858	1	1	0.997376
UP_SEQ_FEATURE	domain:Fibronectin type-III 8	3	0.303644	0.300014	SDK1, PTPRQ, TNC	823	24	18012	2.73572	1	1	0.997376
UP_SEQ_FEATURE	domain:Fibronectin type-III 7	3	0.303644	0.317097	SDK1, PTPRQ, TNC	823	25	18012	2.62629	1	1	0.997376
Annotation Cluster 44	Enrichment Score: 1.137691528714532
Category	Term	Count	%	PValue	Genes	List Total	Pop Hits	Pop Total	Fold Enrichment	Bonferroni	Benjamini	FDR
GOTERM_MF_DIRECT	GO:0003779~actin binding	23	2.32794	0.035157	TMOD1, GAS2L3, TRPC6, LRRK2, SYNPO2, TPM2, CXCR4, MYO7A, CORO2A, AIF1L, MYO1D, FMNL2, MYO1A, TNNT2, ENC1, CFL1, EPB41L3, FSCN1, S100A4, NF2, CCR5, SNTB1, VPS16	750	338	17446	1.58287	1	0.971776	0.965466
GOTERM_MF_DIRECT	GO:0051015~actin filament binding	11	1.11336	0.0580198	MYO1D, TMOD1, CACNB2, MYO1A, CFL1, MICALL2, FSCN1, MYO7A, CORO2A, AIF1L, VPS16	750	132	17446	1.93844	1	1	0.994429
UP_KEYWORDS	Actin-binding	14	1.417	0.189381	TMOD1, GAS2L3, SYNPO2, TPM2, MYO7A, CORO2A, AIF1L, MYO1D, MYO1A, ENC1, CFL1, EPB41L3, FSCN1, SNTB1	889	252	22680	1.41732	1	0.670648	0.598052
Annotation Cluster 45	Enrichment Score: 1.1229815750659045
Category	Term	Count	%	PValue	Genes	List Total	Pop Hits	Pop Total	Fold Enrichment	Bonferroni	Benjamini	FDR
UP_KEYWORDS	Autophagy	12	1.21457	0.00897532	FAM134B, VCP, DRAM1, MAP1LC3A, ATG101, LRRK2, MFN2, FNBP1L, OPTN, TRP53INP2, VPS16, TRP53INP1	889	123	22680	2.48896	0.969747	0.0809866	0.07222
GOTERM_BP_DIRECT	GO:0006914~autophagy	12	1.21457	0.0416097	FAM134B, VCP, DRAM1, MAP1LC3A, ATG101, LRRK2, MFN2, FNBP1L, OPTN, TRP53INP2, VPS16, TRP53INP1	775	142	18082	1.97169	1	1	0.998239
GOTERM_BP_DIRECT	GO:0000045~autophagosome assembly	4	0.404858	0.291011	MAP1LC3A, ATG101, TRP53INP2, TRP53INP1	775	44	18082	2.12106	1	1	0.998239
GOTERM_CC_DIRECT	GO:0005776~autophagosome	5	0.506073	0.296429	MAP1LC3A, OPTN, TRP53INP2, VPS16, TRP53INP1	847	64	19662	1.81357	1	1	0.962477
Annotation Cluster 46	Enrichment Score: 1.1139810042032054
Category	Term	Count	%	PValue	Genes	List Total	Pop Hits	Pop Total	Fold Enrichment	Bonferroni	Benjamini	FDR
GOTERM_BP_DIRECT	GO:0003281~ventricular septum development	6	0.607287	0.0221119	LMO4, CXCR4, GATA4, PRDM1, LTBP1, ROBO1	775	38	18082	3.68394	1	0.906758	0.904896
GOTERM_BP_DIRECT	GO:0035904~aorta development	4	0.404858	0.0980356	CXCR4, PRDM1, LTBP1, ADAMTS6	775	26	18082	3.58948	1	1	0.998239
GOTERM_BP_DIRECT	GO:0060976~coronary vasculature development	4	0.404858	0.209917	PRDM1, LTBP1, ADAMTS6, ROBO1	775	37	18082	2.52234	1	1	0.998239
Annotation Cluster 47	Enrichment Score: 1.0891929056458058
Category	Term	Count	%	PValue	Genes	List Total	Pop Hits	Pop Total	Fold Enrichment	Bonferroni	Benjamini	FDR
KEGG_PATHWAY	mmu05145:Toxoplasmosis	11	1.11336	0.0439586	H2-EB1, CIITA, CHUK, H2-DMA, LAMA4, CCR5, MYD88, HSPA1B, H2-AB1, MAP2K6, MAPK13	398	105	7691	2.02443	0.999989	0.45794	0.447165
KEGG_PATHWAY	mmu05140:Leishmaniasis	8	0.809717	0.0457784	C3, H2-EB1, JUN, H2-DMA, PTGS2, MYD88, H2-AB1, MAPK13	398	64	7691	2.41552	0.999994	0.45794	0.447165
KEGG_PATHWAY	mmu05164:Influenza A	12	1.21457	0.268359	H2-EB1, CIITA, JUN, DDX58, H2-DMA, TNFSF10, ADAR, MYD88, HSPA1B, H2-AB1, MAP2K6, MAPK13	398	171	7691	1.35608	1	1	0.980315
Annotation Cluster 48	Enrichment Score: 1.064596436963123
Category	Term	Count	%	PValue	Genes	List Total	Pop Hits	Pop Total	Fold Enrichment	Bonferroni	Benjamini	FDR
KEGG_PATHWAY	mmu04923:Regulation of lipolysis in adipocytes	9	0.910931	0.00840866	FABP4, ADRB3, PDE3B, AQP7, IRS2, PTGS2, ADCY8, ADCY7, TSHR	398	57	7691	3.05118	0.883897	0.238245	0.23264
GOTERM_BP_DIRECT	GO:0007190~activation of adenylate cyclase activity	3	0.303644	0.210236	ADRB3, ADCY7, TSHR	775	20	18082	3.49974	1	1	0.998239
GOTERM_BP_DIRECT	GO:0007189~adenylate cyclase-activating G-protein coupled receptor signaling pathway	4	0.404858	0.362057	ADRB3, ADCY8, ADCY7, TSHR	775	50	18082	1.86653	1	1	0.998239
Annotation Cluster 49	Enrichment Score: 1.027962229363441
Category	Term	Count	%	PValue	Genes	List Total	Pop Hits	Pop Total	Fold Enrichment	Bonferroni	Benjamini	FDR
UP_KEYWORDS	cAMP	6	0.607287	0.00986061	PDE10A, PDE3B, PDE7A, PDE8B, RAPGEF3, RAPGEF4	889	34	22680	4.50208	0.978612	0.0850203	0.0758171
GOTERM_BP_DIRECT	GO:0006198~cAMP catabolic process	4	0.404858	0.028841	PDE10A, PDE3B, PDE7A, PDE8B	775	16	18082	5.8329	1	0.975163	0.973161
INTERPRO	IPR002073:3'5'-cyclic nucleotide phosphodiesterase, catalytic domain	4	0.404858	0.0503873	PDE10A, PDE3B, PDE7A, PDE8B	830	21	20594	4.7261	1	1	0.997438
INTERPRO	IPR023174:3'5'-cyclic nucleotide phosphodiesterase, conserved site	4	0.404858	0.0503873	PDE10A, PDE3B, PDE7A, PDE8B	830	21	20594	4.7261	1	1	0.997438
INTERPRO	IPR003607:HD/PDEase domain	4	0.404858	0.0632744	PDE10A, PDE3B, PDE7A, PDE8B	830	23	20594	4.31514	1	1	0.997438
SMART	SM00471:HDc	4	0.404858	0.0669832	PDE10A, PDE3B, PDE7A, PDE8B	431	23	10425	4.2066	1	1	1
GOTERM_MF_DIRECT	GO:0004114~3',5'-cyclic-nucleotide phosphodiesterase activity	4	0.404858	0.0817373	PDE10A, PDE3B, PDE7A, PDE8B	750	24	17446	3.87689	1	1	0.994429
GOTERM_MF_DIRECT	GO:0004115~3',5'-cyclic-AMP phosphodiesterase activity	3	0.303644	0.105035	PDE3B, PDE7A, PDE8B	750	13	17446	5.368	1	1	0.994429
KEGG_PATHWAY	mmu05032:Morphine addiction	9	0.910931	0.106459	PDE10A, GRK5, PDE3B, GNB4, PDE7A, ADCY8, PDE8B, GABRG3, ADCY7	398	93	7691	1.87008	1	0.678678	0.662709
INTERPRO	IPR023088:3'5'-cyclic nucleotide phosphodiesterase	3	0.303644	0.176777	PDE10A, PDE7A, PDE8B	830	19	20594	3.91769	1	1	0.997438
GOTERM_MF_DIRECT	GO:0008081~phosphoric diester hydrolase activity	5	0.506073	0.183406	PDE10A, PDE3B, ENPP6, PDE7A, PDE8B	750	52	17446	2.23667	1	1	0.994429
UP_SEQ_FEATURE	metal ion-binding site:Divalent metal cation 1	3	0.303644	0.317097	PDE10A, PDE3B, PDE7A	823	25	18012	2.62629	1	1	0.997376
UP_SEQ_FEATURE	metal ion-binding site:Divalent metal cation 2	3	0.303644	0.317097	PDE10A, PDE3B, PDE7A	823	25	18012	2.62629	1	1	0.997376
KEGG_PATHWAY	mmu00230:Purine metabolism	11	1.11336	0.445259	NUDT9, NT5E, PDE10A, PDE3B, AK3, AMPD2, PDE7A, ADCY8, PDE8B, XDH, ADCY7	398	179	7691	1.18752	1	1	0.980315
Annotation Cluster 50	Enrichment Score: 1.0071853910558763
Category	Term	Count	%	PValue	Genes	List Total	Pop Hits	Pop Total	Fold Enrichment	Bonferroni	Benjamini	FDR
GOTERM_CC_DIRECT	GO:0034705~potassium channel complex	5	0.506073	0.000881062	KCNIP1, KCNA1, KCNA2, KCNA6, KCNK1	847	11	19662	10.5517	0.375432	0.0392073	0.0376654
UP_KEYWORDS	Ion channel	24	2.42915	0.00700628	KCNJ4, KCNK5, RYR2, KCNJ10, TRPC6, TTYH2, KCNIP1, KCNK9, KCNA1, KCNA2, ITPR2, KCTD2, KCNA6, GRIN2C, GABRG3, CLCN2, CACNA1H, CACNB2, SCN9A, SCN7A, KCNMB4, TMEM109, KCNK1, CLIC1	889	336	22680	1.82227	0.93465	0.0697035	0.0621583
UP_KEYWORDS	Voltage-gated channel	13	1.31579	0.00723287	KCNJ4, KCNJ10, KCNIP1, KCNA1, KCNA2, KCNA6, CLCN2, CACNA1H, CACNB2, SCN9A, SCN7A, TMEM109, CLIC1	889	136	22680	2.43863	0.940188	0.0701589	0.0625643
GOTERM_MF_DIRECT	GO:0005244~voltage-gated ion channel activity	12	1.21457	0.0295264	KCNJ4, CACNB2, KCNJ10, KCNIP1, KCNA1, SCN9A, KCNA2, TMEM109, KCNA6, CLCN2, CLIC1, CACNA1H	750	134	17446	2.0831	1	0.964261	0.958
GOTERM_BP_DIRECT	GO:0034765~regulation of ion transmembrane transport	12	1.21457	0.0304024	KCNJ4, CACNB2, KCNJ10, KCNIP1, KCNA1, SCN9A, KCNA2, TMEM109, KCNA6, CLCN2, CLIC1, CACNA1H	775	135	18082	2.07392	1	0.996554	0.994508
INTERPRO	IPR003972:Potassium channel, voltage dependent, Kv1	3	0.303644	0.0385637	KCNA1, KCNA2, KCNA6	830	8	20594	9.30452	1	1	0.997438
GOTERM_MF_DIRECT	GO:0005267~potassium channel activity	8	0.809717	0.0558141	KCNJ10, KCNIP1, KCNK9, KCNA1, KCNA2, KCNMB4, KCNA6, KCNK1	750	80	17446	2.32613	1	1	0.994429
GOTERM_BP_DIRECT	GO:0019228~neuronal action potential	5	0.506073	0.0559191	KCNA1, SCN9A, KCNA2, SCN7A, KCNMB4	775	34	18082	3.43112	1	1	0.998239
UP_KEYWORDS	Potassium transport	9	0.910931	0.0589648	KCNJ4, KCNJ10, KCNIP1, KCNK9, SLC9A7, KCNA1, KCNA2, KCNA6, KCNK1	889	107	22680	2.14585	1	0.309167	0.2757
INTERPRO	IPR027359:Voltage-dependent potassium channel, four helix bundle domain	6	0.607287	0.0654492	KCNA1, SCN9A, KCNA2, SCN7A, KCNA6, CACNA1H	830	54	20594	2.75689	1	1	0.997438
INTERPRO	IPR005821:Ion transport domain	9	0.910931	0.066991	RYR2, TRPC6, KCNA1, SCN9A, KCNA2, SCN7A, ITPR2, KCNA6, CACNA1H	830	107	20594	2.08699	1	1	0.997438
GOTERM_CC_DIRECT	GO:0043679~axon terminus	8	0.809717	0.0769303	CHRM3, KCNA1, KCNA2, PENK, KCNA6, GLUL, SLC18A2, RAPGEF3	847	86	19662	2.15941	1	0.70829	0.680436
GOTERM_BP_DIRECT	GO:0071805~potassium ion transmembrane transport	8	0.809717	0.0908061	KCNJ10, KCNIP1, KCNK9, SLC9A7, KCNA1, KCNA2, KCNA6, KCNK1	775	90	18082	2.07392	1	1	0.998239
GOTERM_BP_DIRECT	GO:0006813~potassium ion transport	10	1.01215	0.0949284	KCNJ4, KCNJ10, KCNIP1, KCNK9, SLC9A7, KCNA1, KCNA2, KCNMB4, KCNA6, KCNK1	775	127	18082	1.83713	1	1	0.998239
UP_KEYWORDS	Potassium	9	0.910931	0.099046	KCNJ4, KCNJ10, KCNIP1, KCNK9, SLC9A7, KCNA1, KCNA2, KCNA6, KCNK1	889	120	22680	1.91339	1	0.446859	0.398487
UP_KEYWORDS	Potassium channel	6	0.607287	0.121608	KCNIP1, KCNK9, KCNA1, KCNA2, KCNA6, KCNK1	889	67	22680	2.28464	1	0.529346	0.472046
INTERPRO	IPR003131:Potassium channel tetramerisation-type BTB domain	5	0.506073	0.148667	KCNA1, KCNA2, KCTD1, KCTD2, KCNA6	830	51	20594	2.43255	1	1	0.997438
GOTERM_BP_DIRECT	GO:0070588~calcium ion transmembrane transport	7	0.708502	0.17511	CACNB2, RYR2, TRPC6, ITPR2, GAS6, SLC25A25, CACNA1H	775	88	18082	1.85592	1	1	0.998239
GOTERM_MF_DIRECT	GO:0005249~voltage-gated potassium channel activity	6	0.607287	0.181528	KCNK5, SNAP25, KCNK9, KCNA1, KCNA2, KCNA6	750	70	17446	1.99383	1	1	0.994429
GOTERM_MF_DIRECT	GO:0005242~inward rectifier potassium channel activity	3	0.303644	0.211178	KCNJ4, KCNJ10, KCNK1	750	20	17446	3.4892	1	1	0.994429
UP_SEQ_FEATURE	short sequence motif:Selectivity filter	5	0.506073	0.222072	KCNJ4, KCNJ10, KCNA1, KCNA2, KCNA6	823	53	18012	2.0647	1	1	0.997376
UP_KEYWORDS	Calcium channel	5	0.506073	0.224406	CACNB2, RYR2, TRPC6, ITPR2, CACNA1H	889	62	22680	2.0574	1	0.712229	0.635132
GOTERM_CC_DIRECT	GO:0008076~voltage-gated potassium channel complex	6	0.607287	0.252898	SNAP25, KCNIP1, KCNA1, KCNA2, KCNMB4, KCNA6	847	79	19662	1.76307	1	1	0.962477
INTERPRO	IPR003968:Potassium channel, voltage dependent, Kv	3	0.303644	0.296785	KCNA1, KCNA2, KCNA6	830	27	20594	2.75689	1	1	0.997438
UP_KEYWORDS	Calcium transport	6	0.607287	0.299893	CACNB2, RYR2, TRPC6, ITPR2, CACNA1H, BSPRY	889	93	22680	1.64592	1	0.781162	0.696603
GOTERM_MF_DIRECT	GO:0005216~ion channel activity	10	1.01215	0.307947	RYR2, TRPC6, KCNA1, SCN9A, KCNA2, ITPR2, KCNA6, GRIN2C, CLCN2, CACNA1H	750	170	17446	1.36831	1	1	0.994429
GOTERM_BP_DIRECT	GO:0086010~membrane depolarization during action potential	3	0.303644	0.338428	SCN9A, SCN7A, CACNA1H	775	28	18082	2.49982	1	1	0.998239
GOTERM_BP_DIRECT	GO:0006816~calcium ion transport	8	0.809717	0.399495	CCR1, CACNB2, RYR2, TRPC6, ITPR2, CCR5, CACNA1H, BSPRY	775	141	18082	1.32378	1	1	0.998239
GOTERM_MF_DIRECT	GO:0005251~delayed rectifier potassium channel activity	3	0.303644	0.402048	KCNA1, KCNA2, KCNA6	750	32	17446	2.18075	1	1	0.994429
GOTERM_MF_DIRECT	GO:0005262~calcium channel activity	5	0.506073	0.507735	CACNB2, RYR2, TRPC6, ITPR2, CACNA1H	750	86	17446	1.3524	1	1	0.994429
GOTERM_CC_DIRECT	GO:0042734~presynaptic membrane	4	0.404858	0.631766	CADPS2, SNAP25, KCNA1, KCNA2	847	75	19662	1.23806	1	1	0.962477
Annotation Cluster 51	Enrichment Score: 0.9727414004113601
Category	Term	Count	%	PValue	Genes	List Total	Pop Hits	Pop Total	Fold Enrichment	Bonferroni	Benjamini	FDR
UP_SEQ_FEATURE	domain:ABC transporter 1	5	0.506073	0.0368927	ABCA1, ABCA6, ABCA8B, ABCB1A, ABCB1B	823	28	18012	3.90818	1	1	0.997376
UP_SEQ_FEATURE	domain:ABC transporter 2	5	0.506073	0.0368927	ABCA1, ABCA6, ABCA8B, ABCB1A, ABCB1B	823	28	18012	3.90818	1	1	0.997376
BIOCARTA	m_nuclearRsPathway:Nuclear Receptors in Lipid Metabolism and Toxicity	6	0.607287	0.0455667	ABCA1, ABCD2, NR1H3, CYP2E1, ABCB1A, ABCB1B	82	32	1289	2.94741	0.99847	1	1
UP_SEQ_FEATURE	nucleotide phosphate-binding region:ATP 1	5	0.506073	0.0509783	ABCA1, ABCA6, ABCA8B, ABCB1A, ABCB1B	823	31	18012	3.52997	1	1	0.997376
UP_SEQ_FEATURE	nucleotide phosphate-binding region:ATP 2	5	0.506073	0.0509783	ABCA1, ABCA6, ABCA8B, ABCB1A, ABCB1B	823	31	18012	3.52997	1	1	0.997376
GOTERM_MF_DIRECT	GO:0042626~ATPase activity, coupled to transmembrane movement of substances	6	0.607287	0.058079	ABCA1, ABCD2, ABCA6, ABCA8B, ABCB1A, ABCB1B	750	49	17446	2.84833	1	1	0.994429
INTERPRO	IPR003439:ABC transporter-like	6	0.607287	0.0613242	ABCA1, ABCD2, ABCA6, ABCA8B, ABCB1A, ABCB1B	830	53	20594	2.80891	1	1	0.997438
KEGG_PATHWAY	mmu02010:ABC transporters	6	0.607287	0.0867226	ABCA1, ABCD2, ABCA6, ABCA8B, ABCB1A, ABCB1B	398	46	7691	2.52054	1	0.581954	0.568261
INTERPRO	IPR017871:ABC transporter, conserved site	5	0.506073	0.126751	ABCA1, ABCD2, ABCA8B, ABCB1A, ABCB1B	830	48	20594	2.58459	1	1	0.997438
INTERPRO	IPR026082:ABC transporter A, ABCA	3	0.303644	0.133991	ABCA1, ABCA6, ABCA8B	830	16	20594	4.65226	1	1	0.997438
COG_ONTOLOGY	Defense mechanisms	3	0.303644	0.207252	ABCA8B, ABCB1A, ABCB1B	96	19	2126	3.49671	0.993961	0.708617	0.708617
INTERPRO	IPR011527:ABC transporter, transmembrane domain, type 1	3	0.303644	0.296785	ABCD2, ABCB1A, ABCB1B	830	27	20594	2.75689	1	1	0.997438
GOTERM_MF_DIRECT	GO:0016887~ATPase activity	11	1.11336	0.356715	ABCA1, VCP, ABCD2, DNAH10, ABCA6, ABCA8B, ASNA1, RAD54L2, SMARCA1, ABCB1A, ABCB1B	750	200	17446	1.27937	1	1	0.994429
INTERPRO	IPR003593:AAA+ ATPase domain	8	0.809717	0.360232	ABCA1, VCP, ABCD2, DNAH10, ABCA6, ABCA8B, ABCB1A, ABCB1B	830	144	20594	1.37845	1	1	0.997438
[truncated: 827 more rows]
