# Supplementary material for: Integrative genomic analysis reveals a conserved role for prolactin signalling in the regulation of adrenal function
Source: Clin Transl Med. 2021 Nov 8;11(11):e630. doi: 10.1002/ctm2.630 (PMC8574957; doi:10.1002/ctm2.630)
Supplement: Supplementary file 6 — Supporting information [file CTM2-11-e630-s003.xlsx]

## Sheet: ncRNA - age
Table S5. Differentially expressed lncRNAs
P1 - E18.5		P2w - P1 M	P2w - P1 F	Common P2w - P1		P12w - P2w M	P12w - P2w F	Common P12w - P2w	Common age-dependent ncRNA DEG
0610005C13Rik		1110019D14Rik	4732440D04Rik	2210408F21Rik		1110046J04Rik	1110046J04Rik	1110046J04Rik	4930511M06Rik
1110002L01Rik		2210408F21Rik	0610005C13Rik	2700046A07Rik		1300002E11Rik	1700030C10Rik	1700030C10Rik	Gm26944
1500004A13Rik		2700046A07Rik	1700030C10Rik	4930511M06Rik		1700030C10Rik	1700087I21Rik	1700087I21Rik	Gm32817
1810026B05Rik		3930402G23Rik	1810026B05Rik	5031425E22Rik		1700066O22Rik	1810026B05Rik	1810026B05Rik	H19
2700038G22Rik		4632427E13Rik	2210408F21Rik	9630002D21Rik		1700087I21Rik	2010204K13Rik	4732471J01Rik	Lncppara
2810013P06Rik		4930511M06Rik	2410006H16Rik	9630013D21Rik		1810026B05Rik	2610507I01Rik	4930405O22Rik	Malat1
3110056K07Rik		5031425E22Rik	2610507I01Rik	A330023F24Rik		2210408F21Rik	2810032G03Rik	4930511M06Rik
4632427E13Rik		5330434G04Rik	2700046A07Rik	AI662270		2410006H16Rik	4632427E13Rik	4930572G02Rik
4732471J01Rik		6530402F18Rik	4930511M06Rik	Dnm3os		4732440D04Rik	4732471J01Rik	5930430L01Rik
4930426D05Rik		9630002D21Rik	5031425E22Rik	Gm14230		4732471J01Rik	4930405O22Rik	9530026P05Rik
4930511M06Rik		9630013D21Rik	9630002D21Rik	Gm26944		4833422C13Rik	4930511M06Rik	A330023F24Rik
5031425E22Rik		A330023F24Rik	9630013D21Rik	Gm28382		4930405O22Rik	4930572G02Rik	A330074K22Rik
5430401H09Rik		AI662270	A330023F24Rik	Gm29966		4930511M06Rik	5031425E22Rik	AW112010
6030407O03Rik		B930095G15Rik	A530020G20Rik	Gm31084		4930572G02Rik	5730405O15Rik	B230216N24Rik
9530026P05Rik		C430049B03Rik	AI662270	Gm31333		4930596I21Rik	5930430L01Rik	Bc1
9530059O14Rik		CJ186046Rik	Atcayos	Gm32817		5930430L01Rik	9530026P05Rik	Dbpht2
9930014A18Rik		Ctcflos	Bc1	Gm35438		9530026P05Rik	9630002D21Rik	Dleu2
A230072C01Rik		Dnm3os	D430020J02Rik	Gm35533		A230057D06Rik	A330023F24Rik	Ftx
A330076H08Rik		F630028O10Rik	Dleu2	Gm39041		A330023F24Rik	A330074K22Rik	Gm12238
A530020G20Rik		Gm12059	Dnm3os	Gm39090		A330074K22Rik	AW112010	Gm13483
AI480526		Gm13652	Firre	Gm9899		AW112010	B230216N24Rik	Gm14230
Airn		Gm14230	Gm14230	H19		B230216N24Rik	Bc1	Gm14532
Atcayos		Gm15767	Gm15411	Igf2os		B230317F23Rik	Dbpht2	Gm15834
B130055M24Rik		Gm19522	Gm16062	Lncbate1		Bc1	Dleu2	Gm15952
Bc1		Gm19950	Gm26944	Lncpint		C530005A16Rik	Dnm3os	Gm26944
C430049B03Rik		Gm20300	Gm28382	Lncppara		D430020J02Rik	Ftx	Gm32817
Carmn		Gm26555	Gm29966	Malat1		D630024D03Rik	Gm12238	Gm36527
D630024D03Rik		Gm26944	Gm31084	Redrum		Dbpht2	Gm13483	Gm39469
Dleu2		Gm28382	Gm31333			Dleu2	Gm14230	Gm39526
Dnm3os		Gm29683	Gm32219			Eldr	Gm14532	Gm40309
F630028O10Rik		Gm29966	Gm32540			F630028O10Rik	Gm15834	Gm7265
Firre		Gm31084	Gm32817			Firre	Gm15952	H19
Ftx		Gm31333	Gm35438			Ftx	Gm20125	Ifi30
Gm10561		Gm32817	Gm35533			Gm10400	Gm26944	Junos
Gm12002		Gm35438	Gm36527			Gm12238	Gm31084	Kcnq1ot1
Gm12059		Gm35533	Gm39041			Gm13481	Gm32219	Lncpint
Gm12701		Gm37416	Gm39090			Gm13483	Gm32817	Lncppara
Gm15767		Gm39041	Gm40309			Gm14230	Gm35438	Malat1
Gm16013		Gm39090	Gm53			Gm14532	Gm36527	Mir99ahg
Gm16062		Gm807	Gm7265			Gm15411	Gm39469	Neat1
Gm16551		Gm9899	Gm9899			Gm15834	Gm39526	Pvt1
Gm20125		H19	Gt(ROSA)26Sor			Gm15918	Gm40309	Tbx3os1
Gm26871		Igf2os	H19			Gm15952	Gm7265
Gm26944		Lncbate1	Ifi30			Gm16062	H19
Gm27216		Lncpint	Igf2os			Gm16973	Ifi30
Gm28382		Lncppara	Kcnq1ot1			Gm19327	Junos
Gm29183		Malat1	Lncbate1			Gm26555	Kcnq1ot1
Gm29966		Miat	Lncpint			Gm26871	Kirrel3os
Gm32219		Redrum	Lncppara			Gm26901	Lncbate1
Gm32817		Snhg5	Malat1			Gm26910	Lncpint
Gm32856		Snhg6	Mir22hg			Gm26944	Lncppara
Gm33474		Tbx3os1	Mirg			Gm28382	Malat1
Gm34907		Zfas1	Neat1			Gm29683	Mir99ahg
Gm36527			Redrum			Gm31333	Neat1
Gm38708			Xist			Gm32817	Phxr4
Gm39038						Gm32856	Pvt1
Gm39041						Gm33228	Speer9-ps1
Gm39090						Gm34220	Tbx3os1
Gm40309						Gm34907
Gm7265						Gm3587
Gm9801						Gm36527
Gt(ROSA)26Sor						Gm39041
H19						Gm39469
Junos						Gm39526
Kcnq1ot1						Gm40309
Lncppara						Gm5532
Malat1						Gm6712
Meg3						Gm7265
Miat						Gm9801
Mir124a-1hg						Gt(ROSA)26Sor
Mir17hg						H19
Mirg						Ifi30
Neat1						Junos
Ptgs2os2						Kcnq1ot1
Rian						Lncpint
Snhg14						Lncppara
Tbx3os1						Malat1
Ttc39aos1						Meg3
Xist						Mir99ahg
						Neat1
						Pvt1
						Rmrp
						Snhg18
						Snhg4
						Tbx3os1
						Ttc39aos1

## Sheet: ncRNA - sex
P1 M_F	P2w M_F	P12w M_F	Common sex-dependent ncRNA DEG
0610005C13Rik	1700030C10Rik	2010204K13Rik	Xist
1810026B05Rik	AI662270	2410006H16Rik
2610507I01Rik	Bc1	4732440D04Rik
4930412C18Rik	H19	4833422C13Rik
CJ186046Rik	Ifi30	5930430L01Rik
D430020J02Rik	Neat1	E330017L17Rik
Gm13375	Xist	Gm10400
Gm15767		Gm12002
Gm19950		Gm13481
Gm26871		Gm15411
Gm28382		Gm20125
Gm29966		Gm26871
Gm32540		Gm28382
Gm7265		Gm31084
Kcnq1ot1		Gm31333
Mir22hg		Gm38405
Neat1		Gm39041
Redrum		Gm9801
Snhg17		Ifi30
Snhg8		Kirrel3os
Xist		Lncbate1
Zfas1		Rmrp
		Speer9-ps1
		Terc
		Xist
