# Supplementary material for: Integrative genomic analysis reveals a conserved role for prolactin signalling in the regulation of adrenal function
Source: Clin Transl Med. 2021 Nov 8;11(11):e630. doi: 10.1002/ctm2.630 (PMC8574957; doi:10.1002/ctm2.630)
Supplement: Supplementary file 7 — Supporting information [file CTM2-11-e630-s004.xlsx]

## Sheet: P1 - Hanemaaijer et al. 
Table S6. Sex-dependent DEG in adrenal cell populations
P1 M_F /Cluster 1	P1 M_F /Cluster 2	P1 M_F /Cluster 3	P1 M_F /Cluster 4	P1 M_F /Cluster 5	P1 M_F /Cluster 6	P1 M_F /Cluster 7	P1 M_F /Cluster 8	P1 M_F /Cluster 9	P1 M_F /Cluster 10	P1 M_F /Cluster 11	P1 M_F /Cluster 12	P1 M_F /Cluster 13	P1 M_F /Cluster 14	P1 M_F /Cluster 15	P1 M_F /Cluster 16	P1 M_F /Cluster 17	P1 M_F /Cluster 18	P1 M_F /Cluster 19	P1 M_F /Cluster 20	P1 M_F /Cluster 21	P1 M_F /Cluster 22	P1 M_F /Cluster 23
Schwann cell precursor	Bridge	Committed progenitor	Neuroblast	Pre-Epinephrine chromaffin	Norepinephrine chromaffin	Epinephrine chromaffin	Adrenal primordium	Fetal zone	Definitive zone	Early stroma	Wt1 high	Tcf21 high	Angioblast	Endothelial progenitor	Maturing endothelium	Capillary	Sinusoidal	Migratory	Macrophage	Monocyte/Lymphocyte	Granulocyte	Cgnl1 high
Aatk	Car12	Asic4	Arhgap28	Cdh4	Aldoc	Atp1b1	2010107E04Rik	1110008F13Rik	Acadl	Bnc2	Adamtsl1	Acta2	Igf2bp1	Ccnyl1	Clic5	Xaf1	Plau	Adamts16	Cd68	Coro1a	2010005H15Rik	Paqr9
Abca8a	Hes6	Atn1	Banf1	Fosb	Atn1	Cacnb1	Anp32b	Akr1b7	Agtr1b	Efemp1	Egr1	Ano1		Fkbp14	Eln		Pnp	Fgf1	Cstb	Dhx58	Abcd2	Pkhd1l1
Acot1	Kcne1l	Azin2	Bex1	Gde1	Atp2b2	Cd9	Bex4	Akr1b8	Caln1		Fmo2	Corin		Vwa1	Fam107a		Rpl18	Iigp1	Cxcl16	Fam129a	Adam8	Tfcp2l1
Arl8a	Ldhb	Bcl11a	Efna2	Nefh	C1ql1	Chd5	Cyc1	Atp5g1	Chchd10		Fst	Ctgf			Fbln5		Tinagl1	Ly6a	Ftl1	Hdc	Anxa1
Atp1a2	Lzts1	Dgkk	Gm26871	Scrn1	Chrna3	Csdc2	Eif4a1	Atp5j2	Cpe		Kcnq1ot1	Des			Grasp			Nlrc3	Hmox1	Il7r	Aqp9
Cryab	Slc25a23	Parm1	Hnrnph3		Cxcl14	Cystm1	Med30	Bnip3	Cspg5		Klf5	Dpep1			Lama3			Phf11d	Ms4a6b	Ly6e	BC100530
Deptor		Ptger3	Onecut2		Dlg2	Eef1a2	Phgdh	Cela1	Dab2		Nlgn1	Hsd11b1			Mecom				Pf4	Napsa	Chil3
Egfl8		Rgs4	Plekha6		Edn3	Gata2	Rny3	Chchd2	Dmpk		Tnfrsf11b	Igfbp2			Nos3				Sdcbp	Oas2	Clec7a
Elovl2		Scnn1b	Sncg		Hlf	Gpr179	Rpl37rt	Cox14	Enpp2		Trpm5	Inhba			Plscr2				Slc35f6	Plac8	F5
Gfra1		Wnk2	Tes		Kcnn3	Kcnk2	Rps16	Cox17	Ephx1			Mylk			Prom1				Trf	Taldo1	G0s2
Gfra2			Tmsb10		Nfic	Ksr2	Stip1	Cyp11b1	Greb1			Prelp								Tspo	Gm5483
Gjc3			Tubb4a		Pclo	Mapre3	Tpi1	Cyp17a1	Hspb6			Tagln									Il1r2
Id3					Per3	Mdga2		Dhcr7	Ifi27												Mmp8
Kank4					Phyh	Npy		Echs1	Isyna1												Myo1f
Lgi4					Ptprn	Pcdh10		Eno1	Jsrp1												Neat1
Luzp2					Slc24a2	Pcsk1		Esd	Nkd1												S100a8
Mal					Snap25	Rogdi		Fads1	Nr4a1												S100a9
Mbp					Stard10	Tmem108		Fdps	Nr4a3												Slc16a3
Mpz					Syn1	Tmem158		Frzb	Pura												Slc27a4
Plekha4						Tppp3		Ghitm	Rims2												Slco4c1
Plekhb1						Unc5a		Got1	Sulf1												Stfa1
Plp1								Inha	Tnfrsf12a												Tacstd2
Prss12								Laptm4b	Tpm2												Treml2
Scn7a								Map1lc3a	Vsnl1												Vnn3
Slc35f1								Mgat4b													Xdh
Slitrk6								Mob4
Sox10								Mrap
								Ndufa4
								Ndufa7
								Ndufc1
								Nop10
								Pebp1
								Prdx1
								Prkar2b
								Psat1
								Psmb5
								Ptms
								Ren1
								Rfk
								Scarb1
								Scd2
								Slc25a3
								Srxn1
								Tmem144
								Zmat5

## Sheet: P12w - Lai et al.
P12w M_F /Cluster 1	P12w M_F /Cluster 2	P12w M_F /Cluster 3	P12w M_F /Cluster 4	P12w M_F /Cluster 5	P12w M_F /Cluster 6	P12w M_F /Cluster 7	P12w M_F /Cluster 8	P12w M_F /Cluster 9	P12w M_F /Cluster 10	P12w M_F /Cluster 11	P12w M_F /Cluster 12	P12w M_F /Cluster 13	P12w M_F /Cluster 14	P12w M_F /Cluster 15	P12w M_F /Cluster 16	P12w M_F /Cluster 17	P12w M_F /Cluster 18
Fasciculata cell	Endothelial cell	Macrophage	Stromal cell	NK cell	Stromal cell	Fasciculata cell	Dendritic cell	Vascular endothelial cell	Dendritic cell_Cd209a high	Proliferating cell	B cell	Chromaffin cell	Myeloid cell	Smooth muscle	Myeloid cell	Neutrophil	Macrophage
1110008P14Rik	1810011O10Rik	Acp5	2410006H16Rik	Arhgdib	C3	1110008P14Rik	2410006H16Rik	1810011O10Rik	2410006H16Rik	Acp5	Arhgdib	Gal	Arhgdib	Aspn	Bst2	Fosl2	Arhgdib
Adh1	Atox1	Arhgdib	Acsbg1	Cfl1	Cxcl12	Abcb1b	Atox1	Atox1	Arhgdib	Arhgdib	Cd24a	Ndufa4l2	Atox1	Cd200	Cd68	Hdc	Cd68
Aldh2	Bst2	Bst2	Aldh1a1	Clic1	Dpt	Acadsb	Cd24a	Bst2	Atox1	Bst2	Gimap6	Nnat	Cd24a	Dmpk	Ctsb	Hp	Cryl1
Apoc4	Cd200	Cd68	Egr1	Gimap6	Egr1	Adh1	Cfl1	Cd200	Cfl1	Cd68	H2-Ab1	Rn7sk	Cd44	Ebf1	Ctsc	Rhog	Ctsb
Atp5g3	Egfl7	Cfl1	Gas6	S100a11	Gas6	Aifm2	Clic1	Cd24a	Clic1	Cfl1	H2-DMa	Snap25	Cd68	Egr1	Dab2	S100a11	Ednrb
BC029722	Esm1	Clic1	Gstm1	Snrpg	Gpx3	Akr1d1	Gm2a	Ctla2a	Ctsc	Cks1b	H2-Eb1		Cfl1	Fabp4	Ednrb	Tpm2	Fabp4
Bola3	Fabp4	Ctsb	Jun		Gstm1	Akt1s1	H2-Ab1	Efna1	Gm2a	Clic1	Ifi27l2a		Cmtm3	Hcfc1r1	F13a1		Hmox1
Ccnd3	Gimap6	Ctsc	Prss35		Htra3	Aldh2	H2-DMa	Egfl7	H2-Ab1	Ctsb	Ifi30		Ctsc	Id1	Gas6		Ifi27l2a
Cd59a	Gpihbp1	Cx3cr1	Rpl11		Ifi27l2a	Aldh3b1	H2-Eb1	Egr1	H2-DMa	Ctsc	Man1a		F13a1	Jun	Glul		Lpl
Cdkn1c	Id1	H2-Ab1	S100a11		Igfbp3	Atox1	Plbd1	Esm1	H2-Eb1	Cx3cr1	Mndal		Gm2a	Ndufa4l2	H2-Ab1		S100a4
Chchd10	Igfbp3	H2-DMa	Sh3bp5		Jun	BC029722	Pomp	F11r	Ifi27l2a	F11r	Nr4a1		H2-Ab1	Nr4a1	H2-DMa		Scpep1
Clu	Jun	H2-Eb1	Xist		Lpl	Bcap31	Ptms	Fabp4	Ifi30	H2-Ab1	S100a11		H2-DMa	Ppp1r15a	H2-Eb1		Sdc3
Cox17	Sh3bp5	Hpgd			Nbl1	Bola3	Rgs2	Gas6	Mgl2	H2-DMa	S100a4		H2-Eb1	S100a11	Hmox1		Smagp
Cox6a1	Tmem204	Ifi27l2a			Penk	C3	Rpl11	Gimap5	Nr4a1	H2-Eb1	Scpep1		Ifi27l2a	Tpm2	Hpgd		Tgfbi
Cyb5b		Lgals3bp			S100a11	Carhsp1	S100a11	Gimap6	Plbd1	Hpgd	Snrpg		Lipa		Ifi27l2a		Thbs1
Cyp11b1		Lpl			Scpep1	Cd1d1	Syngr2	Glul	S100a11	Ifi27l2a			Lpl		Mgl2
Cyp21a1		Tgfbi				Cd59a		Gpihbp1	S100a4	Ifi30			Plbd1		Mndal
Dab2						Cdkn1c		Id1	Snrpg	Lgals3bp			Prkcd		Rtn4
Eif2s2						Col5a3		Igfbp3	Syngr2	Lpcat2			S100a11		Tgfbi
Glrx5						Cox6a1		Jun		Lpl			S100a4
Gstm1						Cyb5b		Mpzl1		Mmp12			Sdc3
Hao2						Cyp11b1		Nr4a1		Plbd1
Hcfc1r1						Cyp21a1		Rapgef4		Prkcd
Hspd1						Cyp2f2		S100a11		Snrpd1
Map1lc3a						Deptor		Sema7a		Tgfbi
Me1						E330017L17Rik		Sh3bp5		Vaultrc5
Mgst1						Fam195a		Tmem204
Ndufa3						Fam213b
Nr5a1						Fkbp4
Nsmce1						Frzb
Pdcd6						Gas6
Peg10						Glrx5
Prdx6						Gramd1b
Rapgef4						Gstk1
Rnf181						Gstm1
Scd2						Hao2
Sdha						Hspd1
St3gal5						Ivd
Tmem176b						Knop1
Uqcrq						Lamtor2
Wnt4						Lipa
						Lmo4
						Map1lc3a
						Mapk13
						Mapt
						Me1
						Mgst1
						Nr4a1
						Nr5a1
						Nrep
						Pomp
						Ppp2r1a
						Prdx6
						Prkcd
						Prlr
						Psmb7
						Rfk
						Rgs2
						Rnf181
						Rtn4
						Scd2
						Scpep1
						Serpinb1a
						Sin3b
						Snrpg
						Sra1
						Srxn1
						Syngr2
						Tmem109
						Tmem98
						Tob1
						Top1mt
						Uqcrq

## Sheet: P12w - Lopez et al.
P12w M_F /Cluster 1	P12w M_F /Cluster 2	P12w M_F /Cluster 3	P12w M_F /Cluster 4	P12w M_F /Cluster 5	P12w M_F /Cluster 6	P12w M_F /Cluster 7	P12w M_F /Cluster 8	P12w M_F /Cluster 9	P12w M_F /Cluster 10	P12w M_F /Cluster 11	P12w M_F /Cluster 12	P12w M_F /Cluster 13	P12w M_F /Cluster 14	P12w M_F /Cluster 15	P12w M_F /Cluster 16
Zona Fasciculata 1	Zona Fasciculata 2	Zona Fasciculata 3	Zona Fasciculata 4	Zona Fasciculata 5	Zona Glomerulosa 1	Zona Glomerulosa 2	Transition zone 1	Transition zone 2	Cycling adrenocortical cells	Macrophage 1	Macrophage 2	Endothelial cell	Medullar cell	Unknown	Capsular cell
Abcb1b	Acsbg1	1110008P14Rik	Acsbg1	Adh1	Aldh2	Aldh2	Apoc4	Aldh2	Cks1b	Acp5	Acp5	1810011O10Rik	Cdh2	Arhgdib	Cd200
Acsbg1	BC029722	Acsbg1	Clu	Aldh2	Chchd10	Apoc4	Atp5g3	Apoc4	Ube2s	Cd68	Arhgdib	Cd200	Eml5	Rpl11	Ebf1
Aif1l	Cdkn1c	Amotl2	Cox6a1	Cdkn1c	Clu	Chchd10	Cacna1h	Chchd10		Ctsb	Cd68	Ctla2a	Gal		Gas6
Bmp7	Chchd10	BC029722	Cyp11b1	Chchd10	Cspg5	Clu	Cacnb2	Cisd3		Ctsc	Cfl1	Cyyr1	Gpr22		Golim4
Cd59a	Chka	Cbx4	Cyp21a1	Clu	Cyb5b	Cyb5b	Chchd10	Cspg5		Egr1	Clic1	Ednrb	Lsamp		Id1
Col5a3	Cited1	Cd59a	Etnk2	Cyb5b	Dab2	Cyp21a1	Cyb5b	Cyp21a1		H2-Ab1	Ctsb	Egfl7	Ndufa4l2		Igfbp3
Cyp11b1	Clu	Cited1	Fads2	Cyp11b1	Filip1	Dab2	Dab2	Dab2		H2-DMa	Ctsc	Fabp4	Nnat		Mpzl1
Fosl2	Cyp11b1	Cyp11b1	Hhex	Cyp21a1	Fosb	Hspd1	Greb1	Hspd1		H2-Eb1	Cx3cr1	Gimap5	Rgs5		S100a11
Hao2	Cyp21a1	Cyp21a1	Me1	E330017L17Rik	Gem	Map1lc3a	Nnt	Map1lc3a		Ifi27l2a	H2-Ab1	Gimap6	Slc18a2		Selm
Hhex	Egr1	Gstm1	Mgst1	Gstm1	Peg10	Peg10	Nr5a1	Pdcd6		Pim1	H2-DMa	Gpihbp1	Snap25		Sema3g
Htra3	Filip1	Hao2	Pde10a	Map1lc3a	Prlr	Prlr	Peg10	Prlr		Ppp1r15a	H2-Eb1	Igfbp3			Tmem204
Mapk13	Fosb	Hhex	Pde8b	Me1	Tmem200a	Tmem53	Plxnb1	Spint2		Tgfbi	Ifi27l2a	Selm
Me1	Gstm1	Me1	Peg10	Mgst1	Wnt4	Wnt4	Prlr	Tmem53			Tgfbi	Tmem204
Mgst1	Hao2	Mgst1	Por	Shh			Wnt4	Wnt4
Nudt4	Jun	Ndufa3	Raph1	St3gal5
Osbpl3	Map1lc3a	Pde10a	Scd2	Susd3
Plin5	Me1	Prss35	Tle2	Tmem176b
Prss35	Mgst1	Raph1	Trank1	Wnt4
Raph1	Nr4a1	Scd2
Runx2	Osr2	Srd5a2
Scd2	Pde10a	Susd3
Serinc5	Prss35	Tmem52
Slc16a2	St3gal5	Uqcrq
Smarca1	Susd3
Snrpg	Tmem176b
Srd5a2	Tmem52
Sulf2	Tnfrsf12a
Uqcrq
