# Supplementary material for: Integrative genomic analysis reveals a conserved role for prolactin signalling in the regulation of adrenal function
Source: Clin Transl Med. 2021 Nov 8;11(11):e630. doi: 10.1002/ctm2.630 (PMC8574957; doi:10.1002/ctm2.630)
Supplement: Supplementary file 8 — Supporting information [file CTM2-11-e630-s011.xlsx]

## Sheet: E18.5_SEC
Table S7. Mouse adrenal SEC and TEC at each age and in both sexes. mm10 coordinates.
chr1	13371375	13374972
chr1	34822838	34866508
chr1	36063680	36099046
chr1	36545468	36584828
chr1	39899983	39937058
chr1	62702612	62753101
chr1	63107640	63116318
chr1	73901901	73970943
chr1	73985948	74099143
chr1	74386202	74394621
chr1	86406698	86449348
chr1	86486706	86507010
chr1	86523889	86529876
chr1	87246437	87293581
chr1	88254782	88270247
chr1	91418000	91466190
chr1	92054993	92149835
chr1	131064723	131111322
chr1	131962229	132012778
chr1	132123964	132154154
chr1	132257422	132365324
chr1	133023786	133074444
chr1	133203901	133259019
chr1	133406818	133425105
chr1	133907742	133979775
chr1	134041863	134104415
chr1	134192836	134236634
chr1	135728280	135768679
chr1	152572902	152625771
chr1	155049242	155110377
chr1	165662622	165736607
chr1	168359736	168433528
chr1	172288684	172314628
chr1	172499466	172527928
chr1	178316176	178338930
chr1	180322745	180423857
chr1	180766610	180794325
chr1	180935759	180967696
chr1	181209196	181214726
chr1	182496591	182539554
chr1	184843157	184883714
chr10	4376144	4395644
chr10	13963252	13969100
chr10	17718751	17728046
chr10	37134432	37141952
chr10	42220554	42278937
chr10	59945494	59954437
chr10	59963830	59984696
chr10	60260091	60301321
chr10	61361147	61394965
chr10	62189380	62232950
chr10	62313869	62341447
chr10	77205437	77260526
chr10	77604694	77639970
chr10	78134100	78171040
chr10	78333709	78367866
chr10	78399545	78427078
chr10	78451647	78487883
chr10	79668312	79685089
chr10	79840123	79860105
chr10	79982544	79994485
chr10	80145056	80170127
chr10	80537960	80562724
chr10	80662303	80681154
chr10	80916688	80988663
chr10	81051189	81079362
chr10	81121737	81146990
chr10	81285647	81304126
chr10	81316655	81331759
chr10	81400604	81436072
chr10	81558498	81576321
chr10	81625449	81644726
chr10	83082908	83184699
chr10	86293698	86346749
chr10	86776443	86820798
chr10	91155296	91190266
chr10	93281693	93339539
chr10	96614474	96648689
chr10	99247378	99287328
chr10	121585527	121627229
chr10	126977269	126992422
chr10	127284970	127300987
chr10	127575704	127624260
chr10	127657031	127669951
chr10	128433556	128461116
chr10	128488285	128505174
chr11	3125839	3199362
chr11	3288178	3295369
chr11	4181504	4219690
chr11	4659978	4730591
chr11	5996248	6033611
chr11	6388575	6421196
chr11	8568456	8690797
chr11	19006001	19031994
chr11	19919335	19987963
chr11	22799848	22892751
chr11	31712872	31840751
chr11	32532099	32563809
chr11	44518464	44547388
chr11	50130349	50153909
chr11	50197422	50230525
chr11	50358851	50380449
chr11	51854615	51877513
chr11	52333151	52380022
chr11	53296374	53332690
chr11	53758291	53820435
chr11	54902510	54965661
chr11	55394086	55427007
chr11	60104542	60118333
chr11	60139118	60178925
chr11	60195840	60227575
chr11	62633718	62649976
chr11	69086325	69103031
chr11	69117390	69135335
chr11	69407317	69420982
chr11	70219996	70240762
chr11	70645064	70659496
chr11	72457625	72490616
chr11	74637201	74657505
chr11	74797578	74842314
chr11	75150076	75174362
chr11	75209494	75290146
chr11	75619100	75660261
chr11	76468914	76496002
chr11	77752022	77837612
chr11	77981248	77986066
chr11	79070025	79114903
chr11	79702672	79757133
chr11	83440273	83474565
chr11	85824810	85847438
chr11	87577072	87596904
chr11	88512369	88695338
chr11	88997912	89030139
chr11	94129890	94176247
chr11	94320230	94347827
chr11	94927321	94960446
chr11	94979150	95013177
chr11	95068351	95106220
chr11	95363514	95417900
chr11	95981904	96018768
chr11	96249488	96356466
chr11	97275581	97311848
chr11	97338680	97365002
chr11	97386589	97416962
chr11	97433252	97452470
chr11	97692517	97704261
chr11	97798297	97842439
chr11	98186508	98205811
chr11	98739545	98755962
chr11	98767874	98790035
chr11	98793344	98799040
chr11	98917192	98969217
chr11	100511007	100528989
chr11	100927323	100984718
chr11	101618226	101701251
chr11	102315218	102321438
chr11	102392651	102411834
chr11	102424506	102468262
chr11	102572992	102607611
chr11	103343686	103384181
chr11	104230241	104290718
chr11	105933384	105954415
chr11	106475214	106537098
chr11	106785168	106790098
chr11	107330676	107387193
chr11	108889484	108949065
chr11	109609005	109654072
chr11	113704028	113811348
chr11	114667443	114695653
chr11	115763934	115793199
chr11	116806564	116829073
chr11	117075984	117155047
chr11	117230311	117286172
chr11	117305075	117351982
chr11	117934018	118016906
chr11	118192059	118258827
chr11	118348192	118379829
chr11	119078237	119162835
chr11	120182745	120192101
chr11	120215345	120243822
chr11	120343843	120358822
chr11	120482913	120521623
chr11	120571524	120582855
chr12	3805992	3900277
chr12	5172474	5285170
chr12	8313172	8402858
chr12	8491114	8502709
chr12	15796509	15818253
chr12	16707323	16812163
chr12	16828328	16909216
chr12	21089148	21166591
chr12	25091920	25120365
chr12	51823104	51846468
chr12	55432586	55499228
chr12	69355737	69375862
chr12	76365927	76372528
chr12	79813191	80015031
chr12	80108502	80134267
chr12	84151000	84223436
chr12	85451955	85488953
chr12	86768479	86950904
chr12	100185693	100202704
chr12	102282441	102339960
chr12	102678609	102708967
chr12	105513754	105565324
chr12	108791314	108795995
chr12	109396290	109421980
chr12	110478461	110513563
chr12	110589887	110609916
chr12	111353728	111397982
chr12	111411260	111451682
chr12	112144031	112167028
chr12	112575570	112599476
chr12	112617911	112647809
chr12	112663249	112676181
chr12	112998748	113031504
chr13	17800850	17806655
chr13	28948792	28960069
chr13	31805553	31823521
chr13	37450982	37543659
chr13	37824917	37883558
chr13	48852002	48879463
chr13	48964502	48983130
chr13	49177914	49217290
chr13	49340540	49381659
chr13	51844957	51854794
chr13	54672428	54695190
chr13	55208500	55215064
chr13	55463574	55489096
chr13	58112182	58130427
chr13	58400318	58403881
chr13	60174353	60179292
chr13	60416695	60489759
chr13	63268489	63320081
chr13	63548505	63574346
chr13	78193241	78212443
chr13	101690098	101769291
chr13	103915909	103924194
chr13	111776196	111810933
chr14	20764223	20810182
chr14	21981062	21996447
chr14	24203685	24246458
chr14	25337158	25399554
chr14	25455267	25529403
chr14	25693403	25741199
chr14	30608880	30627944
chr14	31383419	31449587
chr14	31640254	31671416
chr14	52012642	52024350
chr14	54214670	54274560
chr14	57705033	57754135
chr14	61679331	61687946
chr14	63121079	63178868
chr14	65311224	65390892
chr14	79479582	79563314
chr14	105892805	105899477
chr14	120274830	120395132
chr14	121371330	121392749
chr15	10633483	10716395
chr15	12115791	12119561
chr15	27757076	27823316
chr15	36790353	36795606
chr15	38438816	38473949
chr15	57692573	57713770
chr15	57974756	58021096
chr15	58974702	59037144
chr15	59053335	59083053
chr15	59633193	59666326
chr15	61983272	61991057
chr15	67142820	67183826
chr15	73170988	73187335
chr15	73417148	73448057
chr15	73723692	73751461
chr15	74871844	74940995
chr15	76189125	76214892
chr15	77783354	77868491
chr15	77881429	77932101
chr15	78428211	78451811
chr15	78514057	78550838
chr15	78769983	78804383
chr15	78830182	78849385
chr15	78971076	79010316
chr15	79430932	79455894
chr15	80009696	80055842
chr15	80156357	80175588
chr15	80252855	80264985
chr15	81584362	81589175
chr15	81849190	81863069
chr15	82937850	82970061
chr15	84191585	84280800
chr15	85650636	85712861
chr15	86160603	86221802
chr15	88847441	88876429
chr15	96283610	96291054
chr15	96681710	96711267
chr15	97819875	97833829
chr15	98867085	98872983
chr15	98968325	99042522
chr15	99313535	99345520
chr15	99419408	99502856
chr15	99709263	99726914
chr15	100400917	100449973
chr15	101066813	101087949
chr15	101105194	101148830
chr15	102224394	102259524
chr15	102989755	103017009
chr16	4585720	4607718
chr16	4876219	4897328
chr16	4912038	4941220
chr16	10768254	10788788
chr16	10971484	11011469
chr16	17794164	17816649
chr16	23979305	23994712
chr16	30059860	30103291
chr16	31022159	31081716
chr16	32643880	32683752
chr16	33559841	33597078
chr16	33659030	33715096
chr16	33857445	33947594
chr16	34904255	34967568
chr16	90726629	90750631
chr16	94289479	94329795
chr16	94558962	94581718
chr17	4980176	5003114
chr17	5156243	5223219
chr17	5975096	6021567
chr17	12719944	12796414
chr17	23546400	23565504
chr17	24631853	24654136
chr17	24889227	24899679
chr17	25063222	25086765
chr17	25394222	25435003
chr17	25826160	25839905
chr17	25860663	25877187
chr17	26411870	26469612
chr17	26487263	26622259
chr17	27117522	27174356
chr17	27619997	27642978
chr17	27792312	27827839
chr17	28005317	28035899
chr17	28206119	28237399
chr17	28255580	28292219
chr17	28503821	28528174
chr17	29337857	29357419
chr17	29382198	29503618
chr17	31813784	31863017
chr17	32090375	32122971
chr17	34022572	34034500
chr17	34116475	34136570
chr17	34585426	34594023
chr17	34708265	34740974
chr17	34793596	34815511
chr17	39842966	39848876
chr17	45582536	45599949
chr17	45723980	45749160
chr17	45998773	46039366
chr17	46545281	46558220
chr17	46852998	46897819
chr17	47138171	47158967
chr17	47501125	47548847
chr17	47591304	47601342
chr17	56161625	56200680
chr17	56442414	56479741
chr17	56654881	56683949
chr17	64599010	64635265
chr17	65767997	65785146
chr17	70832161	70873879
chr17	70988736	71004045
chr17	83196538	83228489
chr17	83689585	83733895
chr17	83937411	83994693
chr17	84028454	84162586
chr17	84177402	84216495
chr17	86731225	86823606
chr17	87441408	87483068
chr17	88062973	88067656
chr18	7867769	7871045
chr18	11046160	11080449
chr18	34329944	34381516
chr18	34839717	34863768
chr18	35813066	35852055
chr18	38575273	38603569
chr18	38851539	38945894
chr18	39488276	39492126
chr18	60726895	60767308
chr18	61649688	61667520
chr18	65565146	65642472
chr18	73571233	73576526
chr18	75362678	75406068
chr18	75490873	75539960
chr18	80169128	80208256
chr18	82790790	82826569
chr18	82901477	82918732
chr18	84036080	84093710
chr19	3622296	3719928
chr19	3766922	3770274
chr19	4612435	4627343
chr19	5635670	5666185
chr19	5792086	5853768
chr19	6967855	6982457
chr19	7186691	7218059
chr19	9935204	9994703
chr19	10052176	10115661
chr19	23124314	23163466
chr19	32755082	32762910
chr19	36903832	36928587
chr19	44265000	44324178
chr19	46036938	46058457
chr19	46451371	46532662
chr19	46598087	46648903
chr19	46855975	46988673
chr19	47276126	47332044
chr19	47883074	47928355
chr19	53310321	53330846
chr19	53389092	53442545
chr19	56952676	57017944
chr19	57097335	57148385
chr2	4864275	4883814
chr2	18671742	18694886
chr2	20961981	20970151
chr2	26118357	26141952
chr2	26311949	26352954
chr2	26472171	26547922
chr2	26568809	26593503
chr2	27318189	27359208
chr2	27402248	27477122
chr2	27675223	27717062
chr2	27732027	27776460
chr2	28512495	28541014
chr2	29618348	29681861
chr2	29868607	29891311
chr2	30061191	30068200
chr2	30327371	30367298
chr2	30463374	30474787
chr2	30588563	30619842
chr2	30635746	30726989
chr2	30742011	30811315
chr2	31741900	31777433
chr2	32136762	32176257
chr2	32417664	32454223
chr2	32494097	32556433
chr2	32872507	32890375
chr2	35431146	35464691
chr2	35653047	35732191
chr2	38511258	38548192
chr2	38685442	38739384
chr2	45096016	45119321
chr2	72976991	72982028
chr2	74703861	74716451
chr2	85036394	85062016
chr2	91946671	91986255
chr2	92003929	92028671
chr2	92420699	92461282
chr2	93005388	93049820
chr2	93302961	93335060
chr2	116044655	116078270
chr2	118509662	118555351
chr2	118656299	118711607
chr2	118880954	118927684
chr2	126672573	126683633
chr2	129581420	129604352
chr2	132083451	132153102
chr2	152393629	152400154
chr2	152669394	152710087
chr2	152722625	152743968
chr2	152779466	152831743
chr2	153417045	153459251
chr2	153525316	153550386
chr2	155803662	155827607
chr2	156177160	156203633
chr2	156414885	156488540
chr2	156717289	156742709
chr2	157035145	157080183
chr2	158113035	158180275
chr2	158654095	158703086
chr2	160730244	160748345
chr2	164909732	164924337
chr2	165848861	166046332
chr2	166108651	166156259
chr2	166779755	166807842
chr2	167230209	167265656
chr2	167291375	167350409
chr2	167475653	167507078
chr2	167536981	167603458
chr2	167685403	167720362
chr2	167742014	167892395
chr2	167919118	167976193
chr2	169620116	169649607
chr2	170116613	170160823
chr2	173254384	173278114
chr2	173766598	173797552
chr2	174326242	174345855
chr2	180213290	180233907
chr3	27572526	27664040
chr3	27685900	27711475
chr3	52086901	52105656
chr3	58413665	58420692
chr3	87147303	87175517
chr3	87952229	88002990
chr3	88130992	88178625
chr3	88406627	88450223
chr3	88488155	88533933
chr3	88579002	88627267
chr3	89377964	89397281
chr3	89416665	89432435
chr3	95267452	95298049
chr3	95657070	95678772
chr3	95978276	96002408
chr3	96550218	96580683
chr3	98007561	98087166
chr3	102149715	102205465
chr3	104780843	104796322
chr3	108064432	108098270
chr3	121425286	121450388
chr3	148977036	148999234
chr3	152208555	152213610
chr4	40798044	40855224
chr4	43380587	43420930
chr4	43556664	43564464
chr4	45451118	45533243
chr4	46449013	46454441
chr4	57724965	57823147
chr4	62612666	62644556
chr4	63424026	63479382
chr4	82499414	82514079
chr4	95048144	95055732
chr4	97745699	97781195
chr4	106826852	106863743
chr4	106907188	106920177
chr4	108326758	108371061
chr4	116073752	116079799
chr4	117240686	117305040
chr4	119095248	119138360
chr4	123195903	123250994
chr4	124685586	124711306
chr4	126248333	126276609
chr4	128690996	128738350
chr4	128793312	128812398
chr4	129009033	129060446
chr4	129494381	129515470
chr4	130160693	130200767
chr4	130790918	130807215
chr4	132938608	132984312
chr4	133010181	133201590
chr4	133369249	133410364
chr4	133649659	133677058
chr4	133749496	133758084
chr4	134340559	134372859
chr4	134532946	134558355
chr4	134585851	134635520
chr4	134662638	134705571
chr4	134757767	134780214
chr4	134912319	134927163
chr4	135235767	135314867
chr4	136088616	136187003
chr4	137115208	137165377
chr4	137275688	137333288
chr4	137350679	137398170
chr4	137464056	137511332
chr4	137912982	137944226
chr4	138323610	138379124
chr4	139191280	139260230
chr4	139573697	139625392
chr4	140610407	140633551
chr4	140698490	140714647
chr4	141007817	141031684
chr4	141136679	141149529
chr4	141270193	141326477
chr4	141500594	141579321
chr4	141640968	141686299
chr4	141704135	141769618
chr4	144890781	144915665
chr4	145232923	145297706
chr4	148064791	148102856
chr4	148924165	148956965
chr4	149772275	149823471
chr4	149974766	150012614
chr4	150212492	150240194
chr4	150543849	150621817
chr4	154011183	154027546
chr4	155108802	155251453
chr4	155468804	155495207
chr4	155559519	155604756
chr5	23406882	23439904
chr5	24319756	24366079
chr5	24722982	24753415
chr5	25052581	25102033
chr5	30566302	30632693
chr5	30906600	30923364
chr5	31595100	31641300
chr5	32131628	32156286
chr5	33001594	33025519
chr5	34178267	34192201
chr5	34501118	34551210
chr5	35708405	35759206
chr5	35893396	35926022
chr5	43231975	43239658
chr5	64802258	64817325
chr5	65762714	65765845
chr5	77348710	77408560
chr5	103752329	103790843
chr5	105696224	105746470
chr5	107077224	107297789
chr5	110403533	110449585
chr5	111206058	111269613
chr5	111408946	111422166
chr5	112270118	112306621
chr5	113130093	113227413
chr5	113847635	113931562
chr5	113971533	113994808
chr5	114356072	114382192
chr5	114544529	114599603
chr5	115473308	115544519
chr5	115559396	115575832
chr5	117114199	117136268
chr5	117976192	118039625
chr5	119661235	119691228
chr5	120558837	120589418
chr5	121563765	121616711
chr5	121690079	121717303
chr5	121811540	121850650
chr5	122129294	122167709
chr5	122279577	122327006
chr5	122499800	122530800
chr5	123132007	123162027
chr5	123361945	123399255
chr5	123653538	123696917
chr5	123977251	124060533
chr5	124165278	124251697
chr5	124424148	124448295
chr5	124475297	124499516
chr5	125039613	125085844
chr5	125122665	125227066
chr5	125305550	125349835
chr5	125381768	125409847
chr5	128984839	129021867
chr5	130021240	130062970
chr5	130077562	130146459
chr5	134308127	134327323
chr5	134418106	134458316
chr5	134674157	134689742
chr5	135165906	135190447
chr5	135660118	135728189
chr5	135877184	135917778
chr5	135930563	135976900
chr5	137332508	137353793
chr5	137647938	137690572
chr5	137739765	137760601
chr5	138988065	139018939
chr5	139248492	139274619
chr5	139375379	139392475
chr5	140595219	140618594
chr5	140636871	140656478
chr5	140748713	140830436
chr5	142400478	142478789
chr5	142783273	142826550
chr5	142897456	142912610
chr5	143507359	143528805
chr5	143568688	143680859
chr5	146220276	146291305
chr5	147024241	147078897
chr5	148331758	148400948
chr5	148952963	149032457
chr6	30635374	30721526
chr6	31068332	31127102
chr6	31584902	31643612
chr6	34861347	34880192
chr6	38531426	38553236
chr6	51466503	51473270
chr6	52157783	52173950
chr6	52199450	52223036
chr6	72503389	72553867
chr6	72652419	72697880
chr6	72893286	72901977
chr6	83421588	83457650
chr6	86471145	86501026
chr6	86514872	86528692
chr6	88193504	88207178
chr6	88715089	88827808
chr6	88888902	88907849
chr6	89336643	89364020
chr6	90672899	90737534
chr6	91682625	91759475
chr6	99519840	99524252
chr6	108657087	108678724
chr6	113469182	113495802
chr6	113637960	113699392
chr6	114811329	114922680
chr6	115967468	116000107
chr6	117878538	117921102
chr6	118910840	119110093
chr6	119466233	119491076
chr6	121108422	121187513
chr6	122800879	122827176
chr6	124804826	124814717
chr6	125081171	125100759
chr6	125159182	125168685
chr6	125467794	125495356
chr6	127147534	127163522
chr6	128088333	128145104
chr6	134033723	134054111
chr6	134170620	134264335
chr6	134916174	134933774
chr7	3274884	3303769
chr7	6135378	6174062
chr7	12948762	12980541
chr7	16001922	16053603
chr7	16398636	16418066
chr7	16980046	17004494
chr7	19265646	19273046
chr7	19559333	19574169
chr7	19733797	19790216
chr7	19808583	19841934
chr7	25245150	25252629
chr7	25266317	25298683
chr7	25376030	25404758
chr7	25751953	25806400
chr7	27575517	27613189
chr7	28370711	28387042
chr7	28575254	28598788
chr7	28806870	28814985
chr7	28900410	28963536
chr7	30952812	30969937
chr7	35027002	35058592
chr7	44859990	44874359
chr7	45116786	45132051
chr7	45702824	45721278
chr7	45765820	45815105
chr7	63875036	63942299
chr7	67949765	68038259
chr7	70324177	70372443
chr7	73577595	73620395
chr7	79246240	79318830
chr7	80013515	80093138
chr7	80160452	80211071
chr7	80610978	80669397
chr7	83876326	83893784
chr7	98481276	98505469
chr7	99349775	99361927
chr7	99531742	99589582
chr7	100459080	100498065
chr7	100890965	100953799
chr7	101285759	101331404
chr7	101377111	101396647
chr7	101450296	101490966
chr7	101818691	101839108
chr7	110612966	110632737
chr7	112677870	112721281
chr7	120829331	120868069
chr7	125549762	125581844
chr7	125933139	125994377
chr7	126075576	126104616
chr7	126271420	126298795
chr7	126790980	126804691
chr7	127006094	127022542
chr7	127023433	127028595
chr7	127469382	127481176
chr7	127768135	127778644
chr7	128521788	128547034
chr7	130142512	130266942
chr7	130517903	130547710
chr7	130645384	130678666
chr7	132656258	132691161
chr7	132709881	132824305
chr7	133070323	133125757
chr7	134665123	134705922
chr7	140938893	140960253
chr7	141460065	141479035
chr7	142368953	142400867
chr7	142470133	142488679
chr7	142509473	142536435
chr7	143048064	143071568
chr8	11001148	11014373
chr8	11248313	11407135
chr8	11553870	11559544
chr8	13480572	13532537
chr8	13639570	13678361
chr8	14887534	14912972
chr8	25514093	25544401
chr8	26959570	26982324
chr8	27084553	27118344
chr8	33782264	33932432
chr8	34804455	34816623
chr8	46737469	46743339
chr8	57312121	57334173
chr8	69919235	69975138
chr8	70695050	70703664
chr8	72293859	72366790
chr8	83651844	83670211
chr8	83714621	83749754
chr8	84196812	84212006
chr8	84654831	84665954
chr8	84773072	84800971
chr8	84831090	84848405
chr8	84972456	84988226
chr8	87957590	87975925
chr8	88260088	88329527
chr8	88518329	88547213
chr8	88563823	88606051
chr8	90827905	90892068
chr8	95131217	95204701
chr8	105494649	105535378
chr8	107021950	107049647
chr8	107113605	107229150
chr8	108690235	108800517
chr8	108847172	108917021
chr8	110630752	110726721
chr8	111704959	111835577
chr8	117255413	117304357
chr8	117325407	117359407
chr8	119412310	119444282
chr8	119629528	119690657
chr8	119775827	119807222
chr8	120094454	120164840
chr8	120178225	120233861
chr8	120256377	120304485
chr8	120363460	120394928
chr8	120415873	120450353
chr8	120483429	120520885
chr8	120535797	120565792
chr8	121107255	121126064
chr8	121613324	121669727
chr8	121850617	121922744
chr8	122642058	122680538
chr8	123767552	123807826
chr8	124249640	124285833
chr8	124641301	124677639
chr8	125459840	125540892
chr8	126496341	126568304
chr8	126582710	126637019
chr8	126654610	126699955
chr8	126755135	126896102
chr9	7827829	7879685
chr9	15487076	15536488
chr9	20942664	20986763
chr9	21220774	21240413
chr9	21714612	21770347
chr9	21842040	21878178
chr9	35098116	35133713
chr9	40367765	40482415
chr9	40776068	40822102
chr9	43224854	43266092
chr9	44477520	44512756
chr9	44707981	44738017
chr9	45815171	45851665
chr9	48700277	48764500
chr9	57259416	57282186
chr9	57636793	57653152
chr9	57930658	57974743
chr9	57994254	58049274
chr9	58231698	58277468
chr9	61367889	61376734
chr9	62340364	62383016
chr9	62504980	62537367
chr9	62837152	62859879
chr9	63661032	63762728
chr9	63922903	64001404
chr9	65523678	65589037
chr9	66590079	66622711
chr9	67017936	67050103
chr9	72627707	72667263
chr9	74952229	75040853
chr9	77908476	77970221
chr9	90215766	90271536
chr9	102709200	102761378
chr9	106229100	106257911
chr9	106344538	106386913
chr9	106872587	106893892
chr9	107623537	107636313
chr9	107685263	107726339
chr9	109092799	109108955
chr9	118605494	118681931
chr9	118924735	119011139
chr9	119962845	119986107
chr9	121276915	121374572
chr9	122018864	122089356
chrX	12069602	12092428

## Sheet: E18.5_TEC
chr1	3670509	3672657
chr1	3879673	3879969
chr1	4571455	4571928
chr1	6382839	6383247
chr1	6441271	6441529
chr1	7397094	7398793
chr1	9235511	9238638
chr1	9478849	9479081
chr1	9544889	9546738
chr1	9699446	9701237
chr1	9747278	9748854
chr1	9942884	9944794
chr1	10037420	10040239
chr1	10993483	10995376
chr1	12644647	12657944
chr1	13426457	13426958
chr1	14162411	14162595
chr1	15803821	15806849
chr1	15855657	15855843
chr1	16103794	16106497
chr1	17096837	17097859
chr1	21062862	21063055
chr1	21077717	21079904
chr1	21166371	21166791
chr1	21201339	21201580
chr1	21218534	21219809
chr1	21960721	21962810
chr1	23060963	23061228
chr1	23255871	23257360
chr1	23954208	23954415
chr1	24683978	24684318
chr1	26420510	26420979
chr1	29737236	29737419
chr1	30872843	30874275
chr1	34005505	34006543
chr1	34120256	34122358
chr1	34236217	34238674
chr1	34432918	34436342
chr1	34841782	34853449
chr1	36064847	36076942
chr1	36471072	36472908
chr1	36511551	36513093
chr1	36580150	36584828
chr1	36708329	36709987
chr1	37028960	37029645
chr1	37429479	37431287
chr1	37540476	37541392
chr1	37996650	37998848
chr1	38348636	38348873
chr1	38410537	38410768
chr1	38626276	38628280
chr1	38835800	38836827
chr1	39098838	39099132
chr1	39192391	39194686
chr1	39367182	39369576
chr1	39759303	39762167
chr1	39867793	39868021
chr1	39900152	39903367
chr1	39989274	39989468
chr1	42244028	42244367
chr1	43006308	43006510
chr1	43091533	43093061
chr1	43144695	43145655
chr1	43311089	43311277
chr1	43445413	43447029
chr1	44118388	44120322
chr1	44551469	44553462
chr1	44951100	44951408
chr1	46028913	46029143
chr1	46425325	46425783
chr1	48822882	48823065
chr1	50926479	50928254
chr1	51288769	51290827
chr1	52113459	52120746
chr1	52232017	52233782
chr1	53206500	53206706
chr1	53977800	53978663
chr1	55086071	55092312
chr1	55124181	55131995
chr1	55159845	55161182
chr1	55224151	55238505
chr1	55405897	55407073
chr1	56972433	56973824
chr1	57405184	57407364
chr1	58391449	58394013
chr1	58422856	58424940
chr1	58444980	58446688
chr1	58651509	58653119
chr1	58711072	58712120
chr1	59481199	59485361
chr1	59684035	59686175
chr1	59912464	59914418
chr1	60041868	60043491
chr1	60179530	60181279
chr1	60565391	60567394
chr1	61638636	61639948
chr1	62704757	62708105
chr1	63112797	63114954
chr1	63175818	63178029
chr1	63266298	63266550
chr1	63629834	63630938
chr1	64119288	64122583
chr1	64396248	64396438
chr1	64531873	64533807
chr1	64732290	64739036
chr1	64924732	64924918
chr1	65030153	65030680
chr1	65178100	65187806
chr1	66816179	66818107
chr1	66861929	66863531
chr1	68625483	68625723
chr1	69685764	69687968
chr1	71101767	71102945
chr1	71556794	71558473
chr1	72225824	72255693
chr1	72592889	72593780
chr1	72710777	72719307
chr1	72873080	72875175
chr1	73902627	73903250
chr1	73961817	73964558
chr1	73997453	74010256
chr1	74067640	74070215
chr1	74124127	74125619
chr1	74283024	74285470
chr1	74295175	74299468
chr1	74301894	74302079
chr1	74303064	74304433
chr1	74712888	74714706
chr1	74816541	74817512
chr1	74854559	74856370
chr1	75124228	75125319
chr1	75140817	75144703
chr1	75190550	75192829
chr1	75209030	75212816
chr1	75217987	75219921
chr1	75251556	75252026
chr1	75315930	75317459
chr1	75399144	75401819
chr1	75431459	75437087
chr1	75503908	75507997
chr1	75520360	75521946
chr1	75544835	75547275
chr1	77513473	77516809
chr1	78657085	78659362
chr1	78725727	78725913
chr1	80757413	80758856
chr1	82800208	82800780
chr1	84148720	84148914
chr1	84837721	84840807
chr1	85207959	85208213
chr1	85235636	85235840
chr1	85258685	85259062
chr1	85541881	85542087
chr1	85598318	85601259
chr1	85793268	85794671
chr1	85893710	85900793
chr1	86015777	86016069
chr1	86064406	86065732
chr1	86313549	86313794
chr1	86358608	86360623
chr1	86470089	86473094
chr1	86750568	86750751
chr1	86948544	86948771
chr1	87213549	87215166
chr1	87264007	87271212
chr1	87619970	87623582
chr1	87853257	87854621
chr1	87871786	87872050
chr1	88286409	88287267
chr1	88289694	88290241
chr1	88292153	88292544
chr1	88330795	88331722
chr1	88699522	88702812
chr1	89069567	89073522
chr1	89454038	89457255
chr1	89483064	89483255
chr1	89522495	89523475
chr1	89577017	89581927
chr1	89816796	89817073
chr1	90204013	90205609
chr1	90289661	90290469
chr1	90744058	90744321
chr1	90801241	90801478
chr1	90842375	90843962
chr1	90998290	91000051
chr1	91051587	91056347
chr1	91107083	91107297
chr1	91249650	91252190
chr1	91297849	91299950
chr1	91397777	91399106
chr1	91412059	91415752
chr1	91483159	91484082
chr1	91799571	91803088
chr1	92177521	92181193
chr1	92640510	92642336
chr1	92831069	92833969
chr1	92905539	92912929
chr1	92933934	92937167
chr1	93010865	93011070
chr1	93100161	93102518
chr1	93234882	93236893
chr1	93342508	93344092
chr1	93444879	93445997
chr1	93477946	93480050
chr1	93510651	93512785
chr1	93634008	93636447
chr1	93666740	93669614
chr1	93685491	93687045
chr1	93725525	93726173
chr1	93753706	93755502
chr1	93800764	93802291
chr1	93824653	93826622
chr1	94034986	94035668
chr1	95451806	95452124
chr1	97660598	97662384
chr1	97949277	97949493
chr1	97976779	97977374
chr1	102628100	102628422
chr1	104994082	104994511
chr1	105355300	105357014
chr1	105663162	105664873
chr1	105971613	105994069
chr1	106171683	106173734
chr1	106712156	106714841
chr1	106758741	106760442
chr1	117679200	117679385
chr1	118321428	118322970
chr1	118388531	118390255
chr1	118465477	118465680
chr1	118890613	118890804
chr1	119047625	119054478
chr1	119420365	119423515
chr1	119502841	119510864
chr1	120014079	120014279
chr1	120115685	120123496
chr1	120263929	120266679
chr1	120391323	120392016
chr1	120574534	120575586
chr1	122271934	122272117
chr1	122356492	122357368
chr1	123318754	123319166
chr1	125434658	125436198
chr1	126425125	126425595
chr1	126940523	126940706
chr1	127204682	127206740
chr1	128590762	128593413
chr1	128831613	128832495
chr1	130715571	130718100
chr1	131153181	131154340
chr1	131524556	131529034
chr1	131573821	131574030
chr1	131827277	131839225
chr1	131867201	131868315
chr1	131910255	131912232
chr1	131962229	131964918
chr1	132007209	132009245
chr1	132137367	132140126
chr1	132153184	132153410
chr1	132298085	132300730
chr1	132387892	132392009
chr1	132592521	132593505
chr1	132879543	132881931
chr1	133023786	133047912
chr1	133130995	133133416
chr1	133363315	133364673
chr1	133397439	133398062
chr1	133417216	133424486
chr1	133492184	133494125
chr1	133736220	133736914
chr1	133797791	133801566
chr1	133908162	133918684
chr1	134230301	134236634
chr1	134294505	134295352
chr1	134344342	134344702
chr1	134381821	134382041
chr1	134556200	134561731
chr1	134866244	134866434
chr1	135146078	135148552
chr1	135231671	135232225
chr1	135283077	135284296
chr1	135368472	135369208
chr1	135429787	135431657
chr1	135509777	135510856
chr1	135548723	135549644
chr1	135582943	135585818
chr1	135685395	135688999
chr1	135728497	135732718
chr1	135764744	135768076
chr1	136128114	136140710
chr1	136466406	136467263
chr1	137620923	137621215
chr1	137898248	137898867
chr1	138617427	138620023
chr1	144002053	144004874
chr1	144292457	144292643
chr1	146724915	146725170
chr1	149395497	149395689
chr1	151343758	151345554
chr1	151675517	151675727
chr1	152088145	152091513
chr1	152555103	152557910
chr1	152622699	152625670
chr1	152687267	152687879
chr1	152901644	152904062
chr1	153265124	153265881
chr1	153751834	153752715
chr1	153899345	153901485
chr1	154117453	154118563
chr1	155082943	155084108
chr1	155097938	155099639
chr1	155206312	155206732
chr1	155243995	155245509
chr1	156035377	156037448
chr1	156203746	156205168
chr1	156420656	156421204
chr1	156472265	156474521
chr1	156523851	156524225
chr1	156558401	156559906
chr1	156776315	156776525
chr1	160635164	160635359
chr1	161034116	161036492
chr1	161070030	161072478
chr1	161250119	161251212
chr1	161727251	161727672
chr1	161875687	161878026
chr1	161967893	161969559
chr1	162000034	162006348
chr1	162225579	162225783
chr1	162476908	162477960
chr1	162739389	162741219
chr1	162858247	162860081
chr1	163307869	163314124
chr1	164247670	164251198
chr1	164454907	164458928
chr1	165095084	165095651
chr1	165216711	165216905
chr1	165281592	165282692
chr1	165459471	165461967
chr1	165536155	165536481
chr1	165618149	165618394
chr1	165641788	165643211
chr1	165704939	165708427
chr1	165722470	165722685
chr1	165763772	165766205
chr1	165840765	165841213
chr1	166000848	166003757
chr1	166035388	166045821
chr1	166378824	166380290
chr1	166408344	166410687
chr1	166630258	166630486
chr1	167000597	167002500
chr1	167141128	167141364
chr1	167243185	167243449
chr1	167283074	167285470
chr1	167340157	167340735
chr1	167392675	167394502
chr1	167817170	167817353
chr1	168430877	168432817
chr1	168475982	168477061
chr1	169542422	169553730
chr1	170109516	170110793
chr1	170173667	170176086
chr1	170255271	170255764
chr1	170588370	170590132
chr1	170643516	170646861
chr1	170868708	170869154
chr1	170884301	170885460
chr1	171033439	171045164
chr1	171063751	171084397
chr1	171102087	171114341
chr1	171240232	171253107
chr1	171270009	171272059
chr1	171279407	171282344
chr1	171286054	171287957
chr1	171293962	171295080
chr1	171328374	171342918
chr1	171357851	171358046
chr1	171437233	171440146
chr1	172126396	172127877
chr1	172147573	172149433
chr1	172202116	172217977
chr1	172308304	172314628
chr1	172499906	172505926
chr1	172562032	172568771
chr1	174270001	174270190
chr1	174359755	174359955
chr1	174501748	174503704
chr1	175278293	175278493
chr1	176813137	176815083
chr1	177257017	177259256
chr1	177338747	177339155
chr1	177441397	177443578
chr1	177794894	177796541
chr1	177983354	177984575
chr1	178187618	178188477
chr1	178276004	178276828
chr1	178318131	178319803
chr1	178368650	178369572
chr1	178405491	178407180
chr1	178527392	178530992
chr1	178835924	178836282
chr1	179136977	179137162
chr1	179802683	179804228
chr1	179847774	179861108
chr1	179959105	179960669
chr1	180194671	180196420
chr1	180254889	180256853
chr1	180329595	180334228
chr1	180365355	180365731
chr1	180386944	180388795
chr1	180401521	180408261
chr1	180568384	180569991
chr1	180639730	180642113
chr1	180767051	180778653
chr1	180847821	180851495
chr1	180941122	180943536
chr1	181009892	181017924
chr1	181227956	181228158
chr1	181255542	181258874
chr1	181364777	181365004
chr1	181742946	181743835
chr1	181862743	181863007
chr1	182018827	182021341
chr1	182069297	182069534
chr1	182506458	182520533
chr1	182539153	182539526
chr1	182763634	182765340
chr1	182852672	182852859
chr1	182983226	182983872
chr1	183296498	183299552
chr1	183344908	183346120
chr1	183367434	183370075
chr1	184032734	184035572
chr1	184729646	184734475
chr1	184844116	184847090
chr1	184881652	184883714
chr1	184998364	185000194
chr1	185207608	185207791
chr1	185587499	185588084
chr1	186169041	186169269
chr1	186702390	186706189
chr1	187651302	187653693
chr1	189342708	189344748
chr1	189362625	189362982
chr1	189726251	189730607
chr1	189920862	189922882
chr1	190168377	190171825
chr1	190928115	190929620
chr1	190977535	190979522
chr1	191097272	191099323
chr1	191182007	191186038
chr1	191223747	191225374
chr1	191312352	191318960
chr1	191395901	191398042
chr1	191574427	191576323
chr1	191621991	191622176
chr1	191872619	191872833
chr1	191905972	191908399
chr1	191989895	191990145
chr1	192091313	192092888
chr1	192136434	192138902
chr1	192444040	192454240
chr1	192703698	192703915
chr1	192769748	192771647
chr1	192789071	192789477
chr1	192826251	192826593
chr1	192849128	192856810
chr1	193514346	193514556
chr1	194619311	194621564
chr1	194938143	194940168
chr1	195240709	195241963
chr1_GL456210_random	54490	54720
chr1_GL456210_random	150941	152560
chr1_GL456211_random	1380	2642
chr1_GL456211_random	75726	76434
chr1_GL456211_random	104394	116345
chr1_GL456212_random	124861	126363
chr1_GL456212_random	150119	150634
chr1_GL456221_random	88797	98861
chr1_GL456221_random	128774	128983
chr10	3746761	3747234
chr10	3972920	3974149
chr10	4265579	4268316
chr10	4334457	4347728
chr10	4386291	4388827
chr10	4431849	4434003
chr10	4838163	4838383
chr10	5804648	5807249
chr10	5822581	5824706
chr10	7210899	7212586
chr10	7585696	7585932
chr10	7679789	7682018
chr10	8213948	8214174
chr10	8517314	8519411
chr10	11491991	11492318
chr10	12866626	12869720
chr10	12921840	12923544
chr10	13387855	13388824
chr10	13500633	13502701
chr10	13982542	13983813
chr10	14147584	14147798
chr10	15572904	15573201
chr10	17331571	17331863
chr10	17947040	17948605
chr10	18022044	18023350
chr10	18055143	18057198
chr10	18318193	18319655
chr10	18430947	18431395
chr10	19014375	19015915
chr10	19848988	19851958
chr10	20147886	20149735
chr10	20169606	20169833
chr10	20311115	20313572
chr10	20547069	20549463
chr10	21628593	21628824
chr10	21991441	21999206
chr10	22142591	22142775
chr10	22730409	22732127
chr10	22817574	22818225
chr10	23348089	23350924
chr10	24149287	24150321
chr10	24595402	24598081
chr10	25198790	25200380
chr10	25296645	25298812
chr10	25359408	25361431
chr10	26327728	26327930
chr10	26373359	26376301
chr10	26772109	26774033
chr10	28074370	28076523
chr10	29361325	29362497
chr10	29533025	29534773
chr10	29970846	29971153
chr10	30599409	30601008
chr10	31173501	31173695
chr10	31607327	31610064
chr10	34206451	34207824
chr10	34281683	34283394
chr10	34297423	34298819
chr10	34482877	34484418
chr10	39165724	39171578
chr10	39369074	39371681
chr10	39490894	39491089
chr10	39612860	39616450
chr10	39730811	39733337
chr10	39958986	39960218
chr10	40141081	40142219
chr10	40256402	40258944
chr10	40300690	40303013
chr10	40682606	40684510
chr10	40882717	40884588
chr10	41449520	41451547
chr10	41475222	41478155
chr10	41487271	41490904
chr10	41809174	41812084
chr10	41934713	41935200
chr10	42501286	42503629
chr10	42760399	42763530
chr10	43002716	43003005
chr10	43173088	43175590
chr10	43478309	43480539
chr10	43577014	43581579
chr10	44003416	44004338
chr10	44529596	44530161
chr10	45485746	45486897
chr10	45577826	45578856
chr10	47454168	47455688
chr10	52417204	52418743
chr10	52527799	52530165
chr10	52681476	52691794
chr10	52704440	52704893
chr10	53435009	53436502
chr10	53596360	53598069
chr10	54074006	54076259
chr10	56114885	56116049
chr10	56377833	56379318
chr10	58223063	58233712
chr10	59195841	59196060
chr10	59221043	59223392
chr10	59322911	59324688
chr10	59395573	59395861
chr10	59578273	59578456
chr10	59896560	59901381
chr10	59915599	59922612
chr10	59969668	59971211
chr10	60105664	60108918
chr10	60214738	60220538
chr10	60301048	60301321
chr10	60346805	60349045
chr10	60534768	60534953
chr10	60571285	60571483
chr10	60751641	60754189
chr10	60830108	60834400
chr10	61146165	61149076
chr10	61271096	61273976
chr10	61369868	61384095
chr10	61450828	61452822
chr10	61679582	61681715
chr10	61695146	61697386
chr10	61714927	61716767
chr10	61782639	61784322
chr10	61826511	61827348
chr10	61878669	61878857
chr10	61976505	61979704
chr10	62109230	62111384
chr10	62338902	62341262
chr10	62449171	62450744
chr10	62485254	62487384
chr10	62508093	62508956
chr10	62621290	62621478
chr10	62791279	62793052
chr10	62865236	62867215
chr10	62946590	62948131
chr10	63022753	63026316
chr10	63243848	63245011
chr10	63386471	63387569
chr10	63428863	63430376
chr10	66913304	66922461
chr10	67002526	67004254
chr10	67283984	67285779
chr10	67324864	67325199
chr10	68135993	68137114
chr10	68276267	68283538
chr10	68353689	68353966
chr10	68723517	68724748
chr10	69151119	69151494
chr10	69185562	69185751
chr10	69211665	69214333
chr10	69283265	69283461
chr10	69350817	69353519
chr10	70094687	70099222
chr10	70130708	70131022
chr10	70222241	70222556
chr10	70931671	70932397
chr10	71158520	71160162
chr10	71347311	71348866
chr10	72297053	72310182
chr10	72654296	72657386
chr10	74965724	74967720
chr10	75060233	75062332
chr10	75211375	75213247
chr10	75233074	75233397
chr10	75315842	75319414
chr10	75439288	75439933
chr10	75516567	75518432
chr10	75666870	75668336
chr10	75749100	75750061
chr10	75833499	75837900
chr10	75859193	75860265
chr10	75920593	75922228
chr10	75935555	75937316
chr10	75950849	75951419
chr10	76031255	76034011
chr10	76237444	76239460
chr10	76343927	76345705
chr10	76441751	76443425
chr10	76467841	76470433
chr10	76621510	76624068
chr10	76641914	76644487
chr10	76724409	76733930
chr10	76898315	76904697
chr10	77032535	77034398
chr10	77089219	77090850
chr10	77137911	77138529
chr10	77165326	77167163
chr10	77242807	77252477
chr10	77416760	77419241
chr10	77434497	77435490
chr10	77513882	77517484
chr10	77581309	77583055
chr10	77604694	77607310
chr10	77621803	77623473
chr10	77978072	77985814
chr10	78006580	78010151
chr10	78167124	78171040
chr10	78295398	78300976
chr10	78350942	78353336
chr10	78463347	78465655
chr10	78589228	78592317
chr10	78787643	78788431
chr10	79553638	79555816
chr10	79637227	79639681
chr10	79703968	79707595
chr10	79764914	79778895
chr10	79793127	79795089
chr10	79905355	79905582
chr10	79907847	79910301
chr10	79915360	79917576
chr10	79926063	79930020
chr10	79946612	79946905
chr10	79996502	79999177
chr10	80140898	80144149
chr10	80155296	80166048
chr10	80177559	80180455
chr10	80226047	80230191
chr10	80259014	80267586
chr10	80290865	80293867
chr10	80318875	80320879
chr10	80347394	80349291
chr10	80384873	80389616
chr10	80396641	80401171
chr10	80405221	80407611
chr10	80430905	80433976
chr10	80474850	80476260
chr10	80558949	80562539
chr10	80575936	80579765
chr10	80588542	80590346
chr10	80602394	80603984
chr10	80621343	80625015
chr10	80699911	80703655
chr10	80796715	80800092
chr10	80806600	80810695
chr10	80853213	80858834
chr10	80899099	80901905
chr10	80916688	80931400
chr10	81036909	81037543
chr10	81058348	81071722
chr10	81167068	81169943
chr10	81174714	81179415
chr10	81183006	81185809
chr10	81191419	81193567
chr10	81220522	81234975
chr10	81263840	81269257
chr10	81285647	81295793
chr10	81348480	81359554
chr10	81376943	81379283
chr10	81400984	81403749
chr10	81494860	81496748
chr10	81587516	81587764
chr10	81604524	81606709
chr10	81770632	81771442
chr10	81863662	81864258
chr10	81969990	81970219
chr10	81996713	81997358
chr10	82083014	82083816
chr10	82178116	82178883
chr10	82348215	82354709
chr10	82511499	82511682
chr10	82858212	82861023
chr10	82984727	82987752
chr10	83042623	83043423
chr10	83150047	83150266
chr10	84392662	84393063
chr10	84437263	84441775
chr10	84532238	84534647
chr10	84576248	84578215
chr10	85101858	85103797
chr10	85184228	85186132
chr10	85598549	85599415
chr10	85828622	85829958
chr10	86300048	86303444
chr10	86331376	86331822
chr10	86704523	86706862
chr10	86730793	86731273
chr10	86778027	86780430
chr10	86975825	86976014
chr10	87859648	87861091
chr10	88046214	88046416
chr10	88144982	88147367
chr10	88729909	88732152
chr10	89344536	89344916
chr10	91229489	91229697
chr10	91729291	91729476
chr10	92808999	92809187
chr10	93160296	93163242
chr10	93281693	93281876
chr10	93298258	93311502
chr10	93452376	93454125
chr10	93640700	93643001
chr10	93888828	93890271
chr10	94514580	94515904
chr10	94942765	94946172
chr10	95142635	95142896
chr10	95264538	95265143
chr10	95322419	95324077
chr10	95414343	95417906
chr10	95563097	95564700
chr10	99106753	99108607
chr10	99203578	99206223
chr10	100015428	100017931
chr10	101386192	101386404
chr10	105573384	105575255
chr10	106469012	106470505
chr10	107271856	107273087
chr10	108331223	108333501
chr10	110455393	110456274
chr10	110882327	110882541
chr10	110917761	110920819
chr10	111009065	111011459
chr10	111164317	111165822
chr10	111472776	111474408
chr10	111506035	111509352
chr10	114535500	114535820
chr10	115250617	115252623
chr10	115314550	115322195
chr10	115383977	115386063
chr10	116472946	116474535
chr10	116580482	116582407
chr10	116787655	116787850
chr10	117006145	117006331
chr10	117222431	117224642
chr10	117375786	117377257
chr10	117664090	117664968
chr10	117792256	117793898
chr10	117844839	117846641
chr10	117905723	117906705
chr10	118765566	118765780
chr10	118867256	118870479
chr10	119238940	119240869
chr10	119453361	119455644
chr10	120026454	120027217
chr10	120056563	120056752
chr10	120474280	120478486
chr10	120552063	120553166
chr10	120745045	120745501
chr10	120977707	120979860
chr10	121350420	121356736
chr10	121432198	121432460
chr10	121461055	121477644
chr10	121505087	121506867
chr10	122046103	122048020
chr10	122677733	122680806
chr10	122794720	122794948
chr10	122883652	122888182
chr10	122912695	122913664
chr10	123148074	123148284
chr10	125388068	125389765
chr10	125965835	125967411
chr10	126498161	126498345
chr10	126905624	126905972
chr10	126927189	126936681
chr10	126961692	126963473
chr10	127040901	127042663
chr10	127058647	127060600
chr10	127063205	127065191
chr10	127069172	127071476
chr10	127164666	127168175
chr10	127188137	127191631
chr10	127194843	127198325
chr10	127210544	127212059
chr10	127266284	127267709
chr10	127284970	127291913
chr10	127309977	127312410
chr10	127339445	127342249
chr10	127380066	127381531
chr10	127477258	127478254
chr10	127511929	127523141
chr10	127618578	127622537
chr10	127642175	127644783
chr10	127721754	127722835
chr10	128034983	128037032
chr10	128082771	128084322
chr10	128091168	128095279
chr10	128096850	128097919
chr10	128149563	128149870
chr10	128269464	128270965
chr10	128302696	128304479
chr10	128321585	128323595
chr10	128408978	128412510
chr10	128458499	128460477
chr10	128524199	128526801
chr10	128547148	128549142
chr10	128564059	128566871
chr10	128588902	128590586
chr10	128668905	128670082
chr10	128801954	128806472
chr10	128909294	128911593
chr10	128919432	128924035
chr10	130412179	130412906
chr10	130470431	130470718
chr10	130541855	130542628
chr11	3265383	3267330
chr11	3330573	3337901
chr11	3407639	3409547
chr11	3535113	3539843
chr11	3647951	3649947
chr11	3761664	3762551
chr11	3912712	3914966
chr11	4094587	4108800
chr11	4135150	4136662
chr11	4158835	4161224
chr11	4186224	4188729
chr11	4214708	4219584
chr11	4265890	4267015
chr11	4690840	4705302
chr11	4894639	4897031
chr11	4986660	4988105
chr11	5063673	5065729
chr11	5097734	5100595
chr11	5146299	5146557
chr11	5244080	5244426
chr11	5443288	5445363
chr11	5484855	5486800
chr11	5520590	5523480
chr11	5555515	5557325
chr11	5739866	5742297
chr11	5786842	5789629
chr11	5859121	5865030
chr11	6273799	6275225
chr11	6388777	6391435
chr11	6414311	6416998
chr11	6474500	6476477
chr11	6526260	6529211
chr11	6546049	6547909
chr11	7211478	7214295
chr11	8466760	8469154
chr11	8526106	8526410
chr11	8623080	8624840
chr11	8985354	8985616
chr11	11342801	11343024
chr11	11685186	11686750
chr11	11808631	11822772
chr11	11836346	11845459
chr11	12032763	12038422
chr11	12313035	12313237
chr11	15286396	15286857
chr11	16559446	16559696
chr11	16751080	16754357
chr11	17051572	17053368
chr11	18297191	18297418
chr11	18331607	18332367
chr11	18870116	18878906
chr11	19963232	19965525
chr11	20112282	20114047
chr11	20248803	20250701
chr11	20400144	20400993
chr11	20445672	20446650
chr11	20477290	20477961
chr11	20531944	20532728
chr11	20631209	20633467
chr11	20648205	20649595
chr11	20856524	20860582
chr11	20913216	20913894
chr11	21010869	21011052
chr11	21438661	21438859
chr11	22285597	22287745
chr11	22629074	22630286
chr11	22735542	22735763
chr11	22858127	22860776
chr11	22873759	22875642
chr11	22972031	22974081
chr11	22981094	22982492
chr11	22990435	22991748
chr11	23007380	23008765
chr11	23067250	23068494
chr11	23211059	23211588
chr11	23254528	23257756
chr11	23305665	23307514
chr11	23379028	23379250
chr11	23496542	23498493
chr11	24076228	24082289
chr11	29172011	29173910
chr11	29692249	29694328
chr11	29741765	29742165
chr11	29783168	29783384
chr11	30024334	30026477
chr11	30163109	30163331
chr11	30266732	30268808
chr11	30754737	30755556
chr11	31870172	31873342
chr11	32219447	32227654
chr11	32266119	32268294
chr11	32346624	32351265
chr11	32532474	32536355
chr11	32641932	32643936
chr11	32925503	32926591
chr11	33428201	33428479
chr11	34156932	34157217
chr11	35120862	35123491
chr11	35544630	35545096
chr11	36045870	36046115
chr11	37236005	37237150
chr11	40692014	40693852
chr11	40733046	40735248
chr11	43384959	43385920
chr11	43528408	43530135
chr11	43556517	43557373
chr11	43681623	43683002
chr11	44518505	44520662
chr11	44616505	44620685
chr11	45257319	45257506
chr11	45926769	45927568
chr11	45943849	45944947
chr11	46055428	46057546
chr11	46310432	46312860
chr11	47987964	47989415
chr11	48798704	48802568
chr11	48815780	48838757
chr11	48854967	48872935
chr11	49086646	49088406
chr11	49202450	49204344
chr11	49243031	49252352
chr11	49570216	49570414
chr11	49609333	49612125
chr11	49794103	49795271
chr11	49845393	49847549
chr11	49981271	49981477
chr11	50130909	50133243
chr11	50290432	50292410
chr11	50403621	50403946
chr11	50601773	50604548
chr11	50826531	50828034
chr11	50840543	50841551
chr11	51059204	51060335
chr11	51262621	51264515
chr11	51451396	51451581
chr11	51583335	51586958
chr11	51605618	51615975
chr11	51637903	51651303
chr11	51668647	51668930
chr11	51755705	51757334
chr11	51854615	51860588
chr11	51915514	51918367
chr11	52097644	52099745
chr11	52166065	52168458
chr11	52230625	52232650
chr11	52281659	52284683
chr11	52359427	52362428
chr11	53298577	53301231
chr11	53323880	53325865
chr11	53350218	53352187
chr11	53519217	53521924
chr11	53761318	53771367
chr11	53794901	53797167
chr11	53858175	53860173
chr11	54065372	54069946
chr11	54100609	54114253
chr11	54140094	54140527
chr11	54860208	54861819
chr11	54955751	54957266
chr11	55031154	55033763
chr11	55077471	55079444
chr11	55097325	55099120
chr11	55459927	55473125
chr11	57644241	57647564
chr11	57800366	57802747
chr11	57962317	57963288
chr11	58008287	58017364
chr11	58059704	58060452
chr11	58096983	58105629
chr11	58197000	58199999
chr11	58300301	58303156
chr11	58329189	58331884
chr11	58847161	58847661
chr11	58914205	58914881
chr11	58927981	58939673
chr11	58953248	58955757
chr11	58977122	58979518
chr11	59162066	59164749
chr11	59201229	59203012
chr11	59208007	59210586
chr11	59226797	59228945
chr11	59264004	59265523
chr11	59505131	59515144
chr11	59661668	59664138
chr11	59808834	59811834
chr11	59963850	59966128
chr11	60045861	60046554
chr11	60139118	60142387
chr11	60174668	60178864
chr11	60253298	60253538
chr11	60416033	60418542
chr11	60536152	60539355
chr11	60698593	60700587
chr11	60726556	60730002
chr11	60830693	60831646
chr11	60870291	60879573
chr11	60911644	60914296
chr11	60931032	60936062
chr11	61407939	61408790
chr11	61493207	61505557
chr11	61578686	61579780
chr11	61619953	61620587
chr11	61854021	61855575
chr11	61956795	61958079
chr11	62077041	62078641
chr11	62550441	62553080
chr11	62575624	62577059
chr11	62675706	62676228
chr11	62731461	62731993
chr11	62920150	62922175
chr11	62966619	62967939
chr11	63128916	63133476
chr11	63846779	63846964
chr11	64435255	64436696
chr11	64924019	64931741
chr11	65048871	65049493
chr11	65161427	65163025
chr11	65643913	65644824
chr11	67455025	67467386
chr11	67601037	67601244
chr11	67965438	67966878
chr11	68229013	68229454
chr11	68384636	68387365
chr11	68691140	68693930
chr11	68900788	68903284
chr11	68939872	68940074
chr11	68953440	68954837
chr11	69010810	69017180
chr11	69035240	69037407
chr11	69039668	69040823
chr11	69045363	69048839
chr11	69058161	69061466
chr11	69063115	69064893
chr11	69072397	69072959
chr11	69322268	69324545
chr11	69326301	69327485
chr11	69330567	69332495
chr11	69363803	69369686
chr11	69394546	69400297
chr11	69546533	69547332
chr11	69577019	69583258
chr11	69603707	69605966
chr11	69660863	69664600
chr11	69670885	69672334
chr11	69681358	69683100
chr11	69683999	69687368
chr11	69694433	69696215
chr11	69757991	69761025
chr11	69764930	69767650
chr11	69802607	69803987
chr11	69833535	69835353
chr11	69836669	69839495
chr11	69845953	69847877
chr11	69878804	69882611
chr11	69899436	69904158
chr11	69912038	69915361
chr11	69919011	69922060
chr11	69945184	69948973
chr11	69979807	69983468
chr11	69990331	69992828
chr11	69995745	69997502
chr11	70014404	70021891
chr11	70220353	70222730
chr11	70226425	70230641
chr11	70232617	70233549
chr11	70236825	70240340
chr11	70254005	70255366
chr11	70408239	70411024
chr11	70519947	70526511
chr11	70539803	70541210
chr11	70562235	70564174
chr11	70596716	70596917
chr11	70645064	70648495
chr11	70668291	70671135
chr11	70687170	70689238
chr11	70699763	70701602
chr11	71032361	71033408
chr11	71597625	71598333
chr11	72144774	72145005
chr11	72205544	72207940
chr11	72399659	72414191
chr11	72488465	72490360
chr11	72577532	72577762
chr11	72606885	72608606
chr11	72795177	72796870
chr11	73030754	73031521
chr11	73136605	73138877
chr11	73176374	73179031
chr11	73280973	73281855
chr11	74521971	74523758
chr11	74637441	74650905
chr11	74723194	74725477
chr11	74896207	74898548
chr11	75033704	75033925
chr11	75137461	75148880
chr11	75213371	75214231
chr11	75459520	75463865
chr11	75508588	75510724
chr11	75530620	75532937
chr11	75588085	75600716
chr11	75630507	75633115
chr11	75732518	75733941
chr11	75793549	75797077
chr11	75811777	75812438
chr11	75935022	75936424
chr11	75965989	75967227
chr11	76144429	76144622
chr11	76374322	76375277
chr11	76397958	76408350
chr11	76491822	76495722
chr11	76545480	76545772
chr11	76569630	76571976
chr11	76621595	76623855
chr11	76845737	76847006
chr11	77348240	77348805
chr11	77462160	77462950
chr11	77488870	77495190
chr11	77512843	77516064
chr11	77576053	77576236
chr11	77606704	77608292
chr11	77685664	77687851
chr11	77762932	77764460
chr11	77781771	77786432
chr11	78037128	78039535
chr11	78115186	78115869
chr11	78161845	78166896
chr11	78176404	78180402
chr11	78188181	78190251
chr11	78300526	78302106
chr11	78342822	78345862
chr11	78465165	78466740
chr11	78826381	78827712
chr11	78982373	78985280
chr11	79137343	79137541
chr11	79253527	79255170
chr11	79660422	79661148
chr11	80087615	80090079
chr11	80300773	80302629
chr11	80382742	80385247
chr11	80476391	80480323
chr11	80602965	80603156
chr11	80809755	80823057
chr11	82889552	82890625
chr11	82930199	82933674
chr11	82990699	82992930
chr11	83151428	83151618
chr11	83291163	83292907
chr11	84057497	84057728
chr11	84179053	84180534
chr11	84818263	84826392
chr11	84869423	84871336
chr11	85138837	85140831
chr11	85233808	85235850
chr11	85310634	85312348
chr11	85489342	85490317
chr11	85524945	85525928
chr11	86200607	86202584
chr11	86581186	86587624
chr11	86756226	86758607
chr11	86814308	86815439
chr11	86991980	86994117
chr11	87085754	87086937
chr11	87108416	87110387
chr11	87216525	87216832
chr11	87357993	87359351
chr11	87404048	87405886
chr11	87442776	87471548
chr11	87638712	87639622
chr11	87736695	87750328
chr11	87985532	87987916
chr11	88009757	88010348
chr11	88046560	88049163
chr11	88067557	88069370
chr11	88086313	88087381
chr11	88159401	88162202
chr11	88179915	88189885
chr11	88317458	88317783
chr11	88376114	88376319
chr11	88489464	88490330
chr11	88524524	88525465
chr11	88605288	88615757
chr11	88715010	88719179
chr11	88847594	88850295
chr11	88862998	88865042
chr11	88952499	88952691
chr11	88973919	88975534
chr11	88998970	89004836
chr11	89059661	89060789
chr11	89081701	89082041
chr11	90033018	90033666
chr11	90368417	90369721
chr11	90389480	90391162
chr11	90686513	90688116
chr11	93884918	93886939
chr11	93954165	93956570
chr11	93994641	93997529
chr11	94044250	94045283
chr11	94148906	94162083
chr11	94209857	94214617
chr11	94491029	94492579
chr11	94548113	94550467
chr11	94600811	94603195
chr11	94629724	94631655
chr11	94676339	94678048
chr11	94880926	94883209
chr11	95075461	95077306
chr11	95258701	95259792
chr11	95336659	95338234
chr11	95512922	95514913
chr11	95712569	95714185
chr11	95796442	95797174
chr11	95823844	95826698
chr11	95841329	95844014
chr11	96034661	96035974
chr11	96074623	96075652
chr11	96250965	96256294
chr11	96269545	96273353
chr11	96274194	96278540
chr11	96308982	96312869
chr11	96323346	96326788
chr11	96331788	96333880
chr11	96340604	96342264
chr11	96407282	96408197
chr11	96626506	96626707
chr11	96788813	96790454
chr11	96863863	96864046
chr11	96903422	96917088
chr11	96966684	96978794
chr11	97021755	97031124
chr11	97048006	97052947
chr11	97109845	97110208
chr11	97145972	97152368
chr11	97186777	97189476
chr11	97279446	97280935
chr11	97309497	97311774
chr11	97361894	97363996
chr11	97404039	97416962
chr11	97658868	97664453
chr11	97741673	97745171
chr11	97780194	97782834
chr11	97839402	97842439
chr11	97987691	97989421
chr11	98021525	98023331
chr11	98052440	98057849
chr11	98201898	98204473
chr11	98411788	98413573
chr11	98435486	98439024
chr11	98585430	98589252
chr11	98739545	98744389
chr11	98959588	98967137
chr11	99040002	99044019
chr11	99188849	99189820
chr11	99229844	99231260
chr11	99385981	99386759
chr11	100354845	100356647
chr11	100394916	100398234
chr11	100413680	100416143
chr11	100471758	100472789
chr11	100524847	100528796
chr11	100574695	100577078
chr11	100618654	100624682
chr11	100692144	100692415
chr11	100744113	100744395
chr11	100769444	100772087
chr11	100849474	100851570
chr11	101081928	101088310
chr11	101107930	101120999
chr11	101169484	101174490
chr11	101229276	101232790
chr11	101244777	101247985
chr11	101258239	101261389
chr11	101277500	101279466
chr11	101442400	101444853
chr11	101463831	101466805
chr11	101551453	101553308
chr11	101604662	101604935
chr11	101941109	101941317
chr11	101983079	101985101
chr11	102026087	102028498
chr11	102086846	102089426
chr11	102113836	102114542
chr11	102183812	102185334
chr11	102244764	102245896
chr11	102276389	102276868
chr11	102375438	102376915
chr11	102774093	102774745
chr11	102893239	102893841
chr11	103100287	103104038
chr11	103111463	103113230
chr11	103115001	103115563
chr11	103116344	103118013
chr11	103158387	103171567
chr11	103264914	103265097
chr11	103362432	103363860
chr11	103424475	103424686
chr11	103989713	103989915
chr11	104230969	104233246
chr11	104288654	104289957
chr11	104468651	104469930
chr11	104549490	104550575
chr11	104628602	104628819
chr11	105126078	105127622
chr11	105180533	105182696
chr11	105291805	105294526
chr11	105311463	105314671
chr11	105942574	105946959
chr11	106031875	106034383
chr11	106065818	106067262
chr11	106083740	106085666
chr11	106158204	106161625
chr11	106215982	106218091
chr11	106255313	106257993
chr11	106271410	106273814
chr11	106486184	106488522
chr11	106612076	106614189
chr11	106657464	106675980
chr11	106778405	106779744
chr11	106919604	106921246
chr11	106998495	107012754
chr11	107025668	107029801
chr11	107130561	107132640
chr11	107330676	107330871
chr11	107416435	107417423
chr11	107468598	107471306
chr11	107546265	107548696
chr11	107573813	107575513
chr11	108112323	108112636
chr11	108342727	108344444
chr11	108540376	108540639
chr11	108891228	108892093
chr11	108920383	108924254
chr11	109011589	109012114
chr11	109067851	109069393
chr11	109184137	109184336
chr11	109312343	109312631
chr11	109361305	109366772
chr11	109472160	109474395
chr11	109587196	109587996
chr11	109616735	109616969
chr11	109642005	109652088
chr11	109670652	109671642
chr11	109720964	109722466
chr11	110379755	110380495
chr11	110417613	110417833
chr11	110448702	110449183
chr11	110642521	110642718
chr11	112283006	112283203
chr11	113172397	113173406
chr11	113647455	113651288
chr11	113682708	113685433
chr11	113784508	113786136
chr11	114065534	114068305
chr11	114667443	114677685
chr11	114850736	114853218
chr11	115162417	115165068
chr11	115186543	115188719
chr11	115201271	115201745
chr11	115274899	115277698
chr11	115295890	115297778
chr11	115366341	115385235
chr11	115412301	115416309
chr11	115435795	115436163
chr11	115472711	115476326
chr11	115490553	115492646
chr11	115511839	115514720
chr11	115534751	115536900
chr11	115603317	115605239
chr11	115611843	115613752
chr11	115614809	115617525
chr11	115692807	115709445
chr11	115765440	115767357
chr11	115841894	115842776
chr11	116004687	116005399
chr11	116129194	116140512
chr11	116159138	116168220
chr11	116197429	116199488
chr11	116272655	116274665
chr11	116335015	116337210
chr11	116434076	116436817
chr11	116489234	116491176
chr11	116652846	116658522
chr11	116812677	116828644
chr11	116842437	116844274
chr11	116851875	116854178
chr11	116918589	116920923
chr11	117114045	117118547
chr11	117255939	117268369
chr11	117653616	117656060
chr11	117778203	117783600
chr11	117809678	117811053
chr11	117847759	117850481
chr11	117899854	117900039
chr11	118247333	118249745
chr11	118287583	118290859
chr11	118352404	118364129
chr11	118417928	118432211
chr11	118590975	118591190
chr11	118997046	118997229
chr11	119022666	119024463
chr11	119037014	119041985
chr11	119055561	119058848
chr11	119237978	119238188
chr11	119267420	119271555
chr11	119298124	119300707
chr11	119354911	119358025
chr11	119391910	119394657
chr11	119523792	119524927
chr11	119912873	119917839
chr11	119942260	119945814
chr11	120085227	120086812
chr11	120097157	120099738
chr11	120149751	120152159
chr11	120303194	120316940
chr11	120376295	120379447
chr11	120457394	120459316
chr11	120482913	120493128
chr11	120520055	120521507
chr11	120548270	120550285
chr11	120597226	120599586
chr11	120616776	120621030
chr11	120629128	120630767
chr11	120631685	120634191
chr11	120642428	120643694
chr11	120672308	120674338
chr11	120709056	120714958
chr11	120783425	120786348
chr11	120794842	120797166
chr11	120819914	120826265
chr11	120948886	120952093
chr11	120989609	120992784
chr11	121218614	121229532
chr11	121259262	121261101
chr11	121387025	121388804
chr11	121420988	121422491
chr11	121667929	121668130
chr11	121701954	121704027
chr11	121847734	121847973
chr12	3308694	3310730
chr12	3344330	3344942
chr12	3364159	3367561
chr12	3792012	3792564
chr12	3806049	3808967
chr12	3855591	3856778
chr12	3960000	3960838
chr12	4081364	4083304
chr12	4132939	4135621
chr12	4475801	4477672
chr12	4696264	4697222
chr12	4916916	4918565
chr12	5245219	5246662
chr12	5373567	5376461
chr12	8246147	8246370
chr12	8313444	8314599
chr12	8377981	8378388
chr12	8453432	8455301
chr12	8583311	8585441
chr12	8640285	8641569
chr12	8770990	8774138
chr12	8920883	8922805
chr12	9029927	9031192
chr12	9051027	9051236
chr12	10693780	10693965
chr12	11265368	11267398
chr12	12023086	12023294
chr12	12222985	12223214
chr12	12262158	12264285
chr12	12291845	12292434
chr12	12421048	12421537
chr12	12939019	12942901
chr12	15253567	15253751
chr12	15814364	15817332
chr12	16588607	16589819
chr12	16634014	16634215
chr12	16719403	16719838
chr12	16747715	16748022
chr12	16853578	16854312
chr12	16998807	17000449
chr12	17266589	17267597
chr12	17544181	17546304
chr12	17689618	17692815
chr12	17881396	17882928
chr12	18609670	18611008
chr12	19387359	19388842
chr12	19615759	19616032
chr12	20196308	20197609
chr12	20614601	20616282
chr12	20919476	20921637
chr12	20990065	20991459
chr12	21111192	21113087
chr12	21543109	21543648
chr12	21777907	21778854
chr12	22155829	22156671
chr12	22421706	22421925
chr12	22622511	22623688
chr12	22905470	22906892
chr12	23008907	23010679
chr12	23189235	23189669
chr12	23314776	23315700
chr12	23968375	23969456
chr12	24096166	24097483
chr12	24251303	24252671
chr12	24403174	24403379
chr12	24650296	24652073
chr12	24680328	24681934
chr12	24707342	24709722
chr12	24893903	24894218
chr12	26007377	26007566
chr12	26413979	26415360
chr12	26459848	26470216
chr12	27338765	27343916
chr12	28632005	28636622
chr12	28675016	28676544
chr12	28749962	28752239
chr12	29100402	29100677
chr12	29937864	29939483
chr12	30583930	30586229
chr12	31264952	31267115
chr12	31558611	31560035
chr12	31949101	31950902
chr12	32059260	32061678
chr12	32292114	32292312
chr12	32378490	32379991
chr12	32952701	32954900
chr12	33301674	33304057
chr12	33843520	33843703
chr12	33956192	33958822
chr12	34518081	34518266
chr12	34906749	34907525
chr12	36155466	36158269
chr12	36398354	36398537
chr12	38330219	38330402
chr12	38778719	38781156
chr12	40016857	40017291
chr12	40036692	40038453
chr12	40445252	40447935
chr12	41023917	41024655
chr12	43957223	43957594
chr12	45073441	45074944
chr12	46818243	46820054
chr12	49134296	49134489
chr12	51487588	51488450
chr12	51690784	51693143
chr12	51844762	51845136
chr12	51955911	51956704
chr12	52503132	52505245
chr12	52602943	52604907
chr12	53252379	53253315
chr12	54162674	54163431
chr12	54191009	54204467
chr12	54294617	54294800
chr12	54695382	54696932
chr12	54709669	54739168
chr12	54984729	54986421
chr12	55199320	55200119
chr12	55445315	55447627
chr12	55487885	55493600
chr12	55820066	55821272
chr12	57211465	57212269
chr12	58267437	58269169
chr12	59060356	59062007
chr12	59218591	59220738
chr12	61522914	61523237
chr12	64965203	64967928
chr12	65075249	65077126
chr12	65171122	65173352
chr12	67220242	67222718
chr12	69122992	69123185
chr12	69158128	69159486
chr12	69183432	69185217
chr12	69196671	69198445
chr12	69295666	69299228
chr12	69461520	69462556
chr12	69501208	69503434
chr12	69537213	69539007
chr12	69680985	69683296
chr12	69757697	69759113
chr12	69782100	69791161
chr12	69907858	69908635
chr12	70110580	70112931
chr12	70226600	70228147
chr12	70346234	70348008
chr12	70387237	70387501
chr12	70529520	70529717
chr12	70714001	70714496
chr12	70824216	70827388
chr12	70877638	70878373
chr12	70967864	70976171
chr12	71014939	71017313
chr12	71047844	71048040
chr12	71309472	71311027
chr12	71747932	71748904
chr12	71821665	71832570
chr12	72084387	72087006
chr12	72104980	72105204
chr12	72299044	72299227
chr12	72662613	72665725
chr12	72831093	72832256
chr12	73111777	73113404
chr12	73286384	73287869
chr12	73449072	73449291
chr12	73584152	73586313
chr12	73907291	73908881
chr12	75307567	75310024
chr12	75595110	75597020
chr12	75701533	75702339
chr12	75817760	75819747
chr12	76254118	76256607
chr12	76403072	76406208
chr12	76532995	76537573
chr12	76593337	76598647
chr12	76709382	76710969
chr12	77060375	77060789
chr12	77238033	77239929
chr12	78225757	78227757
chr12	79005452	79007634
chr12	79273177	79273416
chr12	79427036	79427278
chr12	79453067	79453250
chr12	79562328	79562551
chr12	79610589	79613576
chr12	79784286	79784539
chr12	79896132	79918613
chr12	79965429	79971930
chr12	79988786	79989206
chr12	80129829	80133282
chr12	80168276	80168506
chr12	80258544	80261161
chr12	80434742	80437066
chr12	80518283	80520226
chr12	80642727	80654438
chr12	80757672	80759367
chr12	80789847	80791610
chr12	80945069	80946589
chr12	81026763	81028598
chr12	81135722	81135952
chr12	81331982	81334044
chr12	81629886	81632113
chr12	81859887	81862659
chr12	82275503	82275748
chr12	82341067	82341262
chr12	82470209	82478679
chr12	83485774	83488900
chr12	83520481	83521598
chr12	83920826	83922364
chr12	83950372	83952890
chr12	83987575	83989205
chr12	84053443	84054168
chr12	84172562	84179017
chr12	84217302	84219540
chr12	84399382	84400929
chr12	84450466	84452610
chr12	84589940	84591031
chr12	84752400	84752807
chr12	84772277	84774656
chr12	84969472	84971214
chr12	84996323	84997387
chr12	85110283	85112323
chr12	85454688	85456459
chr12	85471429	85487841
chr12	85598299	85600459
chr12	85698131	85706756
chr12	85826925	85827185
chr12	86036270	86037800
chr12	86077528	86079603
chr12	86276330	86276810
chr12	86482064	86483501
chr12	86678012	86680697
chr12	86800361	86803104
chr12	86946490	86948470
chr12	87265898	87268278
chr12	87299363	87300597
chr12	87387139	87388869
chr12	87442728	87444090
chr12	88146896	88147081
chr12	91778489	91779368
chr12	91882791	91882981
chr12	93928602	93929334
chr12	95692008	95696085
chr12	98621613	98621823
chr12	98674780	98674979
chr12	98714532	98715251
chr12	98733488	98747753
chr12	99392005	99393771
chr12	99467872	99468187
chr12	99562223	99563935
chr12	100110136	100111673
chr12	100404274	100404474
chr12	100724269	100726048
chr12	100778071	100779937
chr12	101082371	101084221
chr12	102282653	102287515
chr12	102702743	102707203
chr12	102757180	102759352
chr12	102876986	102879289
chr12	103388681	103391416
chr12	103423668	103425837
chr12	103451166	103451350
chr12	104820375	104821320
chr12	104863762	104865738
chr12	105008510	105010436
chr12	105012893	105013833
chr12	105019392	105020799
chr12	105030617	105035683
chr12	105436026	105436338
chr12	105453629	105455439
chr12	105517048	105518666
chr12	105683971	105686178
chr12	105981201	105981397
chr12	107742662	107742875
chr12	107843702	107843992
chr12	107930499	107931254
chr12	107979661	107981864
chr12	108178314	108180416
chr12	108273616	108277547
chr12	108757603	108766743
chr12	108832067	108838090
chr12	108893131	108894556
chr12	109067216	109068241
chr12	109452871	109455976
chr12	109539135	109542930
chr12	109958960	109959268
chr12	110277849	110279209
chr12	110484449	110490525
chr12	110589887	110592133
chr12	110608907	110609916
chr12	110695251	110697314
chr12	110737432	110738966
chr12	110844186	110851789
chr12	110975007	110992471
chr12	111037455	111040543
chr12	111058747	111059302
chr12	111263179	111263432
chr12	111353728	111354120
chr12	111374611	111378476
chr12	111429134	111445879
chr12	111518481	111518759
chr12	111537125	111539387
chr12	111573964	111575812
chr12	111668051	111679817
chr12	111757673	111760731
chr12	111813281	111819403
chr12	111896193	111896986
chr12	111920193	111920547
chr12	112144031	112148588
chr12	112575855	112592064
chr12	112644236	112647809
chr12	112692834	112694093
chr12	112720013	112723227
chr12	112806310	112809891
chr12	112828380	112830862
chr12	112941098	112952101
chr12	113013323	113017001
chr12	113073584	113076198
chr12	113097211	113101269
chr12	113138691	113143994
chr12	113155249	113157743
chr12	113424215	113426703
chr12	113760077	113760284
chr12	114378842	114379343
chr12	116280410	116282345
chr12	116485178	116487400
chr12	117533544	117534615
chr12	117588384	117588940
chr12	117843265	117844892
chr12	117868845	117869080
chr12	118299269	118302772
chr12	119237683	119239308
chr13	3261545	3261850
chr13	4942852	4943132
chr13	5278045	5278330
chr13	5860615	5864372
chr13	6647055	6649210
chr13	8731329	8731567
chr13	9011636	9011954
chr13	9276313	9277917
chr13	9763515	9765407
chr13	9834257	9834605
chr13	9858885	9859080
chr13	12105417	12106952
chr13	12460552	12461872
chr13	12649599	12651498
chr13	12701352	12703447
chr13	12960943	12961222
chr13	13232655	13233012
chr13	13436634	13439720
chr13	14062801	14065105
chr13	15462466	15465333
chr13	16011239	16012693
chr13	20090301	20091793
chr13	20861084	20861309
chr13	21169813	21182105
chr13	21199833	21200681
chr13	21233713	21233982
chr13	21326854	21327039
chr13	21362810	21363966
chr13	21396061	21408812
chr13	21501230	21501420
chr13	21710066	21710420
chr13	21715148	21718192
chr13	21765633	21780706
chr13	21809509	21814723
chr13	21831448	21834634
chr13	21974301	21975008
chr13	22020445	22036949
chr13	22049861	22051426
chr13	23435749	23453967
chr13	23530793	23532575
chr13	23544420	23545070
chr13	23554957	23556131
chr13	23584532	23586895
chr13	23620772	23622665
chr13	23682901	23685457
chr13	23709384	23710874
chr13	23738661	23740108
chr13	23745023	23747224
chr13	23751064	23752865
chr13	23760748	23762387
chr13	24760853	24762189
chr13	24799500	24802654
chr13	24936235	24938141
chr13	28011593	28011788
chr13	28884227	28885651
chr13	30336392	30337396
chr13	30664748	30664952
chr13	30985423	30986436
chr13	32660290	32660626
chr13	32802022	32803241
chr13	33003396	33005892
chr13	33439882	33440119
chr13	33763828	33764246
chr13	33964492	33965882
chr13	34050306	34050503
chr13	34076684	34084606
chr13	34148207	34149224
chr13	34343865	34345684
chr13	34650571	34653827
chr13	34874072	34876252
chr13	35038240	35038978
chr13	35740513	35742408
chr13	35834413	35834596
chr13	35991241	35991538
chr13	36577997	36579004
chr13	37311732	37312503
chr13	37434452	37434807
chr13	37451670	37452628
chr13	37477133	37484944
chr13	37508375	37514801
chr13	37777587	37779128
chr13	37854006	37858639
chr13	37880673	37880915
chr13	37992984	37994177
chr13	38036347	38050639
chr13	38344633	38347971
chr13	38527416	38528757
chr13	41000223	41002458
chr13	41016269	41018618
chr13	41605110	41606526
chr13	42048930	42053239
chr13	42336164	42336387
chr13	42866258	42867257
chr13	42883794	42884223
chr13	42916312	42917489
chr13	43152546	43152746
chr13	43171097	43183594
chr13	43302755	43305021
chr13	43365234	43366126
chr13	43397506	43399394
chr13	43479903	43481760
chr13	43991576	43991777
chr13	44729608	44734330
chr13	44869482	44870138
chr13	45078863	45079112
chr13	45389407	45391400
chr13	45507150	45509564
chr13	45963190	45966235
chr13	46219686	46219914
chr13	46418078	46419428
chr13	46726763	46736890
chr13	46819981	46820175
chr13	46928897	46931030
chr13	47042996	47044649
chr13	47104866	47106783
chr13	48228001	48228304
chr13	48260561	48262832
chr13	48544989	48553488
chr13	48566017	48567220
chr13	48965645	48969073
chr13	49138968	49148036
chr13	49186319	49190327
chr13	49213442	49217287
chr13	49340709	49342665
chr13	49420148	49422777
chr13	50797818	50798039
chr13	51202523	51203590
chr13	51644199	51646171
chr13	51927070	51927311
chr13	52041407	52042511
chr13	52067429	52067664
chr13	52528894	52531379
chr13	52978299	52982177
chr13	53269792	53270106
chr13	53284772	53287151
chr13	53330666	53331462
chr13	54302045	54304081
chr13	54467792	54469176
chr13	54503331	54505493
chr13	54621771	54622838
chr13	54747429	54771485
chr13	54789469	54790638
chr13	54948641	54950839
chr13	55105268	55106334
chr13	55152506	55153901
chr13	55182266	55191617
chr13	55320064	55323146
chr13	55327964	55330972
chr13	55391609	55391823
chr13	55443116	55446917
chr13	55509095	55514025
chr13	55529842	55536557
chr13	55569734	55571630
chr13	56100312	56100499
chr13	56134522	56136519
chr13	56702059	56704266
chr13	56885161	56885344
chr13	57785191	57785600
chr13	58112182	58113677
chr13	58273370	58275670
chr13	58358671	58359484
chr13	58383708	58385438
chr13	59254340	59254567
[truncated: 6,310 more rows]

## Sheet: P1 F_SEC
chr1	34822838	34866508
chr1	36063680	36099046
chr1	36545468	36584828
chr1	39712338	39763189
chr1	39899983	39937058
chr1	55078702	55094631
chr1	55120232	55175293
chr1	55193089	55239275
chr1	58709758	58729754
chr1	58945217	58974649
chr1	59668307	59686656
chr1	59751918	59767248
chr1	59882714	59927249
chr1	62702612	62753101
chr1	64114480	64123252
chr1	73901901	73970943
chr1	73985948	74099143
chr1	74292428	74305822
chr1	74386202	74394621
chr1	82281526	82293181
chr1	86406698	86449348
chr1	86486706	86507010
chr1	86523889	86529876
chr1	87619644	87653293
chr1	88272991	88280630
chr1	91418000	91466190
chr1	92054993	92149835
chr1	105970898	105997502
chr1	131064723	131111322
chr1	131962229	132012778
chr1	132257422	132365324
chr1	133023786	133074444
chr1	133128967	133136606
chr1	133203901	133259019
chr1	133406818	133425105
chr1	133907742	133979775
chr1	134041863	134104415
chr1	134192836	134236634
chr1	134752072	134778416
chr1	134799221	134821542
chr1	135728280	135768679
chr1	136656777	136699456
chr1	151498108	151518193
chr1	151658420	151728729
chr1	152572902	152625771
chr1	154064825	154124804
chr1	155049242	155110377
chr1	156034582	156043809
chr1	156439665	156496469
chr1	156998937	157047644
chr1	165662622	165736607
chr1	168359736	168433528
chr1	171220478	171244605
chr1	172201104	172229704
chr1	172288684	172314628
chr1	172499466	172527928
chr1	176811842	176836822
chr1	178316176	178338930
chr1	180322745	180423857
chr1	181227956	181258874
chr1	182496591	182539554
chr1	184032694	184084494
chr1	184843157	184883714
chr1	192734993	192772193
chr10	4105868	4129517
chr10	4376144	4395644
chr10	8756162	8788556
chr10	12850011	12875415
chr10	17718751	17728046
chr10	21973627	22001948
chr10	25426021	25450277
chr10	37134432	37141952
chr10	39534182	39571593
chr10	39610998	39661175
chr10	42220554	42278937
chr10	58368957	58406746
chr10	59963830	59984696
chr10	60062056	60091592
chr10	60260091	60301321
chr10	61361147	61394965
chr10	67024349	67072228
chr10	68124338	68146995
chr10	77205437	77260526
chr10	77604694	77639970
chr10	78134100	78171040
chr10	78333709	78367866
chr10	79840123	79860105
chr10	80145056	80170127
chr10	80257705	80269054
chr10	80662303	80681154
chr10	80916688	80988663
chr10	81121737	81146990
chr10	81316655	81331759
chr10	81400604	81436072
chr10	83082908	83184699
chr10	84574642	84623537
chr10	86293698	86346749
chr10	86776443	86820798
chr10	91155296	91190266
chr10	93151868	93192317
chr10	93281693	93339539
chr10	96614474	96648689
chr10	99247378	99287328
chr10	108143459	108174290
chr10	121458001	121477910
chr10	121585527	121627229
chr10	122983033	122989253
chr10	126977269	126992422
chr10	127284970	127300987
chr10	127575704	127624260
chr10	128488285	128505174
chr11	4181504	4219690
chr11	4659978	4730591
chr11	5088844	5101582
chr11	6388575	6421196
chr11	8443421	8470520
chr11	8568456	8690797
chr11	11805632	11847748
chr11	11947670	11973531
chr11	18744999	18757097
chr11	18867768	18886695
chr11	19006001	19031994
chr11	19919335	19987963
chr11	20630832	20656891
chr11	22610430	22658025
chr11	22799848	22892751
chr11	30194347	30294188
chr11	31712872	31840751
chr11	32242400	32270028
chr11	44518464	44547388
chr11	48868294	48875065
chr11	49182887	49209835
chr11	49237123	49262770
chr11	50130349	50153909
chr11	50197422	50230525
chr11	52088595	52101067
chr11	52333151	52380022
chr11	53296374	53332690
chr11	53758291	53820435
chr11	53845735	53904797
chr11	54859725	54886620
chr11	54902510	54965661
chr11	55018354	55034018
chr11	55394086	55427007
chr11	58322093	58334597
chr11	59391880	59434607
chr11	59808501	59817164
chr11	60104542	60118333
chr11	60139118	60178925
chr11	60195840	60227575
chr11	62537453	62560936
chr11	62633718	62649976
chr11	63128916	63150735
chr11	67514551	67537579
chr11	69086325	69103031
chr11	69407317	69420982
chr11	70219996	70240762
chr11	70645064	70659496
chr11	74637201	74657505
chr11	74797578	74842314
chr11	74987844	75019143
chr11	75150076	75174362
chr11	75209494	75290146
chr11	75619100	75660261
chr11	75930331	75977628
chr11	76468914	76496002
chr11	77752022	77837612
chr11	77981248	77986066
chr11	78781718	78833919
chr11	79070025	79114903
chr11	79702672	79757133
chr11	83440273	83474565
chr11	85824810	85847438
chr11	86575606	86631858
chr11	86753354	86761498
chr11	86944512	86964485
chr11	87421857	87472242
chr11	87577072	87596904
chr11	88103879	88124259
chr11	88144780	88169060
chr11	88512369	88695338
chr11	88839992	88865281
chr11	88997912	89030139
chr11	93986343	93997980
chr11	94129890	94176247
chr11	94320230	94347827
chr11	94927321	94960446
chr11	94979150	95013177
chr11	95068351	95106220
chr11	95363514	95417900
chr11	96249488	96356466
chr11	96966366	96979092
chr11	97275581	97311848
chr11	97433252	97452470
chr11	97798297	97842439
chr11	98021525	98037228
chr11	98186508	98205811
chr11	98739545	98755962
chr11	98767874	98790035
chr11	98793344	98799040
chr11	98917192	98969217
chr11	99120110	99148396
chr11	100607846	100627496
chr11	100927323	100984718
chr11	101055056	101068172
chr11	101618226	101701251
chr11	102315218	102321438
chr11	102424506	102468262
chr11	102572992	102607611
chr11	102996195	103033975
chr11	103111190	103119184
chr11	103245077	103270310
chr11	106475214	106537098
chr11	106657049	106680235
chr11	106709400	106738849
chr11	106785168	106790098
chr11	106998119	107029801
chr11	107330676	107387193
chr11	108889484	108949065
chr11	109609005	109654072
chr11	113704028	113811348
chr11	114667443	114695653
chr11	115763934	115793199
chr11	116021611	116032648
chr11	116806564	116829073
chr11	117075984	117155047
chr11	117230311	117286172
chr11	117305075	117351982
chr11	117934018	118016906
chr11	118192059	118258827
chr11	118348192	118379829
chr11	119078237	119162835
chr11	120182745	120192101
chr11	120215345	120243822
chr11	120343843	120358822
chr11	120482913	120521623
chr11	120571524	120582855
chr12	3344330	3391008
chr12	3805992	3900277
chr12	5172474	5285170
chr12	8313172	8402858
chr12	8417203	8473191
chr12	8491114	8502709
chr12	8892658	8924925
chr12	15796509	15818253
chr12	16707323	16812163
chr12	16828328	16909216
chr12	21089148	21166591
chr12	25091920	25120365
chr12	31136311	31186287
chr12	40015877	40038725
chr12	40445160	40505031
chr12	51689760	51695928
chr12	51823104	51846468
chr12	52602440	52605740
chr12	55432586	55499228
chr12	69355737	69375862
chr12	69445854	69486438
chr12	69879251	69908635
chr12	70967246	70976638
chr12	79598012	79644342
chr12	79657809	79693922
chr12	79739926	79798585
chr12	79813191	80015031
chr12	80108502	80134267
chr12	80789725	80886140
chr12	84151000	84223436
chr12	85451955	85488953
chr12	86768479	86950904
chr12	87380437	87411925
chr12	91587156	91591693
chr12	102282441	102339960
chr12	102678609	102708967
chr12	105513754	105565324
chr12	108420701	108451635
chr12	109396290	109421980
chr12	110478461	110513563
chr12	110589887	110609916
chr12	111353728	111397982
chr12	111411260	111451682
chr12	111573581	111601350
chr12	111882957	111920547
chr12	112575570	112599476
chr12	112998748	113031504
chr13	5859779	5871866
chr13	9749109	9776997
chr13	23423032	23464626
chr13	24245870	24281800
chr13	24792055	24805064
chr13	28948792	28960069
chr13	31805553	31823521
chr13	37450982	37543659
chr13	37824917	37883558
chr13	40994132	41018618
chr13	41330016	41360547
chr13	48538733	48574543
chr13	48852002	48879463
chr13	48964502	48983130
chr13	49177914	49217290
chr13	49340540	49381659
chr13	49449178	49481965
chr13	54672428	54695190
chr13	55208500	55215064
chr13	56100312	56118890
chr13	58112182	58130427
chr13	59763028	59774977
chr13	60416695	60489759
chr13	63087842	63115643
chr13	63235139	63267744
chr13	63268489	63320081
chr13	63548505	63574346
chr13	78193241	78212443
chr13	80882265	80904423
chr13	80934652	80965021
chr13	92580482	92613465
chr13	95746079	95851933
chr13	98912587	98927363
chr13	99152227	99203817
chr13	99222980	99255438
chr13	99386462	99415868
chr13	101690098	101769291
chr13	103915909	103924194
chr13	104021698	104042974
chr13	111776196	111810933
chr13	112716649	112780662
chr13	119407829	119432119
chr14	8080028	8112479
chr14	20764223	20810182
chr14	21051508	21103065
chr14	21806378	21833770
chr14	21981062	21996447
chr14	24203685	24246458
chr14	25337158	25399554
chr14	25455267	25529403
chr14	25693403	25741199
chr14	31383419	31449587
chr14	31640254	31671416
chr14	31992049	32031968
chr14	32855723	32891457
chr14	40936203	40968630
chr14	45450952	45511193
chr14	52012642	52024350
chr14	52243787	52280472
chr14	54214670	54274560
chr14	54429513	54436425
chr14	57705033	57754135
chr14	57879545	57911614
chr14	60629626	60662056
chr14	60731230	60769512
chr14	62749803	62763761
chr14	62831052	62858522
chr14	63121079	63178868
chr14	64787692	64813456
chr14	65084357	65120150
chr14	65311224	65390892
chr14	66843873	66870148
chr14	67044241	67118474
chr14	70200370	70213372
chr14	73234247	73254606
chr14	73373680	73390047
chr14	76498355	76509512
chr14	76677646	76715970
chr14	79479582	79563314
chr14	105892805	105899477
chr14	120274830	120395132
chr14	121371330	121392749
chr15	6384098	6416847
chr15	10633483	10716395
chr15	12203517	12248094
chr15	25910386	25959104
chr15	27757076	27823316
chr15	36790353	36795606
chr15	36826598	36885557
chr15	38288302	38303645
chr15	38438816	38473949
chr15	57692573	57713770
chr15	57879010	57926495
chr15	57974756	58021096
chr15	58886153	58906056
chr15	58974702	59037144
chr15	59053335	59083053
chr15	59633193	59666326
chr15	67080689	67119529
chr15	67142820	67183826
chr15	72796071	72820882
chr15	73136443	73158137
chr15	73417148	73448057
chr15	73614716	73646617
chr15	73723692	73751461
chr15	74871844	74940995
chr15	75822611	75858652
chr15	76189125	76214892
chr15	77783354	77868491
chr15	77881429	77932101
chr15	78428211	78451811
chr15	78514057	78550838
chr15	78830182	78849385
chr15	78971076	79010316
chr15	79430932	79455894
chr15	80252855	80264985
chr15	81073874	81107038
chr15	81584362	81589175
chr15	81849190	81863069
chr15	82335031	82350035
chr15	82350672	82371052
chr15	83291868	83309673
chr15	83395628	83436023
chr15	84191585	84280800
chr15	85650636	85712861
chr15	86077889	86096349
chr15	86160603	86221802
chr15	88847441	88876429
chr15	96283610	96291054
chr15	96681710	96711267
chr15	97819875	97833829
chr15	98968325	99042522
chr15	99313535	99345520
chr15	99419408	99502856
chr15	99709263	99726914
chr15	99839275	99905025
chr15	100225622	100239182
chr15	100400917	100449973
chr15	101105194	101148830
chr15	102224394	102259524
chr15	102376301	102412434
chr15	102656027	102674226
chr15	102989755	103017009
chr15	103213089	103243107
chr16	4359868	4422776
chr16	4585720	4607718
chr16	4756395	4791340
chr16	4876219	4897328
chr16	4912038	4941220
chr16	10971484	11011469
chr16	18404363	18436597
chr16	23099948	23110532
chr16	23223302	23247623
chr16	23979305	23994712
chr16	24461379	24519097
chr16	30059860	30103291
chr16	31022159	31081716
chr16	31272329	31292209
chr16	32643880	32683752
chr16	33559841	33597078
chr16	33659030	33715096
chr16	33857445	33947594
chr16	34904255	34967568
chr16	37845087	37882262
chr16	38451318	38493748
chr16	43500111	43593684
chr16	44526462	44561214
chr16	44678180	44727094
chr16	52030753	52065101
chr16	56027726	56038788
chr16	76292793	76334228
chr16	76347194	76374424
chr16	90726629	90750631
chr16	91370566	91388093
chr16	91403932	91419496
chr16	94289479	94329795
chr16	94518634	94545532
chr16	94558962	94581718
chr16	95742368	95782198
chr17	4980176	5003114
chr17	5077036	5110328
chr17	5156243	5223219
chr17	5975096	6021567
chr17	12719944	12796414
chr17	17597845	17626866
chr17	21530421	21538784
chr17	23546400	23565504
chr17	23785514	23805876
chr17	24548137	24561759
chr17	24631853	24654136
chr17	25063222	25086765
chr17	25269788	25275281
chr17	25826160	25839905
chr17	25860663	25877187
chr17	26411870	26469612
chr17	26487263	26622259
chr17	27117522	27174356
chr17	27619997	27642978
chr17	27792312	27827839
chr17	28005317	28035899
chr17	28255580	28292219
chr17	28406662	28435415
chr17	28458213	28486787
chr17	28503821	28528174
chr17	28689609	28713425
chr17	29024693	29035885
chr17	29251474	29270518
chr17	29337857	29357419
chr17	29382198	29503618
chr17	31813784	31863017
chr17	32090375	32122971
chr17	34022572	34034500
chr17	34116475	34136570
chr17	35043675	35053255
chr17	35240156	35245017
chr17	35915056	35924195
chr17	45582536	45599949
chr17	45998773	46039366
chr17	46852998	46897819
chr17	47138171	47158967
chr17	47501125	47548847
chr17	47591304	47601342
chr17	48407345	48431694
chr17	50465352	50516681
chr17	53565834	53597775
chr17	56442414	56479741
chr17	64599010	64635265
chr17	70718574	70756232
chr17	70832161	70873879
chr17	70988736	71004045
chr17	73939766	73971873
chr17	83196538	83228489
chr17	83689585	83733895
chr17	83888334	83924684
chr17	83937411	83994693
chr17	84028454	84162586
chr17	84177402	84216495
chr17	84340746	84371872
chr17	86283233	86314050
chr17	86731225	86823606
chr17	87441408	87483068
chr18	4333048	4356135
chr18	5149364	5187489
chr18	5368399	5451108
chr18	5802386	5822076
chr18	6470515	6493502
chr18	11046160	11080449
chr18	12100379	12131958
chr18	12222452	12270699
chr18	31908710	31940623
chr18	34329944	34381516
chr18	34951449	34959437
chr18	35652156	35680011
chr18	35813066	35852055
chr18	38851539	38945894
chr18	38991325	39101753
chr18	54952425	54993486
chr18	60631240	60666305
chr18	60726895	60767308
chr18	61554347	61573013
chr18	61649688	61667520
chr18	65565146	65642472
chr18	69516968	69552661
chr18	69567197	69600348
chr18	75362678	75406068
chr18	75432686	75465843
chr18	75490873	75539960
chr18	80169128	80208256
chr18	82790790	82826569
chr18	82901477	82918732
chr18	84036080	84093710
chr19	3319563	3331161
chr19	3622296	3719928
chr19	5635670	5666185
chr19	5792086	5853768
chr19	6290237	6308458
chr19	6967855	6982457
chr19	7292207	7322442
chr19	8701457	8725285
chr19	8769275	8776190
chr19	8816760	8823003
chr19	9046252	9083250
chr19	9935204	9994703
chr19	10052176	10115661
chr19	10687202	10699830
chr19	11964660	12013814
chr19	12460080	12502054
chr19	12786351	12798010
chr19	16130526	16171057
chr19	17747681	17838233
chr19	18596874	18633480
chr19	21268528	21278163
chr19	23032837	23067154
chr19	23124314	23163466
chr19	26733521	26759604
chr19	32168341	32231101
chr19	32279396	32350367
chr19	36677290	36707372
chr19	40364510	40415337
chr19	41997706	42023934
chr19	44265000	44324178
chr19	45013527	45021947
chr19	45046308	45059840
chr19	46036938	46058457
chr19	46451371	46532662
chr19	46598087	46648903
chr19	46855975	46988673
chr19	47276126	47332044
chr19	47883074	47928355
chr19	53179155	53200161
chr19	53310321	53330846
chr19	53389092	53442545
chr19	53890720	53906998
chr19	56952676	57017944
chr19	57097335	57148385
chr19	57354874	57365502
chr2	4555008	4576150
chr2	13370008	13415593
chr2	18052500	18060920
chr2	26118357	26141952
chr2	26311949	26352954
chr2	26472171	26547922
chr2	26568809	26593503
chr2	27318189	27359208
chr2	27402248	27477122
chr2	27538833	27573184
chr2	27675223	27717062
chr2	27732027	27776460
chr2	28512495	28541014
chr2	29618348	29681861
chr2	30257231	30270874
chr2	30438425	30448997
chr2	30588563	30619842
chr2	30635746	30726989
chr2	30742011	30811315
chr2	31065432	31108637
chr2	31741900	31777433
chr2	32136762	32176257
chr2	32417664	32454223
chr2	32494097	32556433
chr2	32641927	32663361
chr2	32872507	32890375
chr2	35255588	35283632
chr2	35431146	35464691
chr2	35653047	35732191
chr2	38511258	38548192
chr2	38685442	38739384
chr2	45001600	45057382
chr2	45096016	45119321
chr2	52940954	53000824
chr2	60795778	60857076
chr2	65160328	65203068
chr2	65217036	65251166
chr2	72087304	72181944
chr2	72976991	72982028
chr2	73483906	73532098
chr2	73891376	73912474
chr2	74703861	74716451
chr2	75637700	75661602
chr2	75681014	75734811
chr2	84617813	84651524
chr2	84826331	84851915
chr2	85036394	85062016
chr2	91946671	91986255
chr2	92420699	92461282
chr2	93005388	93049820
chr2	93302961	93335060
chr2	103794514	103805102
chr2	104094735	104130417
chr2	115954491	116025925
chr2	116044655	116078270
chr2	116971392	116986054
chr2	117105397	117144312
chr2	118509662	118555351
chr2	118880954	118927684
chr2	119993207	120029426
chr2	120092425	120159736
chr2	120628517	120670260
chr2	126672573	126683633
chr2	132083451	132153102
chr2	132575077	132604528
chr2	138255204	138282613
chr2	144159638	144178117
chr2	148854813	148880147
chr2	152669394	152710087
chr2	152722625	152743968
chr2	152779466	152831743
chr2	153417045	153459251
chr2	155275632	155310334
chr2	155803662	155827607
chr2	156177160	156203633
chr2	156414885	156488540
chr2	156717289	156742709
chr2	157035145	157080183
chr2	158113035	158180275
chr2	160730244	160748345
chr2	160859856	160888415
chr2	163634778	163646354
chr2	164431795	164462212
chr2	164909732	164924337
chr2	165848861	166046332
chr2	166108651	166156259
chr2	167230209	167265656
chr2	167291375	167350409
chr2	167475653	167507078
chr2	167536981	167603458
chr2	167685403	167720362
chr2	167742014	167892395
chr2	167919118	167976193
chr2	169620116	169649607
chr2	170116613	170160823
chr2	170173483	170223671
chr2	173766598	173797552
chr2	174326242	174345855
chr3	27572526	27664040
chr3	27685900	27711475
chr3	30967865	31000478
chr3	36467534	36495896
chr3	52029177	52049250
chr3	52086901	52105656
chr3	58413665	58420692
chr3	60495130	60617874
chr3	65955206	65976909
chr3	79127680	79163343
chr3	79201740	79259596
chr3	83969802	84007168
chr3	84454924	84482712
chr3	87147303	87175517
chr3	88130992	88178625
chr3	88406627	88450223
chr3	88488155	88533933
chr3	88579002	88627267
chr3	89377964	89397281
chr3	89416665	89432435
chr3	89830784	89871436
chr3	93541627	93569892
chr3	95267452	95298049
chr3	95657070	95678772
chr3	95816675	95821258
chr3	95978276	96002408
chr3	96158622	96174316
chr3	96485254	96503472
chr3	96550218	96580683
chr3	98007561	98087166
chr3	98842913	98896115
chr3	101494161	101528510
chr3	101594952	101613809
chr3	102149715	102205465
chr3	105015515	105061083
chr3	105797934	105827048
chr3	107679939	107698414
chr3	107722310	107761127
chr3	108064432	108098270
chr3	108833328	108882103
chr3	121425286	121450388
chr3	122072595	122132727
chr3	122452504	122512442
chr3	126595288	126669590
chr3	135674507	135693764
chr3	137933898	137981970
chr3	138270238	138293638
chr3	148977036	148999234
chr3	152208555	152213610
chr4	6356797	6386033
chr4	9638796	9676242
chr4	11964738	12001243
chr4	33238711	33262450
chr4	40798044	40855224
chr4	43380587	43420930
chr4	43556664	43564464
chr4	43957358	43982945
chr4	45451118	45533243
chr4	57724965	57823147
chr4	57837194	57867447
chr4	62395324	62412665
chr4	62612666	62644556
chr4	63543126	63571291
chr4	82364865	82406693
chr4	82431776	82469017
chr4	82499414	82514079
chr4	86667982	86691476
chr4	86873442	86903165
chr4	95048144	95055732
chr4	95140461	95164188
chr4	95700734	95747197
chr4	97745699	97781195
chr4	97809397	97874162
chr4	97907547	97940135
chr4	98089631	98120894
chr4	101646291	101690256
chr4	103113358	103123817
chr4	105188161	105232174
chr4	106826852	106863743
chr4	106907188	106920177
chr4	108326758	108371061
chr4	109104999	109158642
chr4	116073752	116079799
chr4	117188305	117219293
chr4	117240686	117305040
chr4	118426647	118447093
chr4	119095248	119138360
chr4	120797434	120826772
chr4	123562295	123601166
chr4	124685586	124711306
chr4	126101162	126114986
chr4	126248333	126276609
chr4	128690996	128738350
chr4	129810053	129838795
chr4	130160693	130200767
chr4	130790918	130807215
chr4	132395772	132423120
chr4	132938608	132984312
chr4	133010181	133201590
chr4	133369249	133410364
chr4	133649659	133677058
chr4	133749496	133758084
chr4	133811933	133821433
chr4	134585851	134635520
chr4	134662638	134705571
chr4	134757767	134780214
chr4	134912319	134927163
chr4	135235767	135314867
chr4	135868819	135878126
chr4	136088616	136187003
chr4	137275688	137333288
chr4	137350679	137398170
chr4	137464056	137511332
chr4	137912982	137944226
chr4	138323610	138379124
chr4	139191280	139260230
chr4	139573697	139625392
chr4	140610407	140633551
chr4	141270193	141326477
chr4	141500594	141579321
chr4	141640968	141686299
chr4	141704135	141769618
chr4	144890781	144915665
chr4	144979444	145044573
chr4	145232923	145297706
chr4	148064791	148102856
chr4	149289221	149309587
chr4	149415577	149458731
chr4	149772275	149823471
chr4	149974766	150012614
chr4	150212492	150240194
chr4	150543849	150621817
chr4	150777369	150809950
chr4	150837377	150879765
chr4	155108802	155251453
chr4	155468804	155495207
chr4	155559519	155604756
chr4	155693754	155712565
chr5	23406882	23439904
chr5	24722982	24753415
chr5	25052581	25102033
chr5	30566302	30632693
chr5	30906600	30923364
chr5	31595100	31641300
chr5	31681696	31753056
chr5	31815064	31883591
chr5	32131628	32156286
chr5	33001594	33025519
chr5	34501118	34551210
chr5	34563885	34583967
chr5	34948604	34977760
chr5	35668726	35693065
chr5	35708405	35759206
chr5	35893396	35926022
chr5	36549152	36583003
chr5	36711695	36737270
chr5	63922407	63970904
chr5	64320478	64346863
chr5	64802258	64817325
chr5	66061710	66107652
chr5	66121292	66157464
chr5	66503746	66579470
chr5	66602121	66621792
chr5	77348710	77408560
chr5	93124162	93154642
chr5	100414469	100430755
chr5	103752329	103790843
chr5	104095392	104129181
chr5	105696224	105746470
chr5	107010634	107057977
chr5	107077224	107297789
chr5	110403533	110449585
chr5	111206058	111269613
chr5	112270118	112306621
chr5	113130093	113227413
chr5	113770615	113781601
chr5	113847635	113931562
chr5	113971533	113994808
chr5	114356072	114382192
chr5	114544529	114599603
chr5	115150880	115163042
chr5	115473308	115544519
chr5	117114199	117136268
chr5	117976192	118039625
chr5	119661235	119691228
chr5	120558837	120589418
chr5	121563765	121616711
chr5	121690079	121717303
chr5	121811540	121850650
chr5	122129294	122167709
chr5	122279577	122327006
chr5	122499800	122530800
chr5	123132007	123162027
chr5	123653538	123696917
chr5	123977251	124060533
chr5	124165278	124251697
chr5	124424148	124448295
chr5	124475297	124499516
chr5	125039613	125085844
chr5	125122665	125227066
chr5	125305550	125349835
chr5	125381768	125409847
chr5	128984839	129021867
chr5	130021240	130062970
chr5	130077562	130146459
chr5	134308127	134327323
chr5	134418106	134458316
chr5	135165906	135190447
chr5	135660118	135728189
chr5	135877184	135917778
chr5	135930563	135976900
chr5	136952342	136970655
chr5	137332508	137353793
chr5	137647938	137690572
chr5	139248492	139274619
chr5	139375379	139392475
chr5	140595219	140618594
chr5	140748713	140830436
chr5	142400478	142478789
chr5	142783273	142826550
chr5	142897456	142912610
chr5	143016244	143080980
chr5	143507359	143528805
chr5	143568688	143680859
chr5	146220276	146291305
chr5	146818838	146847381
chr5	147024241	147078897
chr5	148331758	148400948
chr5	148952963	149032457
chr6	15714608	15746646
chr6	21985157	22066155
chr6	30296753	30309075
chr6	30635374	30721526
chr6	31068332	31127102
chr6	31584902	31643612
chr6	34861347	34880192
chr6	37418089	37443443
chr6	38531426	38553236
chr6	38804467	38855024
chr6	38926439	39008220
chr6	39538852	39559283
chr6	48828024	48858011
chr6	50008362	50039033
chr6	50354470	50415404
chr6	51466503	51473270
chr6	52157783	52173950
chr6	52199450	52223036
chr6	56899398	56924915
chr6	72092299	72111608
chr6	72436354	72478319
chr6	72503389	72553867
chr6	72652419	72697880
chr6	83421588	83457650
chr6	86471145	86501026
chr6	86514872	86528692
chr6	87789425	87813215
chr6	88715089	88827808
chr6	88888902	88907849
chr6	89336643	89364020
chr6	90672899	90737534
chr6	91471782	91492497
chr6	91682625	91759475
chr6	92810956	92870857
chr6	108406187	108478229
chr6	108657087	108678724
chr6	113073031	113113518
chr6	113637960	113699392
chr6	114811329	114922680
chr6	115663183	115677536
chr6	115967468	116000107
chr6	116627926	116652347
chr6	117878538	117921102
chr6	118910840	119110093
chr6	120356448	120366751
chr6	120804369	120837911
chr6	121108422	121187513
chr6	122800879	122827176
chr6	124470437	124514525
chr6	125081171	125100759
chr6	125348326	125357411
chr6	125467794	125495356
chr6	128088333	128145104
chr6	128837382	128845872
chr6	129211190	129238679
chr6	134033723	134054111
chr6	134170620	134264335
chr6	134790396	134841229
chr6	134916174	134933774
chr6	136463444	136476095
chr6	136517784	136556214
chr6	137093829	137170877
chr6	143131648	143180811
chr6	146908528	146947710
chr7	3274884	3303769
chr7	4646874	4672604
chr7	6135378	6174062
chr7	12948762	12980541
chr7	13033449	13039682
chr7	16001922	16053603
chr7	16398636	16418066
chr7	16577388	16619970
chr7	16980046	17004494
chr7	17055792	17063431
chr7	19559333	19574169
chr7	19733797	19790216
chr7	19808583	19841934
chr7	25266317	25298683
chr7	25376030	25404758
chr7	25751953	25806400
chr7	27575517	27613189
chr7	28370711	28387042
chr7	28575254	28598788
chr7	28806870	28814985
chr7	28900410	28963536
chr7	29430959	29462443
chr7	31147294	31157057
chr7	34290483	34327972
chr7	35027002	35058592
chr7	44859990	44874359
chr7	44888322	44902262
chr7	45116786	45132051
chr7	45702824	45721278
chr7	63875036	63942299
chr7	67949765	68038259
chr7	68057719	68132046
chr7	70324177	70372443
chr7	71213058	71266659
chr7	71355207	71413284
chr7	73470140	73560548
chr7	73577595	73620395
chr7	75574884	75669779
chr7	79246240	79318830
chr7	80013515	80093138
chr7	80160452	80211071
chr7	80610978	80669397
chr7	80763643	80825313
chr7	80991628	81007449
chr7	83876326	83893784
chr7	89371249	89419061
chr7	90016607	90062832
chr7	90125174	90148515
chr7	90442118	90458030
chr7	97384890	97428338
chr7	98155359	98179553
chr7	98481276	98505469
chr7	99349775	99361927
chr7	99531742	99589582
chr7	99960181	99990502
chr7	100459080	100498065
chr7	100890965	100953799
chr7	101084422	101145479
chr7	101285759	101331404
chr7	101377111	101396647
chr7	101450296	101490966
chr7	101951717	101975802
chr7	110059433	110064381
chr7	110107747	110124623
chr7	110612966	110632737
chr7	110817723	110854466
chr7	112677870	112721281
chr7	118112710	118131013
chr7	120829331	120868069
chr7	123068379	123128207
chr7	125470562	125494652
chr7	125549762	125581844
chr7	126644013	126678881
chr7	126790980	126804691
chr7	127006094	127022542
chr7	127469382	127481176
chr7	127768135	127778644
chr7	128521788	128547034
chr7	130142512	130266942
chr7	130517903	130547710
chr7	130645384	130678666
chr7	132286409	132318749
chr7	132656258	132691161
chr7	132709881	132824305
chr7	133070323	133125757
chr7	134665123	134705922
chr7	139433370	139473334
chr7	140938893	140960253
chr7	141460065	141479035
chr7	142368953	142400867
chr7	142470133	142488679
chr7	142509473	142536435
chr7	143048064	143071568
chr7	143822066	143843717
chr7	145198101	145226017
chr8	3187047	3257309
chr8	11001148	11014373
chr8	11248313	11407135
chr8	13480572	13532537
chr8	13639570	13678361
chr8	14887534	14912972
chr8	24395169	24451969
chr8	25514093	25544401
chr8	25596458	25604260
chr8	27084553	27118344
chr8	33782264	33932432
chr8	36592563	36615300
chr8	40993373	41042895
chr8	46737469	46743339
chr8	69919235	69975138
chr8	70695050	70703664
chr8	72293859	72366790
chr8	77473077	77493108
chr8	83714621	83749754
chr8	84196812	84212006
chr8	84654831	84665954
chr8	84831090	84848405
chr8	84972456	84988226
chr8	88260088	88329527
chr8	88518329	88547213
chr8	88563823	88606051
chr8	90827905	90892068
chr8	95131217	95204701
chr8	104338341	104372272
chr8	105494649	105535378
chr8	106918913	106974064
chr8	107113605	107229150
chr8	108690235	108800517
chr8	108847172	108917021
chr8	110630752	110726721
chr8	111619476	111660629
chr8	111704959	111835577
chr8	117255413	117304357
chr8	117325407	117359407
chr8	119412310	119444282
chr8	119629528	119690657
chr8	120094454	120164840
chr8	120178225	120233861
chr8	120256377	120304485
chr8	120363460	120394928
chr8	120415873	120450353
chr8	120483429	120520885
chr8	121613324	121669727
chr8	121850617	121922744
chr8	122892962	122962455
chr8	123023792	123044768
chr8	123134249	123163724
chr8	124249640	124285833
chr8	124641301	124677639
chr8	125459840	125540892
chr8	126496341	126568304
chr8	126582710	126637019
chr8	126654610	126699955
chr8	126755135	126896102
chr8	126908737	126947022
chr8	128355929	128390392
chr8	128449770	128492366
chr8	128653503	128688627
chr9	7827829	7879685
chr9	14606098	14623120
chr9	15487076	15536488
chr9	20942664	20986763
chr9	21714612	21770347
chr9	21842040	21878178
chr9	31277514	31283294
chr9	32494866	32545826
chr9	32694892	32723043
chr9	35098116	35133713
chr9	40367765	40482415
chr9	40776068	40822102
chr9	43100040	43128112
chr9	43224854	43266092
chr9	44477520	44512756
chr9	44602814	44607716
chr9	44707981	44738017
chr9	45815171	45851665
chr9	48700277	48764500
chr9	51951558	51988084
chr9	52046710	52060878
chr9	56492164	56517574
chr9	56994027	57018486
chr9	57636793	57653152
chr9	57930658	57974743
chr9	57994254	58049274
chr9	58231698	58277468
chr9	60835014	60851381
chr9	62340364	62383016
chr9	62504980	62537367
chr9	62837152	62859879
chr9	63661032	63762728
chr9	63922903	64001404
chr9	64044002	64069577
chr9	65010115	65037606
chr9	65188876	65220956
chr9	65280561	65313425
chr9	65523678	65589037
chr9	65669971	65702819
chr9	66590079	66622711
chr9	67017936	67050103
chr9	69114215	69196130
chr9	69441076	69479687
chr9	70823484	70849274
chr9	72627707	72667263
chr9	72686286	72715142
chr9	74952229	75040853
chr9	77908476	77970221
chr9	78478057	78490196
chr9	79951932	79998148
chr9	82958310	82979019
chr9	90215766	90271536
chr9	96710104	96728769
chr9	99416225	99438176
chr9	101072344	101081212
chr9	102622712	102646278
chr9	102709200	102761378
chr9	106159478	106176722
chr9	106229100	106257911
chr9	106344538	106386913
chr9	107561761	107572498
chr9	107623537	107636313
chr9	107685263	107726339
chr9	107979459	107988210
chr9	108248491	108281577
chr9	108337587	108349076
chr9	108781304	108810668
chr9	109092799	109108955
chr9	118605494	118681931
chr9	118924735	119011139
chr9	119962845	119986107
chr9	119998832	120027978
chr9	121276915	121374572
chr9	122018864	122089356
chr9	122107519	122150724
chr9	122169783	122201152
chr9	123455199	123484795
chrX	18160419	18165007
chrX	50566115	50623323
chrX	140503852	140570561

## Sheet: P1 F_TEC
chr1	4857094	4858910
chr1	5082678	5084222
chr1	6213358	6215583
chr1	6382911	6383141
chr1	7087922	7091201
chr1	7397022	7398634
chr1	9236729	9238899
chr1	9544798	9549123
chr1	9699822	9701240
chr1	9744468	9748917
chr1	9889630	9889820
chr1	9942965	9944698
chr1	10036930	10040988
chr1	10231880	10233675
chr1	10993038	10994517
chr1	12692494	12693510
chr1	12734204	12734388
chr1	13371375	13374865
chr1	13426489	13426931
chr1	13588374	13590411
chr1	14308816	14310155
chr1	16103162	16106716
chr1	16617451	16619830
chr1	16655614	16657995
chr1	16664916	16666209
chr1	20912235	20912794
chr1	21014516	21015328
chr1	23187598	23188701
chr1	23202482	23203315
chr1	23255734	23257615
chr1	24099267	24100961
chr1	30871678	30875056
chr1	30947738	30951085
chr1	33755594	33758626
chr1	33982026	33982250
chr1	34005321	34007149
chr1	34120384	34124276
chr1	34236249	34238312
chr1	34432787	34435567
chr1	34839149	34852609
chr1	36064474	36073967
chr1	36087601	36091076
chr1	36307783	36309154
chr1	36511883	36513086
chr1	36603489	36604269
chr1	36708222	36710542
chr1	36936916	36940592
chr1	37429032	37431176
chr1	37889491	37891507
chr1	37996272	37999419
chr1	38128755	38130903
chr1	38217963	38218609
chr1	39105027	39106180
chr1	39192592	39194571
chr1	39317649	39318973
chr1	39366972	39369814
chr1	39417414	39419065
chr1	39477949	39479895
chr1	39576168	39577893
chr1	39719786	39721637
chr1	39734152	39746982
chr1	39761388	39763189
chr1	39900028	39903548
chr1	39923419	39924239
chr1	40265259	40267092
chr1	40324528	40326093
chr1	43091450	43093420
chr1	43159621	43163926
chr1	43310947	43311951
chr1	43337554	43338377
chr1	43444866	43447548
chr1	43473927	43475385
chr1	43933016	43935558
chr1	44101358	44103150
chr1	44118175	44120402
chr1	44550953	44553982
chr1	44577268	44577514
chr1	45311001	45312849
chr1	45501258	45503406
chr1	46852255	46855025
chr1	51288428	51291638
chr1	51477212	51479394
chr1	51914610	51915896
chr1	52111556	52120448
chr1	52231619	52233912
chr1	52499109	52501133
chr1	52764194	52766250
chr1	52816364	52818124
chr1	53351640	53352666
chr1	53784188	53785762
chr1	53976961	53978459
chr1	54836166	54838801
chr1	54925245	54926385
chr1	55025757	55027936
chr1	55052153	55054175
chr1	55129385	55134332
chr1	55159992	55163217
chr1	55201001	55202753
chr1	55225205	55238738
chr1	55405508	55407718
chr1	57405148	57407497
chr1	57436153	57437750
chr1	57773867	57775928
chr1	57849176	57853620
chr1	57968698	57970747
chr1	58101130	58102016
chr1	58391344	58394407
chr1	58422496	58424305
chr1	58444788	58446644
chr1	58503874	58505697
chr1	58585298	58587266
chr1	58968249	58974649
chr1	59480626	59486005
chr1	59669660	59671566
chr1	59684205	59686656
chr1	59762251	59765859
chr1	59912480	59916225
chr1	60096793	60099092
chr1	60179732	60181884
chr1	60342650	60344417
chr1	60565376	60567723
chr1	60860331	60865067
chr1	61233860	61234072
chr1	62702834	62707536
chr1	63112281	63115969
chr1	63175789	63178207
chr1	64018207	64019618
chr1	64301380	64306350
chr1	64531161	64534435
chr1	64615687	64618740
chr1	64690246	64691733
chr1	64735106	64739766
chr1	65112302	65113393
chr1	65175795	65179879
chr1	66814820	66818243
chr1	66861234	66864730
chr1	69685707	69688253
chr1	71100184	71103891
chr1	72582713	72593652
chr1	72710820	72713323
chr1	73903949	73907105
chr1	73962001	73964853
chr1	74068219	74082902
chr1	74235976	74241429
chr1	74283794	74285838
chr1	74293025	74300949
chr1	74302906	74304686
chr1	74309351	74310397
chr1	74505225	74507505
chr1	74661798	74662976
chr1	74816519	74817586
chr1	75123972	75125870
chr1	75140457	75144175
chr1	75190855	75193341
chr1	75208644	75212025
chr1	75504160	75508084
chr1	75518147	75522297
chr1	75558369	75559559
chr1	78656123	78659408
chr1	78744878	78745594
chr1	78817815	78821952
chr1	79822699	79824901
chr1	80338538	80341517
chr1	82150585	82151401
chr1	82724472	82726274
chr1	82815163	82816612
chr1	84283545	84284556
chr1	84449616	84450154
chr1	84836795	84841271
chr1	85793257	85794939
chr1	85894566	85896297
chr1	85933440	85934325
chr1	86059081	86065798
chr1	86358439	86360954
chr1	86463892	86473622
chr1	86581798	86583508
chr1	87035476	87036401
chr1	87213138	87215287
chr1	87270693	87274873
chr1	87326569	87328552
chr1	87755324	87757442
chr1	87828081	87828625
chr1	88007499	88008953
chr1	88258060	88260837
chr1	88700189	88702576
chr1	89069350	89073233
chr1	89182604	89184575
chr1	89453793	89455981
chr1	90203987	90207954
chr1	90650918	90652334
chr1	91023294	91024976
chr1	91249578	91251387
chr1	91397736	91399483
chr1	91412496	91415139
chr1	91482559	91484265
chr1	91757325	91757713
chr1	92178212	92181591
chr1	92640456	92642486
chr1	92910074	92912271
chr1	92933664	92935500
chr1	93009046	93010090
chr1	93176835	93177497
chr1	93342583	93344128
chr1	93444158	93446121
chr1	93477071	93480698
chr1	93633165	93636731
chr1	93666918	93669248
chr1	93753687	93755544
chr1	93800995	93804848
chr1	93824005	93826125
chr1	94035148	94036318
chr1	95313206	95314751
chr1	97659519	97662852
chr1	97769116	97771809
chr1	97904510	97904735
chr1	97949295	97949502
chr1	97976501	97977867
chr1	98094548	98096088
chr1	105971283	105972664
chr1	105989039	105994008
chr1	106170887	106173693
chr1	106602712	106603923
chr1	106629007	106630117
chr1	106758592	106760745
chr1	106795480	106797211
chr1	114165501	114165783
chr1	118387889	118390633
chr1	119033215	119048682
chr1	119491977	119504701
chr1	119524879	119526722
chr1	120118915	120122659
chr1	120264765	120267509
chr1	121431105	121432098
chr1	121566853	121568329
chr1	125433682	125436476
chr1	125559456	125561819
chr1	126736898	126738594
chr1	127204705	127206999
chr1	127773090	127776322
chr1	127976052	127976257
chr1	127990013	127990943
chr1	128101993	128104243
chr1	128243788	128245426
chr1	128357333	128360435
chr1	128398077	128398972
chr1	128415766	128418052
chr1	130715239	130718578
chr1	130740592	130742408
chr1	131125588	131139598
chr1	131209557	131210467
chr1	131524950	131528914
chr1	131714053	131715162
chr1	131909779	131911942
chr1	132006689	132009849
chr1	132138192	132140445
chr1	132297894	132302657
chr1	132334098	132347527
chr1	132416788	132418495
chr1	133033357	133047639
chr1	133416810	133435498
chr1	133492031	133493954
chr1	133659686	133661971
chr1	133685285	133686451
chr1	133908226	133922010
chr1	134059993	134064380
chr1	134360973	134362754
chr1	134414275	134421992
chr1	134493916	134496533
chr1	134513337	134513786
chr1	134556221	134561848
chr1	134770667	134778049
chr1	134800693	134806009
chr1	134954767	134955919
chr1	135145963	135154937
chr1	135282613	135284410
chr1	135411325	135411803
chr1	135429418	135430931
chr1	135686453	135688952
chr1	135728610	135744559
chr1	135764074	135767757
chr1	136140132	136140760
chr1	136344794	136347068
chr1	136624083	136625987
chr1	136685028	136686994
chr1	136769329	136769682
chr1	137898285	137901152
chr1	137928138	137929506
chr1	138617457	138620259
chr1	138962324	138964607
chr1	138982019	138984031
chr1	139421649	139424285
chr1	140182252	140183306
chr1	144000843	144004921
chr1	150164330	150165506
chr1	150392150	150394514
chr1	150847338	150847595
chr1	151039452	151041480
chr1	151062203	151062576
chr1	151343371	151347320
chr1	151427165	151429665
chr1	151498930	151501484
chr1	151684365	151693574
chr1	151719324	151721618
chr1	151753671	151756386
chr1	151889902	151891871
chr1	151943175	151943525
chr1	152088247	152091265
chr1	152291046	152291255
chr1	152614454	152625693
chr1	152686272	152688544
chr1	152766591	152767551
chr1	152901792	152904698
chr1	153307308	153309621
chr1	153331293	153333768
chr1	153484709	153488124
chr1	153748258	153752939
chr1	153898974	153902744
chr1	154032210	154035161
chr1	154117253	154118731
chr1	154178021	154179025
chr1	155081862	155084750
chr1	155097521	155099648
chr1	155144903	155147110
chr1	155243813	155245476
chr1	155416330	155417684
chr1	155472728	155473196
chr1	155557540	155559559
chr1	155795374	155795961
chr1	155810077	155813659
chr1	155972230	155974447
chr1	156217231	156218554
chr1	156420677	156421582
chr1	156471490	156474885
chr1	156613995	156618012
chr1	156717904	156719541
chr1	156841373	156841625
chr1	157037547	157040072
chr1	157411054	157413166
chr1	159231478	159233779
chr1	160211480	160214108
chr1	160791939	160794183
chr1	160906038	160908148
chr1	161031977	161037709
chr1	161070033	161072494
chr1	161130407	161131794
chr1	161195366	161196112
chr1	161249155	161251515
chr1	161727402	161727650
chr1	161875371	161877679
chr1	162003629	162005877
chr1	162036407	162036583
chr1	162183544	162188853
chr1	162215148	162221836
chr1	162547993	162549420
chr1	162738695	162741161
chr1	162857586	162872498
chr1	163309693	163315169
chr1	164247184	164250978
chr1	164455942	164458802
chr1	165192039	165195404
chr1	165459378	165461939
chr1	165615914	165618505
chr1	165633443	165643230
chr1	165663162	165663598
chr1	165716500	165719090
chr1	166000635	166003719
chr1	166047831	166048774
chr1	166137287	166138834
chr1	166378437	166380219
chr1	167268564	167270800
chr1	167283553	167285400
chr1	167349276	167351271
chr1	167392478	167394647
chr1	168247176	168247487
chr1	168287345	168289654
chr1	169746536	169747892
chr1	170109015	170112107
chr1	170174040	170176434
chr1	170255164	170255932
chr1	170622493	170622674
chr1	170866764	170868912
chr1	170884500	170885479
chr1	171038080	171044968
chr1	171102491	171114561
chr1	171232664	171234194
chr1	171239265	171241863
chr1	171245871	171248948
chr1	171249775	171252658
chr1	171262059	171263036
chr1	171279978	171281904
chr1	171293520	171295342
chr1	171327630	171331419
chr1	171410953	171413101
chr1	171437432	171448028
chr1	171502295	171504817
chr1	172026043	172028114
chr1	172081685	172084186
chr1	172126243	172128076
chr1	172147323	172150105
chr1	172309539	172313258
chr1	172562217	172563578
chr1	172632567	172635374
chr1	173802119	173803476
chr1	175624382	175626283
chr1	176812218	176819769
chr1	177257104	177259288
chr1	177338500	177339226
chr1	177441099	177443836
chr1	177622968	177623703
chr1	177794604	177797154
chr1	177982583	177984284
chr1	178146682	178147544
chr1	178186491	178189117
chr1	178275860	178276701
chr1	178367726	178370106
chr1	178405333	178406906
chr1	179802111	179804580
chr1	179847314	179848463
chr1	179865453	179866561
chr1	179959058	179961434
chr1	180225766	180226539
chr1	180249585	180250619
chr1	180328882	180332549
chr1	180386938	180389294
chr1	180401834	180408087
chr1	180640323	180642293
chr1	180725573	180727361
chr1	180766634	180778668
chr1	180811586	180814843
chr1	180941687	180943818
chr1	181014663	181017470
chr1	181143308	181145677
chr1	181209196	181214235
chr1	181230200	181235037
chr1	181255641	181258830
chr1	181841146	181843324
chr1	182018356	182021309
chr1	182124804	182125771
chr1	182408151	182410059
chr1	182505940	182521236
chr1	182539064	182539456
chr1	182983242	182983832
chr1	183344774	183346590
chr1	183438236	183439274
chr1	183982693	183982886
chr1	184032884	184035847
chr1	184441068	184442333
chr1	184729683	184733100
chr1	184998026	185000342
chr1	185202866	185208569
chr1	185274469	185276895
chr1	185362316	185364425
chr1	185836420	185837371
chr1	186182419	186182720
chr1	186702328	186705860
chr1	187651163	187653650
chr1	189006404	189008014
chr1	189726636	189729089
chr1	189755657	189757576
chr1	189865930	189868237
chr1	190168711	190170776
chr1	190861952	190862128
chr1	190927312	190929735
chr1	191075098	191075995
chr1	191182415	191184808
chr1	191223848	191225422
chr1	191312614	191313316
chr1	191394425	191398209
chr1	191493306	191494675
chr1	191574087	191576379
chr1	191717207	191719339
chr1	191906040	191908287
chr1	191989584	191993146
chr1	192078390	192093022
chr1	192135936	192139148
chr1	192769828	192771826
chr1	192823041	192823917
chr1	192854685	192856154
chr1	193172381	193175222
chr1	193271580	193273782
chr1	194619125	194620925
chr1	194879148	194880837
chr1	195130530	195132786
chr1	195241570	195241974
chr10	3633603	3635032
chr10	3740087	3742809
chr10	3972724	3976434
chr10	4079186	4081526
chr10	4265344	4267701
chr10	4332378	4335907
chr10	4385917	4392017
chr10	4431760	4434678
chr10	4633427	4634055
chr10	5207420	5208814
chr10	5804648	5806894
chr10	5822871	5824958
chr10	7210521	7214012
chr10	7662229	7664330
chr10	7680172	7682398
chr10	7779586	7781462
chr10	7952768	7957080
chr10	8213117	8214657
chr10	8756639	8762578
chr10	8884798	8886869
chr10	9899770	9901840
chr10	11279785	11282938
chr10	12851550	12854651
chr10	12867157	12869779
chr10	12911663	12912431
chr10	13322233	13325442
chr10	13964191	13968331
chr10	13982242	13984493
chr10	14085570	14086478
chr10	15299795	15300832
chr10	16441355	16441554
chr10	17559557	17560890
chr10	17946248	17948631
chr10	18022014	18023488
chr10	18055224	18057145
chr10	18429666	18432466
chr10	19014195	19016182
chr10	19591246	19592968
chr10	20075975	20077567
chr10	20104221	20105208
chr10	20199644	20199861
chr10	20310634	20314452
chr10	20547982	20548840
chr10	20723350	20725296
chr10	21684800	21686618
chr10	22730335	22732341
chr10	22815836	22820508
chr10	22920723	22921127
chr10	23076166	23077666
chr10	23785898	23788755
chr10	24148351	24150365
chr10	24312268	24312463
chr10	24447386	24448090
chr10	24492928	24495092
chr10	24595437	24597415
chr10	25270724	25273118
chr10	25295053	25298880
chr10	25359304	25361669
chr10	26373415	26376617
chr10	26772082	26774608
chr10	26799284	26800268
chr10	27386996	27388998
chr10	27615668	27617337
chr10	28074312	28076718
chr10	28113641	28114904
chr10	29360264	29362896
chr10	30617126	30619201
chr10	30754035	30755444
chr10	30802306	30804343
chr10	31607170	31610243
chr10	34018369	34020577
chr10	34206262	34208380
chr10	34281376	34284231
chr10	34483309	34484653
chr10	37193884	37194573
chr10	37397094	37397915
chr10	38553877	38554301
chr10	38907726	38909601
chr10	38964416	38968606
chr10	39165613	39166154
chr10	39238400	39240233
chr10	39369353	39371376
chr10	39571174	39571593
chr10	39611628	39615299
chr10	39638320	39641157
chr10	39730840	39733826
chr10	40257065	40259407
chr10	40300496	40303112
chr10	40347790	40350142
chr10	40882144	40884412
chr10	41302643	41304311
chr10	41474666	41478184
chr10	41488891	41490927
chr10	41518605	41521495
chr10	41809088	41811383
chr10	41886550	41888962
chr10	41991224	41992020
chr10	42088599	42093331
chr10	42247456	42254433
chr10	42273296	42278708
chr10	42477451	42479028
chr10	42500799	42503231
chr10	42678874	42680003
chr10	42761094	42763165
chr10	42861783	42864956
chr10	43043061	43043749
chr10	43220327	43222201
chr10	43248152	43252605
chr10	43477926	43480707
chr10	43539905	43540972
chr10	43577848	43581060
chr10	43792139	43792721
chr10	44003408	44003937
chr10	44267565	44269672
chr10	44380412	44381001
chr10	44529602	44530004
chr10	44997351	45000940
chr10	47453565	47455384
chr10	50591563	50593602
chr10	52232531	52234987
chr10	52380914	52383145
chr10	52416907	52420169
chr10	53378669	53379897
chr10	53398306	53398726
chr10	53434356	53436562
chr10	53503098	53503956
chr10	53595601	53598542
chr10	54074437	54076969
chr10	56114989	56115950
chr10	56377290	56380356
chr10	56468630	56469549
chr10	56485966	56486743
chr10	57485871	57487504
chr10	57531458	57532855
chr10	57794325	57796057
chr10	58254507	58256405
chr10	58322650	58324741
chr10	58341226	58343586
chr10	58445793	58447776
chr10	59220670	59223164
chr10	59322746	59325131
chr10	59576077	59579098
chr10	59824786	59825403
chr10	59878675	59881267
chr10	59898405	59903176
chr10	59919346	59921884
chr10	60001628	60003976
chr10	60077346	60083190
chr10	60105895	60107603
chr10	60261991	60262924
chr10	60277604	60279582
chr10	60346925	60353023
chr10	61080002	61081081
chr10	61145717	61148330
chr10	61194572	61195123
chr10	61381989	61384098
chr10	61450854	61452800
chr10	61679330	61681622
chr10	61695013	61696749
chr10	61713583	61715757
chr10	61751545	61751921
chr10	61782374	61784371
chr10	62208874	62209077
chr10	62339224	62341342
chr10	62650124	62652196
chr10	62791323	62793270
chr10	62847653	62847886
chr10	62865056	62866111
chr10	63022242	63025590
chr10	63242940	63244880
chr10	63338026	63339800
chr10	63428751	63430307
chr10	66920048	66923047
chr10	67002307	67005572
chr10	67024795	67026692
chr10	67055674	67056844
chr10	67095360	67099072
chr10	67184919	67187794
chr10	67205718	67205895
chr10	67283610	67285926
chr10	67547997	67550116
chr10	68133339	68138931
chr10	68165307	68169104
chr10	68275777	68283340
chr10	68353601	68357766
chr10	68444121	68447893
chr10	68462438	68462666
chr10	69185038	69186932
chr10	69211517	69214565
chr10	69350273	69353554
chr10	69533479	69535491
chr10	69753619	69753831
chr10	69888319	69888522
chr10	70094676	70099374
chr10	70440276	70442547
chr10	71158309	71159581
chr10	71347245	71349261
chr10	72654167	72656593
chr10	75316498	75318103
chr10	75514737	75519376
chr10	75589413	75592485
chr10	75666190	75679301
chr10	75833686	75838271
chr10	75859239	75860195
chr10	75920657	75922864
chr10	75951122	75951932
chr10	76441195	76443680
chr10	76467967	76469560
chr10	76622002	76624099
chr10	76695337	76695642
chr10	76725027	76735651
chr10	77032698	77034339
chr10	77210427	77212354
chr10	77250814	77252865
chr10	77416973	77418886
chr10	77515217	77516845
chr10	77581191	77583943
chr10	77605033	77607663
chr10	77621578	77625749
chr10	78007098	78010613
chr10	78243496	78245460
chr10	78296391	78299664
chr10	78338529	78353242
chr10	78366669	78367866
chr10	78481734	78482135
chr10	78573706	78575734
chr10	78590075	78592456
chr10	79096585	79098142
chr10	79553784	79555349
chr10	79681063	79684838
chr10	79703940	79707714
chr10	79745568	79747069
chr10	79792914	79794900
chr10	79823646	79824535
chr10	79926389	79929837
chr10	80018614	80020162
chr10	80070064	80077625
chr10	80141031	80143051
chr10	80157221	80164309
chr10	80165708	80169025
chr10	80179267	80180670
chr10	80225803	80227880
chr10	80259452	80266648
chr10	80291955	80293831
chr10	80385578	80388428
chr10	80397883	80400919
chr10	80406176	80408791
chr10	80432045	80434997
chr10	80475057	80475762
chr10	80560646	80562569
chr10	80576883	80579357
chr10	80588084	80590206
chr10	80601850	80604417
chr10	80621489	80624383
chr10	80700894	80703612
chr10	80740746	80756610
chr10	80796708	80800531
chr10	80807136	80807456
chr10	80826024	80828109
chr10	80854490	80859202
chr10	80899989	80902071
chr10	80928756	80930816
chr10	81058950	81060200
chr10	81104580	81106334
chr10	81129125	81139057
chr10	81167023	81178089
chr10	81192129	81193109
chr10	81292965	81294637
chr10	81376561	81379810
chr10	81410042	81415234
chr10	81429714	81431358
chr10	81495262	81497109
chr10	81541383	81545769
chr10	81558900	81571604
chr10	81633347	81644067
chr10	81770436	81771641
chr10	81812227	81812616
chr10	81863443	81864671
chr10	81996745	81997655
chr10	82082990	82083949
chr10	82178016	82179308
chr10	82353970	82355188
chr10	82629225	82631418
chr10	82762237	82764859
chr10	82858047	82861118
chr10	83042893	83044519
chr10	83164101	83164295
chr10	83647658	83649322
chr10	84439849	84441965
chr10	84531590	84534738
chr10	84574642	84577991
chr10	84700695	84701086
chr10	85101693	85103952
chr10	85183186	85186226
chr10	85828857	85829960
chr10	86021485	86024221
chr10	86054717	86054903
chr10	86166819	86168753
chr10	86300168	86303344
chr10	86702956	86707198
chr10	86730807	86731351
chr10	86778106	86781362
chr10	86991089	86991272
chr10	87858338	87861245
chr10	88200618	88202129
chr10	88379233	88380504
chr10	88730386	88732404
chr10	89442727	89444849
chr10	89531558	89534546
chr10	89744683	89746123
chr10	91122579	91124949
chr10	91237081	91237984
chr10	91270000	91270924
chr10	93068387	93070413
chr10	93095098	93095334
chr10	93159819	93162853
chr10	93309115	93311690
chr10	93723811	93724808
chr10	93887659	93890974
chr10	94096546	94096804
chr10	94147380	94150698
chr10	94250042	94250377
chr10	94408947	94409490
chr10	94514943	94515920
chr10	94544982	94546544
chr10	94687471	94689441
chr10	94827840	94830777
chr10	95218276	95219270
chr10	95264459	95266370
chr10	95322485	95324092
chr10	95414298	95418478
chr10	95500778	95501966
chr10	95561574	95565661
chr10	95643414	95644586
chr10	95939701	95941860
chr10	96214183	96215256
chr10	96332259	96333827
chr10	96616110	96619250
chr10	96690074	96691057
chr10	96749597	96752411
chr10	97312496	97314260
chr10	97478157	97484661
chr10	98913334	98916510
chr10	99106527	99108585
chr10	99202166	99205165
chr10	99232774	99233714
chr10	99459823	99461977
chr10	99519581	99519808
chr10	99599162	99600389
chr10	99913053	99913880
chr10	108191362	108191608
chr10	110753248	110753610
chr10	110795417	110795663
chr10	110918772	110932488
chr10	111007971	111011337
chr10	111031496	111031963
chr10	111159930	111165806
chr10	111472718	111474361
chr10	111505624	111517315
chr10	115249741	115252710
chr10	115314180	115316686
chr10	115362023	115363305
chr10	115382825	115386860
chr10	116260070	116262237
chr10	116579838	116582888
chr10	116771795	116772346
chr10	117062805	117064459
chr10	117147740	117150352
chr10	117375365	117377824
chr10	117709048	117718740
chr10	117791920	117793771
chr10	117843918	117846753
chr10	117905547	117906841
chr10	117982712	117983278
chr10	118867369	118870353
chr10	119238484	119241363
chr10	120208684	120210075
chr10	120226511	120228157
chr10	120417274	120431501
chr10	120474228	120478498
chr10	120763455	120764806
chr10	120881851	120883879
chr10	120976643	120979996
chr10	121461051	121477910
chr10	121497620	121506148
chr10	121585823	121587943
chr10	121624716	121626899
chr10	121836575	121837589
chr10	122564333	122564570
chr10	122678785	122680657
chr10	122792127	122795036
chr10	122912624	122914070
chr10	123075099	123076849
chr10	123195653	123198650
chr10	124288413	124288778
chr10	125965892	125971204
chr10	126905225	126905986
chr10	126926038	126932206
chr10	126961579	126964048
chr10	127062950	127064863
chr10	127188558	127191084
chr10	127194342	127197902
chr10	127266025	127267804
chr10	127310484	127312796
chr10	127339166	127342352
chr10	127380049	127382777
chr10	127426901	127427721
chr10	127594372	127601319
chr10	127615402	127622566
chr10	127642001	127644975
chr10	127661494	127669371
chr10	127738524	127740860
chr10	128034685	128037643
chr10	128057793	128061148
chr10	128082478	128084617
chr10	128091142	128095386
chr10	128096907	128098873
chr10	128148877	128149865
chr10	128175209	128176915
chr10	128231164	128233733
chr10	128268753	128270967
chr10	128302456	128305009
chr10	128367614	128378940
chr10	128408978	128412499
chr10	128458274	128460537
chr10	128492101	128499756
chr10	128524589	128526816
chr10	128546174	128550641
chr10	128564918	128566747
chr10	128695100	128705921
chr10	128747267	128748914
chr10	128777988	128780787
chr10	128802440	128806418
chr10	128821163	128822947
chr10	128909013	128910959
chr10	128918222	128923993
chr10	130412270	130412469
chr10	130541992	130543726
chr11	3265277	3267200
chr11	3288343	3293573
chr11	3330502	3333040
chr11	3451098	3453181
chr11	3535579	3539746
chr11	3572373	3576684
chr11	3647912	3650074
chr11	3963408	3965261
chr11	4094616	4097573
chr11	4201865	4204077
chr11	4592897	4595545
chr11	4636422	4638367
chr11	4703365	4705852
chr11	4848059	4850011
chr11	4986946	4988284
chr11	5243627	5245428
chr11	5341974	5342150
chr11	5443373	5445471
chr11	5485581	5486150
chr11	5520020	5523080
chr11	5541107	5556823
chr11	5861219	5863829
chr11	5901543	5902565
chr11	5999425	6002809
chr11	6273667	6275344
chr11	6290949	6292993
chr11	6388629	6390465
chr11	6404802	6417359
chr11	6443279	6445234
chr11	6474205	6476666
chr11	6526697	6529307
chr11	6546031	6548258
chr11	8424450	8425482
chr11	8579038	8579975
chr11	8618303	8629727
chr11	8662370	8664941
chr11	9010060	9011579
chr11	11876131	11882152
chr11	11963221	11973437
chr11	12034556	12038655
chr11	16506613	16509085
chr11	16558875	16560048
chr11	16770644	16770830
chr11	17051319	17053047
chr11	17158643	17160991
chr11	17210921	17213402
chr11	17727712	17728136
chr11	17952702	17954135
chr11	19919472	19926146
chr11	19978706	19979843
chr11	20111766	20114100
chr11	20133151	20133394
chr11	20199848	20203017
chr11	20229992	20231731
chr11	20248188	20250046
chr11	20331569	20334166
chr11	20400477	20400990
chr11	20477039	20477609
chr11	20531932	20543797
chr11	20615736	20616737
chr11	20630832	20633930
chr11	20647974	20648683
chr11	20740537	20742927
chr11	20829069	20832195
chr11	20857390	20873579
chr11	21090874	21092897
chr11	21237391	21240227
chr11	21368564	21371770
chr11	21569327	21572891
chr11	22285310	22289205
chr11	22511941	22513575
chr11	22584166	22586225
chr11	22617264	22633490
chr11	22972054	22974357
chr11	22981084	22982813
chr11	22990126	22992918
chr11	23007224	23021648
chr11	23067280	23068288
chr11	23210939	23211777
chr11	23254872	23257989
chr11	23305635	23307806
chr11	23664756	23666857
chr11	23769723	23771946
chr11	26592778	26594047
chr11	29171946	29174925
chr11	29246080	29248055
chr11	29373130	29374477
chr11	29546796	29548921
chr11	29691945	29694603
chr11	30195375	30199149
chr11	30266114	30269471
chr11	30288103	30292760
chr11	30471257	30473516
chr11	30572782	30581289
chr11	30771193	30773336
chr11	30985195	30987181
chr11	31169165	31170344
chr11	31770246	31772204
chr11	31802765	31804173
chr11	31870039	31874030
chr11	32221011	32227506
chr11	32243041	32246864
chr11	32262520	32270028
chr11	32347288	32350253
chr11	32435164	32437679
chr11	32454482	32456434
chr11	32604478	32605806
chr11	32641761	32644197
chr11	32925419	32926590
chr11	33161976	33163917
chr11	33512712	33514070
chr11	35769052	35770920
chr11	35832963	35838913
chr11	36045891	36046100
chr11	36677605	36678137
chr11	40691430	40695322
chr11	40733142	40734710
chr11	40753865	40756005
chr11	40775425	40775604
chr11	43384933	43386060
chr11	43528388	43530311
chr11	43548127	43549902
chr11	43746898	43748352
chr11	44469647	44471865
chr11	44518545	44521551
chr11	44616692	44620540
chr11	44664780	44665417
chr11	45535441	45535665
chr11	45851680	45856074
chr11	46038851	46039844
chr11	46436658	46437963
chr11	48798252	48802703
chr11	48816383	48818513
chr11	48833690	48838375
chr11	49080561	49088837
chr11	49202118	49204784
chr11	49711976	49714369
chr11	49754533	49765299
chr11	49845744	49848909
chr11	50130890	50132569
chr11	50147041	50148338
chr11	50251610	50253403
chr11	50290423	50292937
chr11	50323701	50326768
chr11	50370487	50378918
chr11	50422238	50422705
chr11	50826663	50828025
chr11	51262447	51264975
chr11	51583137	51585707
chr11	51605206	51616220
chr11	51688158	51689759
chr11	51755202	51757291
chr11	51805345	51805735
chr11	51855873	51859135
chr11	51915130	51918744
chr11	51999177	52001290
chr11	52230480	52233880
chr11	52268069	52269127
chr11	52282358	52284401
chr11	52341334	52341827
chr11	52359681	52362408
chr11	53350079	53352384
chr11	53429657	53431953
chr11	53519289	53521900
chr11	53761393	53765078
chr11	53857897	53859545
chr11	53890759	53893448
chr11	54025619	54026189
chr11	54067271	54069286
chr11	54437367	54440082
chr11	54521288	54523429
chr11	54786428	54788048
chr11	54859843	54867634
chr11	54954828	54956585
chr11	55020379	55033730
chr11	55076637	55078663
chr11	55096915	55098919
chr11	55121007	55121703
chr11	55204352	55205456
chr11	57517063	57519045
chr11	57644286	57647494
chr11	57800445	57802569
chr11	57962162	57963316
chr11	58103346	58105377
chr11	58213946	58216287
chr11	58301979	58303367
chr11	58329161	58331825
chr11	58847162	58847960
chr11	58914256	58914848
chr11	58927948	58939526
chr11	58953691	58956473
chr11	58976921	58980520
chr11	59162331	59166180
chr11	59190910	59192357
chr11	59201201	59203018
chr11	59226244	59228940
chr11	59505300	59507381
chr11	59661831	59665609
chr11	59706232	59709571
chr11	59759164	59760004
chr11	59808916	59811956
chr11	59901820	59903754
chr11	59963969	59966416
chr11	60046014	60046535
chr11	60139830	60150922
chr11	60207436	60221189
chr11	60272009	60275558
chr11	60351765	60353734
chr11	60416591	60418721
chr11	60535801	60541108
chr11	60581460	60581880
chr11	60698290	60700526
chr11	60726317	60729700
chr11	60775455	60778227
chr11	60877958	60879968
chr11	60927068	60936536
chr11	61173754	61175868
chr11	61265998	61267846
chr11	61300158	61301384
chr11	61366257	61366483
chr11	61407464	61409004
chr11	61493539	61495907
chr11	61578323	61579675
chr11	61619085	61620953
chr11	61853953	61855554
chr11	61929613	61931666
chr11	62004045	62006619
chr11	62494531	62496233
chr11	62602112	62605849
chr11	62675614	62675901
chr11	62731424	62731863
chr11	62819866	62821408
chr11	62920003	62922643
chr11	62966185	62968192
chr11	62995932	62999149
chr11	63130378	63136234
chr11	63168809	63169842
chr11	65787272	65788591
chr11	65806089	65807974
chr11	66984787	66985609
chr11	67466986	67469424
chr11	67523895	67527720
chr11	67666436	67668947
chr11	68188403	68190804
chr11	68228047	68230202
chr11	68691044	68693921
chr11	68851471	68854725
chr11	68901233	68902749
chr11	68939385	68940412
chr11	69011586	69017200
chr11	69035676	69041793
chr11	69117617	69125889
chr11	69322632	69324772
chr11	69331618	69332803
chr11	69364424	69370164
chr11	69394485	69398160
chr11	69408796	69412165
chr11	69415395	69420009
chr11	69578399	69582860
chr11	69599525	69606261
chr11	69631999	69634310
chr11	69661301	69664353
chr11	69670398	69672984
chr11	69681265	69684102
chr11	69684918	69687343
chr11	69694315	69696359
chr11	69757170	69760753
chr11	69765392	69767621
chr11	69836874	69847634
chr11	69880113	69882103
chr11	69900423	69902767
chr11	69913152	69915065
chr11	69919170	69923131
chr11	69979608	69982494
chr11	69990562	69993114
chr11	69995241	69997549
chr11	70220285	70222596
chr11	70232706	70233256
chr11	70236702	70240546
chr11	70408842	70410374
chr11	70519992	70520696
chr11	70562125	70564189
chr11	70645736	70649100
chr11	70667931	70671339
chr11	70687017	70688966
chr11	70763406	70766636
chr11	70844755	70846637
chr11	70969197	70971008
chr11	71002846	71005328
chr11	71018606	71020548
chr11	72206175	72208235
chr11	72300491	72302916
chr11	72606664	72608665
chr11	72688334	72690967
chr11	72795178	72797510
chr11	72940659	72940985
chr11	73030758	73031394
chr11	73047427	73049413
chr11	73175905	73178690
chr11	73326049	73327083
chr11	74721841	74725576
chr11	74896272	74899176
chr11	74924876	74927366
chr11	75073645	75075238
chr11	75213506	75213826
chr11	75347827	75349531
chr11	75459400	75463720
chr11	75486450	75488080
chr11	75530617	75534422
chr11	75563930	75565242
chr11	75630149	75632654
chr11	75677885	75680608
chr11	75732404	75734271
chr11	75794351	75796357
chr11	75811527	75814081
chr11	75933752	75938913
chr11	75965982	75967167
chr11	76026589	76028451
chr11	76216510	76217573
chr11	76374147	76376299
chr11	76436964	76437357
chr11	76492617	76495506
chr11	76529379	76531897
chr11	76844920	76847497
chr11	76889409	76891692
chr11	76945027	76946665
chr11	77347886	77349415
chr11	77441558	77443357
chr11	77492698	77495040
chr11	77606429	77608614
chr11	77685384	77688026
chr11	77762952	77767140
chr11	77783713	77793885
chr11	78037874	78038995
chr11	78094211	78095850
chr11	78114835	78116877
chr11	78162741	78166762
chr11	78176213	78179942
chr11	78187802	78190345
chr11	78261739	78262929
chr11	78343492	78345865
chr11	78535154	78537891
chr11	78570179	78570389
chr11	78745420	78746933
chr11	78982074	78985675
chr11	79144383	79146858
chr11	79213563	79230108
chr11	79253306	79254937
chr11	79305835	79308561
chr11	79338421	79341053
chr11	79702672	79714545
chr11	79737188	79741370
chr11	79961614	79963499
chr11	79992338	79994528
chr11	80078974	80082709
chr11	80183487	80185817
chr11	80208834	80210230
chr11	80382450	80385589
chr11	80428607	80430645
chr11	80783387	80784832
chr11	80876794	80877306
chr11	82780576	82782399
chr11	82845043	82847441
chr11	82950488	82953077
chr11	82971159	82971520
chr11	82989957	82992313
chr11	83077693	83079825
chr11	83270953	83272999
chr11	83290864	83292993
chr11	83302234	83303994
chr11	83472235	83474144
chr11	84042643	84043452
chr11	84179054	84181547
chr11	84512249	84514047
chr11	84818262	84820401
chr11	84824401	84824635
chr11	84825905	84830260
chr11	84868715	84873009
chr11	84878900	84881716
chr11	85106913	85107107
chr11	85138681	85141410
chr11	85182971	85183228
chr11	85233092	85235710
chr11	85310085	85312658
chr11	85642670	85643829
chr11	85941511	85942412
chr11	86200578	86202651
chr11	86356203	86358351
chr11	86472973	86485401
chr11	86543349	86545657
chr11	86613639	86614892
chr11	86682788	86685622
chr11	86813342	86815161
chr11	86954335	86963307
chr11	86991698	86994906
chr11	87107327	87110475
chr11	87421974	87427064
chr11	87442596	87448824
chr11	87461744	87472202
chr11	87590523	87593183
chr11	87638677	87639546
chr11	87736377	87738264
chr11	87985672	87987989
chr11	88046367	88050267
chr11	88067611	88071093
chr11	88097889	88099951
chr11	88117071	88119952
chr11	88158274	88162127
chr11	88179893	88188247
chr11	88203419	88205431
chr11	88234918	88236198
chr11	88466842	88469226
chr11	88522357	88522666
chr11	88580574	88586292
chr11	88716064	88719317
chr11	88862515	88865220
chr11	88998159	89004451
chr11	89028328	89029606
chr11	89977958	89979103
chr11	90248789	90250939
chr11	90368682	90370897
chr11	90417713	90418618
chr11	93884731	93887282
chr11	93952371	93969450
chr11	94149021	94162207
chr11	94209722	94214777
chr11	94264943	94266153
chr11	94346183	94347341
chr11	94601102	94602807
chr11	95040234	95042326
chr11	95258861	95259794
chr11	95309216	95311691
chr11	95383499	95385728
chr11	95412697	95416496
chr11	95687841	95689633
chr11	95712292	95715150
chr11	95858231	95860388
chr11	95981904	95983460
chr11	96004445	96007399
chr11	96064278	96076769
chr11	96250911	96256169
chr11	96271466	96273225
chr11	96331702	96334534
chr11	96340544	96344519
chr11	96788615	96790421
chr11	96915775	96917498
chr11	96934515	96944591
chr11	96997032	96997442
chr11	97022059	97022300
chr11	97127364	97127569
chr11	97149321	97151717
chr11	97186716	97189118
chr11	97278928	97281154
chr11	97309661	97311848
chr11	97350284	97364060
chr11	97415124	97416420
chr11	97658876	97664474
chr11	97698033	97701227
chr11	97743029	97745187
chr11	97781123	97783089
chr11	97799106	97806925
chr11	97839037	97841859
chr11	97987791	97988888
chr11	98025895	98027901
chr11	98148273	98150429
chr11	98357371	98359464
chr11	98411303	98413053
chr11	98585792	98589684
chr11	98707567	98709790
chr11	98780362	98786495
chr11	98788296	98789923
chr11	98808751	98810656
chr11	98862998	98864859
chr11	99039998	99047730
chr11	99120307	99132652
chr11	99229318	99231555
chr11	99385416	99387024
chr11	100318325	100321085
chr11	100354711	100357041
chr11	100396509	100398258
chr11	100413145	100416456
chr11	100471709	100473116
chr11	100524883	100528533
chr11	100574594	100576488
chr11	100673381	100673740
chr11	100713676	100714891
chr11	100735464	100738677
chr11	100849010	100861535
chr11	100930757	100940283
chr11	101008837	101010579
chr11	101081580	101083318
chr11	101118434	101120989
chr11	101169904	101172418
chr11	101229407	101232679
chr11	101277495	101279396
chr11	101301224	101317170
chr11	101359648	101362632
chr11	101423945	101425669
chr11	101442387	101449587
chr11	101463929	101466128
chr11	101551107	101554169
chr11	101829952	101830236
chr11	101983309	101985165
chr11	102184195	102190845
chr11	102228804	102230613
chr11	102244759	102245744
chr11	102374979	102376960
chr11	102406452	102409848
chr11	102424560	102425381
chr11	102446408	102467628
chr11	102555140	102556917
chr11	102573028	102573389
chr11	102595487	102595946
chr11	102774099	102774588
chr11	102817740	102819730
chr11	103026763	103028884
chr11	103101007	103103721
chr11	103111727	103113217
chr11	103114812	103118711
chr11	103130538	103134563
chr11	103140078	103143421
chr11	103157777	103159733
chr11	103246149	103248720
chr11	103261936	103268939
chr11	103311879	103313071
chr11	104267641	104267918
chr11	104468526	104469909
chr11	104548824	104551084
chr11	104624646	104625788
chr11	105179457	105183404
chr11	105259551	105259992
chr11	105292317	105294214
chr11	105588810	105590683
chr11	105943233	105953424
chr11	106033572	106038126
chr11	106083717	106086161
chr11	106134488	106135346
chr11	106158259	106161603
chr11	106192608	106194708
chr11	106215118	106218063
chr11	106255037	106257933
chr11	106271362	106273756
chr11	106381606	106383429
chr11	106611470	106613762
chr11	106713228	106715848
chr11	106777906	106780227
chr11	106919116	106921401
chr11	106998320	107012764
chr11	107025664	107026293
chr11	107129816	107132536
chr11	107468570	107471332
chr11	108424676	108426296
chr11	108920380	108922783
chr11	109067397	109069502
chr11	109312308	109312758
chr11	109331578	109344422
chr11	109361383	109365177
chr11	109471826	109474344
chr11	109610225	109612448
chr11	109648543	109653129
chr11	109670620	109671757
chr11	109884033	109884378
chr11	109994245	109996284
chr11	110268128	110268642
chr11	110369389	110369804
chr11	110399221	110400230
chr11	110448086	110449825
chr11	113172414	113174785
chr11	113680849	113685202
chr11	113747252	113752569
chr11	113777004	113786859
chr11	114668605	114676822
chr11	114850761	114853376
chr11	115274476	115278042
chr11	115381194	115385492
chr11	115412272	115421216
chr11	115471995	115473942
chr11	115509809	115514800
chr11	115534643	115537086
chr11	115602262	115604885
chr11	115611424	115613996
chr11	115615031	115616024
chr11	115698835	115709544
chr11	115722993	115723428
chr11	115764254	115766993
chr11	115808534	115813649
chr11	116004456	116005680
chr11	116129648	116131672
chr11	116166670	116168582
chr11	116197680	116200325
chr11	116217681	116219912
chr11	116273180	116274974
chr11	116387461	116395058
chr11	116433425	116437352
chr11	116518118	116518451
chr11	116550840	116551225
chr11	116579942	116581326
chr11	116671209	116673283
chr11	116812195	116829073
chr11	116842337	116844577
chr11	116850758	116854432
chr11	117076226	117084470
chr11	117264844	117270435
chr11	117311630	117313758
chr11	117331201	117335232
chr11	117482382	117483566
chr11	117522902	117523924
chr11	117598793	117599554
chr11	117653574	117655900
chr11	117778009	117783256
chr11	117809435	117811029
chr11	117821534	117831293
chr11	117847426	117850084
chr11	117880817	117883085
chr11	118201322	118203992
chr11	118247085	118249877
chr11	118289176	118291259
chr11	118353939	118356012
chr11	118400180	118404340
chr11	118423668	118434387
chr11	119056350	119057300
chr11	119083581	119086229
chr11	119215112	119217285
chr11	119299194	119301404
chr11	119389650	119394139
chr11	119524697	119524966
chr11	119941749	119946758
chr11	120149686	120151821
chr11	120311081	120317330
chr11	120346726	120351314
chr11	120435945	120438091
chr11	120466596	120468257
chr11	120491206	120493184
chr11	120509874	120518451
chr11	120548344	120550372
chr11	120597026	120599500
chr11	120616766	120617889
chr11	120624180	120626092
chr11	120628945	120634209
chr11	120672737	120674162
chr11	120799882	120801032
chr11	120822644	120826088
chr11	120987527	120992560
chr11	121236264	121238942
chr11	121259386	121261265
chr11	121353379	121355328
chr11	121420980	121422487
chr12	3307388	3310924
chr12	3364606	3372627
chr12	3425174	3428167
chr12	3571878	3573619
chr12	3779364	3792271
chr12	3806574	3808936
chr12	3959642	3960465
chr12	3981165	3981417
chr12	4082134	4083724
chr12	4232636	4235077
chr12	4475788	4478093
chr12	4592287	4594026
chr12	4916919	4919088
chr12	5190237	5192990
chr12	5213060	5215925
chr12	8327124	8327888
chr12	8344221	8346836
chr12	8583991	8587391
chr12	8640491	8641632
chr12	8673371	8675811
chr12	8771544	8772956
chr12	8893010	8893797
chr12	9029677	9031406
chr12	10390735	10392281
chr12	11264834	11269212
chr12	12261675	12263999
chr12	12286892	12288137
chr12	12421044	12421411
chr12	15738518	15738810
chr12	15813226	15817450
chr12	16532706	16533086
chr12	16587192	16589781
chr12	16799566	16800956
chr12	16853027	16854547
chr12	16893472	16897405
chr12	17544105	17546397
chr12	17873481	17883050
chr12	19387481	19388344
chr12	20920634	20921648
chr12	20990144	20991019
chr12	21111428	21113087
chr12	21415576	21427335
chr12	21543018	21543713
chr12	24650120	24652082
chr12	25239810	25241037
chr12	26400992	26415315
chr12	26454652	26471059
chr12	28634628	28636620
chr12	28675089	28676467
chr12	28749639	28752303
chr12	28948826	28949417
chr12	29074470	29075297
chr12	29290606	29291694
chr12	29368015	29369131
chr12	29713086	29713324
chr12	29937740	29939581
chr12	30583400	30585624
chr12	30910598	30912612
chr12	31183579	31185804
chr12	31264771	31269478
chr12	31350386	31351958
chr12	31497990	31500680
chr12	31948780	31951849
chr12	32059498	32062081
chr12	32109167	32124214
chr12	32291536	32293159
chr12	32378667	32381002
chr12	32819428	32821915
chr12	32953156	32955451
chr12	33147380	33148769
chr12	33301819	33303605
chr12	34713998	34714312
chr12	35046252	35049460
chr12	35896476	35896884
chr12	36155816	36158497
chr12	36381136	36382626
chr12	38777506	38781979
chr12	40015966	40018256
chr12	40034906	40038530
chr12	40220338	40224005
chr12	40445187	40447890
chr12	41023705	41024810
chr12	41483435	41484305
chr12	44208994	44210885
chr12	45073505	45075857
chr12	50544664	50545987
chr12	51347154	51349701
chr12	51728291	51729908
chr12	51843812	51846285
chr12	51865209	51867176
chr12	52280780	52280985
chr12	52434989	52435166
chr12	52502802	52505565
chr12	53252747	53253266
chr12	54187557	54193195
chr12	54655382	54657260
chr12	54709652	54739226
chr12	54794008	54796336
chr12	54835292	54835825
chr12	54861726	54863416
chr12	54984925	54987128
chr12	55079711	55082031
chr12	55154615	55156166
chr12	55199133	55200248
chr12	55301617	55303713
chr12	55397323	55400120
chr12	55445688	55448924
chr12	55488355	55493918
chr12	55820016	55821177
chr12	56301809	56302112
chr12	57211550	57212216
chr12	58267175	58270156
chr12	58426191	58426540
chr12	59010937	59013877
chr12	59040071	59040941
chr12	59060446	59062114
chr12	59129323	59132118
chr12	59218124	59220538
chr12	64964900	64975935
chr12	65035996	65037553
chr12	65072742	65076708
chr12	65171050	65173764
chr12	69157042	69170013
chr12	69183355	69185424
chr12	69196239	69198699
chr12	69295596	69298063
chr12	69500930	69503598
chr12	69536908	69538945
chr12	69573864	69583565
chr12	69680308	69683939
chr12	69733946	69734525
chr12	69756286	69761428
chr12	69888738	69893773
chr12	69984895	69987952
chr12	70110574	70112513
chr12	70148398	70149088
chr12	70226666	70228288
chr12	70611531	70613010
chr12	70811489	70811805
chr12	70824404	70827869
chr12	70877714	70877963
chr12	71014350	71017924
chr12	71047784	71048164
chr12	71136141	71138099
chr12	71309293	71312389
chr12	71368727	71369793
chr12	71746429	71749463
chr12	71768664	71769092
chr12	71830332	71842211
chr12	71884958	71887448
chr12	72084135	72087541
chr12	72664279	72666322
chr12	72760048	72762966
chr12	72820568	72821742
chr12	73054074	73054377
chr12	73111558	73112990
chr12	73285970	73288326
chr12	73472256	73472648
chr12	73779531	73780575
chr12	73907216	73909536
chr12	73964169	73965617
chr12	74316551	74317126
chr12	75307543	75311272
chr12	75396702	75396879
chr12	75595168	75597033
chr12	75668886	75670816
chr12	75701199	75703582
chr12	75732978	75736809
chr12	75817993	75819608
chr12	75852465	75860669
chr12	76254171	76256589
chr12	76367567	76372049
chr12	76403124	76404785
chr12	76533118	76535344
chr12	76676735	76676932
chr12	76708795	76710934
chr12	76764871	76766583
chr12	76837452	76838478
chr12	76960763	76962858
chr12	77060156	77062025
chr12	77238067	77239933
chr12	78225193	78227879
chr12	78748265	78750000
chr12	78860818	78863622
chr12	79295525	79297788
chr12	79511221	79513249
chr12	79536099	79536340
chr12	79741974	79742657
chr12	79758630	79763858
chr12	79793442	79793920
chr12	79853460	79862331
chr12	79879167	79882339
chr12	80014056	80015005
chr12	80083110	80085318
chr12	80227997	80231922
chr12	80258915	80261269
chr12	80319772	80320094
chr12	80434480	80437066
chr12	80642788	80645682
chr12	80789808	80792114
chr12	80816166	80828390
chr12	80944645	80946604
chr12	81483832	81485525
chr12	81531892	81533058
chr12	81806614	81817111
chr12	81859948	81861179
chr12	82085751	82086136
chr12	82168965	82171119
chr12	83423964	83425806
chr12	83519514	83521796
chr12	83595968	83597624
chr12	83631423	83634070
chr12	83687346	83689334
chr12	83768977	83769205
chr12	83920703	83923193
chr12	83950060	83951831
chr12	84053099	84053894
chr12	84217126	84219565
chr12	84315828	84317837
chr12	84429511	84429759
chr12	84450281	84452106
chr12	84771971	84773960
chr12	84969102	84971538
chr12	84989576	84997504
chr12	85109855	85112732
chr12	85287835	85290171
chr12	85338431	85341218
chr12	85372864	85375531
chr12	85396739	85398816
chr12	85451977	85457163
chr12	85471469	85487863
chr12	85598000	85600304
chr12	85698073	85706291
chr12	86000425	86001737
chr12	86036608	86038088
chr12	86077283	86079535
chr12	86931444	86948270
chr12	87199035	87200730
chr12	87265343	87268127
chr12	87441946	87444454
chr12	87470633	87472329
chr12	87904459	87904646
chr12	93928530	93929277
chr12	95694553	95696555
chr12	96615850	96616028
chr12	98006118	98006421
chr12	98258292	98259923
chr12	98746603	98748668
chr12	98957560	98957854
chr12	99341613	99342454
chr12	99391574	99407936
chr12	99562026	99563941
chr12	99902395	99903315
chr12	100109862	100111255
chr12	100167898	100168724
chr12	100185693	100202469
chr12	100723865	100725692
chr12	100778492	100780138
chr12	101018115	101018450
chr12	101081483	101084667
chr12	101974590	101980330
chr12	102261606	102262498
chr12	102282479	102284202
chr12	102437246	102441587
chr12	102704145	102706140
chr12	102742869	102744816
chr12	102756728	102759341
chr12	102876863	102879391
chr12	103424491	103435347
chr12	104235770	104236897
chr12	104750889	104752952
chr12	105008289	105011272
chr12	105012472	105013907
chr12	105019361	105020236
chr12	105030780	105034798
chr12	105532025	105532207
chr12	105683783	105686229
chr12	105784075	105786371
chr12	105981316	105981492
chr12	108177419	108180530
chr12	108244574	108245365
chr12	108370588	108371632
chr12	108403514	108404834
chr12	108422875	108423886
chr12	108479958	108480151
chr12	108757519	108766857
chr12	108791646	108795215
chr12	108835424	108837826
chr12	109410980	109418754
chr12	109540359	109542113
chr12	110092639	110093337
chr12	110445740	110447478
chr12	110484345	110488761
chr12	110509486	110510903
chr12	110703176	110707304
chr12	110737440	110739182
chr12	110844043	110851501
chr12	110888433	110890566
chr12	110991763	110992835
chr12	111037764	111040380
chr12	111162717	111167655
chr12	111374555	111378642
chr12	111429089	111431745
chr12	111514031	111515245
chr12	111536099	111540046
chr12	111573963	111589610
chr12	111668080	111669294
chr12	111758189	111760978
chr12	111813073	111815506
chr12	111906595	111908479
chr12	111943021	111946764
chr12	112182151	112185333
chr12	112487926	112492159
chr12	112575846	112577780
chr12	112644063	112646123
chr12	112670752	112675451
chr12	112692426	112694237
chr12	112720082	112722980
chr12	112826346	112830760
chr12	113073780	113075612
chr12	113097575	113101357
chr12	113139308	113143552
chr12	113146332	113147808
chr12	113155112	113156974
chr12	116047136	116049672
chr12	116230806	116232075
chr12	116279887	116282349
chr12	118300583	118303017
chr12	119237620	119239591
chr13	3537289	3539986
chr13	3609841	3611741
chr13	3891750	3893805
chr13	4770592	4772834
chr13	4942415	4943418
chr13	5603033	5605747
chr13	5713374	5715050
chr13	5844560	5845978
chr13	6547680	6549528
chr13	8869739	8872158
chr13	8885026	8887141
chr13	9093032	9095439
chr13	9276217	9277871
chr13	9304313	9304496
chr13	9763181	9765623
chr13	12256635	12258181
chr13	12460119	12462031
chr13	12649390	12650826
chr13	12701928	12704493
chr13	13436973	13439704
chr13	13516674	13517021
chr13	13589253	13591333
chr13	13953649	13955569
chr13	14038397	14040912
chr13	14062487	14065334
chr13	15462619	15465392
chr13	16011326	16012845
chr13	17694262	17696362
chr13	17802245	17806065
chr13	19394122	19396369
chr13	20090669	20091875
chr13	21168405	21182027
chr13	21199498	21200623
chr13	21362367	21364314
chr13	21401442	21408997
chr13	21710128	21711724
chr13	21715199	21718699
chr13	21721092	21722985
chr13	21734083	21735860
chr13	21749240	21755899
chr13	21764349	21766897
chr13	21778318	21785088
chr13	21786000	21788650
chr13	21808700	21812324
chr13	21816626	21816823
chr13	21831478	21835305
chr13	21940550	21941318
chr13	21974062	21975079
chr13	22026058	22026925
chr13	22028882	22029173
chr13	22033992	22036957
chr13	22040454	22044735
chr13	22050134	22051568
chr13	23367728	23369799
chr13	23519204	23519476
chr13	23542664	23545593
chr13	23550317	23552971
chr13	23553682	23557142
chr13	23560984	23564486
chr13	23569744	23577663
chr13	23619969	23623719
chr13	23682777	23686520
chr13	23697278	23698424
chr13	23709632	23710961
chr13	23737578	23741166
chr13	23743201	23748603
chr13	23749347	23753553
chr13	23760465	23764543
chr13	24267292	24269935
chr13	24564229	24566879
chr13	24760568	24762160
chr13	24799375	24803149
chr13	24830798	24833267
chr13	28756023	28759250
chr13	29983262	29987126
chr13	30336427	30340189
chr13	30544291	30545969
chr13	30985380	30986381
chr13	32801410	32803781
chr13	32964365	32966596
chr13	33003208	33006145
chr13	33934872	33936914
chr13	33964171	33966087
chr13	34001745	34003361
chr13	34037150	34038847
chr13	34076895	34079730
chr13	34148199	34155017
chr13	34343060	34345576
chr13	34650637	34653689
chr13	34724766	34726829
chr13	34873700	34876959
chr13	34916562	34917319
chr13	34993119	34995862
chr13	35395230	35396433
chr13	35740648	35743749
chr13	35991285	35991541
chr13	36578606	36579032
chr13	37434233	37435033
chr13	37452032	37454729
chr13	37481996	37485716
chr13	37505736	37515147
chr13	37824969	37828576
[truncated: 6,282 more rows]

## Sheet: P1 M_SEC
chr1	34822838	34866508
chr1	36063680	36099046
chr1	36545468	36584828
chr1	39712338	39763189
chr1	39899983	39937058
chr1	55078702	55094631
chr1	55120232	55175293
chr1	55193089	55239275
chr1	58709758	58729754
chr1	58945217	58974649
chr1	59668307	59686656
chr1	59751918	59767248
chr1	62702612	62753101
chr1	64114480	64123252
chr1	73901901	73970943
chr1	73985948	74099143
chr1	74292428	74305822
chr1	82281526	82293181
chr1	86406698	86449348
chr1	86486706	86507010
chr1	86523889	86529876
chr1	87619644	87653293
chr1	88272991	88280630
chr1	91418000	91466190
chr1	92054993	92149835
chr1	105970898	105997502
chr1	119478700	119511813
chr1	131064723	131111322
chr1	131962229	132012778
chr1	132257422	132365324
chr1	133023786	133074444
chr1	133128967	133136606
chr1	133203901	133259019
chr1	133406818	133425105
chr1	133907742	133979775
chr1	134041863	134104415
chr1	134192836	134236634
chr1	134752072	134778416
chr1	135728280	135768679
chr1	136656777	136699456
chr1	151658420	151728729
chr1	152572902	152625771
chr1	154064825	154124804
chr1	155049242	155110377
chr1	156034582	156043809
chr1	156439665	156496469
chr1	165662622	165736607
chr1	168359736	168433528
chr1	172201104	172229704
chr1	172288684	172314628
chr1	172499466	172527928
chr1	176811842	176836822
chr1	178316176	178338930
chr1	180322745	180423857
chr1	181227956	181258874
chr1	182496591	182539554
chr1	184032694	184084494
chr1	184843157	184883714
chr10	4105868	4129517
chr10	4376144	4395644
chr10	12850011	12875415
chr10	17718751	17728046
chr10	21973627	22001948
chr10	37134432	37141952
chr10	39534182	39571593
chr10	39610998	39661175
chr10	42220554	42278937
chr10	59963830	59984696
chr10	60260091	60301321
chr10	61361147	61394965
chr10	62189380	62232950
chr10	67024349	67072228
chr10	68124338	68146995
chr10	77205437	77260526
chr10	77604694	77639970
chr10	78333709	78367866
chr10	79840123	79860105
chr10	79982544	79994485
chr10	80145056	80170127
chr10	80662303	80681154
chr10	80916688	80988663
chr10	81121737	81146990
chr10	81316655	81331759
chr10	81400604	81436072
chr10	83082908	83184699
chr10	84574642	84623537
chr10	86293698	86346749
chr10	86776443	86820798
chr10	91155296	91190266
chr10	93151868	93192317
chr10	93281693	93339539
chr10	96614474	96648689
chr10	99247378	99287328
chr10	108143459	108174290
chr10	121585527	121627229
chr10	126977269	126992422
chr10	127284970	127300987
chr10	127575704	127624260
chr10	128488285	128505174
chr11	4181504	4219690
chr11	4659978	4730591
chr11	5088844	5101582
chr11	6388575	6421196
chr11	8443421	8470520
chr11	8568456	8690797
chr11	11805632	11847748
chr11	11947670	11973531
chr11	18867768	18886695
chr11	19006001	19031994
chr11	19919335	19987963
chr11	22610430	22658025
chr11	22799848	22892751
chr11	30194347	30294188
chr11	31712872	31840751
chr11	32242400	32270028
chr11	44518464	44547388
chr11	48868294	48875065
chr11	49182887	49209835
chr11	49237123	49262770
chr11	50130349	50153909
chr11	50197422	50230525
chr11	52088595	52101067
chr11	52333151	52380022
chr11	53296374	53332690
chr11	53758291	53820435
chr11	53845735	53904797
chr11	54859725	54886620
chr11	54902510	54965661
chr11	55018354	55034018
chr11	55394086	55427007
chr11	59391880	59434607
chr11	60104542	60118333
chr11	60139118	60178925
chr11	60195840	60227575
chr11	62537453	62560936
chr11	62633718	62649976
chr11	63128916	63150735
chr11	67514551	67537579
chr11	69086325	69103031
chr11	69407317	69420982
chr11	69989910	69998252
chr11	70219996	70240762
chr11	70645064	70659496
chr11	74637201	74657505
chr11	74797578	74842314
chr11	75150076	75174362
chr11	75209494	75290146
chr11	75619100	75660261
chr11	75930331	75977628
chr11	77752022	77837612
chr11	79070025	79114903
chr11	79702672	79757133
chr11	83440273	83474565
chr11	85824810	85847438
chr11	86575606	86631858
chr11	88103879	88124259
chr11	88144780	88169060
chr11	88512369	88695338
chr11	88997912	89030139
chr11	93986343	93997980
chr11	94129890	94176247
chr11	94320230	94347827
chr11	94927321	94960446
chr11	94979150	95013177
chr11	95068351	95106220
chr11	95363514	95417900
chr11	96249488	96356466
chr11	96821313	96831908
chr11	96966366	96979092
chr11	97433252	97452470
chr11	97798297	97842439
chr11	98021525	98037228
chr11	98186508	98205811
chr11	98739545	98755962
chr11	98767874	98790035
chr11	98917192	98969217
chr11	99120110	99148396
chr11	100511007	100528989
chr11	100607846	100627496
chr11	100927323	100984718
chr11	101055056	101068172
chr11	101618226	101701251
chr11	102315218	102321438
chr11	102424506	102468262
chr11	102572992	102607611
chr11	102996195	103033975
chr11	103111190	103119184
chr11	103245077	103270310
chr11	105933384	105954415
chr11	106475214	106537098
chr11	106657049	106680235
chr11	106709400	106738849
chr11	106998119	107029801
chr11	108889484	108949065
chr11	109609005	109654072
chr11	113704028	113811348
chr11	114667443	114695653
chr11	115763934	115793199
chr11	116021611	116032648
chr11	117075984	117155047
chr11	117230311	117286172
chr11	117305075	117351982
chr11	117934018	118016906
chr11	118192059	118258827
chr11	118348192	118379829
chr11	119078237	119162835
chr11	120182745	120192101
chr11	120215345	120243822
chr11	120343843	120358822
chr11	120482913	120521623
chr11	120571524	120582855
chr12	3805992	3900277
chr12	5172474	5285170
chr12	8313172	8402858
chr12	8417203	8473191
chr12	8491114	8502709
chr12	8892658	8924925
chr12	15796509	15818253
chr12	16707323	16812163
chr12	16828328	16909216
chr12	21089148	21166591
chr12	25091920	25120365
chr12	31136311	31186287
chr12	40445160	40505031
chr12	51823104	51846468
chr12	55383268	55400660
chr12	55432586	55499228
chr12	69355737	69375862
chr12	69445854	69486438
chr12	70967246	70976638
chr12	76365927	76372528
chr12	79598012	79644342
chr12	79657809	79693922
chr12	79739926	79798585
chr12	79813191	80015031
chr12	80108502	80134267
chr12	80789725	80886140
chr12	84151000	84223436
chr12	85451955	85488953
chr12	86768479	86950904
chr12	87380437	87411925
chr12	102282441	102339960
chr12	102678609	102708967
chr12	105513754	105565324
chr12	109396290	109421980
chr12	110478461	110513563
chr12	110589887	110609916
chr12	111353728	111397982
chr12	111411260	111451682
chr12	112575570	112599476
chr12	112663249	112676181
chr12	112998748	113031504
chr13	5859779	5871866
chr13	23423032	23464626
chr13	24245870	24281800
chr13	28948792	28960069
chr13	31805553	31823521
chr13	37450982	37543659
chr13	37824917	37883558
chr13	48538733	48574543
chr13	48852002	48879463
chr13	48964502	48983130
chr13	49177914	49217290
chr13	49340540	49381659
chr13	49449178	49481965
chr13	52816652	52848466
chr13	54672428	54695190
chr13	55208500	55215064
chr13	58112182	58130427
chr13	59763028	59774977
chr13	60416695	60489759
chr13	63235139	63267744
chr13	63268489	63320081
chr13	63548505	63574346
chr13	78193241	78212443
chr13	80882265	80904423
chr13	92580482	92613465
chr13	95746079	95851933
chr13	98912587	98927363
chr13	99152227	99203817
chr13	99222980	99255438
chr13	101690098	101769291
chr13	103915909	103924194
chr13	111776196	111810933
chr13	112716649	112780662
chr13	119407829	119432119
chr14	8080028	8112479
chr14	20764223	20810182
chr14	21051508	21103065
chr14	21806378	21833770
chr14	21981062	21996447
chr14	24203685	24246458
chr14	25337158	25399554
chr14	25455267	25529403
chr14	25693403	25741199
chr14	31383419	31449587
chr14	31640254	31671416
chr14	31992049	32031968
chr14	40936203	40968630
chr14	45450952	45511193
chr14	52012642	52024350
chr14	52243787	52280472
chr14	54214670	54274560
chr14	57705033	57754135
chr14	60731230	60769512
chr14	62749803	62763761
chr14	62831052	62858522
chr14	63121079	63178868
chr14	64787692	64813456
chr14	65084357	65120150
chr14	65311224	65390892
chr14	66294813	66310454
chr14	66843873	66870148
chr14	67044241	67118474
chr14	70200370	70213372
chr14	73373680	73390047
chr14	76498355	76509512
chr14	76677646	76715970
chr14	79479582	79563314
chr14	105892805	105899477
chr14	120274830	120395132
chr14	121371330	121392749
chr15	10633483	10716395
chr15	12203517	12248094
chr15	25910386	25959104
chr15	27757076	27823316
chr15	36790353	36795606
chr15	38438816	38473949
chr15	57692573	57713770
chr15	57879010	57926495
chr15	57974756	58021096
chr15	58974702	59037144
chr15	59053335	59083053
chr15	59633193	59666326
chr15	67080689	67119529
chr15	67142820	67183826
chr15	72796071	72820882
chr15	73417148	73448057
chr15	73614716	73646617
chr15	73723692	73751461
chr15	74871844	74940995
chr15	74954078	74969037
chr15	75822611	75858652
chr15	76189125	76214892
chr15	77783354	77868491
chr15	77881429	77932101
chr15	78428211	78451811
chr15	78514057	78550838
chr15	78830182	78849385
chr15	78971076	79010316
chr15	79430932	79455894
chr15	80009696	80055842
chr15	80252855	80264985
chr15	81584362	81589175
chr15	81849190	81863069
chr15	82335031	82350035
chr15	82350672	82371052
chr15	83291868	83309673
chr15	83395628	83436023
chr15	84191585	84280800
chr15	85650636	85712861
chr15	86160603	86221802
chr15	88847441	88876429
chr15	96283610	96291054
chr15	96681710	96711267
chr15	97819875	97833829
chr15	98968325	99042522
chr15	99313535	99345520
chr15	99419408	99502856
chr15	99709263	99726914
chr15	99839275	99905025
chr15	100400917	100449973
chr15	101105194	101148830
chr15	102224394	102259524
chr15	102376301	102412434
chr15	102656027	102674226
chr15	102989755	103017009
chr15	103213089	103243107
chr16	4359868	4422776
chr16	4585720	4607718
chr16	4756395	4791340
chr16	4876219	4897328
chr16	4912038	4941220
chr16	10768254	10788788
chr16	10971484	11011469
chr16	18404363	18436597
chr16	23099948	23110532
chr16	23223302	23247623
chr16	23979305	23994712
chr16	24461379	24519097
chr16	30059860	30103291
chr16	31022159	31081716
chr16	32643880	32683752
chr16	33559841	33597078
chr16	33659030	33715096
chr16	33857445	33947594
chr16	34904255	34967568
chr16	37845087	37882262
chr16	43500111	43593684
chr16	44526462	44561214
chr16	76347194	76374424
chr16	90726629	90750631
chr16	91370566	91388093
chr16	94289479	94329795
chr16	94518634	94545532
chr16	94558962	94581718
chr16	95742368	95782198
chr17	4980176	5003114
chr17	5156243	5223219
chr17	5975096	6021567
chr17	12719944	12796414
chr17	17597845	17626866
chr17	21530421	21538784
chr17	23546400	23565504
chr17	24548137	24561759
chr17	24631853	24654136
chr17	25063222	25086765
chr17	25269788	25275281
chr17	25826160	25839905
chr17	25860663	25877187
chr17	26411870	26469612
chr17	26487263	26622259
chr17	27117522	27174356
chr17	27619997	27642978
chr17	27792312	27827839
chr17	28005317	28035899
chr17	28255580	28292219
chr17	28406662	28435415
chr17	28458213	28486787
chr17	28503821	28528174
chr17	28689609	28713425
chr17	29024693	29035885
chr17	29251474	29270518
chr17	29337857	29357419
chr17	29382198	29503618
chr17	31813784	31863017
chr17	34022572	34034500
chr17	34116475	34136570
chr17	35043675	35053255
chr17	35915056	35924195
chr17	45582536	45599949
chr17	45998773	46039366
chr17	46852998	46897819
chr17	47138171	47158967
chr17	47501125	47548847
chr17	47591304	47601342
chr17	48407345	48431694
chr17	50465352	50516681
chr17	53565834	53597775
chr17	56442414	56479741
chr17	64599010	64635265
chr17	70718574	70756232
chr17	70832161	70873879
chr17	70988736	71004045
chr17	72916769	72939435
chr17	73939766	73971873
chr17	83196538	83228489
chr17	83689585	83733895
chr17	83888334	83924684
chr17	83937411	83994693
chr17	84028454	84162586
chr17	84177402	84216495
chr17	86731225	86823606
chr17	87441408	87483068
chr18	5149364	5187489
chr18	5368399	5451108
chr18	6470515	6493502
chr18	11046160	11080449
chr18	12100379	12131958
chr18	34329944	34381516
chr18	34951449	34959437
chr18	35813066	35852055
chr18	38575273	38603569
chr18	38851539	38945894
chr18	38991325	39101753
chr18	54952425	54993486
chr18	60631240	60666305
chr18	60726895	60767308
chr18	61554347	61573013
chr18	61649688	61667520
chr18	65565146	65642472
chr18	69516968	69552661
chr18	69567197	69600348
chr18	75362678	75406068
chr18	75432686	75465843
chr18	75490873	75539960
chr18	80169128	80208256
chr18	82790790	82826569
chr18	82901477	82918732
chr18	84036080	84093710
chr19	3319563	3331161
chr19	3622296	3719928
chr19	5635670	5666185
chr19	5792086	5853768
chr19	6290237	6308458
chr19	6967855	6982457
chr19	8701457	8725285
chr19	9046252	9083250
chr19	9935204	9994703
chr19	10052176	10115661
chr19	11964660	12013814
chr19	12460080	12502054
chr19	16130526	16171057
chr19	17747681	17838233
chr19	18596874	18633480
chr19	21268528	21278163
chr19	23032837	23067154
chr19	23124314	23163466
chr19	26733521	26759604
chr19	32168341	32231101
chr19	32279396	32350367
chr19	36677290	36707372
chr19	40364510	40415337
chr19	41997706	42023934
chr19	44265000	44324178
chr19	45013527	45021947
chr19	45046308	45059840
chr19	46036938	46058457
chr19	46451371	46532662
chr19	46598087	46648903
chr19	46855975	46988673
chr19	47276126	47332044
chr19	47883074	47928355
chr19	53310321	53330846
chr19	53389092	53442545
chr19	53890720	53906998
chr19	56952676	57017944
chr19	57097335	57148385
chr2	4555008	4576150
chr2	13370008	13415593
chr2	18052500	18060920
chr2	26311949	26352954
chr2	26472171	26547922
chr2	26568809	26593503
chr2	27318189	27359208
chr2	27402248	27477122
chr2	27538833	27573184
chr2	27675223	27717062
chr2	27732027	27776460
chr2	28512495	28541014
chr2	29618348	29681861
chr2	30438425	30448997
chr2	30588563	30619842
chr2	30635746	30726989
chr2	30742011	30811315
chr2	31065432	31108637
chr2	31741900	31777433
chr2	32136762	32176257
chr2	32417664	32454223
chr2	32494097	32556433
chr2	32641927	32663361
chr2	32872507	32890375
chr2	35255588	35283632
chr2	35431146	35464691
chr2	35653047	35732191
chr2	38511258	38548192
chr2	38685442	38739384
chr2	45001600	45057382
chr2	45096016	45119321
chr2	52940954	53000824
chr2	60795778	60857076
chr2	65160328	65203068
chr2	65217036	65251166
chr2	72087304	72181944
chr2	72976991	72982028
chr2	73483906	73532098
chr2	75637700	75661602
chr2	75681014	75734811
chr2	84617813	84651524
chr2	85036394	85062016
chr2	91946671	91986255
chr2	92420699	92461282
chr2	93005388	93049820
chr2	93302961	93335060
chr2	103794514	103805102
chr2	115954491	116025925
chr2	116044655	116078270
chr2	116971392	116986054
chr2	117105397	117144312
chr2	118509662	118555351
chr2	118880954	118927684
chr2	119993207	120029426
chr2	120092425	120159736
chr2	126672573	126683633
chr2	132083451	132153102
chr2	138255204	138282613
chr2	144159638	144178117
chr2	152669394	152710087
chr2	152722625	152743968
chr2	152779466	152831743
chr2	153417045	153459251
chr2	156177160	156203633
chr2	156414885	156488540
chr2	156717289	156742709
chr2	157035145	157080183
chr2	158113035	158180275
chr2	160730244	160748345
chr2	160859856	160888415
chr2	164431795	164462212
chr2	164860887	164881368
chr2	164909732	164924337
chr2	165848861	166046332
chr2	166108651	166156259
chr2	167230209	167265656
chr2	167291375	167350409
chr2	167475653	167507078
chr2	167536981	167603458
chr2	167685403	167720362
chr2	167742014	167892395
chr2	167919118	167976193
chr2	169620116	169649607
chr2	170116613	170160823
chr2	170173483	170223671
chr2	173766598	173797552
chr2	174326242	174345855
chr3	27572526	27664040
chr3	27685900	27711475
chr3	30967865	31000478
chr3	36467534	36495896
chr3	52029177	52049250
chr3	52086901	52105656
chr3	60495130	60617874
chr3	65955206	65976909
chr3	79201740	79259596
chr3	83969802	84007168
chr3	87147303	87175517
chr3	88130992	88178625
chr3	88406627	88450223
chr3	88488155	88533933
chr3	88579002	88627267
chr3	89377964	89397281
chr3	89416665	89432435
chr3	95267452	95298049
chr3	95657070	95678772
chr3	95978276	96002408
chr3	96158622	96174316
chr3	96550218	96580683
chr3	98007561	98087166
chr3	98842913	98896115
chr3	101594952	101613809
chr3	102149715	102205465
chr3	105015515	105061083
chr3	107722310	107761127
chr3	108064432	108098270
chr3	121425286	121450388
chr3	122072595	122132727
chr3	122452504	122512442
chr3	126595288	126669590
chr3	137933898	137981970
chr3	138270238	138293638
chr3	148977036	148999234
chr4	6356797	6386033
chr4	9638796	9676242
chr4	11964738	12001243
chr4	33238711	33262450
chr4	40798044	40855224
chr4	43380587	43420930
chr4	43556664	43564464
chr4	43957358	43982945
chr4	45451118	45533243
chr4	57724965	57823147
chr4	57837194	57867447
chr4	62612666	62644556
chr4	82364865	82406693
chr4	82431776	82469017
chr4	82499414	82514079
chr4	86873442	86903165
chr4	95048144	95055732
chr4	97745699	97781195
chr4	97809397	97874162
chr4	98089631	98120894
chr4	105188161	105232174
chr4	106826852	106863743
chr4	106907188	106920177
chr4	108326758	108371061
chr4	109104999	109158642
chr4	116073752	116079799
chr4	117240686	117305040
chr4	119095248	119138360
chr4	120797434	120826772
chr4	124685586	124711306
chr4	126248333	126276609
chr4	128690996	128738350
chr4	129009033	129060446
chr4	129494381	129515470
chr4	129810053	129838795
chr4	130160693	130200767
chr4	130790918	130807215
chr4	132938608	132984312
chr4	133010181	133201590
chr4	133369249	133410364
chr4	133649659	133677058
chr4	133749496	133758084
chr4	134585851	134635520
chr4	134662638	134705571
chr4	134912319	134927163
chr4	135235767	135314867
chr4	135868819	135878126
chr4	136088616	136187003
chr4	137275688	137333288
chr4	137350679	137398170
chr4	137464056	137511332
chr4	138323610	138379124
chr4	139191280	139260230
chr4	139573697	139625392
chr4	140610407	140633551
chr4	141007817	141031684
chr4	141270193	141326477
chr4	141500594	141579321
chr4	141640968	141686299
chr4	141704135	141769618
chr4	144890781	144915665
chr4	144979444	145044573
chr4	145232923	145297706
chr4	148064791	148102856
chr4	149415577	149458731
chr4	149772275	149823471
chr4	149974766	150012614
chr4	150543849	150621817
chr4	150777369	150809950
chr4	150837377	150879765
chr4	155108802	155251453
chr4	155468804	155495207
chr4	155559519	155604756
chr4	155693754	155712565
chr5	23406882	23439904
chr5	24722982	24753415
chr5	25052581	25102033
chr5	30566302	30632693
chr5	30906600	30923364
chr5	31595100	31641300
chr5	31681696	31753056
chr5	32131628	32156286
chr5	33001594	33025519
chr5	34501118	34551210
chr5	35668726	35693065
chr5	35708405	35759206
chr5	35893396	35926022
chr5	64320478	64346863
chr5	64802258	64817325
chr5	66061710	66107652
chr5	66121292	66157464
chr5	66503746	66579470
chr5	66602121	66621792
chr5	77348710	77408560
chr5	93124162	93154642
chr5	100414469	100430755
chr5	103752329	103790843
chr5	104095392	104129181
chr5	105696224	105746470
chr5	107010634	107057977
chr5	107077224	107297789
chr5	111206058	111269613
chr5	112270118	112306621
chr5	113130093	113227413
chr5	113770615	113781601
chr5	113847635	113931562
chr5	113971533	113994808
chr5	114356072	114382192
chr5	114544529	114599603
chr5	115473308	115544519
chr5	117114199	117136268
chr5	117346048	117365865
chr5	117976192	118039625
chr5	119661235	119691228
chr5	120558837	120589418
chr5	121563765	121616711
chr5	121811540	121850650
chr5	122129294	122167709
chr5	122279577	122327006
chr5	122499800	122530800
chr5	123132007	123162027
chr5	123653538	123696917
chr5	123977251	124060533
chr5	124165278	124251697
chr5	124475297	124499516
chr5	125039613	125085844
chr5	125122665	125227066
chr5	125305550	125349835
chr5	125381768	125409847
chr5	128984839	129021867
chr5	130021240	130062970
chr5	130077562	130146459
chr5	134308127	134327323
chr5	134418106	134458316
chr5	134674157	134689742
chr5	135165906	135190447
chr5	135660118	135728189
chr5	135930563	135976900
chr5	136952342	136970655
chr5	137332508	137353793
chr5	137647938	137690572
chr5	139248492	139274619
chr5	139375379	139392475
chr5	140595219	140618594
chr5	140636871	140656478
chr5	140748713	140830436
chr5	142400478	142478789
chr5	142783273	142826550
chr5	142897456	142912610
chr5	143016244	143080980
chr5	143507359	143528805
chr5	143568688	143680859
chr5	146220276	146291305
chr5	147024241	147078897
chr5	148331758	148400948
chr5	148952963	149032457
chr6	15714608	15746646
chr6	21788976	21854242
chr6	21985157	22066155
chr6	30635374	30721526
chr6	31068332	31127102
chr6	31584902	31643612
chr6	34861347	34880192
chr6	37418089	37443443
chr6	38531426	38553236
chr6	38804467	38855024
chr6	38926439	39008220
chr6	39538852	39559283
chr6	48828024	48858011
chr6	50354470	50415404
chr6	51466503	51473270
chr6	52157783	52173950
chr6	52199450	52223036
chr6	56899398	56924915
chr6	72436354	72478319
chr6	72503389	72553867
chr6	72652419	72697880
chr6	83421588	83457650
chr6	86471145	86501026
chr6	86514872	86528692
chr6	88715089	88827808
chr6	88888902	88907849
chr6	89336643	89364020
chr6	90672899	90737534
chr6	91682625	91759475
chr6	92810956	92870857
chr6	108406187	108478229
chr6	108657087	108678724
chr6	113073031	113113518
chr6	113637960	113699392
chr6	114811329	114922680
chr6	115967468	116000107
chr6	117878538	117921102
chr6	118910840	119110093
chr6	119466233	119491076
chr6	120804369	120837911
chr6	121108422	121187513
chr6	122800879	122827176
chr6	124470437	124514525
chr6	125081171	125100759
chr6	125348326	125357411
chr6	125467794	125495356
chr6	128088333	128145104
chr6	128837382	128845872
chr6	129211190	129238679
chr6	134033723	134054111
chr6	134170620	134264335
chr6	134790396	134841229
chr6	134916174	134933774
chr6	136463444	136476095
chr6	136517784	136556214
chr6	137093829	137170877
chr6	143131648	143180811
chr6	146908528	146947710
chr7	3274884	3303769
chr7	4646874	4672604
chr7	6135378	6174062
chr7	12948762	12980541
chr7	16001922	16053603
chr7	16398636	16418066
chr7	16577388	16619970
chr7	16980046	17004494
chr7	17055792	17063431
chr7	19733797	19790216
chr7	19808583	19841934
chr7	25266317	25298683
chr7	25376030	25404758
chr7	25751953	25806400
chr7	27575517	27613189
chr7	28370711	28387042
chr7	28575254	28598788
chr7	28806870	28814985
chr7	28900410	28963536
chr7	29430959	29462443
chr7	31147294	31157057
chr7	34290483	34327972
chr7	35027002	35058592
chr7	44859990	44874359
chr7	44888322	44902262
chr7	45116786	45132051
chr7	45702824	45721278
chr7	45914247	45925034
chr7	63875036	63942299
chr7	67949765	68038259
chr7	68057719	68132046
chr7	70324177	70372443
chr7	71213058	71266659
chr7	71355207	71413284
chr7	73470140	73560548
chr7	73577595	73620395
chr7	75574884	75669779
chr7	79246240	79318830
chr7	80013515	80093138
chr7	80160452	80211071
chr7	80610978	80669397
chr7	80763643	80825313
chr7	83876326	83893784
chr7	89371249	89419061
chr7	90016607	90062832
chr7	90125174	90148515
chr7	90442118	90458030
chr7	97384890	97428338
chr7	98481276	98505469
chr7	99349775	99361927
chr7	99531742	99589582
chr7	99960181	99990502
chr7	100459080	100498065
chr7	100890965	100953799
chr7	101084422	101145479
chr7	101285759	101331404
chr7	101377111	101396647
chr7	101450296	101490966
chr7	101951717	101975802
chr7	110107747	110124623
chr7	110612966	110632737
chr7	112677870	112721281
chr7	118112710	118131013
chr7	118902471	118945987
chr7	120829331	120868069
chr7	123068379	123128207
chr7	125470562	125494652
chr7	125549762	125581844
chr7	126644013	126678881
chr7	126790980	126804691
chr7	127006094	127022542
chr7	127469382	127481176
chr7	128521788	128547034
chr7	130142512	130266942
chr7	130517903	130547710
chr7	130645384	130678666
chr7	132286409	132318749
chr7	132656258	132691161
chr7	132709881	132824305
chr7	133070323	133125757
chr7	134665123	134705922
chr7	140938893	140960253
chr7	141460065	141479035
chr7	142368953	142400867
chr7	142470133	142488679
chr7	142509473	142536435
chr7	143048064	143071568
chr7	145198101	145226017
chr8	3187047	3257309
chr8	11248313	11407135
chr8	13480572	13532537
chr8	13639570	13678361
chr8	14887534	14912972
chr8	24395169	24451969
chr8	25596458	25604260
chr8	26959570	26982324
chr8	27084553	27118344
chr8	33782264	33932432
chr8	36592563	36615300
chr8	40993373	41042895
chr8	46737469	46743339
chr8	57312121	57334173
chr8	69919235	69975138
chr8	70695050	70703664
chr8	72293859	72366790
chr8	84196812	84212006
chr8	84654831	84665954
chr8	84831090	84848405
chr8	84972456	84988226
chr8	88260088	88329527
chr8	88563823	88606051
chr8	90827905	90892068
chr8	95131217	95204701
chr8	105494649	105535378
chr8	106918913	106974064
chr8	107113605	107229150
chr8	108690235	108800517
chr8	108847172	108917021
chr8	110630752	110726721
chr8	111619476	111660629
chr8	111704959	111835577
chr8	115698875	115720174
chr8	117255413	117304357
chr8	117325407	117359407
chr8	119412310	119444282
chr8	119629528	119690657
chr8	120094454	120164840
chr8	120178225	120233861
chr8	120256377	120304485
chr8	120363460	120394928
chr8	120415873	120450353
chr8	120483429	120520885
chr8	121613324	121669727
chr8	121850617	121922744
chr8	122892962	122962455
chr8	123023792	123044768
chr8	123134249	123163724
chr8	124641301	124677639
chr8	125459840	125540892
chr8	126496341	126568304
chr8	126582710	126637019
chr8	126654610	126699955
chr8	126755135	126896102
chr8	126908737	126947022
chr8	128355929	128390392
chr8	128449770	128492366
chr8	128653503	128688627
chr9	7827829	7879685
chr9	15487076	15536488
chr9	20942664	20986763
chr9	21714612	21770347
chr9	21842040	21878178
chr9	31277514	31283294
chr9	32494866	32545826
chr9	32694892	32723043
chr9	35098116	35133713
chr9	40311634	40353785
chr9	40367765	40482415
chr9	40776068	40822102
chr9	43100040	43128112
chr9	43224854	43266092
chr9	44477520	44512756
chr9	44602814	44607716
chr9	44707981	44738017
chr9	48700277	48764500
chr9	51951558	51988084
chr9	52046710	52060878
chr9	56492164	56517574
chr9	56994027	57018486
chr9	57930658	57974743
chr9	57994254	58049274
chr9	58231698	58277468
chr9	62340364	62383016
chr9	62504980	62537367
chr9	63661032	63762728
chr9	63922903	64001404
chr9	64044002	64069577
chr9	65010115	65037606
chr9	65188876	65220956
chr9	65523678	65589037
chr9	66590079	66622711
chr9	67017936	67050103
chr9	69114215	69196130
chr9	69441076	69479687
chr9	72627707	72667263
chr9	74952229	75040853
chr9	77908476	77970221
chr9	79951932	79998148
chr9	82958310	82979019
chr9	90215766	90271536
chr9	96710104	96728769
chr9	99416225	99438176
chr9	101072344	101081212
chr9	102622712	102646278
chr9	102709200	102761378
chr9	106229100	106257911
chr9	106344538	106386913
chr9	107561761	107572498
chr9	107623537	107636313
chr9	107685263	107726339
chr9	107979459	107988210
chr9	108337587	108349076
chr9	108781304	108810668
chr9	109092799	109108955
chr9	118605494	118681931
chr9	118924735	119011139
chr9	119962845	119986107
chr9	119998832	120027978
chr9	121276915	121374572
chr9	122018864	122089356
chr9	122107519	122150724
chr9	122169783	122201152
chr9	123455199	123484795
chrX	140503852	140570561

## Sheet: P1 M_TEC
chr1	4571341	4572066
chr1	4856988	4858824
chr1	5082776	5084407
chr1	6213328	6215596
chr1	7087851	7090659
chr1	7396889	7398770
chr1	9236198	9238931
chr1	9544930	9549140
chr1	9699677	9701242
chr1	9746696	9748892
chr1	9797334	9799240
chr1	9942735	9944665
chr1	10037245	10040416
chr1	10231837	10233804
chr1	10993167	10994656
chr1	12644666	12644956
chr1	13371898	13374812
chr1	13426448	13427477
chr1	13587729	13589885
chr1	16103008	16106658
chr1	16617500	16619830
chr1	16655720	16657729
chr1	20890237	20891639
chr1	21014755	21015304
chr1	21089387	21090283
chr1	21166450	21166816
chr1	23187122	23188815
chr1	23255774	23257648
chr1	23321404	23321636
chr1	24004620	24005934
chr1	24099198	24108553
chr1	30718246	30719380
chr1	30778552	30778808
chr1	30872491	30875021
chr1	30947524	30950862
chr1	33813131	33815015
chr1	33883362	33883573
chr1	34005194	34007074
chr1	34120773	34124141
chr1	34236236	34238203
chr1	34432814	34435625
chr1	34841199	34852829
chr1	36063919	36071872
chr1	36118162	36119227
chr1	36263940	36264256
chr1	36368146	36369445
chr1	36511424	36513056
chr1	36579777	36582132
chr1	36595546	36597304
chr1	36636254	36637087
chr1	36690974	36692555
chr1	36708328	36710550
chr1	36938353	36940544
chr1	36995826	36997356
chr1	37028622	37031169
chr1	37428959	37431047
chr1	37478075	37478339
chr1	37540453	37541371
chr1	37864370	37866150
chr1	37889343	37891194
chr1	37996345	37999088
chr1	38601732	38601989
chr1	38626395	38627993
chr1	38835846	38836569
chr1	38987014	38989038
chr1	39105266	39106005
chr1	39192389	39194613
chr1	39285306	39285609
chr1	39367270	39369635
chr1	39417310	39418308
chr1	39477514	39479181
chr1	39576172	39578024
chr1	39712703	39716078
chr1	39761469	39762832
chr1	39899983	39903639
chr1	40265335	40267364
chr1	40324552	40326308
chr1	43090726	43093233
chr1	43162617	43164397
chr1	43180600	43181161
chr1	43444771	43447545
chr1	43474150	43475292
chr1	43933047	43935224
chr1	44042024	44042612
chr1	44101307	44103164
chr1	44118247	44120495
chr1	44551284	44554164
chr1	44951110	44951396
chr1	45311030	45314587
chr1	45501073	45503570
chr1	45766480	45766775
chr1	45859489	45866185
chr1	46425427	46425666
chr1	46851181	46855076
chr1	51288338	51292778
chr1	51530169	51531145
chr1	52113193	52114195
chr1	52231884	52233896
chr1	52499108	52501095
chr1	52764086	52764788
chr1	52816531	52818118
chr1	53976867	53978534
chr1	54925247	54926718
chr1	55025931	55029381
chr1	55052166	55053891
chr1	55159901	55161995
chr1	55201434	55202812
chr1	55224755	55238489
chr1	55405361	55407058
chr1	56972634	56973433
chr1	57436167	57437465
chr1	57849619	57851451
chr1	57889920	57891365
chr1	58029257	58031277
chr1	58101122	58102080
chr1	58359314	58359604
chr1	58391266	58394080
chr1	58422866	58424439
chr1	58444729	58446659
chr1	58794805	58796987
chr1	58972512	58974536
chr1	59480758	59485653
chr1	59762238	59765709
chr1	59912271	59914776
chr1	60096838	60099194
chr1	60178855	60181353
chr1	60342514	60344708
chr1	60565299	60567760
chr1	62702719	62707774
chr1	62723596	62725691
chr1	63112355	63115883
chr1	63175776	63178034
chr1	64018068	64019731
chr1	64304383	64306489
chr1	64531804	64534491
chr1	64616168	64618296
chr1	64690236	64691961
chr1	64734234	64739596
chr1	65028100	65033444
chr1	65112316	65113983
chr1	65175951	65179885
chr1	66700317	66701987
chr1	66814274	66818259
chr1	66861841	66864287
chr1	69686589	69688315
chr1	72225927	72255892
chr1	72582798	72584377
chr1	72640978	72641453
chr1	72710800	72712333
chr1	73189088	73189335
chr1	73902634	73906778
chr1	73961573	73964543
chr1	74068194	74071374
chr1	74235965	74238666
chr1	74283914	74285762
chr1	74292428	74299957
chr1	74303332	74304708
chr1	74309476	74310338
chr1	74368200	74368737
chr1	74504963	74507510
chr1	74816539	74817614
chr1	75124213	75125704
chr1	75140920	75143879
chr1	75179074	75180367
chr1	75191040	75193644
chr1	75208664	75211590
chr1	75343794	75346088
chr1	75399100	75401160
chr1	75503995	75508186
chr1	75518226	75522290
chr1	75545929	75560251
chr1	78656859	78659030
chr1	78744661	78745841
chr1	79760728	79762336
chr1	79822903	79825028
chr1	80338477	80341686
chr1	82150345	82151444
chr1	82724440	82726288
chr1	82815657	82816523
chr1	82834118	82840531
chr1	84837203	84841120
chr1	84942886	84943482
chr1	85703302	85704020
chr1	85735465	85736594
chr1	85793084	85794907
chr1	85894287	85897356
chr1	86015814	86015983
chr1	86064104	86065755
chr1	86358245	86360945
chr1	86464002	86473343
chr1	86581665	86583954
chr1	87035515	87037203
chr1	87106821	87107026
chr1	87213041	87215286
chr1	87264004	87274720
chr1	87326479	87328316
chr1	87619928	87622156
chr1	87755285	87757054
chr1	87852274	87855286
chr1	87901372	87901682
chr1	88093838	88095809
chr1	88701020	88702727
chr1	89069414	89072496
chr1	89182677	89184370
chr1	89454055	89456016
chr1	89533529	89534430
chr1	89576430	89577272
chr1	90202534	90208870
chr1	90586697	90586952
chr1	90650171	90652069
chr1	90842375	90844322
chr1	91016920	91017568
chr1	91052144	91057662
chr1	91249529	91251680
chr1	91297918	91300769
chr1	91397712	91399385
chr1	91412382	91421175
chr1	91481544	91484348
chr1	91757373	91757728
chr1	91800095	91803008
chr1	92178278	92181387
chr1	92214860	92217065
chr1	92379150	92379927
chr1	92910065	92911930
chr1	93176551	93177673
chr1	93209859	93210387
chr1	93342520	93344240
chr1	93444045	93446516
chr1	93476862	93480118
chr1	93634035	93636518
chr1	93667282	93669720
chr1	93685232	93695862
chr1	93753682	93755604
chr1	93824096	93826163
chr1	94034500	94036084
chr1	95313128	95314863
chr1	97660632	97662708
chr1	97769040	97771501
chr1	97976291	97978223
chr1	100231179	100231933
chr1	105662979	105665033
chr1	105970898	105974303
chr1	105989441	105994056
chr1	106170826	106173577
chr1	106199188	106201079
chr1	106602667	106603941
chr1	106629078	106630965
chr1	106712206	106714928
chr1	106795658	106797329
chr1	118387995	118390631
chr1	119033040	119048144
chr1	119491930	119505344
chr1	119835714	119837464
chr1	120119144	120122296
chr1	120264606	120267427
chr1	121326428	121328593
chr1	125433737	125436471
chr1	125559298	125561899
chr1	126737671	126738255
chr1	127204697	127206448
chr1	127773117	127776685
chr1	128102299	128104250
chr1	128243740	128246012
chr1	128357154	128360270
chr1	128415885	128418004
chr1	128590735	128592274
chr1	128832171	128832730
chr1	130715212	130718408
chr1	131125703	131139590
chr1	131209185	131210991
chr1	131525285	131528836
chr1	131688205	131691218
chr1	131714323	131715191
chr1	131827418	131829300
chr1	131909917	131911856
chr1	131962970	131964190
chr1	132006653	132009358
chr1	132040144	132040849
chr1	132137842	132141280
chr1	132298228	132302364
chr1	132317604	132317894
chr1	132341144	132347129
chr1	132387706	132392186
chr1	132416678	132418571
chr1	133033307	133034303
chr1	133491854	133493943
chr1	133908100	133918818
chr1	134232391	134235341
chr1	134302528	134303352
chr1	134360889	134362844
chr1	134381762	134382339
chr1	134414407	134421413
chr1	134493866	134496425
chr1	134513252	134513697
chr1	134556156	134562575
chr1	134770533	134776669
chr1	134800509	134805042
chr1	135146121	135155262
chr1	135282188	135284362
chr1	135368417	135368656
chr1	135429403	135430969
chr1	135658478	135660724
chr1	135686570	135689118
chr1	135728513	135735884
chr1	135764773	135767198
chr1	135800248	135800929
chr1	136017394	136019176
chr1	136140109	136140812
chr1	136344712	136347052
chr1	136414795	136416577
chr1	136512425	136513677
chr1	136624407	136626052
chr1	136674064	136687048
chr1	137898193	137901134
chr1	138617416	138620438
chr1	138928547	138928891
chr1	138982030	138984064
chr1	139421594	139424275
chr1	143776515	143778305
chr1	143837452	143839443
chr1	143852990	143856079
chr1	143985052	143985522
chr1	144001102	144005015
chr1	150392194	150394216
chr1	150800705	150800931
chr1	151342827	151346568
chr1	151427157	151430088
chr1	151499703	151511727
chr1	151570988	151572929
chr1	151684153	151687292
chr1	151719444	151722557
chr1	151753685	151756600
chr1	151889607	151892473
chr1	152088989	152091553
chr1	152497055	152498063
chr1	152621935	152625651
chr1	152686550	152688442
chr1	152766610	152767561
chr1	152809578	152810313
chr1	152901761	152904730
chr1	153133667	153134887
chr1	153330765	153333988
chr1	153486285	153488165
chr1	153748254	153753019
chr1	153899069	153902036
chr1	154032563	154034826
chr1	154102759	154118588
chr1	154177698	154179879
chr1	155144467	155146804
chr1	155232535	155245415
chr1	155972300	155974373
chr1	156217164	156218519
chr1	156420562	156421569
chr1	156470659	156475142
chr1	156558323	156559897
chr1	156613952	156614564
chr1	156752154	156752512
chr1	156781574	156782063
chr1	157038263	157040154
chr1	159231517	159233436
chr1	160044130	160045745
chr1	160211173	160213947
chr1	160905966	160907642
chr1	161032029	161037148
chr1	161069939	161072478
chr1	161195261	161196165
chr1	161249204	161251538
chr1	161727313	161727651
chr1	161875124	161877841
chr1	161999403	162005833
chr1	162313021	162313755
chr1	162569925	162571847
chr1	162739282	162741078
chr1	162858229	162859807
chr1	163309775	163315211
chr1	163929426	163931128
chr1	164247487	164250416
chr1	164454589	164458819
chr1	165191955	165195135
chr1	165235753	165237736
chr1	165281374	165282628
chr1	165459291	165462054
chr1	165535928	165536521
chr1	165615884	165618564
chr1	165633476	165643217
chr1	165682218	165682740
chr1	165706329	165719133
chr1	166000581	166003641
chr1	166137201	166138795
chr1	166378464	166380680
chr1	167283336	167285150
chr1	167349380	167351027
chr1	167392088	167394434
chr1	168382013	168383174
chr1	169746346	169747611
chr1	170109123	170111832
chr1	170174135	170176173
chr1	170255144	170255758
chr1	170866854	170868924
chr1	170884498	170885484
chr1	171038078	171045222
chr1	171102485	171114529
chr1	171221916	171224118
chr1	171231670	171234571
chr1	171239288	171241795
chr1	171246495	171252594
chr1	171262269	171264009
chr1	171279974	171282354
chr1	171293905	171295352
chr1	171327899	171330910
chr1	171410929	171412804
chr1	171437550	171447999
chr1	171502693	171504822
chr1	172081570	172083639
chr1	172126058	172127978
chr1	172147241	172150247
chr1	172202062	172217291
chr1	172288972	172289516
chr1	172308586	172312981
chr1	172562209	172563618
chr1	172632378	172635262
chr1	173802156	173803306
chr1	175624442	175626146
chr1	176812322	176819711
chr1	177257086	177259202
chr1	177338566	177339221
chr1	177440971	177443966
chr1	177622771	177624044
chr1	177794536	177796491
chr1	177982768	177984196
chr1	178146703	178147724
chr1	178186592	178188768
chr1	178275865	178276724
chr1	178367733	178370067
chr1	178405226	178407249
chr1	179545250	179547417
chr1	179582091	179582293
chr1	179802362	179804561
chr1	179847461	179848582
chr1	179865880	179866930
chr1	179959021	179961404
chr1	180225700	180226808
chr1	180302457	180302738
chr1	180328863	180332819
chr1	180568324	180570069
chr1	180725330	180727527
chr1	180767602	180778653
chr1	180811557	180814894
chr1	180847685	180851878
chr1	180903718	180905617
chr1	180941541	180946531
chr1	181014634	181017533
chr1	181143157	181152033
chr1	181209789	181213361
chr1	181232021	181235837
chr1	181255601	181258744
chr1	181435185	181435476
chr1	181839623	181843372
chr1	182018510	182020756
chr1	182088263	182090555
chr1	182124758	182126067
chr1	182506081	182521128
chr1	182539011	182539532
chr1	182669901	182672273
chr1	182959508	182960243
chr1	182983259	182983855
chr1	183296509	183298184
chr1	183344758	183346627
chr1	183437897	183439284
chr1	184032797	184036007
chr1	184235564	184236090
chr1	184441085	184441617
chr1	184728928	184734684
chr1	184850654	184854253
chr1	185200941	185204994
chr1	185229683	185230171
chr1	185274487	185279984
chr1	185362378	185364307
chr1	186703631	186706047
chr1	187651146	187652234
chr1	189727018	189729267
chr1	189860560	189868379
chr1	190168486	190175592
chr1	190927822	190929801
chr1	191072522	191075693
chr1	191182473	191185986
chr1	191223843	191225447
chr1	191312576	191319421
chr1	191394771	191398279
chr1	191573993	191576999
chr1	191717184	191719484
chr1	191816919	191817852
chr1	191954663	191957581
chr1	191989112	191990568
chr1	192090310	192092606
chr1	192135873	192138967
chr1	192752474	192754130
chr1	192769916	192771781
chr1	192834597	192835188
chr1	192854518	192856487
chr1	192895764	192897359
chr1	193188504	193190705
chr1	193271408	193273751
chr1	194619282	194621461
chr1	194879275	194880264
chr1	194938063	194941237
chr1	194976337	194978011
chr1	195130551	195132451
chr1	195241579	195241971
chr10	3633515	3634995
chr10	3740114	3742161
chr10	3972828	3974558
chr10	4078685	4081568
chr10	4128390	4129517
chr10	4265727	4267370
chr10	4346560	4348444
chr10	4386034	4390703
chr10	4617740	4617914
chr10	5161488	5161686
chr10	5208021	5208853
chr10	5804495	5807672
chr10	5823056	5824953
chr10	7141359	7142226
chr10	7158284	7159874
chr10	7210322	7213276
chr10	7390910	7391163
chr10	7680095	7682483
chr10	7725977	7727334
chr10	7779900	7781383
chr10	7954610	7957410
chr10	8517892	8519840
chr10	8760976	8763344
chr10	8884557	8887296
chr10	8944225	8945855
chr10	8967861	8969510
chr10	9899832	9901796
chr10	10556700	10558231
chr10	11279992	11282636
chr10	12815990	12817931
chr10	12853275	12869762
chr10	12921959	12923699
chr10	13321403	13324803
chr10	13868361	13869982
chr10	13964144	13968305
chr10	13982572	13984506
chr10	15299836	15301483
chr10	16993787	16995261
chr10	17331369	17331890
chr10	17795624	17797385
chr10	17930721	17932185
chr10	17946074	17948697
chr10	18021796	18023490
chr10	18055233	18057035
chr10	18318347	18319219
chr10	18429933	18432071
chr10	19014324	19016319
chr10	19185550	19186106
chr10	19494550	19495115
chr10	20141348	20142150
chr10	20310815	20313898
chr10	20485976	20487326
chr10	20547818	20551032
chr10	20723289	20725125
chr10	21628198	21628821
chr10	21668269	21670632
chr10	21684800	21686951
chr10	22730372	22732235
chr10	22817628	22820688
chr10	23076784	23077576
chr10	23786128	23788484
chr10	24148552	24150443
chr10	24492782	24494645
chr10	24594859	24598055
chr10	25199755	25200427
chr10	25271062	25272937
chr10	25295035	25298898
chr10	25359332	25362790
chr10	25426216	25431490
chr10	26373604	26376350
chr10	26772078	26781499
chr10	27615429	27617013
chr10	28074141	28076852
chr10	29360804	29362757
chr10	30654790	30656603
chr10	30753785	30755673
chr10	30802180	30811026
chr10	31606539	31610779
chr10	33950396	33952386
chr10	34018466	34020568
chr10	34071467	34071674
chr10	34206449	34208464
chr10	34280843	34284211
chr10	34482829	34484650
chr10	36973865	36975547
chr10	37396981	37397977
chr10	38553802	38554256
chr10	38964786	38967183
chr10	39165485	39173489
chr10	39266042	39267186
chr10	39368313	39371834
chr10	39611424	39615734
chr10	39629170	39642079
chr10	39730783	39733847
chr10	40152032	40152981
chr10	40256891	40259581
chr10	40300459	40303129
chr10	40347927	40350266
chr10	40371649	40372370
chr10	40882415	40884364
chr10	41474573	41477779
chr10	41488766	41490776
chr10	41518613	41521722
chr10	41809248	41811967
chr10	41886860	41889060
chr10	41933852	41935774
chr10	42246725	42252423
chr10	42273494	42278578
chr10	42476548	42479219
chr10	42500219	42503256
chr10	42761092	42763054
chr10	42859952	42864889
chr10	42957909	42958645
chr10	43220410	43222248
chr10	43478273	43483783
chr10	43577626	43581473
chr10	44003559	44004194
chr10	44380187	44381501
chr10	44427647	44427945
chr10	44529589	44529959
chr10	44997324	45000950
chr10	45066100	45067993
chr10	47453524	47455324
chr10	50591581	50593517
chr10	52381171	52383191
chr10	52416725	52419517
chr10	53377348	53379875
chr10	53397823	53399442
chr10	53434414	53436679
chr10	53595459	53598190
chr10	53629247	53630007
chr10	54072785	54076695
chr10	56114965	56116268
chr10	56377354	56380075
chr10	56468663	56469587
chr10	56486000	56487318
chr10	56754333	56754524
chr10	57485950	57487748
chr10	57531147	57532864
chr10	57794170	57795731
chr10	58254680	58256554
chr10	58341115	58343360
chr10	58445540	58447808
chr10	59220591	59223359
chr10	59322638	59324561
chr10	59509505	59509921
chr10	59538971	59540372
chr10	59576424	59579215
chr10	59878659	59880904
chr10	60001476	60004165
chr10	60080329	60083275
chr10	60105971	60107791
chr10	60205888	60219850
chr10	60262106	60278863
chr10	60346921	60353770
chr10	60933897	60935508
chr10	61145681	61148390
chr10	61369460	61384249
chr10	61451275	61452796
chr10	61534425	61537186
chr10	61695037	61696906
chr10	61713857	61716775
chr10	61782598	61784545
chr10	62299864	62300867
chr10	62338875	62341355
chr10	62448461	62450667
chr10	62507462	62509232
chr10	62650241	62652291
chr10	62791356	62793404
chr10	62865013	62866741
chr10	63022322	63025354
chr10	63242516	63244814
chr10	63428618	63430421
chr10	66863958	66865186
chr10	66919556	66922563
chr10	67002387	67005357
chr10	67025754	67026602
chr10	67055331	67056904
chr10	67096046	67098810
chr10	67184883	67187907
chr10	67282912	67285892
chr10	67536737	67549965
chr10	67741610	67742920
chr10	68104076	68105976
chr10	68126264	68137432
chr10	68166071	68166385
chr10	68191729	68193809
chr10	68238673	68241004
chr10	68276030	68283532
chr10	68353432	68357557
chr10	68444482	68447726
chr10	68540593	68542405
chr10	68723551	68724816
chr10	69184972	69186359
chr10	69211490	69214256
chr10	69349789	69353378
chr10	69753689	69753908
chr10	69835159	69835639
chr10	69872063	69873107
chr10	69888073	69888603
chr10	69924359	69925752
chr10	70094680	70099355
chr10	70847231	70848282
chr10	71157926	71160067
chr10	71284243	71285517
chr10	71347322	71348861
chr10	72309251	72309424
chr10	72654039	72656065
chr10	75316473	75318027
chr10	75364071	75364275
chr10	75515121	75518835
chr10	75588357	75592690
chr10	75666589	75678822
chr10	75833666	75838264
chr10	75872221	75873541
chr10	75920693	75922824
chr10	76441628	76443692
chr10	76621540	76625360
chr10	76642018	76645474
chr10	76960894	76962553
chr10	77089272	77090658
chr10	77205437	77212626
chr10	77229510	77231816
chr10	77250568	77252848
chr10	77416987	77418946
chr10	77515185	77517622
chr10	78007056	78010618
chr10	78138927	78140748
chr10	78296353	78300068
chr10	78350112	78367842
chr10	78470661	78471455
chr10	78573940	78575938
chr10	78590367	78592451
chr10	79096502	79098170
chr10	79321707	79322377
chr10	79553905	79555328
chr10	79681026	79684638
chr10	79703930	79707563
chr10	79765812	79767550
chr10	79792766	79795317
chr10	79823886	79824822
chr10	79926340	79929771
chr10	80050800	80055030
chr10	80141029	80143075
chr10	80157249	80166208
chr10	80166883	80169036
chr10	80225620	80228369
chr10	80259481	80266570
chr10	80292002	80293727
chr10	80385554	80388548
chr10	80397851	80401267
chr10	80406212	80407990
chr10	80432251	80434794
chr10	80475101	80475786
chr10	80560539	80562680
chr10	80575850	80579919
chr10	80585316	80590276
chr10	80602024	80604477
chr10	80621615	80625102
chr10	80701441	80703637
chr10	80740789	80757174
chr10	80796781	80799667
chr10	80807049	80807587
chr10	80854342	80856397
chr10	80899926	80901764
chr10	80922221	80941983
chr10	80961357	80964271
chr10	81036957	81037298
chr10	81191601	81193144
chr10	81292967	81298542
chr10	81376765	81385517
chr10	81429760	81433445
chr10	81540977	81545851
chr10	81558981	81571616
chr10	81605049	81607092
chr10	81633509	81644264
chr10	81770593	81771575
chr10	81863510	81864678
chr10	81978699	81979033
chr10	81996630	81997711
chr10	82082946	82084018
chr10	82178012	82179136
chr10	82353958	82354905
chr10	82698481	82700053
chr10	82761464	82764706
chr10	82858093	82861067
chr10	83083723	83084063
chr10	84060704	84061308
chr10	84437736	84442046
chr10	84531748	84534710
chr10	84574902	84577936
chr10	85101578	85104054
chr10	85183190	85185827
chr10	85829053	85829975
chr10	85956773	85958204
chr10	86166789	86167823
chr10	86300232	86303331
chr10	86704281	86707164
chr10	86727250	86731368
chr10	86778026	86792317
chr10	87857673	87861125
chr10	88730409	88732443
chr10	89442904	89444432
chr10	89530893	89534144
chr10	89744685	89746020
chr10	91081899	91083922
chr10	91122081	91124896
chr10	91237116	91250168
chr10	93068844	93070441
chr10	93159771	93162515
chr10	93255563	93255958
chr10	93307429	93311528
chr10	93430951	93432913
chr10	93452384	93454048
chr10	93678549	93680321
chr10	93724430	93724863
chr10	93888447	93890920
chr10	93918959	93919693
chr10	93932769	93933041
chr10	94035308	94037162
chr10	94147441	94149197
chr10	94408933	94409168
chr10	94514415	94515941
chr10	94544980	94546574
chr10	94687723	94689631
chr10	94828650	94830213
chr10	95218370	95219379
chr10	95232974	95233342
chr10	95264439	95265961
chr10	95322124	95324124
chr10	95414495	95418531
chr10	95514108	95516052
chr10	95561781	95577960
chr10	95643236	95644864
chr10	95894410	95894842
chr10	96332375	96333436
chr10	96616036	96620366
chr10	96690036	96691043
chr10	97312578	97314330
chr10	97478088	97483636
chr10	98742627	98742979
chr10	98913251	98916428
chr10	99106438	99108548
chr10	99168497	99173645
chr10	99202667	99205040
chr10	99440948	99441898
chr10	99458892	99468310
chr10	99599215	99600520
chr10	99913049	99913998
chr10	100015398	100017442
chr10	103367246	103369190
chr10	105573082	105574446
chr10	108161080	108164680
chr10	108332192	108333615
chr10	108445689	108446912
chr10	110918733	110922499
chr10	111009151	111011508
chr10	111031580	111032009
chr10	111163203	111165946
chr10	111422022	111422993
chr10	111472876	111474312
chr10	111505470	111517224
chr10	111575156	111576187
chr10	115249666	115252738
chr10	115314022	115316679
chr10	115361837	115363460
chr10	115383108	115386478
chr10	116260008	116262022
chr10	116580124	116582745
chr10	116995981	116996409
chr10	117375346	117377704
chr10	117470758	117471358
chr10	117494271	117494681
chr10	117709072	117718702
chr10	117745200	117746718
chr10	117792019	117793898
chr10	117843784	117846862
chr10	117904772	117907068
chr10	118867265	118870648
chr10	119238571	119241327
chr10	120201144	120210225
chr10	120233802	120234010
chr10	120420899	120430850
chr10	120474192	120478450
chr10	120744282	120746128
chr10	120810239	120812420
chr10	120875901	120884460
chr10	120977853	120979910
chr10	121350889	121351439
chr10	121461413	121477889
chr10	121504916	121506086
chr10	121585866	121587854
chr10	121625185	121626845
chr10	121836543	121837655
chr10	122096063	122097728
chr10	122678742	122679846
chr10	122794570	122795016
chr10	122883532	122888751
chr10	122911083	122914022
chr10	123075435	123076864
chr10	123195613	123198496
chr10	125388661	125389844
chr10	125965629	125967302
chr10	126905398	126905977
chr10	126927172	126932832
chr10	127040857	127042694
chr10	127062959	127064960
chr10	127069050	127070998
chr10	127188232	127191569
chr10	127194877	127197800
chr10	127266361	127267638
chr10	127310452	127312634
chr10	127339218	127342336
chr10	127379980	127382089
chr10	127642040	127644975
chr10	127661505	127669369
chr10	127721129	127722566
chr10	127738427	127740418
chr10	128034723	128037400
chr10	128057977	128060372
chr10	128082333	128084628
chr10	128091174	128095183
chr10	128096898	128098417
chr10	128148671	128150169
chr10	128231555	128233748
chr10	128268789	128271089
chr10	128302446	128304457
chr10	128321577	128323728
chr10	128336917	128339667
chr10	128367696	128378282
chr10	128409109	128413037
chr10	128454987	128460491
chr10	128524327	128526723
chr10	128546993	128549801
chr10	128564821	128567106
chr10	128625484	128627112
chr10	128695188	128705717
chr10	128743157	128748965
chr10	128778322	128780508
chr10	128802735	128806526
chr10	128909206	128910953
chr10	128919048	128924020
chr10	130412246	130412641
chr10	130470293	130470683
chr10	130541929	130543056
chr11	3265343	3267205
chr11	3288489	3293680
chr11	3330497	3333168
chr11	3451040	3453181
chr11	3514333	3515966
chr11	3534074	3539859
chr11	3571901	3575762
chr11	3647903	3649909
chr11	3913151	3914669
chr11	4094685	4097528
chr11	4159453	4161397
chr11	4202549	4204886
chr11	4270964	4271477
chr11	4593029	4595368
chr11	4636353	4638401
chr11	4690930	4705683
chr11	4848172	4849971
chr11	4986575	4987954
chr11	5064117	5065733
chr11	5243768	5245513
chr11	5295297	5298048
chr11	5443718	5445507
chr11	5485580	5486739
chr11	5505212	5506289
chr11	5520296	5522182
chr11	5553451	5557550
chr11	5706445	5707622
chr11	5739833	5741571
chr11	5787174	5790097
chr11	5861295	5864563
chr11	5954633	5956751
chr11	5999171	6003196
chr11	6130937	6131123
chr11	6273692	6275771
chr11	6290968	6293011
chr11	6443128	6445327
chr11	6474445	6476666
chr11	6526797	6529194
chr11	6546055	6548204
chr11	6625046	6627027
chr11	8466363	8470335
chr11	8578929	8579971
chr11	8623577	8629333
chr11	8663415	8665069
chr11	11877839	11881710
chr11	12000745	12001142
chr11	12034481	12038950
chr11	12332236	12332738
chr11	16507110	16508958
chr11	16558982	16559924
chr11	16751798	16753552
chr11	17051115	17053000
chr11	17158497	17161314
chr11	18744999	18756422
chr11	19204196	19205425
chr11	19919479	19926966
chr11	20111906	20114113
chr11	20200433	20203171
chr11	20331493	20333960
chr11	20477038	20477669
chr11	20531514	20543795
chr11	20631243	20633960
chr11	20647568	20648441
chr11	20740602	20743006
chr11	20829273	20832184
chr11	20857930	20873728
chr11	20957984	20958479
chr11	21033685	21034744
chr11	21090867	21092654
chr11	21237992	21240231
chr11	21368479	21371718
chr11	21549851	21550585
chr11	21569177	21572686
chr11	21864229	21864474
chr11	22285348	22289684
chr11	22436586	22439150
chr11	22512086	22513553
chr11	22617157	22634044
chr11	22839637	22839886
chr11	22971723	22973740
chr11	22981073	22982809
chr11	22990132	22991835
chr11	23007264	23021745
chr11	23067194	23068418
chr11	23141028	23141905
chr11	23210971	23211723
chr11	23254738	23257878
chr11	23305605	23307601
chr11	23496850	23498690
chr11	23664838	23667159
chr11	23769756	23771875
chr11	23894193	23895263
chr11	24081803	24082636
chr11	25100038	25100282
chr11	26592838	26594117
chr11	28339598	28339918
chr11	28365199	28365885
chr11	29171587	29174434
chr11	29246100	29247808
chr11	29373113	29374813
chr11	29692208	29694602
chr11	30024509	30026706
chr11	30195454	30198811
chr11	30265367	30269278
chr11	30290863	30292586
chr11	30470910	30473044
chr11	30572706	30580596
chr11	30771185	30773102
chr11	30985248	30987286
chr11	31169097	31171017
chr11	31616277	31616755
chr11	31717896	31719191
chr11	31770520	31771997
chr11	31801704	31804296
chr11	31821605	31824859
chr11	31869951	31874766
chr11	32220900	32227689
chr11	32265934	32269836
chr11	32347299	32350008
chr11	32434625	32437533
chr11	32454486	32456479
chr11	32604608	32606520
chr11	32641117	32644232
chr11	32907589	32908688
chr11	32925107	32926662
chr11	33161993	33163913
chr11	33512731	33513838
chr11	35768983	35771157
chr11	36045858	36046101
chr11	40691469	40695335
chr11	40733051	40734909
chr11	40753981	40755937
chr11	43384853	43386061
chr11	43612897	43627498
chr11	43666974	43668678
chr11	44518536	44521651
chr11	44616698	44620370
chr11	44683808	44686816
chr11	45265485	45265917
chr11	45851634	45856350
chr11	46055252	46070309
chr11	46094778	46097268
chr11	46436642	46437984
chr11	47377271	47379696
chr11	48798172	48802400
chr11	48815400	48818440
chr11	48833700	48834370
chr11	49080671	49088979
chr11	49202096	49205264
chr11	49711772	49714216
chr11	49754452	49756485
chr11	49794168	49795249
chr11	49845679	49848935
chr11	50130949	50132769
chr11	50147068	50148760
chr11	50251706	50253130
chr11	50290419	50293017
chr11	50323869	50326915
chr11	50359131	50378882
chr11	50421715	50422658
chr11	50457361	50458402
chr11	51262523	51264615
chr11	51583169	51585773
chr11	51605469	51616119
chr11	51646986	51651334
chr11	51687902	51689702
chr11	51755564	51757250
chr11	51805375	51805812
chr11	51855007	51859647
chr11	51915197	51919515
chr11	52231143	52234277
chr11	52268025	52269063
chr11	52282306	52284797
chr11	52346548	52347068
chr11	52359689	52362555
chr11	52448629	52449057
chr11	53350071	53352825
chr11	53429622	53442458
chr11	53466390	53466699
chr11	53519099	53522381
chr11	53567406	53568612
chr11	53890963	53893129
chr11	54026311	54029325
chr11	54067405	54069496
chr11	54112557	54115930
chr11	54437601	54439514
chr11	54521268	54523433
chr11	54786317	54788160
chr11	54920730	54921838
chr11	54953830	54963128
chr11	55077093	55078649
chr11	55120774	55121827
chr11	55459689	55471046
chr11	57516982	57519053
chr11	57644217	57647530
chr11	57672541	57674989
chr11	57800531	57802705
chr11	57962127	57963255
chr11	58008023	58011506
chr11	58092625	58105533
chr11	58199059	58200689
chr11	58213883	58216336
chr11	58301892	58303302
chr11	58329103	58331495
chr11	58847123	58847851
chr11	58914157	58914919
chr11	58927973	58928871
chr11	58953433	58956848
chr11	58977094	58980506
chr11	59162366	59166540
chr11	59201255	59203060
chr11	59207774	59209663
chr11	59226304	59229044
chr11	59505480	59515214
chr11	59661493	59665522
chr11	59706664	59709518
chr11	59899415	59903093
chr11	59937428	59938133
chr11	59963626	59965402
chr11	60045515	60046855
chr11	60139952	60141456
chr11	60175227	60177185
chr11	60272998	60274809
chr11	60351677	60353731
chr11	60416506	60418722
chr11	60536153	60541012
chr11	60698375	60700989
chr11	60726532	60729631
chr11	60775954	60778078
chr11	60808865	60811144
chr11	60877602	60879753
chr11	60931217	60937084
chr11	61407607	61409047
chr11	61493079	61495499
chr11	61578124	61579705
chr11	61675182	61675404
chr11	61853967	61855769
chr11	61928979	61931744
chr11	62144791	62145962
chr11	62494557	62496080
chr11	62549114	62552911
chr11	62602105	62604326
chr11	62613423	62614888
chr11	62622957	62626463
chr11	62628468	62631523
chr11	62641646	62649711
chr11	62675657	62675933
chr11	62731310	62731926
chr11	62820197	62821265
chr11	62920120	62923115
chr11	62966133	62968163
chr11	62995618	62999158
chr11	63129013	63133589
chr11	65787167	65788582
chr11	66985063	66985692
chr11	66998235	66999114
chr11	67455113	67456397
chr11	67523845	67527928
chr11	67667309	67669130
chr11	68188318	68189371
chr11	68228525	68230349
chr11	68285771	68286624
chr11	68691069	68693890
chr11	68851829	68854248
chr11	68901266	68912912
chr11	68939345	68940754
chr11	69011637	69017312
chr11	69035494	69037681
chr11	69039357	69041790
chr11	69045680	69046890
chr11	69058414	69061311
chr11	69062518	69064277
chr11	69072723	69075060
chr11	69117660	69135102
chr11	69235780	69235955
chr11	69258032	69258258
chr11	69322631	69324586
chr11	69331616	69332694
chr11	69364461	69372471
chr11	69394529	69398220
chr11	69408828	69412258
chr11	69415093	69420236
chr11	69452257	69453477
chr11	69546581	69547368
chr11	69578694	69582832
chr11	69599409	69600851
chr11	69632071	69634031
chr11	69661307	69663565
chr11	69670609	69673009
chr11	69681225	69687354
chr11	69694815	69696272
chr11	69757657	69760298
chr11	69765338	69767697
chr11	69837157	69847484
chr11	69878541	69885026
chr11	69900352	69902709
chr11	69913367	69915362
chr11	69919326	69923045
chr11	69979483	69982744
chr11	69990020	69992708
chr11	69995511	69997675
chr11	70220464	70222535
chr11	70229221	70231164
chr11	70232519	70233251
chr11	70519414	70520803
chr11	70561839	70564030
chr11	70614424	70615653
chr11	70645873	70649013
chr11	70668335	70671772
chr11	70686787	70688868
chr11	70699509	70702213
chr11	70843930	70846654
chr11	70969197	70971340
chr11	71003220	71005309
chr11	71018617	71020645
chr11	72206171	72208143
chr11	72301028	72302686
chr11	72606597	72608705
chr11	72795185	72797056
chr11	73030771	73031299
chr11	73047452	73049262
chr11	73176041	73178606
chr11	73235993	73237328
chr11	73326072	73327044
chr11	74722622	74725330
chr11	74896292	74898709
chr11	74925008	74927003
chr11	75012257	75018247
chr11	75254303	75255192
chr11	75279227	75280110
chr11	75458882	75463947
chr11	75486405	75488085
chr11	75530613	75535333
chr11	75551569	75564677
chr11	75587543	75600039
chr11	75622684	75632746
chr11	75678798	75680854
chr11	75732485	75734271
chr11	75794870	75796364
chr11	75811593	75814116
chr11	75933568	75938753
chr11	75965922	75967195
chr11	76291927	76293616
chr11	76373895	76380329
chr11	76397662	76399558
chr11	76493864	76495765
chr11	76529452	76531052
chr11	76612655	76613174
chr11	76844754	76847499
chr11	76889553	76891023
chr11	77348301	77349096
chr11	77490966	77494999
chr11	77606119	77608560
chr11	77685354	77688604
chr11	78114857	78116176
chr11	78162286	78166687
chr11	78175375	78179667
chr11	78187863	78190101
chr11	78194787	78195334
chr11	78244651	78246521
chr11	78343409	78345862
chr11	78411511	78412797
chr11	78434396	78435761
chr11	78511630	78513383
chr11	78535049	78537242
chr11	78565839	78567424
chr11	78745429	78746146
chr11	78982477	78985491
chr11	79002070	79005081
chr11	79094021	79097407
chr11	79135619	79146850
chr11	79213876	79225993
chr11	79253366	79255117
chr11	79305375	79308399
chr11	79338669	79340992
chr11	79703190	79713570
chr11	79736483	79754112
chr11	79992299	79994465
chr11	80079730	80082049
chr11	80183414	80185639
chr11	80209081	80210282
chr11	80382265	80385025
chr11	80428643	80430416
chr11	80771656	80772953
chr11	80876834	80877356
chr11	82780453	82782433
chr11	82845066	82847604
chr11	82889600	82890571
chr11	82930606	82933282
chr11	82950527	82952678
chr11	82971152	82972057
chr11	82990415	82992292
chr11	83077654	83080569
chr11	83270797	83271663
chr11	83290324	83292997
chr11	83440273	83440688
chr11	83472223	83474166
chr11	84178974	84181837
chr11	84818290	84826314
chr11	84869007	84871909
chr11	84878883	84881103
chr11	85138789	85140900
chr11	85232713	85235781
chr11	85310298	85312560
chr11	85351984	85353812
chr11	85491648	85493354
chr11	85681807	85682478
chr11	85712133	85720838
chr11	86200554	86202600
chr11	86355885	86358334
chr11	86543909	86545882
chr11	86613417	86614470
chr11	86629183	86630563
chr11	86682738	86685100
chr11	86756103	86759425
chr11	86812585	86815202
chr11	86919730	86920973
chr11	86950256	86951274
chr11	86991796	86994348
chr11	87108134	87110271
chr11	87357713	87359325
chr11	87421903	87426914
chr11	87442617	87449222
chr11	87461759	87471575
chr11	87590798	87593168
chr11	87638796	87639649
chr11	87736384	87738173
chr11	87985938	87988097
chr11	88045653	88049378
chr11	88067293	88069522
chr11	88160503	88166597
chr11	88179925	88188179
chr11	88203412	88205139
chr11	88234439	88236482
chr11	88467454	88468654
chr11	88522518	88526671
chr11	88552456	88559933
chr11	88581199	88586060
chr11	88648336	88648686
chr11	88716194	88719311
chr11	88862878	88865245
chr11	88954240	88955842
chr11	88998822	89004405
chr11	89100818	89101454
chr11	89977770	89979289
chr11	90248929	90250876
chr11	90368488	90371850
chr11	93884869	93887188
chr11	93954816	93969451
chr11	94043991	94045283
chr11	94209151	94214353
chr11	94242599	94243822
chr11	94276749	94277394
chr11	94543646	94544053
chr11	94570434	94573149
chr11	94629289	94630925
chr11	94871566	94874020
chr11	94927321	94943386
chr11	95040331	95042191
chr11	95258854	95260032
chr11	95309190	95311454
chr11	95365537	95367546
chr11	95413569	95416432
chr11	95687768	95689633
chr11	95712281	95714424
chr11	95776862	95779709
chr11	95841432	95843690
chr11	95858290	95860413
chr11	96004168	96006455
chr11	96064319	96066066
chr11	96250547	96256039
chr11	96269596	96273152
chr11	96330957	96334897
chr11	96407549	96408258
chr11	96788572	96790384
chr11	96860903	96862587
chr11	96915716	96917967
chr11	96934437	96935809
chr11	96997028	96997821
chr11	97022069	97022304
chr11	97149279	97151709
chr11	97186491	97189196
chr11	97279011	97281042
chr11	97309366	97311752
chr11	97338705	97339310
chr11	97361793	97364240
chr11	97415165	97416807
chr11	97523100	97526318
chr11	97659198	97661413
chr11	97743270	97745210
chr11	97781271	97783140
chr11	97840581	97842201
chr11	97987810	97988923
chr11	98025823	98027867
chr11	98201716	98205220
chr11	98357049	98359261
chr11	98585636	98589710
chr11	98708177	98712484
chr11	98768210	98769756
chr11	98793843	98798004
chr11	98808417	98810745
chr11	99040062	99044035
chr11	99120387	99128393
chr11	99229279	99231343
chr11	99385492	99386995
chr11	100288604	100291373
chr11	100319318	100321817
chr11	100395135	100397756
chr11	100413943	100428971
chr11	100471766	100473234
chr11	100524379	100528541
chr11	100673407	100673640
chr11	100724697	100738740
chr11	100930867	100940240
chr11	101008649	101010659
chr11	101081588	101083774
chr11	101118497	101120961
chr11	101143847	101144127
chr11	101169300	101174447
chr11	101229394	101232948
chr11	101245932	101248186
chr11	101337725	101338536
chr11	101359780	101363254
chr11	101423945	101426152
chr11	101442380	101449559
chr11	101462427	101466493
chr11	101551175	101554194
chr11	101604680	101604898
chr11	101687794	101688402
chr11	101732985	101733958
chr11	101983113	101985020
chr11	102086878	102089457
chr11	102215872	102230693
chr11	102284304	102286161
chr11	102294423	102298234
chr11	102309276	102311088
chr11	102374588	102377006
chr11	102405646	102409417
chr11	102554838	102556964
chr11	102602750	102607611
chr11	102750007	102750287
chr11	102774193	102775190
chr11	102817598	102819653
chr11	102948443	102948825
chr11	103026223	103028875
chr11	103094101	103095181
chr11	103101290	103103671
chr11	103111424	103113160
chr11	103114622	103118036
chr11	103245899	103248017
chr11	103261745	103268977
chr11	103311740	103313071
chr11	103371544	103372167
chr11	103965491	103967450
chr11	104288627	104289878
chr11	104440552	104443490
chr11	104468668	104470098
chr11	104549067	104551173
chr11	104571343	104571597
chr11	104624497	104626451
chr11	105179295	105183366
chr11	105291832	105294239
chr11	105363107	105365437
chr11	105942822	105946531
chr11	106033306	106037983
chr11	106065014	106066947
chr11	106083633	106085820
chr11	106133538	106135639
chr11	106158914	106161514
chr11	106215244	106217869
chr11	106266349	106273786
chr11	106381560	106383445
chr11	106611586	106613865
chr11	106713065	106715921
chr11	106736258	106738065
chr11	106761931	106763445
chr11	106919097	106921244
chr11	106975579	106976947
chr11	106998406	107012757
chr11	107129061	107132750
chr11	107188307	107189306
chr11	107376616	107377040
chr11	107468337	107480545
chr11	107968206	107969342
chr11	108920096	108924087
chr11	109312094	109312665
chr11	109331653	109348504
chr11	109361008	109363845
chr11	109425125	109427097
chr11	109471920	109474037
chr11	109610176	109623079
chr11	109648641	109653853
chr11	109681426	109682152
chr11	109721114	109722517
chr11	109860080	109860733
chr11	110268200	110268661
chr11	110399195	110400189
chr11	110427023	110427770
chr11	113031519	113031694
chr11	113143895	113144778
chr11	113172598	113173617
chr11	113611748	113612435
chr11	113649085	113651109
chr11	113682689	113685057
chr11	113784538	113786991
chr11	114668611	114676807
chr11	114850753	114853364
chr11	115373617	115385511
chr11	115411639	115414206
chr11	115473195	115474051
chr11	115509957	115514783
chr11	115534752	115537223
chr11	115602780	115605051
chr11	115611604	115613894
chr11	115614602	115616602
chr11	115639211	115639506
chr11	115692419	115709610
chr11	115722972	115723451
chr11	115808291	115815305
chr11	116004568	116005499
chr11	116129665	116131887
chr11	116166707	116168491
chr11	116217945	116219916
chr11	116386109	116395117
chr11	116433411	116437580
chr11	116522799	116524599
chr11	116614981	116617492
chr11	116657382	116658555
chr11	116671307	116672744
chr11	116842174	116844581
chr11	116851625	116854825
chr11	117174359	117175261
chr11	117255201	117269438
chr11	117479235	117483597
chr11	117522733	117523892
chr11	117557196	117558496
chr11	117598782	117599943
chr11	117653538	117655848
chr11	117777792	117783244
chr11	117809380	117811067
chr11	117821408	117831328
chr11	117847149	117850015
chr11	117880443	117882950
chr11	118145970	118146393
chr11	118201442	118203624
chr11	118246786	118249566
chr11	118289221	118291067
chr11	118326859	118329140
chr11	118354042	118365210
chr11	118400294	118402936
chr11	118727854	118728117
chr11	119056413	119057221
chr11	119083929	119092534
chr11	119124995	119135366
chr11	119214517	119216722
chr11	119389698	119402871
chr11	119524711	119525021
chr11	119942062	119946832
chr11	120149797	120151865
chr11	120304995	120317254
chr11	120436517	120438073
chr11	120489582	120493504
chr11	120510120	120511335
chr11	120548518	120550442
chr11	120597453	120599487
chr11	120629582	120634119
chr11	120672639	120674137
chr11	120698046	120699612
chr11	120822639	120825994
chr11	120989041	120992347
chr11	121259191	121260997
chr11	121353399	121355261
chr11	121701727	121703917
chr11	121847688	121848380
chr12	3307254	3310992
chr12	3364677	3372665
chr12	3424713	3427935
chr12	3759067	3760419
chr12	3779408	3792464
chr12	3806115	3808956
chr12	3831983	3835109
chr12	3854364	3857824
chr12	3959695	3960658
chr12	4082131	4083620
chr12	4188623	4188843
chr12	4475800	4477836
chr12	4916916	4919075
chr12	5176195	5193058
chr12	5213096	5215616
chr12	5267603	5269444
chr12	8326535	8328754
chr12	8379235	8400267
chr12	8584119	8585793
chr12	8640431	8641693
chr12	8673333	8676100
chr12	8771046	8773143
chr12	8811378	8812158
chr12	8892886	8893400
chr12	9029802	9031652
chr12	10390734	10392571
chr12	11204039	11204847
chr12	11265040	11267732
chr12	12323795	12323982
chr12	12421098	12421471
chr12	15813131	15817589
chr12	16588373	16592086
chr12	16763849	16765419
chr12	16799552	16801256
chr12	16893338	16897015
chr12	17452157	17452396
chr12	17509878	17510746
chr12	17544036	17546440
chr12	17690118	17692310
chr12	17740858	17743075
chr12	17881402	17882737
chr12	18609715	18610516
chr12	20614619	20615876
chr12	20920455	20921708
chr12	20990075	20990997
chr12	21111324	21113095
chr12	21135590	21137135
chr12	21263609	21265048
chr12	21285172	21287424
chr12	21372713	21374701
chr12	21415765	21427201
chr12	21543073	21543811
chr12	24251989	24252416
chr12	24650129	24652634
chr12	24680182	24682983
chr12	24706649	24709784
chr12	25163501	25164163
chr12	25239829	25246114
chr12	26414062	26415312
chr12	26454726	26470982
chr12	27338859	27339600
chr12	28634630	28636505
chr12	28675070	28676413
chr12	29073570	29076917
chr12	29099732	29100871
chr12	29290444	29291611
chr12	29713055	29713349
chr12	29937672	29939522
chr12	30583881	30585633
chr12	31074124	31075693
chr12	31183586	31185937
chr12	31264695	31267269
chr12	31350431	31351948
chr12	31498595	31500628
chr12	31948806	31951867
chr12	32060155	32061869
chr12	32110776	32124556
chr12	32291880	32293125
chr12	32378579	32380942
chr12	32819220	32822152
chr12	32942869	32955871
chr12	33110535	33112804
chr12	33175710	33176595
chr12	33956181	33958869
chr12	35038909	35048476
chr12	35317170	35317618
chr12	35504086	35504343
chr12	35896528	35896949
chr12	36155777	36158475
chr12	36380858	36382596
chr12	38777631	38781867
chr12	40016373	40019166
chr12	40036199	40038632
chr12	40220321	40224078
chr12	40247404	40248471
chr12	40445183	40447696
chr12	40485711	40486456
chr12	41023712	41024897
chr12	41483404	41486216
chr12	44208997	44210889
chr12	45073381	45076523
chr12	46399467	46399673
chr12	46818508	46819868
chr12	51058639	51058878
chr12	51347172	51349526
chr12	51690377	51695126
chr12	51728050	51729959
chr12	51827909	51830907
chr12	51843643	51846294
chr12	51864787	51866285
chr12	52502880	52505672
chr12	52835743	52836374
chr12	53252656	53253279
chr12	54162582	54164150
chr12	54199465	54203828
chr12	54653718	54657026
chr12	54695137	54696929
chr12	54709646	54739250
chr12	54834933	54835555
chr12	54861556	54863416
chr12	54984743	54986947
chr12	55079733	55081886
chr12	55154644	55156321
chr12	55199254	55200144
chr12	55229620	55231771
chr12	55301603	55303705
chr12	55442216	55447939
chr12	55490208	55493810
chr12	55820162	55821421
chr12	56301810	56302092
chr12	57211482	57212282
chr12	58266559	58269214
chr12	59011187	59014052
chr12	59040032	59041005
chr12	59060321	59061728
chr12	59129716	59132121
chr12	59218493	59220586
chr12	64964805	64968413
chr12	65035983	65037592
chr12	65073221	65076198
chr12	65172016	65173678
chr12	69158112	69159578
chr12	69183248	69185828
chr12	69196508	69198503
chr12	69295888	69298100
chr12	69500703	69516166
chr12	69537040	69539336
chr12	69555973	69557258
chr12	69573963	69574663
chr12	69680634	69683865
chr12	69733932	69734164
chr12	69757086	69760312
chr12	69890194	69893731
chr12	69985895	69987956
chr12	70110802	70112524
chr12	70148341	70149073
chr12	70712207	70714620
chr12	70776660	70777512
chr12	70824477	70828307
chr12	70877715	70878004
chr12	71014247	71017867
chr12	71047430	71048686
chr12	71116274	71117089
chr12	71136118	71138171
chr12	71309392	71311336
chr12	71345765	71347027
chr12	71746692	71748831
chr12	71830499	71832633
chr12	71884632	71886934
chr12	72084249	72087081
chr12	72489777	72491186
chr12	72760426	72762722
chr12	72982326	72984663
chr12	73286048	73288167
chr12	73342141	73343379
chr12	73472121	73472571
chr12	73583862	73585816
chr12	73779563	73780514
chr12	73809804	73810354
chr12	73846921	73847691
chr12	73907267	73909631
chr12	74316788	74317166
chr12	75307642	75311097
chr12	75595110	75597151
chr12	75668884	75671025
chr12	75701199	75703366
chr12	75732931	75736187
chr12	75765526	75766297
chr12	75818004	75819348
chr12	75852139	75860362
chr12	76254113	76256396
chr12	76533043	76537998
chr12	76593355	76594780
chr12	76709011	76710896
chr12	76765113	76766576
chr12	76874702	76876224
chr12	76957483	76963051
chr12	77059870	77062144
chr12	77177294	77178388
chr12	77238060	77239937
chr12	78225501	78227862
chr12	78860771	78863480
chr12	78980480	78982341
chr12	79295635	79298193
chr12	79506550	79513449
chr12	79608845	79616272
chr12	79660685	79662068
chr12	79760678	79777297
chr12	79855621	79862008
chr12	79879010	79882536
chr12	79986079	79999723
chr12	80012720	80015031
chr12	80060279	80060897
chr12	80082796	80085504
chr12	80129397	80133139
chr12	80168316	80168926
chr12	80227992	80232795
chr12	80258701	80261220
chr12	80434493	80437090
chr12	80642845	80644974
chr12	80789771	80792890
chr12	80816291	80828564
chr12	80944777	80946655
chr12	81033571	81034376
chr12	81159966	81160747
chr12	81483922	81485620
chr12	81806729	81817279
chr12	81857095	81861290
chr12	82085450	82086521
chr12	82168901	82171096
chr12	82412202	82413347
chr12	83374768	83375980
chr12	83424040	83425621
chr12	83519881	83521792
chr12	83595305	83597740
chr12	83631448	83633493
chr12	83687342	83690328
chr12	83792932	83793107
chr12	83920743	83923140
chr12	83950142	83951615
chr12	83986844	83988763
chr12	84053487	84053869
chr12	84217334	84223345
chr12	84284735	84286643
chr12	84315898	84318068
chr12	84399555	84401304
chr12	84450270	84452132
chr12	84771602	84774003
chr12	84864775	84866062
chr12	84969176	84971540
chr12	84995797	84997505
chr12	85109808	85111593
chr12	85288176	85290736
chr12	85304905	85305662
chr12	85373596	85375796
chr12	85396804	85398736
chr12	85523480	85534281
chr12	85598265	85600463
chr12	85697882	85706246
chr12	86000415	86001806
chr12	86036721	86037939
chr12	86076173	86079920
chr12	86241305	86242910
chr12	86931110	86931856
chr12	86945987	86948218
chr12	87146808	87148880
chr12	87199182	87200305
chr12	87265628	87268101
chr12	87299445	87300360
chr12	87362642	87363743
chr12	87442227	87444451
chr12	87471053	87472331
chr12	87904460	87904659
chr12	88354347	88354582
chr12	91766440	91779122
chr12	91847427	91849148
chr12	93928534	93929345
chr12	94669879	94670063
chr12	95692253	95696541
chr12	98674745	98675018
chr12	98715019	98715308
chr12	98746974	98748107
chr12	99391065	99407822
chr12	99562046	99563945
chr12	99883214	99885299
chr12	99902394	99903507
chr12	100109850	100111515
chr12	100186259	100201149
chr12	100534374	100534883
chr12	101018160	101018583
chr12	101082120	101084808
chr12	101794079	101794413
chr12	101818113	101819571
chr12	101974648	101977106
chr12	102282481	102285399
chr12	102437541	102441129
chr12	102641033	102641389
chr12	102702739	102705794
chr12	102756924	102760065
chr12	102876890	102879291
chr12	103432725	103435676
chr12	104067401	104067647
chr12	104235787	104236743
chr12	104749821	104752706
chr12	104978511	104979348
chr12	105007986	105010468
chr12	105012936	105014728
chr12	105019356	105020016
chr12	105031035	105033818
chr12	105562345	105565281
chr12	105683842	105686697
chr12	105784170	105786443
chr12	105963006	105963493
chr12	107980094	107981110
chr12	108177529	108180492
chr12	108244306	108249584
chr12	108364745	108365448
chr12	108392092	108405978
chr12	108421995	108424541
chr12	108547063	108547651
chr12	108757561	108767193
chr12	108835451	108837774
chr12	109540324	109542537
chr12	110445933	110447674
chr12	110484272	110500377
chr12	110695348	110707321
chr12	110737495	110739087
chr12	110844035	110851892
chr12	110991753	110992741
chr12	111006641	111009863
chr12	111037512	111040376
chr12	111071302	111072559
chr12	111161758	111167286
chr12	111375046	111378700
chr12	111429247	111432556
chr12	111513822	111515325
chr12	111534780	111539528
chr12	111573997	111576394
chr12	111592690	111594014
chr12	111668597	111669607
chr12	111809462	111818167
chr12	111882957	111908977
chr12	111943664	111946768
chr12	112154920	112156223
chr12	112183547	112185310
chr12	112487961	112492375
chr12	112576007	112581040
chr12	112670132	112675347
chr12	112692740	112694275
chr12	112720696	112722985
chr12	112742141	112747866
chr12	112826986	112830725
chr12	112949607	112951320
chr12	112976197	112977692
chr12	113073710	113075808
chr12	113097740	113100063
chr12	113140165	113143228
chr12	113145979	113148848
chr12	113155120	113156628
chr12	116047109	116049159
chr12	116230279	116232328
chr12	116280103	116282232
chr12	117658038	117660188
chr12	118299976	118302941
chr12	119237499	119239658
chr13	3536994	3539331
chr13	3609910	3611712
chr13	3742729	3744552
chr13	3891614	3893802
chr13	4770462	4772904
chr13	4943060	4943335
chr13	5602651	5605995
[truncated: 6,848 more rows]

## Sheet: P2w F_SEC
chr1	34822838	34866508
chr1	36063680	36099046
chr1	36545468	36584828
chr1	39712338	39763189
chr1	39899983	39937058
chr1	55078702	55094631
chr1	55120232	55175293
chr1	55193089	55239275
chr1	58709758	58729754
chr1	59882714	59927249
chr1	62702612	62753101
chr1	64114480	64123252
chr1	65021463	65049061
chr1	73901901	73970943
chr1	73985948	74099143
chr1	74292428	74305822
chr1	75541701	75562008
chr1	85893710	85915877
chr1	85953983	85986498
chr1	86406698	86449348
chr1	86486706	86507010
chr1	86523889	86529876
chr1	87246437	87293581
chr1	91418000	91466190
chr1	92054993	92149835
chr1	93666386	93699562
chr1	105970898	105997502
chr1	119478700	119511813
chr1	131064723	131111322
chr1	131962229	132012778
chr1	132257422	132365324
chr1	133023786	133074444
chr1	133203901	133259019
chr1	133406818	133425105
chr1	133907742	133979775
chr1	134041863	134104415
chr1	134192836	134236634
chr1	134752072	134778416
chr1	135728280	135768679
chr1	143980914	144007626
chr1	151658420	151728729
chr1	152572902	152625771
chr1	154064825	154124804
chr1	155049242	155110377
chr1	156439665	156496469
chr1	165662622	165736607
chr1	168359736	168433528
chr1	171220478	171244605
chr1	172288684	172314628
chr1	172499466	172527928
chr1	178316176	178338930
chr1	180322745	180423857
chr1	182496591	182539554
chr1	184032694	184084494
chr1	184843157	184883714
chr1	194975343	195036042
chr10	12850011	12875415
chr10	21667810	21701182
chr10	21973627	22001948
chr10	39534182	39571593
chr10	39610998	39661175
chr10	42220554	42278937
chr10	59963830	59984696
chr10	60260091	60301321
chr10	61361147	61394965
chr10	67024349	67072228
chr10	77205437	77260526
chr10	77604694	77639970
chr10	79840123	79860105
chr10	80145056	80170127
chr10	80662303	80681154
chr10	80750677	80769181
chr10	80916688	80988663
chr10	81121737	81146990
chr10	81400604	81436072
chr10	83082908	83184699
chr10	84574642	84623537
chr10	86293698	86346749
chr10	86776443	86820798
chr10	91155296	91190266
chr10	93281693	93339539
chr10	96614474	96648689
chr10	99247378	99287328
chr10	111502938	111521872
chr10	126977269	126992422
chr10	127575704	127624260
chr10	128488285	128505174
chr11	4181504	4219690
chr11	4659978	4730591
chr11	5996248	6033611
chr11	6388575	6421196
chr11	8568456	8690797
chr11	11805632	11847748
chr11	18867768	18886695
chr11	19006001	19031994
chr11	19919335	19987963
chr11	22610430	22658025
chr11	22799848	22892751
chr11	30194347	30294188
chr11	31712872	31840751
chr11	32675995	32709493
chr11	49182887	49209835
chr11	49237123	49262770
chr11	50197422	50230525
chr11	52333151	52380022
chr11	53296374	53332690
chr11	53758291	53820435
chr11	53845735	53904797
chr11	54902510	54965661
chr11	55394086	55427007
chr11	60104542	60118333
chr11	62633718	62649976
chr11	63128916	63150735
chr11	69086325	69103031
chr11	69407317	69420982
chr11	70219996	70240762
chr11	70645064	70659496
chr11	74637201	74657505
chr11	74797578	74842314
chr11	75150076	75174362
chr11	75209494	75290146
chr11	75453720	75465486
chr11	75619100	75660261
chr11	75930331	75977628
chr11	77752022	77837612
chr11	78781718	78833919
chr11	79070025	79114903
chr11	79702672	79757133
chr11	83440273	83474565
chr11	85824810	85847438
chr11	86575606	86631858
chr11	88103879	88124259
chr11	88144780	88169060
chr11	88512369	88695338
chr11	88839992	88865281
chr11	88997912	89030139
chr11	94129890	94176247
chr11	94320230	94347827
chr11	94979150	95013177
chr11	95068351	95106220
chr11	95363514	95417900
chr11	96249488	96356466
chr11	96966366	96979092
chr11	97433252	97452470
chr11	97798297	97842439
chr11	98739545	98755962
chr11	98767874	98790035
chr11	98917192	98969217
chr11	100511007	100528989
chr11	100927323	100984718
chr11	101055056	101068172
chr11	101618226	101701251
chr11	102212750	102230954
chr11	102315218	102321438
chr11	102424506	102468262
chr11	104230241	104290718
chr11	106475214	106537098
chr11	106657049	106680235
chr11	107330676	107387193
chr11	108889484	108949065
chr11	109609005	109654072
chr11	113704028	113811348
chr11	114667443	114695653
chr11	115763934	115793199
chr11	117075984	117155047
chr11	117230311	117286172
chr11	117305075	117351982
chr11	117934018	118016906
chr11	118192059	118258827
chr11	119078237	119162835
chr11	120182745	120192101
chr11	120215345	120243822
chr11	120343843	120358822
chr12	3805992	3900277
chr12	5172474	5285170
chr12	8313172	8402858
chr12	8417203	8473191
chr12	8491114	8502709
chr12	8892658	8924925
chr12	15796509	15818253
chr12	16707323	16812163
chr12	16828328	16909216
chr12	21089148	21166591
chr12	25091920	25120365
chr12	31136311	31186287
chr12	32102427	32126351
chr12	40445160	40505031
chr12	51823104	51846468
chr12	55383268	55400660
chr12	55432586	55499228
chr12	55786708	55837387
chr12	69355737	69375862
chr12	69445854	69486438
chr12	79598012	79644342
chr12	79657809	79693922
chr12	79739926	79798585
chr12	79813191	80015031
chr12	80108502	80134267
chr12	80789725	80886140
chr12	84151000	84223436
chr12	85451955	85488953
chr12	86768479	86950904
chr12	87380437	87411925
chr12	102282441	102339960
chr12	105513754	105565324
chr12	110478461	110513563
chr12	111353728	111397982
chr12	111411260	111451682
chr13	5859779	5871866
chr13	20156471	20185747
chr13	23423032	23464626
chr13	24245870	24281800
chr13	31805553	31823521
chr13	37450982	37543659
chr13	37824917	37883558
chr13	43170711	43214286
chr13	48538733	48574543
chr13	48852002	48879463
chr13	49177914	49217290
chr13	49340540	49381659
chr13	49449178	49481965
chr13	52816652	52848466
chr13	52866170	52905676
chr13	54672428	54695190
chr13	63235139	63267744
chr13	63268489	63320081
chr13	63548505	63574346
chr13	78193241	78212443
chr13	80882265	80904423
chr13	80934652	80965021
chr13	92580482	92613465
chr13	95746079	95851933
chr13	96475177	96514729
chr13	99152227	99203817
chr13	99222980	99255438
chr13	101690098	101769291
chr13	111776196	111810933
chr13	112716649	112780662
chr14	7990601	8041699
chr14	20764223	20810182
chr14	21051508	21103065
chr14	21981062	21996447
chr14	24203685	24246458
chr14	25337158	25399554
chr14	25455267	25529403
chr14	25693403	25741199
chr14	31383419	31449587
chr14	31640254	31671416
chr14	31992049	32031968
chr14	32855723	32891457
chr14	40936203	40968630
chr14	45450952	45511193
chr14	52012642	52024350
chr14	54214670	54274560
chr14	57705033	57754135
chr14	60731230	60769512
chr14	62831052	62858522
chr14	63121079	63178868
chr14	65084357	65120150
chr14	65311224	65390892
chr14	66843873	66870148
chr14	67044241	67118474
chr14	70200370	70213372
chr14	76677646	76715970
chr14	77840634	77876595
chr14	79268569	79302118
chr14	79479582	79563314
chr14	105892805	105899477
chr14	120274830	120395132
chr15	6384098	6416847
chr15	10175057	10256906
chr15	10633483	10716395
chr15	12203517	12248094
chr15	25910386	25959104
chr15	27757076	27823316
chr15	36826598	36885557
chr15	38438816	38473949
chr15	57879010	57926495
chr15	57974756	58021096
chr15	58974702	59037144
chr15	59053335	59083053
chr15	59633193	59666326
chr15	67080689	67119529
chr15	67142820	67183826
chr15	72796071	72820882
chr15	73614716	73646617
chr15	73723692	73751461
chr15	74830652	74857939
chr15	74871844	74940995
chr15	76189125	76214892
chr15	77783354	77868491
chr15	77881429	77932101
chr15	78428211	78451811
chr15	78514057	78550838
chr15	78830182	78849385
chr15	78971076	79010316
chr15	80009696	80055842
chr15	80252855	80264985
chr15	81849190	81863069
chr15	82350672	82371052
chr15	83291868	83309673
chr15	84191585	84280800
chr15	85597306	85616179
chr15	85650636	85712861
chr15	86160603	86221802
chr15	88847441	88876429
chr15	96283610	96291054
chr15	96681710	96711267
chr15	97819875	97833829
chr15	98968325	99042522
chr15	99313535	99345520
chr15	99419408	99502856
chr15	99709263	99726914
chr15	99839275	99905025
chr15	100400917	100449973
chr15	100613219	100630332
chr15	101105194	101148830
chr15	101259857	101274140
chr15	101274958	101287211
chr15	102224394	102259524
chr15	102376301	102412434
chr15	102989755	103017009
chr15	103213089	103243107
chr16	4359868	4422776
chr16	4756395	4791340
chr16	4876219	4897328
chr16	10971484	11011469
chr16	18404363	18436597
chr16	23223302	23247623
chr16	23979305	23994712
chr16	24461379	24519097
chr16	30059860	30103291
chr16	31022159	31081716
chr16	32643880	32683752
chr16	33559841	33597078
chr16	33659030	33715096
chr16	33857445	33947594
chr16	34904255	34967568
chr16	37845087	37882262
chr16	38374996	38401552
chr16	43500111	43593684
chr16	44526462	44561214
chr16	76292793	76334228
chr16	76347194	76374424
chr16	90726629	90750631
chr16	94289479	94329795
chr16	94558962	94581718
chr16	95742368	95782198
chr17	4980176	5003114
chr17	5156243	5223219
chr17	5975096	6021567
chr17	8504230	8528278
chr17	12719944	12796414
chr17	17597845	17626866
chr17	21530421	21538784
chr17	24631853	24654136
chr17	25063222	25086765
chr17	25394222	25435003
chr17	25860663	25877187
chr17	26411870	26469612
chr17	26487263	26622259
chr17	27117522	27174356
chr17	27792312	27827839
chr17	28005317	28035899
chr17	28255580	28292219
chr17	28406662	28435415
chr17	28503821	28528174
chr17	29337857	29357419
chr17	29382198	29503618
chr17	31813784	31863017
chr17	32090375	32122971
chr17	34116475	34136570
chr17	34708265	34740974
chr17	34793596	34815511
chr17	35915056	35924195
chr17	45582536	45599949
chr17	45998773	46039366
chr17	46852998	46897819
chr17	47138171	47158967
chr17	47501125	47548847
chr17	50465352	50516681
chr17	50622837	50658888
chr17	53565834	53597775
chr17	64599010	64635265
chr17	70718574	70756232
chr17	70832161	70873879
chr17	70988736	71004045
chr17	72916769	72939435
chr17	83196538	83228489
chr17	83689585	83733895
chr17	83888334	83924684
chr17	83937411	83994693
chr17	84028454	84162586
chr17	84177402	84216495
chr17	86731225	86823606
chr17	87441408	87483068
chr18	5149364	5187489
chr18	5368399	5451108
chr18	5802386	5822076
chr18	6470515	6493502
chr18	11046160	11080449
chr18	31908710	31940623
chr18	34329944	34381516
chr18	34951449	34959437
chr18	35652156	35680011
chr18	35813066	35852055
chr18	38575273	38603569
chr18	38851539	38945894
chr18	38991325	39101753
chr18	54952425	54993486
chr18	57466834	57489229
chr18	60631240	60666305
chr18	60726895	60767308
chr18	61649688	61667520
chr18	65565146	65642472
chr18	69516968	69552661
chr18	69567197	69600348
chr18	69635864	69676614
chr18	75362678	75406068
chr18	75432686	75465843
chr18	75490873	75539960
chr18	80169128	80208256
chr18	84036080	84093710
chr19	3319563	3331161
chr19	3622296	3719928
chr19	5635670	5666185
chr19	5792086	5853768
chr19	6967855	6982457
chr19	9046252	9083250
chr19	9935204	9994703
chr19	10052176	10115661
chr19	12460080	12502054
chr19	16130526	16171057
chr19	16417485	16449268
chr19	17747681	17838233
chr19	18596874	18633480
chr19	21143326	21195687
chr19	21268528	21278163
chr19	23032837	23067154
chr19	23124314	23163466
chr19	32168341	32231101
chr19	32279396	32350367
chr19	40364510	40415337
chr19	41997706	42023934
chr19	44265000	44324178
chr19	46036938	46058457
chr19	46451371	46532662
chr19	46598087	46648903
chr19	46855975	46988673
chr19	47276126	47332044
chr19	47883074	47928355
chr19	53389092	53442545
chr19	55094223	55106916
chr19	56952676	57017944
chr19	57097335	57148385
chr2	11494427	11536377
chr2	26118357	26141952
chr2	26311949	26352954
chr2	26472171	26547922
chr2	26568809	26593503
chr2	27318189	27359208
chr2	27402248	27477122
chr2	27675223	27717062
chr2	27732027	27776460
chr2	28512495	28541014
chr2	29618348	29681861
chr2	30438425	30448997
chr2	30588563	30619842
chr2	30635746	30726989
chr2	30742011	30811315
chr2	31741900	31777433
chr2	32136762	32176257
chr2	32417664	32454223
chr2	32494097	32556433
chr2	34517747	34572772
chr2	35431146	35464691
chr2	35653047	35732191
chr2	38511258	38548192
chr2	38685442	38739384
chr2	45001600	45057382
chr2	45096016	45119321
chr2	52940954	53000824
chr2	58562021	58593735
chr2	60795778	60857076
chr2	65160328	65203068
chr2	65217036	65251166
chr2	72087304	72181944
chr2	73483906	73532098
chr2	74703861	74716451
chr2	75637700	75661602
chr2	75681014	75734811
chr2	75957423	75982371
chr2	84617813	84651524
chr2	85036394	85062016
chr2	91946671	91986255
chr2	92420699	92461282
chr2	93005388	93049820
chr2	93302961	93335060
chr2	115954491	116025925
chr2	116044655	116078270
chr2	116971392	116986054
chr2	117105397	117144312
chr2	118509662	118555351
chr2	118880954	118927684
chr2	120092425	120159736
chr2	132083451	132153102
chr2	138255204	138282613
chr2	148854813	148880147
chr2	152669394	152710087
chr2	152722625	152743968
chr2	152779466	152831743
chr2	153417045	153459251
chr2	155275632	155310334
chr2	155803662	155827607
chr2	156177160	156203633
chr2	156414885	156488540
chr2	157035145	157080183
chr2	158113035	158180275
chr2	160730244	160748345
chr2	160859856	160888415
chr2	164431795	164462212
chr2	165848861	166046332
chr2	166108651	166156259
chr2	167230209	167265656
chr2	167291375	167350409
chr2	167475653	167507078
chr2	167536981	167603458
chr2	167685403	167720362
chr2	167742014	167892395
chr2	167919118	167976193
chr2	169620116	169649607
chr2	170116613	170160823
chr2	170173483	170223671
chr2	173766598	173797552
chr2	174326242	174345855
chr2	180213290	180233907
chr3	27572526	27664040
chr3	27685900	27711475
chr3	36467534	36495896
chr3	52029177	52049250
chr3	60495130	60617874
chr3	65955206	65976909
chr3	79201740	79259596
chr3	83969802	84007168
chr3	87147303	87175517
chr3	88130992	88178625
chr3	88406627	88450223
chr3	88488155	88533933
chr3	88579002	88627267
chr3	89377964	89397281
chr3	95267452	95298049
chr3	95657070	95678772
chr3	96158622	96174316
chr3	96550218	96580683
chr3	98007561	98087166
chr3	98842913	98896115
chr3	101594952	101613809
chr3	105015515	105061083
chr3	107722310	107761127
chr3	108064432	108098270
chr3	116934476	116983329
chr3	121425286	121450388
chr3	121885344	121926537
chr3	122072595	122132727
chr3	122452504	122512442
chr3	126595288	126669590
chr3	138270238	138293638
chr3	148977036	148999234
chr4	11671557	11717159
chr4	11893695	11930904
chr4	11964738	12001243
chr4	33238711	33262450
chr4	40798044	40855224
chr4	43380587	43420930
chr4	45451118	45533243
chr4	48041752	48052982
chr4	57566326	57589318
chr4	57724965	57823147
chr4	57837194	57867447
chr4	62500381	62521155
chr4	62612666	62644556
chr4	82364865	82406693
chr4	82499414	82514079
chr4	95048144	95055732
chr4	95700734	95747197
chr4	97745699	97781195
chr4	97809397	97874162
chr4	97907547	97940135
chr4	98089631	98120894
chr4	105188161	105232174
chr4	108326758	108371061
chr4	109104999	109158642
chr4	109653135	109678002
chr4	117240686	117305040
chr4	120797434	120826772
chr4	123195903	123250994
chr4	124685586	124711306
chr4	126248333	126276609
chr4	128690996	128738350
chr4	129810053	129838795
chr4	129898966	129927553
chr4	130160693	130200767
chr4	130790918	130807215
chr4	132938608	132984312
chr4	133010181	133201590
chr4	133369249	133410364
chr4	133649659	133677058
chr4	134585851	134635520
chr4	134662638	134705571
chr4	134757767	134780214
chr4	134912319	134927163
chr4	135235767	135314867
chr4	136088616	136187003
chr4	137115208	137165377
chr4	137275688	137333288
chr4	137350679	137398170
chr4	137464056	137511332
chr4	138323610	138379124
chr4	139191280	139260230
chr4	139573697	139625392
chr4	141270193	141326477
chr4	141500594	141579321
chr4	141640968	141686299
chr4	141704135	141769618
chr4	144890781	144915665
chr4	144979444	145044573
chr4	145232923	145297706
chr4	149772275	149823471
chr4	149974766	150012614
chr4	150543849	150621817
chr4	155108802	155251453
chr4	155559519	155604756
chr4	155693754	155712565
chr5	21694476	21738293
chr5	23406882	23439904
chr5	24319756	24366079
chr5	25052581	25102033
chr5	30543382	30562059
chr5	30566302	30632693
chr5	30906600	30923364
chr5	31595100	31641300
chr5	31681696	31753056
chr5	31815064	31883591
chr5	32131628	32156286
chr5	33001594	33025519
chr5	34501118	34551210
chr5	35708405	35759206
chr5	35893396	35926022
chr5	63922407	63970904
chr5	64320478	64346863
chr5	64802258	64817325
chr5	65002922	65051235
chr5	66061710	66107652
chr5	66121292	66157464
chr5	66503746	66579470
chr5	66602121	66621792
chr5	75894967	75948871
chr5	77348710	77408560
chr5	103752329	103790843
chr5	105414414	105444570
chr5	105696224	105746470
chr5	107010634	107057977
chr5	107077224	107297789
chr5	110403533	110449585
chr5	111206058	111269613
chr5	112240606	112260720
chr5	112270118	112306621
chr5	113130093	113227413
chr5	113847635	113931562
chr5	114356072	114382192
chr5	114544529	114599603
chr5	115473308	115544519
chr5	117976192	118039625
chr5	119606103	119644853
chr5	119661235	119691228
chr5	121563765	121616711
chr5	121811540	121850650
chr5	122129294	122167709
chr5	122279577	122327006
chr5	122499800	122530800
chr5	123132007	123162027
chr5	123653538	123696917
chr5	123977251	124060533
chr5	124165278	124251697
chr5	124475297	124499516
chr5	125039613	125085844
chr5	125122665	125227066
chr5	125305550	125349835
chr5	125381768	125409847
chr5	130021240	130062970
chr5	130077562	130146459
chr5	134418106	134458316
chr5	135165906	135190447
chr5	135660118	135728189
chr5	135877184	135917778
chr5	135930563	135976900
chr5	139248492	139274619
chr5	139375379	139392475
chr5	140748713	140830436
chr5	142400478	142478789
chr5	142783273	142826550
chr5	142897456	142912610
chr5	143016244	143080980
chr5	143568688	143680859
chr5	146220276	146291305
chr5	147024241	147078897
chr5	148331758	148400948
chr5	148952963	149032457
chr6	15714608	15746646
chr6	21788976	21854242
chr6	21985157	22066155
chr6	30635374	30721526
chr6	31068332	31127102
chr6	31174302	31223090
chr6	34371705	34422879
chr6	34861347	34880192
chr6	37418089	37443443
chr6	38531426	38553236
chr6	38804467	38855024
chr6	38926439	39008220
chr6	50354470	50415404
chr6	52199450	52223036
chr6	71928502	71954245
chr6	71972945	72009919
chr6	72092299	72111608
chr6	72436354	72478319
chr6	72503389	72553867
chr6	72652419	72697880
chr6	83421588	83457650
chr6	86471145	86501026
chr6	86514872	86528692
chr6	88715089	88827808
chr6	88888902	88907849
chr6	89336643	89364020
chr6	90598843	90627167
chr6	90672899	90737534
chr6	91682625	91759475
chr6	92810956	92870857
chr6	108406187	108478229
chr6	108657087	108678724
chr6	113073031	113113518
chr6	113637960	113699392
chr6	114811329	114922680
chr6	115967468	116000107
chr6	117878538	117921102
chr6	118836691	118892652
chr6	118910840	119110093
chr6	119466233	119491076
chr6	121108422	121187513
chr6	122800879	122827176
chr6	124412846	124449566
chr6	125348326	125357411
chr6	125467794	125495356
chr6	128088333	128145104
chr6	129211190	129238679
chr6	134033723	134054111
chr6	134170620	134264335
chr6	134790396	134841229
chr6	134916174	134933774
chr6	136517784	136556214
chr6	137093829	137170877
chr6	143131648	143180811
chr6	146908528	146947710
chr7	6135378	6174062
chr7	12948762	12980541
chr7	15944373	15967604
chr7	16001922	16053603
chr7	16398636	16418066
chr7	16577388	16619970
chr7	19733797	19790216
chr7	19808583	19841934
chr7	25266317	25298683
chr7	25376030	25404758
chr7	25751953	25806400
chr7	27575517	27613189
chr7	28370711	28387042
chr7	28806870	28814985
chr7	28900410	28963536
chr7	34290483	34327972
chr7	45116786	45132051
chr7	45702824	45721278
chr7	63875036	63942299
chr7	67949765	68038259
chr7	68057719	68132046
chr7	70324177	70372443
chr7	71213058	71266659
chr7	71355207	71413284
chr7	73470140	73560548
chr7	73577595	73620395
chr7	75574884	75669779
chr7	79246240	79318830
chr7	80013515	80093138
chr7	80160452	80211071
chr7	80610978	80669397
chr7	80763643	80825313
chr7	83876326	83893784
chr7	89371249	89419061
chr7	90016607	90062832
chr7	90125174	90148515
chr7	97384890	97428338
chr7	98101401	98126111
chr7	99531742	99589582
chr7	100459080	100498065
chr7	100890965	100953799
chr7	101084422	101145479
chr7	101285759	101331404
chr7	101450296	101490966
chr7	101951717	101975802
chr7	112677870	112721281
chr7	118902471	118945987
chr7	120829331	120868069
chr7	123068379	123128207
chr7	125549762	125581844
chr7	125933139	125994377
chr7	126790980	126804691
chr7	127006094	127022542
chr7	127469382	127481176
chr7	128521788	128547034
chr7	129659683	129683694
chr7	130142512	130266942
chr7	132286409	132318749
chr7	132656258	132691161
chr7	132709881	132824305
chr7	133070323	133125757
chr7	134665123	134705922
chr7	139354150	139372342
chr7	139433370	139473334
chr7	140938893	140960253
chr7	141460065	141479035
chr7	143048064	143071568
chr7	143822066	143843717
chr8	3187047	3257309
chr8	11248313	11407135
chr8	13480572	13532537
chr8	13639570	13678361
chr8	24395169	24451969
chr8	25801862	25821049
chr8	26959570	26982324
chr8	27084553	27118344
chr8	33782264	33932432
chr8	36592563	36615300
chr8	40993373	41042895
chr8	69919235	69975138
chr8	70695050	70703664
chr8	72293859	72366790
chr8	84196812	84212006
chr8	84654831	84665954
chr8	84972456	84988226
chr8	88260088	88329527
chr8	88518329	88547213
chr8	88563823	88606051
chr8	90827905	90892068
chr8	95131217	95204701
chr8	106918913	106974064
chr8	107113605	107229150
chr8	108573950	108627996
chr8	108690235	108800517
chr8	108847172	108917021
chr8	110630752	110726721
chr8	111704959	111835577
chr8	117255413	117304357
chr8	117325407	117359407
chr8	119412310	119444282
chr8	119629528	119690657
chr8	120094454	120164840
chr8	120178225	120233861
chr8	120256377	120304485
chr8	120483429	120520885
chr8	121613324	121669727
chr8	121850617	121922744
chr8	122642058	122680538
chr8	122892962	122962455
chr8	125459840	125540892
chr8	126496341	126568304
chr8	126582710	126637019
chr8	126654610	126699955
chr8	126755135	126896102
chr8	126908737	126947022
chr8	128355929	128390392
chr8	128653503	128688627
chr9	7827829	7879685
chr9	15487076	15536488
chr9	20942664	20986763
chr9	21714612	21770347
chr9	21842040	21878178
chr9	32494866	32545826
chr9	32694892	32723043
chr9	35031315	35063837
chr9	35098116	35133713
chr9	40311634	40353785
chr9	40367765	40482415
chr9	40776068	40822102
chr9	43100040	43128112
chr9	43224854	43266092
chr9	44477520	44512756
chr9	48700277	48764500
chr9	51951558	51988084
chr9	54631342	54677385
chr9	56492164	56517574
chr9	57930658	57974743
chr9	57994254	58049274
chr9	60835014	60851381
chr9	62340364	62383016
chr9	62504980	62537367
chr9	63661032	63762728
chr9	63922903	64001404
chr9	65010115	65037606
chr9	65188876	65220956
chr9	65280561	65313425
chr9	65523678	65589037
chr9	67017936	67050103
chr9	69114215	69196130
chr9	69441076	69479687
chr9	72627707	72667263
chr9	74952229	75040853
chr9	77908476	77970221
chr9	79951932	79998148
chr9	82958310	82979019
chr9	90215766	90271536
chr9	92540804	92564831
chr9	96710104	96728769
chr9	102709200	102761378
chr9	106229100	106257911
chr9	106344538	106386913
chr9	107685263	107726339
chr9	109092799	109108955
chr9	118605494	118681931
chr9	118845994	118887898
chr9	118924735	119011139
chr9	121276915	121374572
chr9	122018864	122089356
chr9	122107519	122150724
chr9	122169783	122201152
chrX	140503852	140570561

## Sheet: P2w F_TEC
chr1	4496164	4497909
chr1	4571307	4572138
chr1	4784346	4786294
chr1	4856874	4858816
chr1	5082807	5085446
chr1	6213892	6215987
chr1	7087919	7090948
chr1	7396899	7398759
chr1	9235905	9238807
chr1	9544953	9549081
chr1	9621734	9631866
chr1	9658140	9659321
chr1	9699799	9701277
chr1	9746618	9748905
chr1	9797498	9799203
chr1	9942693	9948391
chr1	9967789	9968335
chr1	10037327	10040455
chr1	10231477	10233802
chr1	10993029	10994967
chr1	12404826	12408096
chr1	12644661	12644952
chr1	12691781	12693452
chr1	12992022	12992720
chr1	13187531	13196462
chr1	13371898	13374870
chr1	13426431	13426947
chr1	13588306	13590159
chr1	15805022	15807286
chr1	16103218	16106685
chr1	16186400	16186638
chr1	16228054	16229828
chr1	16606908	16619878
chr1	16656154	16657909
chr1	16687404	16689956
chr1	20803468	20805645
chr1	20845716	20850132
chr1	20889827	20892055
chr1	21013814	21015261
chr1	21070980	21079940
chr1	21166445	21166812
chr1	21271482	21272371
chr1	23187540	23203627
chr1	23255680	23258067
chr1	23270975	23272331
chr1	24099287	24101297
chr1	24677784	24680044
chr1	25015818	25018248
chr1	30717592	30720152
chr1	30778539	30778781
chr1	30872258	30874824
chr1	30945961	30952468
chr1	31017488	31020782
chr1	31049495	31059565
chr1	33812984	33814941
chr1	34005153	34007742
chr1	34120489	34124224
chr1	34235528	34238753
chr1	34432763	34435641
chr1	34841347	34852903
chr1	35754586	35759773
chr1	36064245	36075491
chr1	36254566	36265148
chr1	36307797	36308901
chr1	36367422	36369495
chr1	36511398	36513664
chr1	36690943	36692562
chr1	36708483	36710497
chr1	36938502	36940571
chr1	36996679	36997444
chr1	37428674	37430865
chr1	37540460	37541369
chr1	37871587	37873314
chr1	37996287	37998987
chr1	38128749	38130758
chr1	38218128	38218613
chr1	38240692	38242599
chr1	38357544	38359224
chr1	38626567	38628042
chr1	38835864	38836658
chr1	38986575	38988729
chr1	39105010	39106567
chr1	39192431	39194560
chr1	39316880	39318642
chr1	39367169	39369779
chr1	39416830	39419018
chr1	39575645	39578479
chr1	39672279	39672941
chr1	39698233	39699577
chr1	39712338	39716016
chr1	39746711	39762754
chr1	39900044	39906163
chr1	39922994	39924335
chr1	40324513	40325728
chr1	40789656	40791277
chr1	43091507	43099815
chr1	43162530	43164881
chr1	43302474	43302895
chr1	43336660	43338221
chr1	43444711	43448031
chr1	43473813	43475447
chr1	43536933	43538765
chr1	43729124	43732453
chr1	43933065	43935337
chr1	44042048	44042669
chr1	44117650	44120603
chr1	44551292	44554276
chr1	45310957	45316158
chr1	45356293	45356672
chr1	45501247	45503791
chr1	45859620	45861156
chr1	46852239	46855046
chr1	50025641	50025856
chr1	50962573	50963505
chr1	51288187	51292275
chr1	51514309	51515871
chr1	51529838	51532978
chr1	51720180	51720387
chr1	51739712	51761892
chr1	51788751	51790227
chr1	51913384	51916422
chr1	52112294	52120516
chr1	52158419	52167124
chr1	52231149	52234219
chr1	52365958	52366986
chr1	52420013	52423316
chr1	52498829	52501320
chr1	52547255	52548452
chr1	52675750	52677104
chr1	52726058	52727984
chr1	52816500	52818553
chr1	52844363	52847198
chr1	53784177	53785764
chr1	53977157	53988743
chr1	54110970	54111187
chr1	54683481	54690798
chr1	54837245	54838773
chr1	54925063	54926935
chr1	55025661	55029406
chr1	55051453	55054054
chr1	55160204	55174557
chr1	55405277	55407556
chr1	55529446	55529711
chr1	55664677	55664862
chr1	56972273	56973739
chr1	57848652	57853182
chr1	57969070	57970787
chr1	58028660	58031032
chr1	58100616	58102372
chr1	58303296	58305895
chr1	58391149	58394890
chr1	58422616	58424402
chr1	58444718	58446523
chr1	58504093	58505363
chr1	58604137	58604351
chr1	58761552	58761939
chr1	58859384	58860757
chr1	59480604	59488238
chr1	59668742	59686255
chr1	59762248	59767059
chr1	59847799	59849715
chr1	59899150	59914858
chr1	60097131	60099290
chr1	60179440	60181982
chr1	60408624	60410621
chr1	60563804	60567726
chr1	60592980	60600018
chr1	60641474	60653513
chr1	60667860	60669532
chr1	60714732	60716072
chr1	60859502	60863933
chr1	61638275	61639980
chr1	63107684	63116042
chr1	63175729	63178045
chr1	63901955	63903895
chr1	64017976	64021490
chr1	64116913	64122905
chr1	64192947	64193149
chr1	64301240	64318205
chr1	64531210	64534515
chr1	64616005	64618398
chr1	64734725	64739681
chr1	64849627	64856188
chr1	64931562	64947105
chr1	65112261	65114000
chr1	65175564	65187597
chr1	66700345	66701997
chr1	66806593	66818202
chr1	66861144	66872111
chr1	69684761	69688368
chr1	71099842	71103901
chr1	71556585	71558157
chr1	72225768	72256015
chr1	72582722	72597369
chr1	72640974	72641422
chr1	72710811	72712921
chr1	73169310	73170260
chr1	73902584	73907055
chr1	74235996	74250334
chr1	74283780	74285940
chr1	74331056	74333444
chr1	74367846	74368724
chr1	74504527	74508090
chr1	74661735	74663165
chr1	74712420	74714651
chr1	74806061	74817760
chr1	75123919	75125899
chr1	75140628	75143926
chr1	75191277	75193504
chr1	75208636	75211829
chr1	75234904	75237584
chr1	75251537	75251776
chr1	75316304	75318567
chr1	75343733	75345126
chr1	75381624	75383153
chr1	75399024	75401239
chr1	75435609	75437137
chr1	75478219	75480112
chr1	75503011	75508225
chr1	75518119	75522193
chr1	75545560	75560545
chr1	75589180	75589369
chr1	78488205	78489885
chr1	78536610	78538145
chr1	78657381	78659151
chr1	78744638	78746467
chr1	78811816	78823227
chr1	79205833	79207049
chr1	79759710	79761729
chr1	79822667	79824992
chr1	80338358	80341686
chr1	82150692	82151406
chr1	82281660	82292209
chr1	82834439	82840703
chr1	83958419	83961600
chr1	84282980	84284864
chr1	84837607	84840884
chr1	84942242	84943891
chr1	85735535	85736584
chr1	85751240	85752431
chr1	85792548	85794975
chr1	85894281	85909468
chr1	85932882	85937253
chr1	85955000	85960786
chr1	85974927	85982861
chr1	86006880	86007862
chr1	86059292	86065703
chr1	86358073	86360670
chr1	86463918	86473775
chr1	86582116	86583591
chr1	87076066	87079614
chr1	87180668	87180850
chr1	87213037	87215294
chr1	87290415	87292980
chr1	87326376	87328051
chr1	87619964	87621913
chr1	87638936	87641545
chr1	87755396	87757102
chr1	87828354	87829976
chr1	87852233	87855710
chr1	87879587	87881979
chr1	87900854	87902504
chr1	88258146	88260563
chr1	88275163	88280630
chr1	88474156	88476579
chr1	88699059	88716127
chr1	89069395	89072861
chr1	89438660	89440469
chr1	89453772	89456789
chr1	89576429	89577269
chr1	89643950	89644215
chr1	90202757	90212030
chr1	90234120	90241251
chr1	90257895	90259762
chr1	90650148	90652068
chr1	90732445	90735145
chr1	90842728	90844023
chr1	91016939	91025161
chr1	91052309	91063261
chr1	91249587	91252125
chr1	91297970	91299413
chr1	91388385	91399446
chr1	91480936	91484589
chr1	92061478	92063148
chr1	92097126	92105141
chr1	92127297	92148541
chr1	92176683	92181752
chr1	92214628	92216959
chr1	92774474	92775191
chr1	92910061	92912555
chr1	92933715	92935879
chr1	92991843	92993436
chr1	93008523	93011067
chr1	93100344	93102164
chr1	93176083	93177643
chr1	93209208	93210273
chr1	93235348	93237113
chr1	93342516	93344239
chr1	93443284	93446803
chr1	93476968	93480090
chr1	93634001	93636640
chr1	93666796	93670144
chr1	93684830	93698552
chr1	93725530	93726948
chr1	93753602	93755599
chr1	93795392	93805030
chr1	93824203	93826891
chr1	93901084	93901970
chr1	94033871	94036273
chr1	95312958	95314634
chr1	97660402	97662768
chr1	97768841	97771464
chr1	97975474	97978479
chr1	98094470	98096238
chr1	100229583	100231929
chr1	105355312	105357357
chr1	105662739	105664996
chr1	105925014	105926668
chr1	106170653	106173985
chr1	106244169	106244880
chr1	106601967	106603878
chr1	106712566	106715048
chr1	106758373	106760511
chr1	106795572	106797266
chr1	111863597	111865557
chr1	118310460	118322907
chr1	118388001	118390635
chr1	118976300	118976977
chr1	119033102	119035043
chr1	119047735	119048148
chr1	119487837	119505354
chr1	119524762	119526792
chr1	119835707	119837438
chr1	120073099	120074984
chr1	120118575	120122616
chr1	120135847	120136349
chr1	120264503	120267225
chr1	121096537	121097182
chr1	121326670	121328917
chr1	121447398	121448927
chr1	125433624	125436552
chr1	125559455	125561835
chr1	126482274	126486318
chr1	127204650	127207001
chr1	127773125	127776780
chr1	127989536	127991226
chr1	128102225	128104526
chr1	128243753	128245435
chr1	128357147	128360395
chr1	128416384	128417906
chr1	128590639	128593395
chr1	128678922	128683450
chr1	128721978	128722386
chr1	128832383	128832727
chr1	130715233	130718138
chr1	131125537	131139637
chr1	131172358	131178681
chr1	131209130	131211072
chr1	131244519	131246552
chr1	131384233	131385005
chr1	131524870	131528897
chr1	131657930	131658129
chr1	131689886	131691489
chr1	131712760	131715190
chr1	131827341	131843109
chr1	131867222	131868442
chr1	131909861	131911987
chr1	131962642	131964189
chr1	132040144	132040790
chr1	132064894	132065157
chr1	132124817	132150884
chr1	132387789	132392226
chr1	132416667	132418692
chr1	132435479	132436481
chr1	132880110	132881450
chr1	133033396	133070112
chr1	133129151	133135043
chr1	133346831	133350530
chr1	133363187	133370632
chr1	133411768	133435113
chr1	133451405	133452718
chr1	133491374	133494073
chr1	133660005	133661974
chr1	133741602	133745806
chr1	133797933	133801566
chr1	133907970	133930880
chr1	133951573	133965982
chr1	134156459	134157861
chr1	134302501	134303730
chr1	134360911	134362753
chr1	134414342	134420774
chr1	134494004	134496570
chr1	134556241	134562504
chr1	134800551	134820847
chr1	135146068	135148483
chr1	135169578	135170833
chr1	135282400	135284405
chr1	135368406	135369175
chr1	135429343	135431083
chr1	135509593	135510810
chr1	135658307	135661401
chr1	135686520	135692100
chr1	135728443	135741516
chr1	135765471	135768596
chr1	136140089	136140772
chr1	136325749	136327171
chr1	136343692	136346868
chr1	136512629	136513713
chr1	136624241	136625963
chr1	136674557	136686999
chr1	137898257	137901131
chr1	137925982	137930142
chr1	138299378	138300435
chr1	138506188	138507588
chr1	138617415	138620475
chr1	138981934	138983894
chr1	139421539	139423393
chr1	140182335	140184235
chr1	143624798	143626079
chr1	143640196	143642103
chr1	143701669	143703422
chr1	143724830	143729152
chr1	143836574	143857297
chr1	143900658	143902001
chr1	143919067	143919667
chr1	143946081	143947127
chr1	143984455	143986596
chr1	147486694	147486909
chr1	150391918	150394284
chr1	151040548	151041494
chr1	151062176	151062623
chr1	151338394	151346679
chr1	151427112	151430216
chr1	151498108	151517773
chr1	151570236	151573079
chr1	151607759	151621143
chr1	151710502	151724353
chr1	151752726	151757212
chr1	151889814	151891991
chr1	151938982	151953755
chr1	152050812	152055204
chr1	152084717	152091669
chr1	152167535	152179332
chr1	152278691	152291365
chr1	152399947	152400984
chr1	152460945	152462676
chr1	152496933	152498284
chr1	152525272	152525628
chr1	152599003	152600317
chr1	152622168	152625602
chr1	152681052	152683103
chr1	152766045	152767582
chr1	152901450	152905110
chr1	153047982	153048849
chr1	153134124	153134490
chr1	153307826	153309630
chr1	153329774	153333865
chr1	153486085	153488143
chr1	153748386	153752766
chr1	153802356	153804373
chr1	153847165	153847336
chr1	153898437	153902685
chr1	153930066	153930335
chr1	154032782	154034637
chr1	154064825	154067970
chr1	154085637	154087032
chr1	154101607	154122050
chr1	154148324	154151883
chr1	154177597	154179511
chr1	155138471	155147429
chr1	155211265	155214349
chr1	155232420	155245879
chr1	155526357	155531884
chr1	155972339	155974431
chr1	156006884	156007103
chr1	156034775	156042097
chr1	156230487	156231152
chr1	156420705	156421644
chr1	156470540	156477412
chr1	156522060	156522391
chr1	156558267	156559908
chr1	156615128	156617911
chr1	156653869	156655857
chr1	156672761	156674874
chr1	156752156	156752447
chr1	156837825	156839399
chr1	156913237	156913496
chr1	157038188	157047634
chr1	157411118	157413256
chr1	157442916	157450731
chr1	158252575	158253126
chr1	159231397	159233845
chr1	159281076	159281509
chr1	160035771	160046553
chr1	160211632	160213884
chr1	160905847	160907820
chr1	161024146	161037145
chr1	161069933	161071974
chr1	161130285	161131873
chr1	161195711	161196172
chr1	161247984	161251455
chr1	161507101	161508405
chr1	161727272	161727655
chr1	161875370	161877906
chr1	161999481	162000370
chr1	162207232	162221152
chr1	162313385	162313734
chr1	162476969	162477977
chr1	162570066	162572051
chr1	162738531	162741053
chr1	162857878	162872482
chr1	162938079	162939154
chr1	163310427	163314300
chr1	163559782	163564738
chr1	164184143	164186314
chr1	164246315	164251339
chr1	164405223	164405827
chr1	164454147	164458839
chr1	164898946	164900780
chr1	165191459	165195183
chr1	165281242	165282599
chr1	165459347	165462004
chr1	165615852	165618402
chr1	165633299	165643222
chr1	165704132	165719128
chr1	166000362	166003742
chr1	166047923	166048789
chr1	166137298	166139287
chr1	166378340	166380322
chr1	167000346	167002406
chr1	167268410	167285748
chr1	167306774	167309350
chr1	167340221	167340543
chr1	167392015	167394407
chr1	168162886	168170238
chr1	168246353	168248342
chr1	168265492	168267567
chr1	168287581	168293921
chr1	168307224	168307481
chr1	168322298	168326775
chr1	169139654	169139948
chr1	169157876	169167308
chr1	169238149	169239161
chr1	169670901	169672841
chr1	169745324	169748229
chr1	169850862	169853213
chr1	170108765	170112041
chr1	170136650	170136954
chr1	170174129	170189417
chr1	170255098	170255759
chr1	170418518	170419564
chr1	170447171	170447509
chr1	170588591	170590285
chr1	170622135	170624004
chr1	170866861	170868908
chr1	170884525	170885485
chr1	171038083	171044961
chr1	171102479	171114735
chr1	171149850	171151840
chr1	171169777	171172379
chr1	171188466	171189955
chr1	171221093	171224124
chr1	171226449	171235619
chr1	171238294	171243609
chr1	171245678	171252777
chr1	171260271	171263924
chr1	171279996	171282603
chr1	171287231	171289083
chr1	171293846	171295367
chr1	171309013	171309994
chr1	171327917	171330986
chr1	171343570	171346494
chr1	171410959	171413443
chr1	171436965	171448065
chr1	171502691	171504601
chr1	172081727	172083900
chr1	172126209	172127897
chr1	172147321	172149877
chr1	172202084	172221826
chr1	172295228	172313391
chr1	172375727	172377623
chr1	172430856	172435081
chr1	172551888	172563699
chr1	172631936	172635285
chr1	173801672	173803286
chr1	173878159	173880718
chr1	175624520	175626169
chr1	176073896	176075021
chr1	176223497	176223927
chr1	176812206	176828566
chr1	176943056	176943229
chr1	177013279	177016888
chr1	177257083	177259323
chr1	177338585	177339307
chr1	177440960	177444068
chr1	177622742	177624101
chr1	177794580	177797172
chr1	177982773	177984254
chr1	178146689	178147812
chr1	178186640	178199953
chr1	178275983	178276733
chr1	178316531	178321467
chr1	178335079	178338930
chr1	178367670	178370156
chr1	178405263	178407271
chr1	179041083	179043399
chr1	179545275	179548594
chr1	179563024	179564608
chr1	179667597	179669289
chr1	179802134	179804581
chr1	179847359	179848527
chr1	179865822	179867235
chr1	179958945	179961867
chr1	180179108	180211329
chr1	180225624	180226489
chr1	180249605	180269407
chr1	180283625	180284734
chr1	180301965	180303678
chr1	180322818	180334331
chr1	180355161	180369215
chr1	180567788	180570137
chr1	180703404	180703885
chr1	180725340	180727302
chr1	180767291	180784003
chr1	180811905	180814806
chr1	180847662	180851765
chr1	180888454	180889323
chr1	180936386	180946842
chr1	181009178	181017489
chr1	181143545	181145625
chr1	181209592	181213514
chr1	181232088	181258402
chr1	181533816	181539917
chr1	181841329	181853438
chr1	181952686	181953193
chr1	182018550	182021188
chr1	182054679	182056228
chr1	182124457	182125860
chr1	182504107	182539537
chr1	182908780	182909364
chr1	182959553	182960232
chr1	183212304	183213451
chr1	183296434	183298214
chr1	183344819	183346355
chr1	183367860	183370278
chr1	183437870	183439594
chr1	183904799	183906645
chr1	184032724	184036391
chr1	184066588	184068966
chr1	184441043	184447185
chr1	184728508	184733457
chr1	184749232	184749809
chr1	184823748	184825209
chr1	184843498	184865431
chr1	184881231	184883355
chr1	185047813	185048630
chr1	185203003	185205586
chr1	185229571	185230277
chr1	185273226	185281854
chr1	185328211	185329726
chr1	185362180	185364406
chr1	185836804	185837325
chr1	186610183	186610583
chr1	186703641	186706078
chr1	187651209	187654431
chr1	188055786	188056563
chr1	189294404	189294728
chr1	189727021	189729125
chr1	189816398	189820270
chr1	189866489	189881343
chr1	190126682	190128949
chr1	190168472	190175680
chr1	190679460	190680366
chr1	190805848	190807615
chr1	190927167	190929771
chr1	191024760	191026929
chr1	191071812	191076004
chr1	191097873	191100701
chr1	191182352	191184882
chr1	191223685	191225615
chr1	191256861	191257726
chr1	191312575	191319499
chr1	191391999	191398265
chr1	191420274	191422594
chr1	191470203	191470851
chr1	191493587	191495294
chr1	191574113	191576696
chr1	191717133	191719348
chr1	191817447	191817762
chr1	191905979	191908079
chr1	191954798	191957500
chr1	191989576	191993208
chr1	192070031	192093064
chr1	192135796	192138968
chr1	192752274	192753950
chr1	192769823	192771803
chr1	192854570	192856045
chr1	192895607	192897423
chr1	193086756	193087680
chr1	193188778	193190526
chr1	193261017	193273784
chr1	193314789	193318586
chr1	194334762	194334982
chr1	194482313	194483063
chr1	194619241	194621622
chr1	194640195	194643099
chr1	194879214	194880750
chr1	194938097	194942441
chr1	194975870	194979765
chr1	195130552	195132811
chr1	195241583	195241949
chr10	3633216	3635089
chr10	3717704	3719305
chr10	3739731	3742204
chr10	3972679	3974560
chr10	4041708	4047711
chr10	4078144	4081607
chr10	4105895	4113343
chr10	4332715	4348542
chr10	4385797	4392019
chr10	4429741	4434672
chr10	4620628	4621782
chr10	5161460	5161665
chr10	5288543	5289511
chr10	5805192	5806900
chr10	5822693	5824965
chr10	7141648	7142223
chr10	7210547	7213593
chr10	7679920	7682511
chr10	7778464	7781837
chr10	7954055	7957077
chr10	8212602	8214949
chr10	8518180	8519841
chr10	8657297	8659626
chr10	8760905	8773084
chr10	8866197	8868198
chr10	8883755	8887378
chr10	8943686	8945654
chr10	8967387	8969825
chr10	9573767	9575968
chr10	9595437	9596288
chr10	9677249	9677539
chr10	9899802	9901872
chr10	10321027	10321532
chr10	11279956	11282617
chr10	12811141	12821963
chr10	12911582	12923686
chr10	13322154	13324764
chr10	13813307	13814703
chr10	13868060	13869989
chr10	13963692	13968436
chr10	13981756	13984630
chr10	14016644	14019339
chr10	14054455	14059631
chr10	14085289	14088240
chr10	15299496	15301162
chr10	16992277	16995760
chr10	17022976	17037855
chr10	17330028	17331828
chr10	17409724	17412579
chr10	17555291	17557524
chr10	17721007	17727953
chr10	17795550	17797537
chr10	17928956	17931648
chr10	17946904	17948719
chr10	18021923	18023455
chr10	18055226	18057414
chr10	18196998	18197457
chr10	18318193	18319355
chr10	18429984	18432202
chr10	19013760	19016272
chr10	19185729	19186403
chr10	19493814	19495168
chr10	19591396	19595031
chr10	19883815	19886036
chr10	19906577	19908379
chr10	19933543	19941657
chr10	20075696	20078392
chr10	20103677	20106581
chr10	20286713	20287104
chr10	20310697	20314343
chr10	20485319	20489742
chr10	20547014	20551859
chr10	20723115	20725208
chr10	20969652	20970178
chr10	21145173	21145401
chr10	21545999	21546384
chr10	21608906	21611081
chr10	21627685	21629258
chr10	21668072	21686947
chr10	21700821	21701182
chr10	21828471	21830359
chr10	21923494	21923743
chr10	21936330	21937314
chr10	22058267	22059000
chr10	22148256	22149493
chr10	22730403	22732451
chr10	22816001	22820544
chr10	23076757	23077644
chr10	23786170	23798406
chr10	23851564	23852513
chr10	24148201	24150985
chr10	24447054	24449066
chr10	24492177	24495893
chr10	24594245	24598069
chr10	25199716	25200402
chr10	25270974	25272947
chr10	25295021	25298854
chr10	25331241	25332047
chr10	25359293	25361434
chr10	25426158	25437819
chr10	25488320	25488501
chr10	26012538	26016835
chr10	26077028	26078926
chr10	26373394	26376494
chr10	26772144	26782472
chr10	26797483	26800587
chr10	26828159	26828493
chr10	27386911	27387458
chr10	27614783	27617609
chr10	28074051	28076743
chr10	28113289	28114523
chr10	29310961	29313933
chr10	29360232	29362763
chr10	29533490	29536344
chr10	30617157	30628046
chr10	30654165	30656428
chr10	30754195	30769376
chr10	30802142	30811054
chr10	31592451	31610200
chr10	33557712	33558806
chr10	34018264	34020678
chr10	34127319	34129011
chr10	34206321	34208327
chr10	34280856	34284267
chr10	34417524	34418994
chr10	34483214	34484696
chr10	36973787	36975593
chr10	37075593	37079596
chr10	37094896	37096861
chr10	37135123	37141876
chr10	37397089	37397970
chr10	37446819	37447044
chr10	37917172	37917863
chr10	38553818	38554358
chr10	38964684	38970181
chr10	39165510	39166087
chr10	39237714	39240402
chr10	39266018	39267278
chr10	39368456	39371707
chr10	39539705	39560350
chr10	39730844	39734200
chr10	39898008	39899537
chr10	40098866	40099561
chr10	40152152	40152477
chr10	40256941	40259421
chr10	40300364	40303003
chr10	40348127	40350289
chr10	41302687	41304273
chr10	41474123	41478226
chr10	41488913	41490796
chr10	41518108	41521670
chr10	41809069	41813016
chr10	41881723	41889311
chr10	41989554	41998564
chr10	42038610	42039082
chr10	42088281	42093673
chr10	42189476	42191277
chr10	42204213	42205982
chr10	42246431	42253377
chr10	42273508	42278677
chr10	42455519	42479340
chr10	42500200	42503347
chr10	42761071	42763497
chr10	42859885	42865019
chr10	42950128	42958625
chr10	43002298	43003211
chr10	43021299	43021881
chr10	43173138	43175226
chr10	43220326	43222038
chr10	43477928	43483828
chr10	43689371	43690075
chr10	43723256	43723857
chr10	44003411	44004325
chr10	44267118	44269518
chr10	44380312	44381508
chr10	44427578	44427941
chr10	44529609	44530098
chr10	44996934	45000917
chr10	45065601	45067949
chr10	47453431	47455996
chr10	48549177	48550839
chr10	50591272	50593549
chr10	52232229	52235081
chr10	52309632	52310027
chr10	52380950	52383149
chr10	52416839	52420515
chr10	52861089	52861873
chr10	53378501	53380241
chr10	53398141	53399415
chr10	53433989	53436243
chr10	53462711	53464584
chr10	53595394	53598192
chr10	53629060	53630495
chr10	54073984	54077379
chr10	56114836	56116312
chr10	56376371	56380249
chr10	56435866	56437006
chr10	56468661	56469724
chr10	56485917	56486738
chr10	56683769	56684002
chr10	57001110	57001317
chr10	57485945	57487567
chr10	57531516	57532839
chr10	57794288	57796280
chr10	58322461	58324557
chr10	58341136	58343897
chr10	58369540	58406746
chr10	58445587	58447863
chr10	58497065	58499069
chr10	59220734	59238073
chr10	59322571	59336020
chr10	59438799	59442172
chr10	59539022	59540334
chr10	59576221	59579199
chr10	59615560	59616707
chr10	59702658	59703641
chr10	59817226	59819884
chr10	59863425	59863678
chr10	59878704	59880787
chr10	60030396	60033456
chr10	60080350	60083262
chr10	60105955	60107768
chr10	60216399	60219959
chr10	60277399	60285638
chr10	60346901	60352376
chr10	60732152	60748179
chr10	60933964	60935656
chr10	61145636	61148419
chr10	61369394	61394965
chr10	61450842	61452797
chr10	61534566	61537258
chr10	61679386	61681699
chr10	61695044	61697890
chr10	61711797	61724114
chr10	61740942	61741177
chr10	61782723	61784576
chr10	61825496	61828170
chr10	61850187	61855238
chr10	61919565	61921217
chr10	62191869	62193764
chr10	62208871	62209189
chr10	62251819	62254048
chr10	62299751	62301024
chr10	62338931	62341355
chr10	62448316	62450607
chr10	62485692	62487818
chr10	62505902	62509473
chr10	62648947	62666133
chr10	62791363	62793199
chr10	62864665	62866738
chr10	63022077	63025660
chr10	63123569	63124478
chr10	63153920	63159644
chr10	63242376	63245966
chr10	63337527	63339804
chr10	63428619	63430526
chr10	66909650	66923070
chr10	67002225	67005636
chr10	67025559	67026668
chr10	67050380	67069502
chr10	67095844	67099529
chr10	67115082	67117023
chr10	67184733	67189395
chr10	67204568	67205848
chr10	67283527	67286002
chr10	67536314	67550387
chr10	67742277	67743069
chr10	68102644	68107713
chr10	68124338	68137407
chr10	68166004	68169565
chr10	68190964	68193989
chr10	68238503	68250094
chr10	68275702	68283515
chr10	68317958	68320231
chr10	68346092	68357700
chr10	68444451	68447125
chr10	68723653	68724783
chr10	68780673	68796709
chr10	68841954	68843284
chr10	69185095	69186383
chr10	69211464	69214233
chr10	69252278	69260367
chr10	69349739	69353350
chr10	69533551	69535833
chr10	69578660	69580461
chr10	69753635	69754715
chr10	69870844	69873182
chr10	69888076	69888623
chr10	69924307	69926189
chr10	70094667	70099862
chr10	70119309	70124379
chr10	70182916	70184156
chr10	70374434	70375626
chr10	70439565	70443132
chr10	70477134	70487322
chr10	70931590	70933170
chr10	71058210	71062883
chr10	71158171	71160339
chr10	71343642	71349105
chr10	72096520	72097037
chr10	72653880	72656005
chr10	75036068	75037883
chr10	75059799	75061231
chr10	75106544	75107483
chr10	75173263	75174788
chr10	75314488	75318328
chr10	75373465	75374347
chr10	75421057	75422906
chr10	75450318	75452241
chr10	75465892	75466448
chr10	75515646	75518741
chr10	75586167	75592741
chr10	75625780	75633809
chr10	75666282	75679014
chr10	75833495	75838404
chr10	75872524	75873849
chr10	75897701	75899766
chr10	75935425	75939794
chr10	75943808	75944677
chr10	75950635	75951917
chr10	76344482	76346606
chr10	76441790	76443392
chr10	76622211	76625142
chr10	76642220	76645355
chr10	76724273	76735091
chr10	77165233	77166353
chr10	77249569	77260526
chr10	77416354	77419038
chr10	77448303	77458581
chr10	77506134	77517703
chr10	77580889	77584295
chr10	78007530	78010826
chr10	78054601	78055022
chr10	78080234	78081507
chr10	78095775	78096757
chr10	78137986	78140420
chr10	78294392	78300279
chr10	78337924	78353039
chr10	78399559	78413582
chr10	78451988	78471850
chr10	78574099	78576505
chr10	78590032	78592436
chr10	78787443	78788319
chr10	79095761	79097660
chr10	79320068	79322393
chr10	79416846	79417682
chr10	79553772	79555408
chr10	79681145	79684710
chr10	79703878	79707809
chr10	79765922	79767652
chr10	79792741	79809200
chr10	79823903	79824820
chr10	79926300	79929707
chr10	79982854	79990066
chr10	79996515	79997597
chr10	80003231	80004848
chr10	80017306	80019987
chr10	80032214	80035750
chr10	80050126	80055157
chr10	80136978	80143634
chr10	80145793	80153617
chr10	80225720	80228551
chr10	80258710	80267099
chr10	80292130	80296242
chr10	80382740	80384665
chr10	80385622	80388430
chr10	80398456	80401214
chr10	80404988	80408061
chr10	80431805	80434497
chr10	80475074	80475746
chr10	80560449	80562258
chr10	80576125	80579710
chr10	80584212	80590862
chr10	80602275	80604077
chr10	80621019	80624740
chr10	80694697	80703435
chr10	80796727	80799696
chr10	80806894	80807954
chr10	80825953	80827765
chr10	80899788	80901705
chr10	80922235	80942150
chr10	80960360	80986209
chr10	81036884	81037646
chr10	81051763	81060573
chr10	81129059	81143218
chr10	81167001	81169871
chr10	81172735	81178082
chr10	81182494	81184779
chr10	81191870	81193241
chr10	81266049	81269154
chr10	81292980	81301308
chr10	81317002	81330626
chr10	81376799	81379461
chr10	81383925	81385497
chr10	81393143	81394174
chr10	81401433	81404809
chr10	81423552	81427565
chr10	81429443	81431395
chr10	81495174	81497128
chr10	81604985	81607053
chr10	81633450	81644593
chr10	81770455	81771503
chr10	81812251	81812561
chr10	81863522	81864730
chr10	81978700	81979038
chr10	81996642	81997728
chr10	82082987	82083825
chr10	82178025	82179144
chr10	82353972	82354886
chr10	82762532	82764559
chr10	82809188	82810248
chr10	82858032	82861315
chr10	82984539	83005229
chr10	83034919	83044565
chr10	83106801	83111643
chr10	83129301	83134581
chr10	83148957	83170041
chr10	83353661	83354518
chr10	83642340	83655361
chr10	83725666	83726553
chr10	84054667	84056889
chr10	84436980	84442270
chr10	84530310	84534901
chr10	84575890	84578028
chr10	84596537	84598681
chr10	84621624	84623523
chr10	84704718	84704980
chr10	84852239	84853350
chr10	84916736	84919317
chr10	84967681	84969677
chr10	85101696	85104172
chr10	85183195	85186167
chr10	85828846	85829969
chr10	86021530	86023538
chr10	86064694	86066946
chr10	86137976	86140504
chr10	86166795	86168071
chr10	86272460	86275495
chr10	86295795	86303970
chr10	86703526	86707237
chr10	86730813	86731328
chr10	86813326	86816334
chr10	87858389	87861067
chr10	88200496	88202126
chr10	88326952	88327530
chr10	88376379	88381347
chr10	88500932	88504940
chr10	88730449	88732428
chr10	88826043	88828286
chr10	89526729	89534206
chr10	89720321	89722995
chr10	89744655	89746504
chr10	89768412	89770607
chr10	90441290	90441770
chr10	91122206	91125666
chr10	91236025	91238250
chr10	91270046	91270973
chr10	92933564	92938194
chr10	93051164	93051558
chr10	93068019	93070425
chr10	93122785	93125181
chr10	93151868	93167556
chr10	93305583	93311735
chr10	93325084	93337803
chr10	93374193	93377318
chr10	93432106	93433258
chr10	93452279	93454227
chr10	93594281	93594552
chr10	93640846	93642471
chr10	93678146	93680324
chr10	93723094	93725302
chr10	93888450	93890502
chr10	93933743	93934298
chr10	94035293	94037215
chr10	94115695	94116918
chr10	94147507	94150212
chr10	94311870	94312363
chr10	94408931	94409306
chr10	94479469	94481513
chr10	94505461	94516522
chr10	94544032	94546543
chr10	94572173	94577108
chr10	94829010	94830268
chr10	94991401	94992192
chr10	95190796	95192526
chr10	95218154	95219450
chr10	95264408	95266639
chr10	95317561	95324101
chr10	95388001	95398795
chr10	95414445	95417602
chr10	95500720	95516396
chr10	95561658	95564849
chr10	95643199	95644898
chr10	95894255	95894838
chr10	95939707	95941814
chr10	95970564	95971670
chr10	96214166	96214548
chr10	96332221	96334250
chr10	96689922	96691076
chr10	96748798	96754269
chr10	96859516	96861233
chr10	96981811	96981997
chr10	97311698	97314387
chr10	97376052	97376763
chr10	97422187	97424004
chr10	97438429	97439307
chr10	97478189	97483710
chr10	98700574	98701242
chr10	98913260	98916407
chr10	99106299	99108711
chr10	99168656	99173652
chr10	99203176	99205059
chr10	99227978	99233714
chr10	99285150	99287328
chr10	99354169	99354362
chr10	99387827	99390075
chr10	99458915	99468294
chr10	99524518	99527333
chr10	99599176	99600325
chr10	99686568	99687586
chr10	99912855	99913774
chr10	100015278	100018233
chr10	100143307	100144811
chr10	102512179	102513242
chr10	103368216	103369360
chr10	105573060	105575598
chr10	106609538	106609931
chr10	107116493	107117855
chr10	107930050	107933232
chr10	108113292	108114116
chr10	108154993	108163977
chr10	108191378	108191647
chr10	108332190	108334001
chr10	108350065	108350354
chr10	108444364	108447476
chr10	109136761	109137532
chr10	109903672	109904357
chr10	109985777	109986753
chr10	110805431	110805663
chr10	110918482	110932410
chr10	110951497	110953791
chr10	111009112	111011475
chr10	111031497	111032186
chr10	111060708	111062142
chr10	111102022	111103467
chr10	111159899	111165991
chr10	111297729	111300166
chr10	111419818	111426833
chr10	111472705	111474383
chr10	111505284	111517545
chr10	111539586	111540266
chr10	111575559	111583628
chr10	111598526	111601337
chr10	111624133	111625577
chr10	111794576	111802296
chr10	111893704	111893939
chr10	111972726	111973818
chr10	115249682	115252762
chr10	115314167	115328769
chr10	115361829	115363283
chr10	115383287	115386577
chr10	116258915	116276759
chr10	116580124	116582822
chr10	116995621	116997195
chr10	117081685	117082650
chr10	117129839	117131354
chr10	117150136	117150445
chr10	117375170	117377702
chr10	117393215	117393976
chr10	117437008	117437203
chr10	117470320	117472957
chr10	117624600	117625022
chr10	117675655	117679067
chr10	117708887	117719101
chr10	117792048	117794085
chr10	117843632	117847083
chr10	117905470	117907118
chr10	117938890	117953586
chr10	117981610	117984370
chr10	118028571	118029806
chr10	118048688	118050693
chr10	118867308	118870505
chr10	119057939	119066074
chr10	119238662	119241297
chr10	120208749	120210074
chr10	120233756	120234149
chr10	120428194	120430963
chr10	120474329	120478491
chr10	120552495	120552945
chr10	120635523	120636827
chr10	120763392	120764902
chr10	120810494	120812529
chr10	120976976	120980287
chr10	121364705	121366338
chr10	121427493	121439800
chr10	121461118	121477842
chr10	121505118	121506005
chr10	121585842	121588206
chr10	121624859	121626860
chr10	121693194	121693566
chr10	121836564	121837413
chr10	121961443	121961639
chr10	122096031	122097905
chr10	122528434	122528706
chr10	122678493	122680787
chr10	122792154	122794989
chr10	122814869	122815667
chr10	122883972	122896461
chr10	122911062	122914094
chr10	122983607	122987146
chr10	123074769	123077207
chr10	123148111	123148764
chr10	123195675	123198905
chr10	125026613	125026792
chr10	125388570	125389962
chr10	125965812	125969739
chr10	126905417	126905985
chr10	126926688	126932282
chr10	126960792	126963986
chr10	126978022	126990215
chr10	127062938	127064747
chr10	127068731	127071025
chr10	127188079	127192024
chr10	127194374	127197994
chr10	127266064	127267513
chr10	127287449	127294877
chr10	127339163	127341825
chr10	127379995	127382442
chr10	127575704	127581347
chr10	127641571	127644978
chr10	127661065	127663832
chr10	127664689	127669862
chr10	127675364	127678588
chr10	127748708	127756509
chr10	127936857	127937990
chr10	128034571	128037346
chr10	128057698	128060942
chr10	128082142	128085142
chr10	128089955	128095519
chr10	128096889	128098756
chr10	128147845	128150991
chr10	128175337	128181231
chr10	128246205	128247662
chr10	128268045	128271003
chr10	128336904	128345692
chr10	128367362	128379454
chr10	128408056	128414113
chr10	128439797	128440686
chr10	128458572	128460746
chr10	128489850	128505035
chr10	128524565	128526747
chr10	128546659	128550058
chr10	128564564	128567022
chr10	128625393	128627166
chr10	128703868	128705731
chr10	128743061	128748943
chr10	128778308	128780779
chr10	128802598	128807471
chr10	128909063	128911210
chr10	128918079	128924452
chr10	130412231	130412553
chr10	130541891	130542722
chr11	3265222	3267333
chr11	3288425	3293320
chr11	3330504	3333623
chr11	3450244	3453164
chr11	3514187	3515877
chr11	3533937	3539957
chr11	3571679	3581444
chr11	3648025	3650062
chr11	3761767	3762226
chr11	3913063	3914582
chr11	3928974	3932682
chr11	4094701	4097562
chr11	4117502	4118729
chr11	4159641	4161395
chr11	4271010	4271214
chr11	4593078	4595416
chr11	4636275	4638487
chr11	4690591	4705497
chr11	5097039	5100924
chr11	5150814	5157131
chr11	5243690	5257385
chr11	5296234	5298781
chr11	5412773	5416707
chr11	5443034	5445511
chr11	5485535	5486720
chr11	5505479	5506272
chr11	5519990	5522748
chr11	5540929	5556997
chr11	5736809	5742670
chr11	5761059	5762830
chr11	5787479	5789964
chr11	5860880	5863677
chr11	5953619	5956563
chr11	5999215	6008016
chr11	6290995	6293080
chr11	6365807	6366046
chr11	6388609	6390730
chr11	6403798	6417760
chr11	6443231	6445209
chr11	6474045	6476661
chr11	6526495	6529522
chr11	6545953	6548508
chr11	6625026	6627035
chr11	8466319	8470520
chr11	8495992	8497696
chr11	8523388	8527186
chr11	8579086	8580544
chr11	8601562	8601957
chr11	8623665	8630720
chr11	8661133	8665057
chr11	8780595	8783406
chr11	11877941	11880574
chr11	11961124	11970022
chr11	12034830	12038745
chr11	16507209	16508962
chr11	16559101	16559685
chr11	16800302	16800553
chr11	16950364	16952179
chr11	17158599	17160620
chr11	17210941	17213217
chr11	17257026	17258619
chr11	18020748	18023898
chr11	18067630	18069004
chr11	18353578	18358322
chr11	18749175	18756769
chr11	18957589	18958889
chr11	19203540	19205413
chr11	19760767	19761180
chr11	19919345	19927133
chr11	19961786	19979900
chr11	20111335	20114099
chr11	20133195	20133366
chr11	20200502	20203140
chr11	20228979	20232584
chr11	20248412	20250092
chr11	20331852	20333865
chr11	20400538	20401012
chr11	20476972	20478031
chr11	20531838	20543793
chr11	20615834	20616737
chr11	20631246	20633932
chr11	20647057	20648501
chr11	20740214	20743095
chr11	20828933	20832145
chr11	20857246	20873847
chr11	20913703	20917221
chr11	21033665	21034418
chr11	21090941	21092725
chr11	21238028	21240575
chr11	21368535	21371608
chr11	21549300	21550527
chr11	21568777	21573010
chr11	21729397	21729612
chr11	22285307	22290002
chr11	22512097	22513649
chr11	22584180	22585694
chr11	22617227	22638975
chr11	22754375	22756888
chr11	22778813	22781948
chr11	22956146	22957437
chr11	22972020	22974426
chr11	22981071	22982853
chr11	22989489	22992565
chr11	23007153	23021718
chr11	23062525	23076675
chr11	23140447	23142120
chr11	23210372	23218213
chr11	23254720	23258101
chr11	23305601	23307809
chr11	23496863	23498678
chr11	23663518	23667078
chr11	23769236	23771891
chr11	25004710	25006049
chr11	25330361	25331313
chr11	26592786	26594114
chr11	28365178	28365926
chr11	28903480	28910168
chr11	29171928	29174425
chr11	29245682	29247763
chr11	29373152	29374481
chr11	29546918	29548987
chr11	29646920	29648900
chr11	29691767	29694598
chr11	29718339	29719800
chr11	30024407	30026786
chr11	30142882	30144122
chr11	30195609	30199387
chr11	30229376	30232134
chr11	30262899	30269823
chr11	30282836	30292925
chr11	30470768	30473284
chr11	30516669	30517910
chr11	30572013	30581184
chr11	30754912	30755553
chr11	30771153	30773448
chr11	31168790	31169959
chr11	31712872	31736640
chr11	31759075	31785632
chr11	31802479	31829146
chr11	31869924	31877295
chr11	31948566	31949941
chr11	32220797	32227647
chr11	32324316	32324822
chr11	32347237	32348983
chr11	32382636	32384910
chr11	32453696	32456517
chr11	32601745	32620386
chr11	32641228	32644195
chr11	32699284	32700555
chr11	32907551	32908617
chr11	33123156	33123331
chr11	33161967	33163806
chr11	34169330	34170464
chr11	35278221	35279422
chr11	35768839	35771057
chr11	35837916	35839341
chr11	35892788	35893685
chr11	35922989	35924872
chr11	35940515	35940915
chr11	35973420	35981053
chr11	36045850	36046123
chr11	40690647	40695346
chr11	40733007	40734801
chr11	42325939	42326602
chr11	43147759	43147973
chr11	43384737	43386331
chr11	43433375	43434776
chr11	43469620	43475928
chr11	43528269	43530382
chr11	43545590	43550456
chr11	43612899	43627375
chr11	43666905	43668371
chr11	43991334	43992583
chr11	44155740	44157786
chr11	44469640	44471599
chr11	44518464	44521868
chr11	44616420	44621035
chr11	44663844	44667180
chr11	44683755	44686780
chr11	44701284	44701935
chr11	45851547	45853800
chr11	45942683	45944914
chr11	46055574	46070592
chr11	46083137	46086277
chr11	46307715	46312793
chr11	46436649	46438046
chr11	46461927	46462147
chr11	48598432	48600959
chr11	48798682	48802225
chr11	48815933	48838754
chr11	48978189	48980111
chr11	49050073	49051875
chr11	49080735	49088488
chr11	49185722	49209531
chr11	49712112	49727849
chr11	49754507	49756308
chr11	49845651	49849059
chr11	50024917	50026564
chr11	50108114	50109734
chr11	50130939	50132611
chr11	50145860	50150006
chr11	50188415	50189128
chr11	50252103	50252916
chr11	50290009	50293002
chr11	50323814	50326873
chr11	50359047	50379441
chr11	50403666	50403989
chr11	50421878	50432418
chr11	51011438	51013112
chr11	51262387	51265350
chr11	51583105	51585683
chr11	51604858	51616179
chr11	51631757	51632926
chr11	51633684	51638756
chr11	51646288	51651261
chr11	51672058	51674620
chr11	51687999	51689778
chr11	51755466	51764804
chr11	51805372	51805948
chr11	51854836	51859892
chr11	51873962	51875281
chr11	51915210	51919257
chr11	51998496	52005029
chr11	52097565	52100823
chr11	52167884	52168668
chr11	52231125	52234963
chr11	52251254	52252219
chr11	52281998	52284808
chr11	52333499	52347068
chr11	52359672	52365198
chr11	52448343	52449132
chr11	52533341	52534331
chr11	53298102	53309788
chr11	53349913	53352880
chr11	53429608	53446686
chr11	53466503	53466720
chr11	53518946	53521787
chr11	53702881	53704406
chr11	53849563	53873270
chr11	53887966	53904793
chr11	54027019	54029324
chr11	54057838	54069509
chr11	54112499	54115108
chr11	54437413	54439901
chr11	54521253	54523556
chr11	54774616	54788043
chr11	54859806	54867708
chr11	54882122	54885720
chr11	54902979	54904447
chr11	54920651	54923157
chr11	54938493	54941113
chr11	54954524	54963294
chr11	55021471	55033936
chr11	55076346	55078558
chr11	55096912	55099341
chr11	55120946	55121809
chr11	55204335	55206518
chr11	55448949	55471171
chr11	56262647	56264384
chr11	56373574	56375177
chr11	57643984	57648448
chr11	57673150	57678175
chr11	57800022	57802856
chr11	57961375	57963301
chr11	58007844	58011586
chr11	58092403	58105143
chr11	58213913	58216238
chr11	58301132	58303772
chr11	58329412	58331494
chr11	58847190	58847897
chr11	58914333	58914858
chr11	58927750	58939376
chr11	58953812	58956279
chr11	58977094	58980660
chr11	59162616	59168052
chr11	59182137	59184816
chr11	59190908	59192455
chr11	59201396	59203051
chr11	59207834	59210552
chr11	59225114	59228947
chr11	59392633	59394514
chr11	59505266	59507537
chr11	59661291	59666525
chr11	59705153	59710458
chr11	59729846	59733505
chr11	59808634	59814838
chr11	59838510	59849118
chr11	59884259	59903188
chr11	59936768	59943061
chr11	59958484	59965794
chr11	60045673	60046966
chr11	60164644	60178260
chr11	60208367	60225814
chr11	60255571	60257609
chr11	60272909	60275030
chr11	60300054	60318962
chr11	60345701	60353744
chr11	60416249	60418697
chr11	60535994	60540678
chr11	60698146	60708215
chr11	60726474	60730130
chr11	60775094	60778263
chr11	60808557	60809161
chr11	60876939	60880411
chr11	60912556	60914684
chr11	60931222	60937584
chr11	61173260	61176005
chr11	61277390	61278545
chr11	61300494	61301325
chr11	61407517	61409036
chr11	61484367	61495983
chr11	61577932	61579683
chr11	61614076	61620899
chr11	61713157	61714740
chr11	61853918	61855672
chr11	61929310	61931633
chr11	62280204	62282183
chr11	62456093	62459206
chr11	62494474	62496400
chr11	62537824	62553466
chr11	62575570	62576504
chr11	62600773	62606148
chr11	62613978	62614773
chr11	62622802	62631749
chr11	62634367	62640169
chr11	62641632	62649698
chr11	62675622	62675919
chr11	62731307	62731902
chr11	62820080	62822116
chr11	62920208	62922222
chr11	62965950	62968072
chr11	62995441	62999203
chr11	63168098	63172876
chr11	65366142	65368557
chr11	65787158	65788660
chr11	65806076	65808026
chr11	66984737	66985606
chr11	66998361	67010590
chr11	67454811	67469321
chr11	67489344	67490638
chr11	67515159	67528167
chr11	67665410	67668837
chr11	67921036	67922787
chr11	68062416	68062880
chr11	68188186	68189544
chr11	68285596	68288003
chr11	68691054	68693331
chr11	68851044	68854656
chr11	68871304	68872827
chr11	68900985	68912711
chr11	68939468	68940799
chr11	68954624	68957769
chr11	69011617	69017265
chr11	69035510	69037750
chr11	69038596	69041793
chr11	69045680	69046663
chr11	69058417	69061088
chr11	69061773	69064501
chr11	69066384	69068702
chr11	69069950	69074954
chr11	69086325	69091338
chr11	69117530	69135097
chr11	69257433	69258278
chr11	69322631	69324847
chr11	69331390	69332711
chr11	69363865	69373284
chr11	69394484	69398236
chr11	69408088	69412830
chr11	69414502	69420710
chr11	69510365	69512404
chr11	69546192	69547519
chr11	69578225	69582094
chr11	69600568	69606513
chr11	69661452	69664582
chr11	69670633	69673023
chr11	69681109	69687517
chr11	69694281	69697084
chr11	69755524	69760551
chr11	69765273	69767994
chr11	69802582	69804334
chr11	69836848	69847697
chr11	69879097	69885329
chr11	69900434	69902564
chr11	69919162	69923242
chr11	69979763	69982279
chr11	69990214	69993169
chr11	69995491	69997751
chr11	70014300	70030370
chr11	70066183	70078578
chr11	70220144	70222604
chr11	70227648	70234402
chr11	70236411	70240616
chr11	70431717	70433642
chr11	70519834	70521031
chr11	70539288	70541241
chr11	70561819	70564135
chr11	70645947	70649120
chr11	70651751	70657095
chr11	70667499	70671883
chr11	70686645	70689196
chr11	70699354	70703453
chr11	70715122	70716754
chr11	70763515	70766989
chr11	70822004	70822240
chr11	70843842	70846996
chr11	70864365	70875639
chr11	70968586	70971068
chr11	71018590	71020610
chr11	71401046	71410266
chr11	72041304	72042180
chr11	72206202	72208250
chr11	72301014	72302683
chr11	72421439	72422350
chr11	72457853	72459166
chr11	72530186	72531069
chr11	72606586	72609102
chr11	72689475	72691113
chr11	72795158	72797071
chr11	72940329	72940987
chr11	73030697	73031337
chr11	73047442	73049851
chr11	73109868	73110443
chr11	73175924	73178921
chr11	73323423	73327441
chr11	74385343	74386519
chr11	74722049	74725799
chr11	74895094	74898785
chr11	74924985	74927615
chr11	75012179	75018959
chr11	75043963	75055361
chr11	75132228	75142927
chr11	75145998	75149108
chr11	75152006	75169162
chr11	75171853	75174362
chr11	75193287	75195288
chr11	75399597	75404956
chr11	75457997	75463983
chr11	75486395	75487806
chr11	75509058	75514355
chr11	75530612	75535797
chr11	75549468	75573200
chr11	75587230	75600018
chr11	75622711	75632773
chr11	75647850	75659986
chr11	75678147	75680621
chr11	75732474	75735621
chr11	75794075	75796775
chr11	75810860	75814701
chr11	76026068	76028596
chr11	76098664	76102683
chr11	76130333	76131857
chr11	76253570	76257362
chr11	76291938	76293670
chr11	76374286	76376102
chr11	76397641	76399556
chr11	76493238	76495499
chr11	76529111	76530971
chr11	76569801	76571751
chr11	76622666	76623846
chr11	76708478	76709708
chr11	76844960	76847445
chr11	76889339	76891732
chr11	76954068	76954551
chr11	77347901	77349900
chr11	77368637	77373201
chr11	77439632	77447574
chr11	77491001	77498997
chr11	77508310	77508684
chr11	77512471	77517143
chr11	77606034	77608605
chr11	77630247	77630523
chr11	77685094	77688747
chr11	77981438	77985579
chr11	78037095	78045878
chr11	78094185	78095718
chr11	78114884	78116193
chr11	78152075	78154188
chr11	78162025	78166445
chr11	78175000	78179839
chr11	78182138	78184465
chr11	78187886	78190092
chr11	78194218	78196248
chr11	78260846	78263228
chr11	78310721	78311635
chr11	78343515	78347404
chr11	78411364	78413760
chr11	78534604	78537910
chr11	78555326	78567957
chr11	78696298	78697944
chr11	78717418	78719747
chr11	78744518	78746740
chr11	78781783	78783512
chr11	78802930	78804900
chr11	78818074	78833743
chr11	78982960	78985513
chr11	79022478	79024029
chr11	79054660	79056707
chr11	79070895	79072392
chr11	79086787	79101231
chr11	79144522	79146951
chr11	79212942	79239303
chr11	79252532	79255171
chr11	79305437	79309038
chr11	79338398	79340988
chr11	79457798	79458585
chr11	79736350	79754458
chr11	79877516	79878531
chr11	79961510	79963474
chr11	79992351	79994359
chr11	80079966	80081968
chr11	80141182	80154838
chr11	80183129	80185699
chr11	80209067	80210333
chr11	80382235	80385234
chr11	80428118	80430113
chr11	80710496	80712413
chr11	80765940	80780514
chr11	80809212	80811464
chr11	80876585	80878085
chr11	82033208	82033517
chr11	82746924	82747428
chr11	82763270	82765206
chr11	82780078	82782500
chr11	82845092	82846346
chr11	82888312	82890581
chr11	82930284	82933680
chr11	82949103	82953325
chr11	82970928	82971565
chr11	82989977	82992332
chr11	83019641	83021310
chr11	83064876	83079572
chr11	83120119	83122109
chr11	83270775	83272054
chr11	83290925	83292816
chr11	83297812	83299548
chr11	83454030	83474136
chr11	84042560	84044034
chr11	84168647	84181883
chr11	84818196	84820372
chr11	84825639	84826337
chr11	84827124	84829748
chr11	84868983	84871991
chr11	84879018	84881088
chr11	85138771	85141119
chr11	85183022	85183549
chr11	85233351	85235839
chr11	85258048	85261140
chr11	85310141	85313019
chr11	85490634	85493374
chr11	85519976	85526853
chr11	85642801	85644060
chr11	85681170	85683030
chr11	85712089	85721265
chr11	85765807	85766680
chr11	85941555	85942335
chr11	86005247	86006194
chr11	86200987	86202365
chr11	86356315	86358345
chr11	86483676	86486149
chr11	86543600	86545880
chr11	86576710	86588301
chr11	86625616	86631030
chr11	86682132	86684957
chr11	86737639	86737924
chr11	86756183	86761270
chr11	86812663	86817243
chr11	86836064	86841271
chr11	86892737	86895159
chr11	86919570	86921221
chr11	86949870	86963078
chr11	86991820	86994288
chr11	87025980	87027210
chr11	87108019	87110077
chr11	87298361	87299953
chr11	87357337	87359464
chr11	87421894	87427690
chr11	87442540	87472242
chr11	87578460	87596236
chr11	87638734	87639695
chr11	87736493	87738222
chr11	87985617	87988016
chr11	88046591	88049751
chr11	88066632	88071282
chr11	88203328	88205571
chr11	88233674	88236447
chr11	88276029	88277120
chr11	88356425	88356909
chr11	88401632	88404145
chr11	88466749	88469841
chr11	88653240	88671405
chr11	88715426	88721234
chr11	88953198	88955956
chr11	88997912	89005834
chr11	89019534	89030139
chr11	89059509	89069439
chr11	89100900	89101506
chr11	89440537	89440770
chr11	89568740	89570743
chr11	89600631	89601794
chr11	89977789	89979338
chr11	90128479	90143794
chr11	90224271	90233264
chr11	90248954	90251041
chr11	90368520	90372099
chr11	90417663	90418738
chr11	90637404	90639208
chr11	91204845	91205031
chr11	91763640	91764051
chr11	93530994	93531713
chr11	93884708	93887256
chr11	93954836	93969679
chr11	93987246	93997549
chr11	94044214	94045313
chr11	94189465	94190419
chr11	94208924	94214475
chr11	94264735	94277088
chr11	94320552	94329025
chr11	94344866	94347784
chr11	94491117	94492020
chr11	94543645	94544062
chr11	94570385	94571625
chr11	94599899	94603931
chr11	94629284	94631612
chr11	94676357	94681597
chr11	94716961	94718318
chr11	94872331	94881941
chr11	94927322	94929436
[truncated: 10,229 more rows]

## Sheet: P2w M_SEC
chr1	34822838	34866508
chr1	36063680	36099046
chr1	36545468	36584828
chr1	39712338	39763189
chr1	39899983	39937058
chr1	55078702	55094631
chr1	55120232	55175293
chr1	55193089	55239275
chr1	58709758	58729754
chr1	59882714	59927249
chr1	62702612	62753101
chr1	65021463	65049061
chr1	73901901	73970943
chr1	73985948	74099143
chr1	74292428	74305822
chr1	75541701	75562008
chr1	85893710	85915877
chr1	85953983	85986498
chr1	86406698	86449348
chr1	86486706	86507010
chr1	87246437	87293581
chr1	91418000	91466190
chr1	92054993	92149835
chr1	105970898	105997502
chr1	119478700	119511813
chr1	131064723	131111322
chr1	131962229	132012778
chr1	132257422	132365324
chr1	133023786	133074444
chr1	133203901	133259019
chr1	133907742	133979775
chr1	134041863	134104415
chr1	134192836	134236634
chr1	134752072	134778416
chr1	135728280	135768679
chr1	143980914	144007626
chr1	151658420	151728729
chr1	152572902	152625771
chr1	154064825	154124804
chr1	155049242	155110377
chr1	156439665	156496469
chr1	165662622	165736607
chr1	168359736	168433528
chr1	171220478	171244605
chr1	172288684	172314628
chr1	172499466	172527928
chr1	178316176	178338930
chr1	180322745	180423857
chr1	182496591	182539554
chr1	184032694	184084494
chr1	184843157	184883714
chr1	194975343	195036042
chr10	12850011	12875415
chr10	21667810	21701182
chr10	21973627	22001948
chr10	39610998	39661175
chr10	42220554	42278937
chr10	59963830	59984696
chr10	61361147	61394965
chr10	62189380	62232950
chr10	77205437	77260526
chr10	77604694	77639970
chr10	79840123	79860105
chr10	80145056	80170127
chr10	80662303	80681154
chr10	80750677	80769181
chr10	80916688	80988663
chr10	81121737	81146990
chr10	81400604	81436072
chr10	83082908	83184699
chr10	84574642	84623537
chr10	86293698	86346749
chr10	86776443	86820798
chr10	91155296	91190266
chr10	93281693	93339539
chr10	96614474	96648689
chr10	99247378	99287328
chr10	127575704	127624260
chr10	128488285	128505174
chr11	4181504	4219690
chr11	4659978	4730591
chr11	5996248	6033611
chr11	6388575	6421196
chr11	8568456	8690797
chr11	11805632	11847748
chr11	18867768	18886695
chr11	19006001	19031994
chr11	19919335	19987963
chr11	22610430	22658025
chr11	22799848	22892751
chr11	30194347	30294188
chr11	31712872	31840751
chr11	49182887	49209835
chr11	49237123	49262770
chr11	50197422	50230525
chr11	52333151	52380022
chr11	53296374	53332690
chr11	53758291	53820435
chr11	53845735	53904797
chr11	54902510	54965661
chr11	55394086	55427007
chr11	60104542	60118333
chr11	62633718	62649976
chr11	63128916	63150735
chr11	69086325	69103031
chr11	69407317	69420982
chr11	70219996	70240762
chr11	70645064	70659496
chr11	74637201	74657505
chr11	74797578	74842314
chr11	75150076	75174362
chr11	75209494	75290146
chr11	75619100	75660261
chr11	75930331	75977628
chr11	77752022	77837612
chr11	78781718	78833919
chr11	79070025	79114903
chr11	79702672	79757133
chr11	83440273	83474565
chr11	85824810	85847438
chr11	86575606	86631858
chr11	88103879	88124259
chr11	88144780	88169060
chr11	88512369	88695338
chr11	88839992	88865281
chr11	88997912	89030139
chr11	94129890	94176247
chr11	94320230	94347827
chr11	94979150	95013177
chr11	95068351	95106220
chr11	95363514	95417900
chr11	96249488	96356466
chr11	96966366	96979092
chr11	97433252	97452470
chr11	97798297	97842439
chr11	98739545	98755962
chr11	98767874	98790035
chr11	98917192	98969217
chr11	100511007	100528989
chr11	100927323	100984718
chr11	101055056	101068172
chr11	101618226	101701251
chr11	102315218	102321438
chr11	102424506	102468262
chr11	104230241	104290718
chr11	106475214	106537098
chr11	106657049	106680235
chr11	107330676	107387193
chr11	108889484	108949065
chr11	109609005	109654072
chr11	113704028	113811348
chr11	114667443	114695653
chr11	115763934	115793199
chr11	117075984	117155047
chr11	117230311	117286172
chr11	117305075	117351982
chr11	117934018	118016906
chr11	118192059	118258827
chr11	119078237	119162835
chr11	120182745	120192101
chr11	120215345	120243822
chr11	120343843	120358822
chr12	3805992	3900277
chr12	5172474	5285170
chr12	8313172	8402858
chr12	8417203	8473191
chr12	8491114	8502709
chr12	16707323	16812163
chr12	16828328	16909216
chr12	21089148	21166591
chr12	25091920	25120365
chr12	31136311	31186287
chr12	32102427	32126351
chr12	40445160	40505031
chr12	51823104	51846468
chr12	55383268	55400660
chr12	55432586	55499228
chr12	55786708	55837387
chr12	69355737	69375862
chr12	69445854	69486438
chr12	70706420	70754206
chr12	79657809	79693922
chr12	79739926	79798585
chr12	79813191	80015031
chr12	80108502	80134267
chr12	80789725	80886140
chr12	84151000	84223436
chr12	85451955	85488953
chr12	86768479	86950904
chr12	87380437	87411925
chr12	102282441	102339960
chr12	105513754	105565324
chr12	110478461	110513563
chr12	111353728	111397982
chr12	111411260	111451682
chr13	5859779	5871866
chr13	31805553	31823521
chr13	37450982	37543659
chr13	37824917	37883558
chr13	43170711	43214286
chr13	48538733	48574543
chr13	48852002	48879463
chr13	49177914	49217290
chr13	49340540	49381659
chr13	49449178	49481965
chr13	52816652	52848466
chr13	52866170	52905676
chr13	54672428	54695190
chr13	63235139	63267744
chr13	63268489	63320081
chr13	63548505	63574346
chr13	78193241	78212443
chr13	80882265	80904423
chr13	80934652	80965021
chr13	95746079	95851933
chr13	96475177	96514729
chr13	99152227	99203817
chr13	99222980	99255438
chr13	101690098	101769291
chr13	111776196	111810933
chr13	112716649	112780662
chr14	7990601	8041699
chr14	20764223	20810182
chr14	21981062	21996447
chr14	24203685	24246458
chr14	25337158	25399554
chr14	25455267	25529403
chr14	31383419	31449587
chr14	31640254	31671416
chr14	31992049	32031968
chr14	32855723	32891457
chr14	45450952	45511193
chr14	52012642	52024350
chr14	54214670	54274560
chr14	57705033	57754135
chr14	60731230	60769512
chr14	63121079	63178868
chr14	65311224	65390892
chr14	67044241	67118474
chr14	70200370	70213372
chr14	76677646	76715970
chr14	79268569	79302118
chr14	79479582	79563314
chr14	120274830	120395132
chr15	6384098	6416847
chr15	10175057	10256906
chr15	10633483	10716395
chr15	12203517	12248094
chr15	25910386	25959104
chr15	27757076	27823316
chr15	36826598	36885557
chr15	38438816	38473949
chr15	38691172	38714921
chr15	57879010	57926495
chr15	58974702	59037144
chr15	59053335	59083053
chr15	59169908	59205843
chr15	59633193	59666326
chr15	67080689	67119529
chr15	67142820	67183826
chr15	72796071	72820882
chr15	73614716	73646617
chr15	73723692	73751461
chr15	74830652	74857939
chr15	74871844	74940995
chr15	74954078	74969037
chr15	76189125	76214892
chr15	77783354	77868491
chr15	77881429	77932101
chr15	78514057	78550838
chr15	78830182	78849385
chr15	78971076	79010316
chr15	80009696	80055842
chr15	80252855	80264985
chr15	81849190	81863069
chr15	82350672	82371052
chr15	83291868	83309673
chr15	84191585	84280800
chr15	85597306	85616179
chr15	85650636	85712861
chr15	86160603	86221802
chr15	88847441	88876429
chr15	96283610	96291054
chr15	96681710	96711267
chr15	97819875	97833829
chr15	98968325	99042522
chr15	99313535	99345520
chr15	99419408	99502856
chr15	99709263	99726914
chr15	99839275	99905025
chr15	100400917	100449973
chr15	101105194	101148830
chr15	101259857	101274140
chr15	101274958	101287211
chr15	102224394	102259524
chr15	102376301	102412434
chr15	102989755	103017009
chr16	4359868	4422776
chr16	4756395	4791340
chr16	4876219	4897328
chr16	10971484	11011469
chr16	18404363	18436597
chr16	23223302	23247623
chr16	23979305	23994712
chr16	24461379	24519097
chr16	30059860	30103291
chr16	31022159	31081716
chr16	31488602	31510216
chr16	32643880	32683752
chr16	33559841	33597078
chr16	33659030	33715096
chr16	33857445	33947594
chr16	34904255	34967568
chr16	37845087	37882262
chr16	38374996	38401552
chr16	38451318	38493748
chr16	43500111	43593684
chr16	44526462	44561214
chr16	76292793	76334228
chr16	76347194	76374424
chr16	90726629	90750631
chr16	94558962	94581718
chr16	95742368	95782198
chr17	4980176	5003114
chr17	5156243	5223219
chr17	5975096	6021567
chr17	8504230	8528278
chr17	12719944	12796414
chr17	17597845	17626866
chr17	24631853	24654136
chr17	25063222	25086765
chr17	25394222	25435003
chr17	25860663	25877187
chr17	26411870	26469612
chr17	26487263	26622259
chr17	27117522	27174356
chr17	27792312	27827839
chr17	28005317	28035899
chr17	28255580	28292219
chr17	28406662	28435415
chr17	28503821	28528174
chr17	29382198	29503618
chr17	31813784	31863017
chr17	32090375	32122971
chr17	34116475	34136570
chr17	34708265	34740974
chr17	34793596	34815511
chr17	35915056	35924195
chr17	45582536	45599949
chr17	45998773	46039366
chr17	46852998	46897819
chr17	47138171	47158967
chr17	47501125	47548847
chr17	50465352	50516681
chr17	50622837	50658888
chr17	53565834	53597775
chr17	64599010	64635265
chr17	70718574	70756232
chr17	70832161	70873879
chr17	70988736	71004045
chr17	72916769	72939435
chr17	83196538	83228489
chr17	83689585	83733895
chr17	83937411	83994693
chr17	84028454	84162586
chr17	84177402	84216495
chr17	86731225	86823606
chr17	87441408	87483068
chr18	5149364	5187489
chr18	5368399	5451108
chr18	6470515	6493502
chr18	11046160	11080449
chr18	31908710	31940623
chr18	34329944	34381516
chr18	35652156	35680011
chr18	35813066	35852055
chr18	38851539	38945894
chr18	38991325	39101753
chr18	54952425	54993486
chr18	60631240	60666305
chr18	60726895	60767308
chr18	61649688	61667520
chr18	65565146	65642472
chr18	69516968	69552661
chr18	69567197	69600348
chr18	69635864	69676614
chr18	75362678	75406068
chr18	75490873	75539960
chr18	84036080	84093710
chr19	3319563	3331161
chr19	3622296	3719928
chr19	5635670	5666185
chr19	5792086	5853768
chr19	6967855	6982457
chr19	9046252	9083250
chr19	9935204	9994703
chr19	10052176	10115661
chr19	12460080	12502054
chr19	16130526	16171057
chr19	16417485	16449268
chr19	17747681	17838233
chr19	18596874	18633480
chr19	21143326	21195687
chr19	21268528	21278163
chr19	23032837	23067154
chr19	23124314	23163466
chr19	32168341	32231101
chr19	32279396	32350367
chr19	40364510	40415337
chr19	44265000	44324178
chr19	46451371	46532662
chr19	46598087	46648903
chr19	46855975	46988673
chr19	47276126	47332044
chr19	47883074	47928355
chr19	53389092	53442545
chr19	56952676	57017944
chr19	57097335	57148385
chr2	11494427	11536377
chr2	26311949	26352954
chr2	26472171	26547922
chr2	26568809	26593503
chr2	27318189	27359208
chr2	27402248	27477122
chr2	27675223	27717062
chr2	27732027	27776460
chr2	28512495	28541014
chr2	29618348	29681861
chr2	30438425	30448997
chr2	30588563	30619842
chr2	30635746	30726989
chr2	30742011	30811315
chr2	31741900	31777433
chr2	32136762	32176257
chr2	32417664	32454223
chr2	32494097	32556433
chr2	34354389	34373658
chr2	34517747	34572772
chr2	35653047	35732191
chr2	38685442	38739384
chr2	45001600	45057382
chr2	45096016	45119321
chr2	52940954	53000824
chr2	58562021	58593735
chr2	60795778	60857076
chr2	65160328	65203068
chr2	65217036	65251166
chr2	72087304	72181944
chr2	73483906	73532098
chr2	75637700	75661602
chr2	75681014	75734811
chr2	84617813	84651524
chr2	85036394	85062016
chr2	91946671	91986255
chr2	92420699	92461282
chr2	93005388	93049820
chr2	93302961	93335060
chr2	115954491	116025925
chr2	116044655	116078270
chr2	116971392	116986054
chr2	117105397	117144312
chr2	118509662	118555351
chr2	118880954	118927684
chr2	120092425	120159736
chr2	132083451	132153102
chr2	138255204	138282613
chr2	152669394	152710087
chr2	152722625	152743968
chr2	152779466	152831743
chr2	153417045	153459251
chr2	155275632	155310334
chr2	155803662	155827607
chr2	156177160	156203633
chr2	156414885	156488540
chr2	157035145	157080183
chr2	158113035	158180275
chr2	160730244	160748345
chr2	160859856	160888415
chr2	165848861	166046332
chr2	166108651	166156259
chr2	167230209	167265656
chr2	167291375	167350409
chr2	167475653	167507078
chr2	167536981	167603458
chr2	167685403	167720362
chr2	167742014	167892395
chr2	167919118	167976193
chr2	169620116	169649607
chr2	170116613	170160823
chr2	170173483	170223671
chr2	173766598	173797552
chr2	174326242	174345855
chr2	180213290	180233907
chr3	27572526	27664040
chr3	27685900	27711475
chr3	52029177	52049250
chr3	60495130	60617874
chr3	65955206	65976909
chr3	79201740	79259596
chr3	87147303	87175517
chr3	88130992	88178625
chr3	88406627	88450223
chr3	88488155	88533933
chr3	88579002	88627267
chr3	89377964	89397281
chr3	95267452	95298049
chr3	95657070	95678772
chr3	96158622	96174316
chr3	96550218	96580683
chr3	98007561	98087166
chr3	98842913	98896115
chr3	101594952	101613809
chr3	102149715	102205465
chr3	105015515	105061083
chr3	108064432	108098270
chr3	108833328	108882103
chr3	116934476	116983329
chr3	121425286	121450388
chr3	121885344	121926537
chr3	122072595	122132727
chr3	122452504	122512442
chr3	126595288	126669590
chr3	138270238	138293638
chr3	148977036	148999234
chr4	11964738	12001243
chr4	33238711	33262450
chr4	40798044	40855224
chr4	43380587	43420930
chr4	45451118	45533243
chr4	48041752	48052982
chr4	57566326	57589318
chr4	57724965	57823147
chr4	57837194	57867447
chr4	62500381	62521155
chr4	82364865	82406693
chr4	82499414	82514079
chr4	95048144	95055732
chr4	95700734	95747197
chr4	97745699	97781195
chr4	97809397	97874162
chr4	98089631	98120894
chr4	105188161	105232174
chr4	108326758	108371061
chr4	109104999	109158642
chr4	109653135	109678002
chr4	117240686	117305040
chr4	120797434	120826772
chr4	123195903	123250994
chr4	126248333	126276609
chr4	128690996	128738350
chr4	129810053	129838795
chr4	129898966	129927553
chr4	130160693	130200767
chr4	130790918	130807215
chr4	132938608	132984312
chr4	133010181	133201590
chr4	133369249	133410364
chr4	133649659	133677058
chr4	133749496	133758084
chr4	134585851	134635520
chr4	134662638	134705571
chr4	134757767	134780214
chr4	134912319	134927163
chr4	135235767	135314867
chr4	136088616	136187003
chr4	137115208	137165377
chr4	137275688	137333288
chr4	137350679	137398170
chr4	137464056	137511332
chr4	139191280	139260230
chr4	139573697	139625392
chr4	141270193	141326477
chr4	141500594	141579321
chr4	141640968	141686299
chr4	141704135	141769618
chr4	144890781	144915665
chr4	144979444	145044573
chr4	149772275	149823471
chr4	149974766	150012614
chr4	150543849	150621817
chr4	155108802	155251453
chr4	155468804	155495207
chr4	155559519	155604756
chr4	155693754	155712565
chr5	23406882	23439904
chr5	24319756	24366079
chr5	25052581	25102033
chr5	30543382	30562059
chr5	30566302	30632693
chr5	30906600	30923364
chr5	31595100	31641300
chr5	31681696	31753056
chr5	31815064	31883591
chr5	32131628	32156286
chr5	33001594	33025519
chr5	34501118	34551210
chr5	35708405	35759206
chr5	63922407	63970904
chr5	64802258	64817325
chr5	65002922	65051235
chr5	66061710	66107652
chr5	66121292	66157464
chr5	66503746	66579470
chr5	66602121	66621792
chr5	75894967	75948871
chr5	77348710	77408560
chr5	103752329	103790843
chr5	105696224	105746470
chr5	107010634	107057977
chr5	107077224	107297789
chr5	110403533	110449585
chr5	111206058	111269613
chr5	112240606	112260720
chr5	112270118	112306621
chr5	113130093	113227413
chr5	113847635	113931562
chr5	114356072	114382192
chr5	114544529	114599603
chr5	115473308	115544519
chr5	117976192	118039625
chr5	119606103	119644853
chr5	119661235	119691228
chr5	121563765	121616711
chr5	121811540	121850650
chr5	122279577	122327006
chr5	123132007	123162027
chr5	123653538	123696917
chr5	123977251	124060533
chr5	124165278	124251697
chr5	124475297	124499516
chr5	125039613	125085844
chr5	125122665	125227066
chr5	125305550	125349835
chr5	125381768	125409847
chr5	130021240	130062970
chr5	130077562	130146459
chr5	134308127	134327323
chr5	134418106	134458316
chr5	135165906	135190447
chr5	135660118	135728189
chr5	135877184	135917778
chr5	135930563	135976900
chr5	139248492	139274619
chr5	139375379	139392475
chr5	140748713	140830436
chr5	142400478	142478789
chr5	142783273	142826550
chr5	142897456	142912610
chr5	143016244	143080980
chr5	143568688	143680859
chr5	146220276	146291305
chr5	147024241	147078897
chr5	148331758	148400948
chr5	148952963	149032457
chr6	21788976	21854242
chr6	21985157	22066155
chr6	30635374	30721526
chr6	31068332	31127102
chr6	31174302	31223090
chr6	34371705	34422879
chr6	34861347	34880192
chr6	37418089	37443443
chr6	38531426	38553236
chr6	38804467	38855024
chr6	38926439	39008220
chr6	50354470	50415404
chr6	52199450	52223036
chr6	71928502	71954245
chr6	71972945	72009919
chr6	72092299	72111608
chr6	72436354	72478319
chr6	72503389	72553867
chr6	72652419	72697880
chr6	83421588	83457650
chr6	86471145	86501026
chr6	86514872	86528692
chr6	88715089	88827808
chr6	88888902	88907849
chr6	89336643	89364020
chr6	90598843	90627167
chr6	90672899	90737534
chr6	91682625	91759475
chr6	92810956	92870857
chr6	97446423	97512415
chr6	108406187	108478229
chr6	108657087	108678724
chr6	113073031	113113518
chr6	113637960	113699392
chr6	114811329	114922680
chr6	115967468	116000107
chr6	117878538	117921102
chr6	118836691	118892652
chr6	118910840	119110093
chr6	121108422	121187513
chr6	122800879	122827176
chr6	124412846	124449566
chr6	125348326	125357411
chr6	125467794	125495356
chr6	128088333	128145104
chr6	129211190	129238679
chr6	134170620	134264335
chr6	134790396	134841229
chr6	134916174	134933774
chr6	136517784	136556214
chr6	137093829	137170877
chr6	143131648	143180811
chr6	146908528	146947710
chr7	6135378	6174062
chr7	12948762	12980541
chr7	15944373	15967604
chr7	16001922	16053603
chr7	16398636	16418066
chr7	16577388	16619970
chr7	19733797	19790216
chr7	19808583	19841934
chr7	25266317	25298683
chr7	25376030	25404758
chr7	25751953	25806400
chr7	27575517	27613189
chr7	28370711	28387042
chr7	28806870	28814985
chr7	28900410	28963536
chr7	34290483	34327972
chr7	45116786	45132051
chr7	45702824	45721278
chr7	45765820	45815105
chr7	63875036	63942299
chr7	67949765	68038259
chr7	68057719	68132046
chr7	70324177	70372443
chr7	71213058	71266659
chr7	71355207	71413284
chr7	73470140	73560548
chr7	73577595	73620395
chr7	75574884	75669779
chr7	79246240	79318830
chr7	80013515	80093138
chr7	80160452	80211071
chr7	80610978	80669397
chr7	80763643	80825313
chr7	83876326	83893784
chr7	89371249	89419061
chr7	90016607	90062832
chr7	90125174	90148515
chr7	97384890	97428338
chr7	99531742	99589582
chr7	100459080	100498065
chr7	100890965	100953799
chr7	101084422	101145479
chr7	101285759	101331404
chr7	101450296	101490966
chr7	101951717	101975802
chr7	112677870	112721281
chr7	118902471	118945987
chr7	120829331	120868069
chr7	123068379	123128207
chr7	125549762	125581844
chr7	125933139	125994377
chr7	126790980	126804691
chr7	127469382	127481176
chr7	128521788	128547034
chr7	129659683	129683694
chr7	130088976	130117568
chr7	130142512	130266942
chr7	132286409	132318749
chr7	132656258	132691161
chr7	132709881	132824305
chr7	133070323	133125757
chr7	134665123	134705922
chr7	139433370	139473334
chr7	140938893	140960253
chr7	141460065	141479035
chr7	143048064	143071568
chr7	143822066	143843717
chr8	3187047	3257309
chr8	11248313	11407135
chr8	13639570	13678361
chr8	24395169	24451969
chr8	25801862	25821049
chr8	26959570	26982324
chr8	33782264	33932432
chr8	40993373	41042895
chr8	69919235	69975138
chr8	72293859	72366790
chr8	84196812	84212006
chr8	84654831	84665954
chr8	84972456	84988226
chr8	88260088	88329527
chr8	88563823	88606051
chr8	90827905	90892068
chr8	95131217	95204701
chr8	104338341	104372272
chr8	106918913	106974064
chr8	107113605	107229150
chr8	108573950	108627996
chr8	108690235	108800517
chr8	108847172	108917021
chr8	110630752	110726721
chr8	111704959	111835577
chr8	117255413	117304357
chr8	119412310	119444282
chr8	119629528	119690657
chr8	120094454	120164840
chr8	120178225	120233861
chr8	120256377	120304485
chr8	120483429	120520885
chr8	121613324	121669727
chr8	121850617	121922744
chr8	122642058	122680538
chr8	122892962	122962455
chr8	125459840	125540892
chr8	126496341	126568304
chr8	126582710	126637019
chr8	126654610	126699955
chr8	126755135	126896102
chr8	126908737	126947022
chr8	128355929	128390392
chr9	7827829	7879685
chr9	15487076	15536488
chr9	20942664	20986763
chr9	21714612	21770347
chr9	21842040	21878178
chr9	32494866	32545826
chr9	35098116	35133713
chr9	40311634	40353785
chr9	40367765	40482415
chr9	40776068	40822102
chr9	43100040	43128112
chr9	43224854	43266092
chr9	44477520	44512756
chr9	48700277	48764500
chr9	51951558	51988084
chr9	52162842	52188874
chr9	54631342	54677385
chr9	56492164	56517574
chr9	57930658	57974743
chr9	57994254	58049274
chr9	58231698	58277468
chr9	60835014	60851381
chr9	62340364	62383016
chr9	62504980	62537367
chr9	63661032	63762728
chr9	63922903	64001404
chr9	65010115	65037606
chr9	65188876	65220956
chr9	65523678	65589037
chr9	67017936	67050103
chr9	69114215	69196130
chr9	69441076	69479687
chr9	72627707	72667263
chr9	74952229	75040853
chr9	77908476	77970221
chr9	79951932	79998148
chr9	90215766	90271536
chr9	92540804	92564831
chr9	96710104	96728769
chr9	102709200	102761378
chr9	106229100	106257911
chr9	106344538	106386913
chr9	107685263	107726339
chr9	109092799	109108955
chr9	118605494	118681931
chr9	118845994	118887898
chr9	118924735	119011139
chr9	121276915	121374572
chr9	122018864	122089356
chr9	122107519	122150724
chr9	122169783	122201152
chrX	140503852	140570561

## Sheet: P2w M_TEC
chr1	4571276	4572081
chr1	4784450	4786242
chr1	4856919	4858805
chr1	5082839	5084959
chr1	6213362	6215900
chr1	7087952	7091010
chr1	7397079	7398746
chr1	8846264	8846444
chr1	9236314	9238772
chr1	9544984	9549114
chr1	9627242	9631567
chr1	9699875	9701242
chr1	9746430	9748913
chr1	9797614	9799234
chr1	9942842	9944748
chr1	10037032	10040404
chr1	10231615	10233849
chr1	10993099	10995090
chr1	12404674	12407860
chr1	13193968	13196247
chr1	13371848	13374858
chr1	13426440	13426970
chr1	13588220	13590387
chr1	13659480	13660936
chr1	14307608	14310083
chr1	15805027	15806812
chr1	16103052	16106720
chr1	16617470	16619831
chr1	16655368	16657847
chr1	16687467	16689527
chr1	20836877	20849967
chr1	20889508	20892116
chr1	23187607	23189242
chr1	23255698	23259014
chr1	24004606	24005916
chr1	24677740	24679563
chr1	30778551	30778776
chr1	30872421	30875009
chr1	30945178	30952404
chr1	31018583	31020450
chr1	31049424	31053896
chr1	33813108	33814949
chr1	34005404	34006928
chr1	34120503	34124680
chr1	34236088	34238642
chr1	34432694	34435615
chr1	34841354	34852934
chr1	36064302	36075856
chr1	36307792	36308901
chr1	36367428	36369489
chr1	36511382	36513181
chr1	36595535	36597211
chr1	36690891	36692541
chr1	36708375	36710444
chr1	36938293	36940664
chr1	37428962	37430800
chr1	37540655	37541531
chr1	37996340	37998949
chr1	38128652	38130544
chr1	38627668	38627957
chr1	38986451	38988731
chr1	39105175	39106381
chr1	39193147	39194577
chr1	39367190	39369850
chr1	39416854	39419033
chr1	39477939	39479967
chr1	39575834	39577973
chr1	39713065	39716232
chr1	39761293	39762808
chr1	39900131	39904152
chr1	43091630	43099752
chr1	43162218	43164889
chr1	43474010	43475277
chr1	43537060	43538183
chr1	43933025	43935580
chr1	44042219	44042603
chr1	44118208	44120428
chr1	44551243	44554694
chr1	45501386	45503601
chr1	45859826	45861057
chr1	46852362	46855075
chr1	51288402	51290827
chr1	51739718	51743456
chr1	51758551	51761950
chr1	51913657	51916256
chr1	52112258	52120695
chr1	52231256	52234251
chr1	52499082	52501941
chr1	52816526	52818282
chr1	52844446	52846185
chr1	53695407	53695699
chr1	53783754	53785145
chr1	53977155	53987895
chr1	54015643	54016451
chr1	54683467	54685147
chr1	54837471	54838304
chr1	54924273	54926773
chr1	55025655	55029578
chr1	55051465	55054150
chr1	55160144	55165402
chr1	55200738	55202705
chr1	55224490	55238505
chr1	55405344	55407613
chr1	56972281	56973844
chr1	57848651	57850064
chr1	58029084	58031237
chr1	58101109	58102147
chr1	58303360	58305918
chr1	58391083	58394198
chr1	58422059	58424354
chr1	58444834	58446768
chr1	59480854	59488221
chr1	59668603	59686504
chr1	59762289	59765648
chr1	59847827	59849675
chr1	59912342	59914789
chr1	60097085	60099247
chr1	60178842	60181925
chr1	60342581	60346324
chr1	60408934	60410694
chr1	60564386	60567783
chr1	60594554	60597632
chr1	60641679	60653170
chr1	60667893	60669307
chr1	60715159	60716028
chr1	62498955	62499676
chr1	63112250	63116318
chr1	63175861	63178023
chr1	63901991	63902305
chr1	64017961	64020962
chr1	64117174	64123131
chr1	64302578	64306592
chr1	64531685	64535309
chr1	64616441	64618541
chr1	64735981	64739629
chr1	64852153	64855738
chr1	65175769	65179953
chr1	66700290	66702082
chr1	66814644	66818053
chr1	66861093	66864701
chr1	69685462	69688347
chr1	71101576	71103515
chr1	71556668	71558259
chr1	72225692	72255733
chr1	72582700	72594032
chr1	72710799	72713219
chr1	72739440	72739631
chr1	73932036	73935049
chr1	73954913	73964961
chr1	74065553	74077767
chr1	74235913	74238193
chr1	74283845	74285994
chr1	74386440	74398330
chr1	74505080	74507412
chr1	74586940	74588919
chr1	74661761	74663022
chr1	74816573	74817570
chr1	75124136	75125907
chr1	75140921	75144007
chr1	75191266	75193336
chr1	75208903	75211514
chr1	75235047	75248822
chr1	75435612	75437080
chr1	75478318	75480269
chr1	75503858	75508195
chr1	75518167	75522086
chr1	78744647	78745967
chr1	78816726	78823002
chr1	79750744	79762055
chr1	79776086	79777028
chr1	79823254	79824678
chr1	80338484	80341456
chr1	82281777	82292287
chr1	82839115	82840499
chr1	84283502	84284882
chr1	84837533	84841288
chr1	84942474	84943628
chr1	85735581	85736598
chr1	85793030	85794987
chr1	85976381	85983244
chr1	86007068	86007860
chr1	86064365	86065756
chr1	86358440	86360569
chr1	86463887	86473383
chr1	86581726	86583634
chr1	87213016	87215506
chr1	87326317	87328035
chr1	87619905	87621614
chr1	87639148	87641544
chr1	87852456	87855252
chr1	87878748	87880952
chr1	87899860	87902351
chr1	88275824	88278567
chr1	88699589	88702708
chr1	89069340	89072686
chr1	89453668	89456609
chr1	89643962	89644225
chr1	90203966	90211913
chr1	90233937	90241226
chr1	90258054	90259240
chr1	90732495	90734684
chr1	91022916	91025586
chr1	91052344	91058011
chr1	91249612	91251627
chr1	91297887	91300176
chr1	91397642	91399490
chr1	91411849	91415370
chr1	91419272	91422114
chr1	91451440	91461599
chr1	91481440	91485713
chr1	92097397	92105740
chr1	92129169	92146069
chr1	92176950	92181614
chr1	92214410	92216552
chr1	92831724	92832768
chr1	92906633	92912271
chr1	92933716	92935414
chr1	93007988	93010470
chr1	93235075	93236960
chr1	93342511	93344241
chr1	93443857	93446923
chr1	93477179	93480178
chr1	93633958	93636570
chr1	93666434	93670273
chr1	93684957	93695893
chr1	93753620	93755593
chr1	93801243	93804728
chr1	93823950	93826157
chr1	94034472	94036236
chr1	95313097	95314844
chr1	97660399	97662781
chr1	97769201	97771518
chr1	97976165	97977868
chr1	98094480	98096223
chr1	100231120	100232006
chr1	105092970	105093720
chr1	105355060	105356983
chr1	105662920	105664962
chr1	105924899	105926661
chr1	105971273	105972655
chr1	105987836	105994071
chr1	106170741	106175456
chr1	106256968	106258222
chr1	106712237	106714964
chr1	106758673	106760810
chr1	106795496	106797285
chr1	118388039	118390575
chr1	119033212	119035032
chr1	119047733	119048118
chr1	119490763	119505427
chr1	119524976	119526794
chr1	120118998	120122365
chr1	120135832	120136601
chr1	120264232	120265920
chr1	121326259	121328606
chr1	121431077	121432138
chr1	121566801	121568312
chr1	125433977	125436603
chr1	125559623	125561772
chr1	127204727	127207077
chr1	127773112	127775672
chr1	127989781	127990752
chr1	128102274	128104257
chr1	128243761	128245241
chr1	128357315	128360412
chr1	128590631	128593321
chr1	128614367	128615727
chr1	128678741	128683462
chr1	128832286	128832729
chr1	130715138	130718424
chr1	131125585	131139639
chr1	131524135	131528718
chr1	131841841	131843189
chr1	131867237	131868394
chr1	131909800	131911922
chr1	131962569	131964149
chr1	131992430	132011082
chr1	132039936	132041276
chr1	132124737	132141838
chr1	132341148	132347288
chr1	132387797	132392182
chr1	132416804	132418898
chr1	133007129	133007302
chr1	133033378	133047718
chr1	133072230	133074444
chr1	133129358	133136606
chr1	133254305	133256164
chr1	133362652	133369540
chr1	133415018	133424389
chr1	133491931	133494024
chr1	133609224	133610309
chr1	133660250	133662124
chr1	133908659	133922430
chr1	133960109	133962381
chr1	134302528	134303686
chr1	134414280	134416316
chr1	134493987	134496440
chr1	134513453	134513870
chr1	134556152	134561846
chr1	134763319	134776111
chr1	134800668	134820467
chr1	135146042	135148429
chr1	135282415	135284578
chr1	135368456	135369231
chr1	135429335	135431019
chr1	135658823	135660671
chr1	135686538	135688956
chr1	135728565	135741536
chr1	135765649	135768448
chr1	136017241	136019230
chr1	136139768	136140796
chr1	136343655	136346968
chr1	136624154	136626063
chr1	136683478	136699142
chr1	137898152	137901149
chr1	138298913	138299747
chr1	138506448	138507492
chr1	138617450	138620456
chr1	139421530	139424103
chr1	143624873	143625908
chr1	143701667	143703385
chr1	143837209	143856478
chr1	143901210	143902001
chr1	143984505	143986302
chr1	144000334	144006675
chr1	150392079	150394442
chr1	151342935	151346609
chr1	151427093	151430227
chr1	151498947	151501588
chr1	151571005	151573198
chr1	151607777	151621072
chr1	151684004	151693540
chr1	151718101	151724425
chr1	151753666	151757950
chr1	151946661	151948782
chr1	152050334	152055108
chr1	152088013	152091917
chr1	152174105	152179437
chr1	152278712	152291407
chr1	152462412	152462705
chr1	152525397	152525638
chr1	152622910	152625660
chr1	152766624	152767713
chr1	152818080	152818498
chr1	152901502	152905091
chr1	153292540	153292737
chr1	153329507	153334578
chr1	153353894	153355072
chr1	153486098	153488165
chr1	153751559	153753010
chr1	153899162	153902525
chr1	154085625	154087536
chr1	154102179	154124509
chr1	154148295	154151703
chr1	155063713	155065165
chr1	155081602	155099597
chr1	155144948	155146818
chr1	155239188	155245975
chr1	155416336	155417350
chr1	155526491	155531800
chr1	155972312	155974396
chr1	156034587	156042675
chr1	156470714	156477019
chr1	156558326	156559859
chr1	156615391	156617792
chr1	156672587	156674888
chr1	157410724	157413156
chr1	157448086	157450794
chr1	159231459	159233379
chr1	160035872	160045643
chr1	160211708	160213901
chr1	160905739	160907885
chr1	161031854	161038213
chr1	161069992	161072420
chr1	161249969	161251466
chr1	161727299	161727643
chr1	161875660	161877675
chr1	161999613	162000316
chr1	162476937	162477941
chr1	162534302	162534493
chr1	162547641	162549515
chr1	162738820	162740851
chr1	162857861	162859882
chr1	163311593	163314279
chr1	164247068	164251277
chr1	164453757	164458798
chr1	165191419	165195145
chr1	165281383	165282589
chr1	165459374	165463516
chr1	165633497	165643214
chr1	165704812	165719149
chr1	166000675	166002623
chr1	166137221	166139286
chr1	166378312	166380679
chr1	167000117	167002480
chr1	167269178	167285447
chr1	167307217	167309205
chr1	167392334	167394597
chr1	168246759	168248046
chr1	168287381	168293910
chr1	168359736	168365129
chr1	169158687	169162119
chr1	169745775	169748148
chr1	169850897	169853299
chr1	170174072	170176292
chr1	170255143	170255766
chr1	170478032	170478881
chr1	170651029	170651221
chr1	170867117	170868959
chr1	171038092	171044967
chr1	171110761	171114644
chr1	171221256	171225383
chr1	171227663	171228023
chr1	171245483	171252501
chr1	171259312	171261266
chr1	171262086	171264360
chr1	171280155	171282271
chr1	171287224	171289447
chr1	171293966	171295371
chr1	171327554	171331046
chr1	171343531	171346489
chr1	171410952	171412939
chr1	171437496	171443282
chr1	171502713	171504725
chr1	172126031	172128005
chr1	172147303	172150217
chr1	172202082	172217310
chr1	172296053	172313328
chr1	172375869	172377850
chr1	172499879	172515940
chr1	172562277	172563714
chr1	172631898	172638976
chr1	173802157	173803643
chr1	175691768	175693713
chr1	176812261	176819876
chr1	177257347	177259270
chr1	177338519	177339214
chr1	177441044	177443626
chr1	177622861	177624020
chr1	177794871	177797122
chr1	177982819	177984209
chr1	178186647	178188834
chr1	178275942	178276694
chr1	178367718	178370087
chr1	178405304	178407257
chr1	179041159	179042779
chr1	179545173	179547428
chr1	179667771	179669522
chr1	179802069	179804517
chr1	179847578	179848544
chr1	179864675	179867072
chr1	179958911	179962042
chr1	180194262	180197074
chr1	180255078	180269387
chr1	180328961	180334750
chr1	180362745	180369123
chr1	180568404	180570377
chr1	180725295	180727207
chr1	180767319	180778657
chr1	180811242	180814846
chr1	180847555	180851853
chr1	180903738	180905403
chr1	180936446	180947005
chr1	181007504	181017466
chr1	181143367	181145396
chr1	181209917	181214202
chr1	181232203	181232907
chr1	181255911	181258827
chr1	181537241	181538935
chr1	181839659	181843344
chr1	182018615	182021308
chr1	182281453	182283183
chr1	182340379	182342313
chr1	182505851	182518062
chr1	182539004	182539533
chr1	182959486	182960222
chr1	183296536	183298118
chr1	183344794	183346321
chr1	183368517	183370382
chr1	183437955	183439497
chr1	184032838	184036391
chr1	184440883	184441678
chr1	184728416	184733692
chr1	184823749	184825153
chr1	184843162	184854183
chr1	184881365	184883439
chr1	184998404	185000485
chr1	185202947	185206289
chr1	185273333	185281214
chr1	185328122	185330031
chr1	185361988	185364914
chr1	185836898	185837306
chr1	186703622	186706133
chr1	187651180	187653716
chr1	188055788	188056384
chr1	189727056	189728999
chr1	189866492	189880499
chr1	190168538	190175790
chr1	190927236	190929805
chr1	191075094	191075740
chr1	191125879	191126057
chr1	191182433	191184366
chr1	191223719	191225610
chr1	191312571	191313385
chr1	191394666	191398233
chr1	191574334	191577108
chr1	191717141	191719333
chr1	191954903	191957606
chr1	191989683	191990490
chr1	192135794	192139385
chr1	192769873	192772004
chr1	192854704	192855645
chr1	193172475	193175022
chr1	193271051	193274737
chr1	193314921	193317546
chr1	194619069	194621484
chr1	194878979	194880278
chr1	194975947	194980689
chr1	195129927	195132664
chr1	195241586	195241894
chr10	3739731	3742146
chr10	3972789	3974572
chr10	4041305	4047684
chr10	4078100	4081594
chr10	4332964	4348655
chr10	4385962	4392067
chr10	4429220	4434054
chr10	5805692	5806768
chr10	5822681	5824995
chr10	7210488	7213289
chr10	7679368	7682381
chr10	7778629	7781351
chr10	7954442	7957288
chr10	8761684	8763199
chr10	8884486	8887254
chr10	9899213	9902376
chr10	11279925	11282951
chr10	12811458	12818887
chr10	12921700	12923640
chr10	13192114	13193496
chr10	13322159	13324690
chr10	13813306	13814524
chr10	13868004	13870077
chr10	13982327	13984632
chr10	14017459	14019547
chr10	14084865	14088116
chr10	15299492	15301233
chr10	16993129	16995710
chr10	17022933	17025065
chr10	17330621	17331829
chr10	17411178	17412916
chr10	17555576	17557457
chr10	17721423	17727976
chr10	17945555	17948700
chr10	18021829	18023383
chr10	18055177	18057359
chr10	18318266	18319516
chr10	18429982	18432130
chr10	19014247	19016186
chr10	19185672	19186654
chr10	19591322	19595057
chr10	19933560	19937859
chr10	20036645	20037009
chr10	20075736	20078386
chr10	20103500	20106434
chr10	20310646	20314275
chr10	20478104	20489241
chr10	20546468	20551390
chr10	20723298	20725215
chr10	20960404	20961938
chr10	21627991	21629520
chr10	21668117	21686932
chr10	22058341	22058618
chr10	22148248	22149549
chr10	22730448	22732479
chr10	23785650	23788602
chr10	23796157	23798374
chr10	24147807	24151713
chr10	24492841	24495068
chr10	24594821	24597935
chr10	25296605	25298828
chr10	25359297	25360953
chr10	25426119	25428311
chr10	26076695	26078886
chr10	26373246	26376451
chr10	26772097	26774762
chr10	26828172	26828485
chr10	28073987	28076655
chr10	29311921	29313856
chr10	29360765	29362687
chr10	30654169	30656655
chr10	30810317	30811049
chr10	31606261	31611066
chr10	34018352	34020619
chr10	34127353	34129679
chr10	34206384	34208217
chr10	34280876	34298725
chr10	34416320	34418953
chr10	34483304	34485373
chr10	36973835	36975605
chr10	37077064	37079523
chr10	37135801	37141952
chr10	37397075	37397932
chr10	37861811	37862309
chr10	38553872	38554357
chr10	38964474	38967269
chr10	39237788	39240430
chr10	39266064	39267180
chr10	39368469	39371845
chr10	39539911	39544058
chr10	39612433	39616500
chr10	39730958	39733942
chr10	40141219	40142113
chr10	40256951	40259222
chr10	40300404	40303055
chr10	40347866	40351277
chr10	40882258	40884210
chr10	41302565	41304275
chr10	41474727	41475187
chr10	41475975	41478189
chr10	41488922	41490834
chr10	41518610	41521537
chr10	41809095	41812101
chr10	41886543	41888982
chr10	42248315	42252404
chr10	42273696	42278667
chr10	42455550	42458998
chr10	42476051	42479851
chr10	42500582	42504143
chr10	42678941	42680627
chr10	42761094	42763537
chr10	42860091	42864807
chr10	42939917	42942079
chr10	43002296	43003004
chr10	43021544	43022092
chr10	43220369	43222058
chr10	43478423	43480582
chr10	43577951	43580960
chr10	43689341	43689872
chr10	43723423	43723904
chr10	44003521	44003994
chr10	44267134	44269508
chr10	44427658	44428322
chr10	44529585	44530103
chr10	44996821	45000981
chr10	45065522	45067957
chr10	47452892	47456648
chr10	48549158	48549736
chr10	50591413	50593696
chr10	52381123	52383115
chr10	52416857	52420054
chr10	52861165	52861652
chr10	53377919	53380205
chr10	53397323	53398706
chr10	53433981	53436170
chr10	53503548	53504003
chr10	53595485	53598155
chr10	54074002	54076617
chr10	56114812	56116194
chr10	56377284	56380151
chr10	56468634	56469819
chr10	56485098	56486730
chr10	57486384	57487508
chr10	57531134	57532862
chr10	57794245	57795786
chr10	58254781	58256887
chr10	58322514	58324630
chr10	58341253	58343899
chr10	58392209	58406531
chr10	58445712	58447846
chr10	58497032	58499120
chr10	59220735	59224165
chr10	59322569	59336143
chr10	59439211	59441892
chr10	59577509	59579621
chr10	59615522	59617090
chr10	59878690	59880684
chr10	60001596	60004129
chr10	60030272	60032452
chr10	60079650	60083254
chr10	60105637	60108342
chr10	60191943	60192110
chr10	60277454	60279646
chr10	60346550	60352253
chr10	60731973	60733628
chr10	61145788	61158743
chr10	61368330	61384126
chr10	61450864	61452811
chr10	61679374	61681730
chr10	61695003	61697687
chr10	61712307	61724650
chr10	61782696	61784344
chr10	61825670	61827906
chr10	61850371	61854323
chr10	62230532	62232272
chr10	62251259	62253001
chr10	62339385	62341373
chr10	62485679	62487788
chr10	62505927	62509298
chr10	62530663	62530874
chr10	62649871	62666127
chr10	62791260	62793348
chr10	62864585	62866745
chr10	63020715	63025533
chr10	63153917	63159999
chr10	63241867	63246121
chr10	63337574	63339876
chr10	63428617	63430440
chr10	66852735	66853868
chr10	66909638	66922693
chr10	67002375	67005567
chr10	67055593	67062309
chr10	67095985	67098738
chr10	67184712	67189337
chr10	67283161	67285915
chr10	67536781	67550445
chr10	68124528	68137556
chr10	68191479	68193855
chr10	68238474	68240176
chr10	68275164	68283264
chr10	68318631	68320438
chr10	68353369	68357825
chr10	68444483	68447079
chr10	68781778	68796377
chr10	69185487	69186367
chr10	69211510	69214472
chr10	69350370	69353320
chr10	69533565	69535703
chr10	69870724	69873107
chr10	69888281	69888570
chr10	69924434	69926185
chr10	70094643	70099923
chr10	70163572	70163807
chr10	70286862	70288474
chr10	70439708	70442567
chr10	70483293	70487597
chr10	70931513	70932430
chr10	71058757	71058934
chr10	71158543	71160127
chr10	71347280	71348990
chr10	72096641	72097047
chr10	72653941	72656096
chr10	75054361	75061943
chr10	75173268	75174252
chr10	75316411	75318370
chr10	75448165	75456862
chr10	75515881	75518897
chr10	75626834	75628520
chr10	75666373	75668388
chr10	75797353	75798473
chr10	75833412	75838542
chr10	75872502	75873994
chr10	75898101	75899702
chr10	75920591	75922432
chr10	75935624	75941209
chr10	76344653	76346482
chr10	76441000	76443442
chr10	76724512	76735121
chr10	76960820	76962650
chr10	77249232	77260461
chr10	77415608	77418973
chr10	77455187	77459283
chr10	77515234	77516921
chr10	77581137	77583992
chr10	78006975	78010636
chr10	78095925	78096734
chr10	78294392	78300212
chr10	78338483	78353517
chr10	78463570	78471702
chr10	78574375	78576529
chr10	78590149	78592455
chr10	79096300	79097647
chr10	79553790	79555390
chr10	79680964	79684777
chr10	79703843	79706289
chr10	79766022	79768095
chr10	79792742	79809115
chr10	79926357	79928091
chr10	79982544	79990278
chr10	79996497	79997370
chr10	80003169	80005159
chr10	80038415	80055823
chr10	80069418	80077909
chr10	80136961	80143825
chr10	80177864	80180114
chr10	80225642	80227899
chr10	80259462	80267847
chr10	80292412	80293766
chr10	80382710	80384213
chr10	80385677	80388303
chr10	80397887	80401417
chr10	80405660	80408101
chr10	80431398	80434497
chr10	80560134	80562656
chr10	80576048	80579923
chr10	80584496	80590867
chr10	80602011	80604079
chr10	80620912	80625631
chr10	80700024	80703740
chr10	80796819	80800193
chr10	80806821	80807984
chr10	80825967	80828707
chr10	80899763	80901845
chr10	80928757	80941834
chr10	81036897	81037297
chr10	81051907	81060225
chr10	81105057	81107041
chr10	81167072	81169931
chr10	81172629	81178084
chr10	81182493	81184809
chr10	81191432	81193244
chr10	81232401	81234302
chr10	81266047	81269397
chr10	81292967	81294997
chr10	81316749	81330501
chr10	81376784	81379348
chr10	81495265	81497178
chr10	81642420	81644381
chr10	81770553	81771476
chr10	81863520	81864639
chr10	81996649	81997678
chr10	82083306	82084038
chr10	82177990	82179177
chr10	82240050	82241686
chr10	82353996	82354832
chr10	82698524	82700018
chr10	82762901	82764658
chr10	82809297	82810364
chr10	82858127	82861224
chr10	82984513	82988886
chr10	83004193	83005242
chr10	83034521	83045589
chr10	83140685	83154390
chr10	83643477	83649497
chr10	83995362	83995845
chr10	84419078	84419484
chr10	84437207	84442142
chr10	84531767	84534859
chr10	84575975	84577987
chr10	85101562	85103936
chr10	85183390	85185827
chr10	85828869	85830031
chr10	86021601	86023491
chr10	86122858	86125375
chr10	86166775	86167655
chr10	86272356	86274699
chr10	86299819	86303707
chr10	86703668	86707553
chr10	86730860	86731342
chr10	86777710	86796077
chr10	86812652	86816970
chr10	87858545	87860927
chr10	88206378	88207081
chr10	88376435	88381162
chr10	88502446	88504790
chr10	88730408	88732597
chr10	89458442	89458712
chr10	89531661	89534120
chr10	89720355	89722895
chr10	89744685	89746074
chr10	89768482	89770797
chr10	90441235	90441803
chr10	91122147	91125632
chr10	91237145	91238283
chr10	93051178	93051629
chr10	93068000	93070544
chr10	93159053	93162617
chr10	93306543	93312165
chr10	93336638	93337832
chr10	93374128	93377251
chr10	93453044	93454873
chr10	93594160	93594517
chr10	93640745	93642331
chr10	93888491	93890800
chr10	94146965	94149135
chr10	94514530	94516041
chr10	94545202	94546471
chr10	94687393	94689588
chr10	95217847	95219430
chr10	95232929	95233472
chr10	95264473	95266590
chr10	95317876	95324385
chr10	95388923	95395507
chr10	95500695	95516393
chr10	95560667	95564959
chr10	95643134	95644950
chr10	95894282	95894797
chr10	95939815	95942326
chr10	96332108	96333868
chr10	96750412	96754110
chr10	96845778	96846240
chr10	97312013	97314277
chr10	98913239	98916504
chr10	99106298	99108728
chr10	99202596	99205113
chr10	99409391	99410274
chr10	99458836	99462029
chr10	99599228	99600442
chr10	99912862	99913776
chr10	100015182	100018367
chr10	100143286	100144779
chr10	103368023	103369195
chr10	107931113	107933574
chr10	108160868	108173347
chr10	108332208	108334469
chr10	108444633	108447416
chr10	109136606	109137750
chr10	110918324	110920950
chr10	110951282	110953793
chr10	111007966	111011514
chr10	111031458	111032068
chr10	111060671	111061804
chr10	111159967	111165978
chr10	111297849	111299912
chr10	111472728	111474390
chr10	111504319	111517729
chr10	111539607	111539970
chr10	111579349	111582097
chr10	111623815	111625462
chr10	111794943	111796286
chr10	111936599	111936817
chr10	115249792	115252620
chr10	115314157	115316651
chr10	115361871	115363448
chr10	115383188	115386562
chr10	116580122	116582659
chr10	116995597	116996322
chr10	117082119	117082630
chr10	117111061	117111416
chr10	117130491	117131402
chr10	117144969	117149274
chr10	117375142	117377716
chr10	117472059	117472692
chr10	117708899	117718780
chr10	117792113	117794348
chr10	117844107	117846924
chr10	117872327	117872969
chr10	117905148	117907111
chr10	117940069	117953608
chr10	118028249	118029745
chr10	118550083	118550455
chr10	118867397	118870579
chr10	119061346	119066121
chr10	119238704	119241183
chr10	120208761	120209900
chr10	120233798	120234123
chr10	120428432	120430905
chr10	120474344	120477808
chr10	120872345	120873138
chr10	120897724	120899467
chr10	120977182	120979966
chr10	121364642	121366363
chr10	121427895	121433492
chr10	121460773	121477902
chr10	121504810	121506036
chr10	121585837	121587829
chr10	121624630	121626885
chr10	121836621	121837469
chr10	122678546	122680781
chr10	122792114	122794956
chr10	122886032	122896248
chr10	122912713	122913968
chr10	122983248	122987170
chr10	123075183	123077157
chr10	123195637	123198539
chr10	125388769	125389873
chr10	125514758	125515764
chr10	125965619	125967383
chr10	126905401	126905959
chr10	126927197	126932278
chr10	126961650	126963764
chr10	126978065	126989411
chr10	127062936	127064785
chr10	127188373	127191708
chr10	127194394	127197746
chr10	127266021	127267572
chr10	127286973	127294070
chr10	127339123	127339892
chr10	127379942	127383173
chr10	127407371	127407932
chr10	127641993	127645076
chr10	127660764	127669645
chr10	128034636	128037321
chr10	128057863	128061062
chr10	128082432	128084470
chr10	128090891	128095747
chr10	128096887	128098414
chr10	128147927	128149872
chr10	128175481	128177832
chr10	128213139	128213406
chr10	128246540	128247695
chr10	128268841	128272280
chr10	128302371	128305221
chr10	128321636	128323804
chr10	128336638	128340204
chr10	128367378	128379452
chr10	128409001	128413405
chr10	128458257	128460658
chr10	128489915	128499971
chr10	128524580	128526629
chr10	128546122	128550147
chr10	128564784	128567129
chr10	128625489	128627153
chr10	128668627	128669243
chr10	128742994	128748974
chr10	128778175	128781246
chr10	128802593	128807785
chr10	128821180	128822920
chr10	128909167	128911461
chr10	128918664	128924454
chr10	130412275	130412658
chr10	130541969	130542929
chr11	3288481	3293092
chr11	3330816	3333270
chr11	3407731	3409580
chr11	3450538	3453073
chr11	3534482	3540017
chr11	3571681	3580943
chr11	3647871	3650009
chr11	3761770	3762542
chr11	3912073	3914604
chr11	3930439	3932820
chr11	4094638	4097421
chr11	4117364	4118884
chr11	4134797	4136493
chr11	4159321	4161392
chr11	4186293	4189521
chr11	4203013	4219616
chr11	4593082	4595500
chr11	4636511	4638276
chr11	4690583	4705617
chr11	4719340	4722490
chr11	4816484	4817586
chr11	4848018	4850241
chr11	4986459	4987857
chr11	5064189	5065642
chr11	5096455	5100558
chr11	5260519	5262341
chr11	5414931	5417091
chr11	5437651	5445507
chr11	5485583	5486148
chr11	5505702	5506299
chr11	5520017	5522622
chr11	5541016	5557413
chr11	5740117	5742148
chr11	5761025	5762814
chr11	5787239	5789824
chr11	5861016	5864937
chr11	5999146	6007445
chr11	6266622	6268512
chr11	6290933	6293760
chr11	6365842	6366384
chr11	6403549	6417700
chr11	6443218	6445137
chr11	6473826	6476646
chr11	6526311	6529471
chr11	6546004	6548422
chr11	6624953	6627065
chr11	6679844	6681508
chr11	6694311	6696608
chr11	8424486	8425338
chr11	8467094	8470184
chr11	8578552	8579961
chr11	8623622	8630334
chr11	8689368	8689681
chr11	11972602	11973510
chr11	12034992	12038253
chr11	16507111	16509035
chr11	16596667	16597572
chr11	17158645	17160857
chr11	17257094	17258650
chr11	17952871	17953834
chr11	18020411	18023824
chr11	18067672	18068730
chr11	18353912	18356799
chr11	18749583	18756287
chr11	19760806	19761771
chr11	19919403	19926549
chr11	19962004	19967604
chr11	20111762	20113980
chr11	20132901	20133390
chr11	20200523	20203186
chr11	20248397	20250160
chr11	20331901	20333864
chr11	20400706	20401025
chr11	20476959	20477801
chr11	20531971	20543847
chr11	20615503	20616615
chr11	20631265	20633387
chr11	20740507	20742742
chr11	20829578	20832152
chr11	20858009	20873792
chr11	20914655	20917163
chr11	21033869	21034395
chr11	21090975	21092848
chr11	21237136	21240192
chr11	21369705	21371539
chr11	21567493	21572928
chr11	22285344	22289279
chr11	22512103	22513535
chr11	22617242	22637725
chr11	22754792	22757333
chr11	22892550	22892751
chr11	22972002	22973908
chr11	22980996	22982762
chr11	22989377	22992621
chr11	23006583	23021650
chr11	23062403	23076779
chr11	23139961	23142641
chr11	23210712	23211767
chr11	23254760	23258031
chr11	23305636	23307731
chr11	23496918	23498538
chr11	23663632	23666851
chr11	23769195	23771917
chr11	26592838	26594082
chr11	28853193	28855001
chr11	28906068	28909896
chr11	29130198	29131910
chr11	29171942	29174024
chr11	29373102	29374536
chr11	29647207	29648671
chr11	29691778	29694546
chr11	30024245	30026776
chr11	30195346	30199297
chr11	30242814	30244191
chr11	30265161	30269847
chr11	30289117	30292843
chr11	30404767	30405406
chr11	30471338	30473206
chr11	30572662	30581115
chr11	30771075	30773375
chr11	30953082	30954993
chr11	31168660	31170700
chr11	31671317	31672956
chr11	31712940	31720166
chr11	31758872	31784607
chr11	31802376	31804540
chr11	31820880	31839708
chr11	31869838	31876599
chr11	31949238	31949910
chr11	32220905	32227588
chr11	32347389	32348957
chr11	32604473	32620678
chr11	32641309	32644294
chr11	33161872	33163799
chr11	35768788	35770980
chr11	35833379	35839401
chr11	35892745	35893696
chr11	35973046	35977151
chr11	36045848	36046135
chr11	40691083	40695302
chr11	40733618	40734799
chr11	40753867	40756048
chr11	42325881	42326262
chr11	43147772	43148025
chr11	43384900	43386038
chr11	43433260	43434766
chr11	43528318	43531126
chr11	43746714	43748483
chr11	44469668	44471577
chr11	44518473	44521716
chr11	44616481	44620451
chr11	44683725	44686785
chr11	45851554	45853828
chr11	45926738	45926929
chr11	45942738	45944946
chr11	46055939	46058340
chr11	46307645	46312764
chr11	48798642	48802459
chr11	48815387	48818390
chr11	48833530	48838409
chr11	48991680	48993430
chr11	49075524	49088293
chr11	49195185	49205600
chr11	49243204	49253091
chr11	49609201	49610706
chr11	49711864	49727302
chr11	49754325	49765983
chr11	49845878	49849069
chr11	50024925	50026337
chr11	50073494	50074105
chr11	50130349	50132448
chr11	50146176	50149908
chr11	50290033	50293041
chr11	50324560	50326911
chr11	50376429	50379161
chr11	50430310	50432370
chr11	50930623	50931987
chr11	51262475	51265368
chr11	51582404	51586299
chr11	51605154	51616121
chr11	51630649	51636729
chr11	51638073	51638546
chr11	51648424	51651311
chr11	51672645	51674195
chr11	51687976	51689671
chr11	51755419	51764995
chr11	51805357	51805843
chr11	51854854	51859854
chr11	51915203	51920096
chr11	51998526	52004948
chr11	52094840	52100737
chr11	52230888	52234640
chr11	52281918	52287356
chr11	52340872	52341946
chr11	52359043	52364058
chr11	52395902	52397636
chr11	53349763	53352767
chr11	53428886	53443581
chr11	53456788	53458215
chr11	53519275	53521607
chr11	53761006	53773503
chr11	53794394	53797391
chr11	53849371	53850014
chr11	53871424	53872928
chr11	53888036	53894105
chr11	54027941	54029210
chr11	54059807	54069484
chr11	54112565	54114297
chr11	54437337	54439796
chr11	54521654	54523498
chr11	54774505	54776413
chr11	54865926	54867550
chr11	54955281	54963604
chr11	55021290	55033959
chr11	55076430	55078667
chr11	55096686	55098827
chr11	55204315	55206829
chr11	55453133	55471106
chr11	56373413	56375413
chr11	57644262	57648310
chr11	57672395	57676972
chr11	57800480	57802757
chr11	57962038	57963169
chr11	58007762	58011897
chr11	58097678	58105291
chr11	58213711	58216270
chr11	58301100	58303710
chr11	58322093	58331710
chr11	58847173	58847818
chr11	58914389	58914873
chr11	58937754	58939381
chr11	58953844	58956280
chr11	58977007	58979903
chr11	59162036	59167558
chr11	59182465	59184460
chr11	59201151	59203020
chr11	59207600	59209505
chr11	59225854	59229039
chr11	59264033	59264464
chr11	59471468	59472513
chr11	59505083	59507385
chr11	59661350	59665633
chr11	59808636	59814885
chr11	59847660	59849143
chr11	59884418	59903108
chr11	59936749	59948907
chr11	59962993	59965605
chr11	60045469	60046858
chr11	60175308	60177701
chr11	60207876	60220897
chr11	60272342	60275546
chr11	60299805	60308824
chr11	60351013	60353602
chr11	60416218	60418493
chr11	60535459	60539380
chr11	60698360	60700956
chr11	60726136	60730160
chr11	60775891	60778228
chr11	60877539	60879886
chr11	60931007	60937954
chr11	61407580	61409006
chr11	61492756	61495511
chr11	61578180	61579690
chr11	61853577	61855744
chr11	61929077	61931583
chr11	62456133	62459048
chr11	62475796	62476712
chr11	62494010	62496320
chr11	62537834	62554407
chr11	62601292	62604319
chr11	62675662	62675894
chr11	62731303	62731887
chr11	62820187	62822414
chr11	62878802	62880606
chr11	62920362	62923132
chr11	62966077	62968071
chr11	62996432	62999060
chr11	63129870	63139965
chr11	65805997	65807937
chr11	66985101	66985842
chr11	67523824	67528010
chr11	67566415	67567752
chr11	67921093	67922689
chr11	68188226	68189809
chr11	68285811	68287857
chr11	68691080	68693338
chr11	68851342	68854696
chr11	68871494	68872571
chr11	68901266	68912555
chr11	68939382	68958039
chr11	69010979	69017063
chr11	69035528	69036020
chr11	69037083	69037820
chr11	69039348	69041787
chr11	69045661	69046745
chr11	69058433	69061471
chr11	69062447	69064485
chr11	69069972	69075111
chr11	69087001	69092236
chr11	69117591	69126577
chr11	69258059	69258410
chr11	69322633	69324699
chr11	69331243	69332658
chr11	69364349	69369405
chr11	69394444	69399089
chr11	69408101	69412334
chr11	69413940	69420575
chr11	69510906	69511659
chr11	69546228	69547321
chr11	69578080	69582073
chr11	69600524	69605885
chr11	69660961	69664724
chr11	69670647	69673024
chr11	69681220	69687344
chr11	69694725	69696827
chr11	69757227	69760612
chr11	69765218	69768329
chr11	69836759	69847346
chr11	69879794	69885305
chr11	69900332	69902710
chr11	69919262	69923187
chr11	69979761	69983810
chr11	69990042	69993228
chr11	69995800	69997928
chr11	70017848	70019671
chr11	70220223	70222630
chr11	70228449	70231293
chr11	70232380	70233751
chr11	70236564	70240587
chr11	70431468	70433746
chr11	70520061	70521017
chr11	70539445	70541638
chr11	70562013	70563883
chr11	70646033	70648751
chr11	70651208	70656939
chr11	70668226	70670890
chr11	70686884	70689234
chr11	70699111	70702868
chr11	70763495	70766177
chr11	70843951	70847048
chr11	70864639	70878684
chr11	71003100	71005329
chr11	71018534	71020856
chr11	72041302	72041991
chr11	72206042	72208397
chr11	72301066	72302785
chr11	72458183	72459149
chr11	72477731	72478020
chr11	72606610	72608848
chr11	72689554	72691477
chr11	72795165	72797528
chr11	73047830	73049403
chr11	73136488	73138592
chr11	73175875	73178646
chr11	73198421	73200045
chr11	74722601	74725697
chr11	74895204	74898952
chr11	74925015	74927640
chr11	75012389	75018486
chr11	75044067	75055148
chr11	75169968	75174323
chr11	75189464	75190982
chr11	75212105	75213839
chr11	75248634	75268959
chr11	75347599	75349580
chr11	75454004	75455900
chr11	75458148	75463993
chr11	75486378	75488100
chr11	75508869	75512246
chr11	75530619	75539269
chr11	75570588	75574160
chr11	75587415	75600014
chr11	75622705	75632742
chr11	75678009	75680918
chr11	75732412	75735591
chr11	75794206	75796359
chr11	75810745	75814643
chr11	75933487	75938865
chr11	75953828	75967198
chr11	76026361	76028526
chr11	76291908	76293760
chr11	76363777	76364225
chr11	76397762	76399502
chr11	76493772	76495690
chr11	76528762	76530812
chr11	76569160	76572023
chr11	76622093	76623922
chr11	76845443	76847449
chr11	76888847	76891402
chr11	76923858	76924381
chr11	77347852	77349417
chr11	77439739	77445233
chr11	77492743	77498938
chr11	77512535	77516712
chr11	77605934	77608496
chr11	77685415	77688529
chr11	77981277	77985570
chr11	78037274	78039549
chr11	78094144	78095736
chr11	78114875	78115895
chr11	78161996	78166381
chr11	78175986	78180163
chr11	78181457	78184342
chr11	78187837	78190058
chr11	78194314	78196008
chr11	78245076	78246879
chr11	78310672	78311166
chr11	78343476	78346804
chr11	78511618	78513454
chr11	78534846	78537342
chr11	78565670	78567428
chr11	78694400	78697969
chr11	78744459	78753930
chr11	78781864	78792433
chr11	78820168	78820817
chr11	78983878	78985499
chr11	79093897	79113122
chr11	79144294	79146826
chr11	79213508	79225934
chr11	79252554	79255174
chr11	79305387	79308532
chr11	79338589	79341405
chr11	79738181	79741494
chr11	79992334	79994355
chr11	80079954	80081719
chr11	80177522	80185690
chr11	80209079	80210630
chr11	80382284	80385655
chr11	80428207	80430054
chr11	80476206	80478296
chr11	80508708	80508908
chr11	80711148	80714953
chr11	80766095	80779955
chr11	80876702	80877294
chr11	82746993	82747454
chr11	82780457	82782877
chr11	82888488	82890580
chr11	82930327	82933370
chr11	82948839	82953451
chr11	82990416	82992424
chr11	83019641	83020946
chr11	83066997	83078915
chr11	83270854	83272209
chr11	83297878	83299521
chr11	83454041	83456140
chr11	83472270	83474224
chr11	84042259	84044023
chr11	84168800	84181893
chr11	84818260	84821605
chr11	84825210	84826285
chr11	84827343	84830309
chr11	84868939	84871793
chr11	84879031	84881121
chr11	85138748	85140985
chr11	85233049	85235818
chr11	85258036	85260248
chr11	85309988	85312301
chr11	85489627	85493957
chr11	85676274	85677218
chr11	85712193	85715640
chr11	86200596	86202543
chr11	86356345	86358359
chr11	86483444	86486333
chr11	86576567	86588787
chr11	86627744	86630841
chr11	86682456	86685260
chr11	86756161	86760544
chr11	86811162	86816040
chr11	86892732	86894613
chr11	86919632	86921219
chr11	86991496	86994288
chr11	87108221	87110436
chr11	87357353	87359360
chr11	87421937	87427711
chr11	87442557	87471585
chr11	87590257	87596180
chr11	87638751	87639622
chr11	87736405	87738028
chr11	87985646	87987999
chr11	88046556	88049616
chr11	88067194	88069691
chr11	88203371	88205544
chr11	88234410	88236389
chr11	88276002	88277430
chr11	88402180	88403126
chr11	88466720	88470927
chr11	88653967	88670874
chr11	88689824	88692388
chr11	88714653	88721005
chr11	88954431	88956048
chr11	89058949	89070446
chr11	89100845	89101561
chr11	89568560	89570739
chr11	89600358	89601712
chr11	89977766	89979580
chr11	90142046	90144055
chr11	90248778	90251014
chr11	90368562	90371714
chr11	90417537	90418578
chr11	90636880	90639303
chr11	93884708	93887222
chr11	93954910	93969880
chr11	93993921	93997685
chr11	94043973	94045339
chr11	94209007	94214551
chr11	94320765	94329055
chr11	94491148	94491660
chr11	94543622	94544061
chr11	94570324	94571601
chr11	94599728	94603833
chr11	94629298	94631253
chr11	94717366	94717631
chr11	95040078	95042211
chr11	95075638	95081244
chr11	95258827	95259851
chr11	95309047	95311540
chr11	95383434	95385953
chr11	95401583	95416430
chr11	95431403	95431723
chr11	95687816	95689496
chr11	95712295	95714652
chr11	95772767	95779827
chr11	95823621	95827992
chr11	95840924	95845042
chr11	95858242	95860007
chr11	96063859	96076676
chr11	96407198	96408268
chr11	96776444	96790474
chr11	96821600	96831111
chr11	96860931	96862466
chr11	96934259	96939233
chr11	97022022	97022357
chr11	97049547	97051748
chr11	97148697	97151808
chr11	97186601	97189113
chr11	97278843	97281139
chr11	97301887	97311733
chr11	97361595	97364752
chr11	97415105	97416915
chr11	97511743	97526909
chr11	97658266	97665053
chr11	97685059	97687951
chr11	97698304	97701256
chr11	97702104	97704121
chr11	97743552	97745173
chr11	97780221	97783072
chr11	97799311	97806922
chr11	97883419	97885202
chr11	97986144	97989418
chr11	98025541	98037228
chr11	98148354	98150437
chr11	98192226	98205121
chr11	98356968	98359296
chr11	98584276	98589867
chr11	98771818	98779032
chr11	98781636	98787639
chr11	98788453	98789661
chr11	98793835	98798771
chr11	98808184	98810672
chr11	99040055	99048245
chr11	99120649	99128424
chr11	99141271	99142404
chr11	99229407	99231357
chr11	99385414	99387027
chr11	100319156	100321270
chr11	100354752	100356991
chr11	100392468	100397737
chr11	100413126	100430798
chr11	100470039	100473230
chr11	100574639	100576112
chr11	100608305	100623997
chr11	100673412	100674165
chr11	100702826	100704987
chr11	100711627	100714740
chr11	100719110	100722934
chr11	100724417	100725952
chr11	100735496	100738722
chr11	100789544	100793150
chr11	100821569	100823199
chr11	100847946	100861187
chr11	100930690	100940310
chr11	101008297	101010594
chr11	101068722	101070627
chr11	101081262	101083565
chr11	101086113	101088008
chr11	101118288	101121022
chr11	101138737	101138970
chr11	101168782	101174879
chr11	101229393	101232729
chr11	101245658	101248534
chr11	101301264	101302704
chr11	101358905	101362563
chr11	101423975	101426066
chr11	101442379	101449632
chr11	101463768	101466655
chr11	101551530	101553760
chr11	101604616	101604907
chr11	101626715	101659926
chr11	101672996	101673925
chr11	101927387	101929863
chr11	101982614	101985347
chr11	102049809	102053782
chr11	102086768	102089206
chr11	102184169	102195589
chr11	102214984	102230795
chr11	102244507	102246620
chr11	102284249	102286298
chr11	102294718	102298038
chr11	102308801	102311491
chr11	102334570	102335716
chr11	102375327	102376774
chr11	102405564	102410143
chr11	102554843	102556909
chr11	102573057	102580187
chr11	102777714	102781205
chr11	102817500	102820195
chr11	102948469	102948944
chr11	103026385	103028881
chr11	103094164	103095283
chr11	103101179	103103687
chr11	103114527	103118249
chr11	103130600	103135587
chr11	103139825	103145630
chr11	103156850	103159780
chr11	103170003	103172073
chr11	103174127	103176490
chr11	103223684	103224586
chr11	103261423	103268755
chr11	103311955	103312532
chr11	103362508	103373012
chr11	103951861	103955219
chr11	104230853	104233064
chr11	104265329	104273655
chr11	104289136	104289908
chr11	104440235	104443581
chr11	104468452	104470013
chr11	104546054	104551201
chr11	104571355	104571730
chr11	104607686	104609187
chr11	104624622	104625629
chr11	105179947	105183179
chr11	105363068	105364089
chr11	105588725	105590718
chr11	105942876	105953988
chr11	106033568	106034343
chr11	106064993	106066775
chr11	106083444	106086171
chr11	106133125	106136882
chr11	106159058	106165090
chr11	106215052	106217957
chr11	106254878	106256986
chr11	106266410	106274164
chr11	106381086	106389601
chr11	106485288	106502097
chr11	106657125	106676544
chr11	106712960	106715885
chr11	106787029	106790087
chr11	106918846	106921402
chr11	106957694	106958224
chr11	106998182	107012767
chr11	107129704	107132675
chr11	107334284	107343739
chr11	107375507	107376984
chr11	107468248	107480575
chr11	108890283	108892254
chr11	108920073	108924806
chr11	109037742	109041783
chr11	109067755	109069495
chr11	109258533	109259802
chr11	109312121	109312837
chr11	109331619	109348078
chr11	109361487	109365553
chr11	109609005	109623638
chr11	109721048	109723101
chr11	110267171	110268693
chr11	110427029	110427736
chr11	111064979	111067093
chr11	113143170	113146244
chr11	113172441	113173030
chr11	113649105	113651139
chr11	113682673	113685076
chr11	113708712	113711181
chr11	113801809	113808837
chr11	115162819	115164907
chr11	115186257	115188292
chr11	115366355	115385592
chr11	115412001	115421341
chr11	115446654	115446927
chr11	115472598	115476235
chr11	115510067	115514750
chr11	115534779	115537109
chr11	115602658	115605062
chr11	115611486	115616821
chr11	115691681	115709740
chr11	115722932	115723519
chr11	115808039	115815487
chr11	116004398	116005618
chr11	116023421	116031874
chr11	116085771	116088092
chr11	116107641	116111024
chr11	116129956	116131991
chr11	116166909	116176040
chr11	116197701	116199972
chr11	116217794	116220472
chr11	116319205	116319569
chr11	116386224	116395392
chr11	116433411	116437689
chr11	116495069	116495398
chr11	116522790	116524585
chr11	116620486	116624813
chr11	116656927	116658605
chr11	116671243	116674060
chr11	116812731	116828725
chr11	116842138	116844553
chr11	116850773	116854470
chr11	117174691	117175846
chr11	117307066	117319360
chr11	117522640	117524239
chr11	117556801	117558585
chr11	117597775	117599943
chr11	117653503	117656078
chr11	117778924	117783634
chr11	117809389	117811174
chr11	117847134	117849503
chr11	117986461	117996186
chr11	118144829	118146807
chr11	118201044	118213124
chr11	118246482	118255385
chr11	118288677	118291023
chr11	118348695	118355793
chr11	118400141	118403471
chr11	118417928	118434388
chr11	119056403	119057454
chr11	119082921	119093119
chr11	119184013	119192277
chr11	119214471	119216337
chr11	119298927	119300825
chr11	119389498	119394669
chr11	119524689	119524999
chr11	119602369	119604119
chr11	119683485	119686699
chr11	119942328	119946651
chr11	119975177	119976537
chr11	120039357	120048602
chr11	120097723	120099740
chr11	120149965	120151976
chr11	120304959	120317283
chr11	120436555	120438070
chr11	120490735	120498764
chr11	120548621	120550453
chr11	120571587	120582759
chr11	120597345	120599108
chr11	120616795	120618766
chr11	120623442	120625560
chr11	120629612	120633920
chr11	120672634	120674161
chr11	120783588	120785585
chr11	120799568	120801193
chr11	120822377	120825613
chr11	120900992	120910135
chr11	120987016	120992363
chr11	121259168	121261491
chr11	121353236	121355301
chr11	121387127	121388947
chr11	121701338	121704357
chr12	3281848	3285087
chr12	3307479	3310976
chr12	3364926	3366500
chr12	3425736	3428574
chr12	3571324	3573274
chr12	3778400	3782882
chr12	3806070	3809164
chr12	3832228	3836029
chr12	3853764	3873039
chr12	3959804	3960526
chr12	3981044	3981897
chr12	4475757	4477877
chr12	4592343	4594209
chr12	4916900	4919493
chr12	5175881	5178055
chr12	5191327	5198567
chr12	5213051	5215170
chr12	5242753	5251399
chr12	5303680	5304864
chr12	8583891	8587455
chr12	8640327	8642001
chr12	8673389	8675541
chr12	8771486	8772821
chr12	8893009	8893378
chr12	8911612	8924480
chr12	9029869	9031653
chr12	10390535	10392093
chr12	11265169	11268229
chr12	12261885	12264541
chr12	12277377	12288158
chr12	12421049	12421577
chr12	12809712	12810903
chr12	12937944	12942849
chr12	15717552	15719317
chr12	15811504	15817525
chr12	16588052	16592005
chr12	16728742	16736165
chr12	16798680	16812099
chr12	16828328	16828584
chr12	16875533	16878841
chr12	16893435	16897548
chr12	17509529	17511439
chr12	17544011	17546891
chr12	17690045	17693411
chr12	17881386	17882706
chr12	18609673	18610383
chr12	20614599	20615603
chr12	20920230	20921706
chr12	20990106	20991074
chr12	21111319	21113028
chr12	21135460	21137511
chr12	21263725	21265076
chr12	21281036	21287537
chr12	21316052	21317458
chr12	21372736	21375567
chr12	21416149	21419179
chr12	21543120	21543850
chr12	24083205	24083680
chr12	24649450	24652816
chr12	24679122	24681585
chr12	24830735	24832734
chr12	25157758	25166780
chr12	25244972	25246274
chr12	25309227	25313259
chr12	25378021	25383591
chr12	26412722	26415303
chr12	26459083	26470845
chr12	28634627	28636424
chr12	28674848	28676499
chr12	28749753	28752236
chr12	29071002	29077375
chr12	29097598	29103840
chr12	29121691	29125506
chr12	29290582	29291547
chr12	29336776	29338819
chr12	29713057	29713424
chr12	29937717	29954895
chr12	30583806	30585635
chr12	31136488	31138050
chr12	31153832	31157592
chr12	31183634	31185721
chr12	31221719	31222808
chr12	31264779	31268351
chr12	31350423	31352052
chr12	31498537	31500714
chr12	31633341	31635233
chr12	31948943	31952072
chr12	32057011	32061870
chr12	32291728	32293175
chr12	32378437	32380790
chr12	32480181	32482088
chr12	32819218	32822608
chr12	32952626	32955297
chr12	33040295	33046448
chr12	33110717	33112233
chr12	33173823	33177095
chr12	33302033	33303760
chr12	35046461	35048437
chr12	35283077	35284764
chr12	36156115	36158474
chr12	36381179	36382615
chr12	38776998	38784933
chr12	40015930	40022681
chr12	40035731	40038619
chr12	40202249	40203025
chr12	40220112	40224440
chr12	40445185	40447887
chr12	41023793	41024956
chr12	41483155	41486325
chr12	41565883	41566463
chr12	44208953	44210824
chr12	44267769	44270218
chr12	44282801	44283861
chr12	44858376	44860278
chr12	45073438	45076560
chr12	46818585	46819935
chr12	50544341	50547311
chr12	50648192	50649514
chr12	51347032	51356102
chr12	51689760	51694794
chr12	51728530	51730068
chr12	51827969	51845467
chr12	51865022	51866614
chr12	51970286	51972081
chr12	52503042	52505681
chr12	52602752	52605465
chr12	54458882	54462339
chr12	54655000	54657015
chr12	54695010	54696866
chr12	54709711	54739239
chr12	54793960	54796266
chr12	54861611	54863407
chr12	54984382	54986869
chr12	55079696	55083166
chr12	55153776	55158022
chr12	55199093	55200220
chr12	55229581	55232753
chr12	55301909	55303849
chr12	55433958	55448941
chr12	55786708	55805554
chr12	55818504	55821688
chr12	55835082	55837173
chr12	57211545	57212215
chr12	58266723	58269679
chr12	59011251	59013987
chr12	59039850	59040793
chr12	59060289	59061711
chr12	59129153	59133184
chr12	59218314	59220528
chr12	61994054	61994828
chr12	64964777	64968444
chr12	65035888	65037459
chr12	65073125	65076323
chr12	65172103	65173691
chr12	69158094	69159595
chr12	69183082	69185641
chr12	69195976	69198391
chr12	69295916	69297742
chr12	69361294	69375084
chr12	69446131	69463241
chr12	69484834	69486438
chr12	69500791	69516206
chr12	69537197	69539415
chr12	69555846	69557793
chr12	69573987	69574971
chr12	69680283	69683904
chr12	69733950	69734277
chr12	69757365	69759104
chr12	69864286	69864837
chr12	69890174	69893776
chr12	69985762	69987996
chr12	70110661	70117263
chr12	70148352	70148882
chr12	70192393	70192677
chr12	70226639	70235372
chr12	70538853	70546574
chr12	70612266	70612989
chr12	70654600	70655642
chr12	70711277	70716176
chr12	70824448	70827682
chr12	70877729	70878506
chr12	70967665	70976279
chr12	71014115	71017640
chr12	71113614	71117224
chr12	71136117	71138105
chr12	71223079	71223325
chr12	71309403	71312287
chr12	71368039	71369841
chr12	71613487	71613901
chr12	71626621	71631833
chr12	71830425	71832321
chr12	72084180	72087108
chr12	72487259	72491646
chr12	72663540	72666357
chr12	72760012	72762726
chr12	72844090	72844365
chr12	73286109	73288494
chr12	73341729	73343443
chr12	73583576	73586502
chr12	73846895	73847478
chr12	73907289	73909570
chr12	74316796	74317160
chr12	75307580	75311305
chr12	75426099	75428057
chr12	75594490	75597140
chr12	75668794	75670809
chr12	75732887	75743787
chr12	75817966	75820065
chr12	75852365	75854304
chr12	76367240	76372201
chr12	76532984	76536020
chr12	76837401	76838518
chr12	77237556	77240699
chr12	78225241	78227666
chr12	78748154	78749983
chr12	78860761	78863427
chr12	79190709	79191796
chr12	79295599	79297911
chr12	79510199	79512786
chr12	79660339	79677342
chr12	79741559	79745205
chr12	79758549	79776202
chr12	79837308	79842074
[truncated: 7,509 more rows]

[truncated: 4 more sheets: P12w F_SEC, P12w F_TEC, P12w M_SEC, P12w M_TEC]
