# Supplementary material for: Integrative genomic analysis reveals a conserved role for prolactin signalling in the regulation of adrenal function
Source: Clin Transl Med. 2021 Nov 8;11(11):e630. doi: 10.1002/ctm2.630 (PMC8574957; doi:10.1002/ctm2.630)
Supplement: Supplementary file 9 — Supporting information [file CTM2-11-e630-s007.xlsx]

## Sheet: E18.5_SEC
Table S8. Gene Ontology classification of genes associated to adrenal gland SEC.
Annotation Cluster 1	Enrichment Score: 16.37935969941514
Category	Term	Count	%	PValue	Genes	List Total	Pop Hits	Pop Total	Fold Enrichment	Bonferroni	Benjamini	FDR
UP_KEYWORDS	Transcription regulation	141	18.0538	3.57362e-25	NAB2, NR3C1, ELK3, YY1, ZMIZ1, CREB3L1, MYC, EP300, HOXA6, PTRF, JUNB, SOX4, TLE3, PTOV1, SOX13, SOX12, DDIT3, ERF, TXNIP, HOXB5, ATF4, KMT2D, CASZ1, DDX5, INO80D, NOTCH1, CTBP2, ANP32A, EPAS1, TSHZ1, MAZ, TSHZ2, ZFP503, GATA6, GATA2, FOXO3, PRDM11, GLIS2, HIVEP2, ZBTB7B, ZBTB7A, RREB1, HOXC6, BCL9L, MCTS2, HSPA8, JUN, JUND, SMAD3, RBPMS, ZFP516, PHF12, SETD1B, IRF2BP2, NR2F2, NR1D1, SMAD6, TRERF…	701	1799	22680	2.53579	1.10067e-22	5.50337e-23	4.80651e-23
UP_KEYWORDS	Transcription	142	18.1818	2.79213e-24	CRCP, NAB2, NR3C1, ELK3, YY1, ZMIZ1, CREB3L1, MYC, EP300, HOXA6, PTRF, JUNB, SOX4, TLE3, PTOV1, SOX13, SOX12, DDIT3, ERF, TXNIP, HOXB5, ATF4, KMT2D, CASZ1, DDX5, INO80D, NOTCH1, CTBP2, ANP32A, EPAS1, TSHZ1, MAZ, TSHZ2, ZFP503, GATA6, GATA2, FOXO3, PRDM11, GLIS2, HIVEP2, ZBTB7B, ZBTB7A, RREB1, HOXC6, BCL9L, MCTS2, HSPA8, JUN, JUND, SMAD3, RBPMS, ZFP516, PHF12, SETD1B, IRF2BP2, NR2F2, NR1D1, SMAD6,…	701	1859	22680	2.47135	8.59976e-22	2.86659e-22	2.50361e-22
GOTERM_BP_DIRECT	GO:0000122~negative regulation of transcription from RNA polymerase II promoter	83	10.6274	2.19244e-21	BTG2, RARG, CITED2, CHD4, BMI1, IRF2BPL, YY1, RPS14, CCND3, ZFP36, SUFU, MYC, EP300, CIC, JUNB, SREBF1, ZHX2, ZFP219, ZFP217, DNMT3A, ARID1A, CBFA2T3, ETV6, AES, NCOR2, RIPPLY3, ZEB2, DDIT3, CRY2, ERF, RARA, TXNIP, SIK1, PPARD, HDAC4, FOXC2, DDX5, NOTCH1, CTBP2, TMPRSS6, EPAS1, GATA6, FOXO3, GATA2, HDAC7, GLIS2, RXRA, NSD1, MXI1, HES1, RREB1, ZBTB7A, SPEN, JUN, JUND, SMAD3, PCGF2, PTCH1, PHF12, Z…	632	729	18082	3.25747	7.08379e-18	7.08379e-18	6.85797e-18
GOTERM_BP_DIRECT	GO:0006351~transcription, DNA-templated	146	18.694	6.97371e-21	CRCP, NAB2, NR3C1, ELK3, YY1, ZMIZ1, CREB3L1, MYC, EP300, HOXA6, PTRF, JUNB, SOX4, TLE3, ZFP219, PTOV1, SOX13, SOX12, COL4A2, DDIT3, ERF, TXNIP, HOXB5, ATF4, KMT2D, CASZ1, DDX5, INO80D, NOTCH1, CTBP2, ANP32A, EPAS1, TSHZ1, MAZ, TSHZ2, ZFP503, GATA6, GATA2, FOXO3, PRDM11, GLIS2, HIVEP2, ZBTB7B, ZBTB7A, RREB1, HOXC6, BCL9L, MCTS2, HSPA8, JUN, JUND, SMAD3, RBPMS, ZFP516, PHF12, SETD1B, IRF2BP2, NR2F…	632	1885	18082	2.21601	2.2532e-17	1.1266e-17	1.09069e-17
UP_KEYWORDS	Nucleus	244	31.242	9.41026e-21	ELK3, ZMIZ1, CREB3L1, AKT2, MYC, AKT1, SEPHS1, RPS10, HOXA6, JUNB, IER2, SOX4, TMPO, MBNL2, PRKCD, PTOV1, SOX13, ACTN4, SOX12, CSNK1E, KCTD10, DDIT3, SIK1, HOXB5, ATF4, CASZ1, SET, CTBP2, ANP32A, ANAPC16, EPAS1, TSHZ1, TSHZ2, ZFP503, GATA6, GATA2, PRDM11, TRP53RKB, PCBP1, HIVEP2, ZBTB7B, ZBTB7A, RREB1, RALGDS, HOXC6, JUN, PHC2, JUND, IQSEC1, ZFP516, SETD1B, RCC2, IRF2BP2, NR2F2, NR1D1, TRERF1, ME…	701	4534	22680	1.74114	2.89836e-18	5.79672e-19	5.06272e-19
GOTERM_CC_DIRECT	GO:0005634~nucleus	303	38.7964	1.21919e-17	SPARC, ELK3, LIPE, ZMIZ1, CREB3L1, AKT2, MYC, FTH1, AKT1, SEPHS1, RPS10, HOXA6, JUNB, IER2, SOX4, TMPO, PRKCG, MBNL2, PRKCD, PTOV1, SOX13, ACTN4, SOX12, CSNK1E, KCTD10, DDIT3, TXNIP, SIK1, VDAC1, PFN1, TRIB1, TRIB2, HOXB5, ATF4, CASZ1, SET, CTBP2, ANP32A, ANAPC16, EPAS1, TSHZ1, TSHZ2, ZFP503, GATA6, FIGNL2, PIK3R1, GATA2, PRDM11, TRP53RKB, PCBP1, INPP5K, TNRC18, HIVEP2, ZBTB7B, PATZ1, ZBTB7A, RRE…	657	6019	19662	1.50654	5.60829e-15	1.86943e-15	1.74751e-15
UP_KEYWORDS	Repressor	57	7.29834	1.30905e-15	RERE, CITED2, NAB2, BMI1, ELK3, YY1, CIC, TSC22D4, TLE3, ZHX2, DNMT3A, CBFA2T3, ETV6, AES, NR5A1, NCOR2, RIPPLY3, ZEB2, DDIT3, CRY2, IRF2, ERF, HDAC4, ZFP423, CTBP2, ANP32A, ZFP703, TSHZ1, TSHZ2, ZFP503, FOXK1, HDAC7, GLIS2, NSD1, BAHD1, MXI1, HES1, ZBTB7B, RREB1, ZBTB7A, SPEN, HSPA8, PCGF2, PHF12, IRF2BP2, NR1D1, KLF3, TBX3, GATAD2A, CDK8, HNRNPK, ID2, BHLHE40, ID1, AGO2, BCOR, MXD4	701	534	22680	3.45349	4.10338e-13	5.03986e-14	4.40169e-14
GOTERM_BP_DIRECT	GO:0006355~regulation of transcription, DNA-templated	151	19.3342	3.09029e-15	ZFP324, NAB2, NR3C1, ELK3, YY1, ZMIZ1, CREB3L1, MYC, EP300, HOXA6, PTRF, JUNB, SOX4, TMPO, TLE3, RNF44, ZFP219, ZFP217, PTOV1, SOX13, SOX12, DDIT3, ERF, TXNIP, HOXB5, ATF4, KMT2D, CASZ1, DDX5, INO80D, NOTCH1, CTBP2, ANP32A, EPAS1, TSHZ1, MAZ, TSHZ2, ZFP503, GATA6, GATA2, FOXO3, PRDM11, GLIS2, HIVEP2, PATZ1, ZBTB7B, ZBTB7A, RREB1, HOXC6, BCL9L, MCTS2, HSPA8, JUN, JUND, SMAD3, RBPMS, ZFP516, ZBTB16…	632	2279	18082	1.89567	1.0044e-11	2.49618e-12	2.4166e-12
GOTERM_MF_DIRECT	GO:0003700~transcription factor activity, sequence-specific DNA binding	75	9.60307	4.62475e-12	RERE, CSRNP1, RARG, THRA, CITED2, NR3C1, AFF1, ELK3, YY1, CREB3L1, MYC, EP300, HOXA6, TEAD1, JUNB, SOX4, SREBF1, TSC22D4, ZHX2, ZFP532, ZFP219, TSC22D2, FOS, ARAP1, CBFA2T3, ETV6, NR5A1, ELF1, DDIT3, IRF2, ERF, RARA, ATF4, HOXB5, PPARD, FOXC2, FOXC1, NOTCH1, EPAS1, SRF, GATA6, FOXK1, FOXO3, GATA2, GLIS2, RAI1, RXRA, ELMSAN1, HES1, HIVEP2, ZBTB7B, MTA3, RREB1, ZBTB7A, MEF2D, HOXC6, SPEN, JUN, JUND…	621	883	17446	2.38619	3.96341e-09	1.32114e-09	1.24097e-09
UP_KEYWORDS	DNA-binding	101	12.9321	1.06151e-11	HJURP, NR3C1, ELK3, YY1, ZFP36, CREB3L1, MYC, HOXA6, JUNB, SOX4, TMPO, SOX13, SOX12, DDIT3, ERF, HOXB5, ATF4, CASZ1, SET, EPAS1, TSHZ1, MAZ, TSHZ2, GATA6, GATA2, FOXO3, GLIS2, PCBP1, ABL1, HIVEP2, ZBTB7B, ZBTB7A, RREB1, HOXC6, JUN, PHC2, JUND, SMAD3, ZFP516, NR2F2, NR1D1, SMAD6, TRERF1, PBX1, FOSL2, SMAD7, HNRNPK, FUBP1, BHLHE40, MXD4, CSRNP1, RARG, THRA, CHD9, PHF20, CHD4, SMG6, UBTF, CIC, TEAD1…	701	1604	22680	2.03724	3.26944e-09	2.72454e-10	2.37955e-10
GOTERM_MF_DIRECT	GO:0003677~DNA binding	118	15.1088	2.64677e-10	ZBTB25, HJURP, NR3C1, ELK3, YY1, ZFP36, EME2, CREB3L1, MYC, EP300, ARID2, HOXA6, JUNB, IER2, SOX4, TMPO, ZFP219, SOX13, SOX12, DDIT3, ERF, HOXB5, ATF4, CASZ1, SET, EPAS1, TSHZ1, MAZ, TSHZ2, GATA6, GATA2, FOXO3, PRDM11, GLIS2, PCBP1, ABL1, HIVEP2, PATZ1, ZBTB7B, ZBTB7A, RREB1, HOXC6, JUN, PHC2, JUND, SMAD3, ZFP516, ZBTB16, NR2F2, NR1D1, SMAD6, TRERF1, PBX1, FOSL2, SSH1, SMAD7, HNRNPK, FUBP1, BHLHE…	621	1847	17446	1.79481	2.26828e-07	3.73054e-08	3.50418e-08
GOTERM_MF_DIRECT	GO:0043565~sequence-specific DNA binding	57	7.29834	3.04712e-10	RERE, CSRNP1, RARG, THRA, NR3C1, BMI1, ELK3, YY1, CREB3L1, MYC, HOXA6, JUNB, SREBF1, ZFP532, ZFP219, ZFP217, SOX13, FOS, ETV6, NR5A1, NCOR2, ELF1, HAND2, DDIT3, ERF, RARA, ATF4, HOXB5, PPARD, HDAC4, FOXC2, FOXC1, ZFP423, NOTCH1, EPAS1, SRF, GATA6, FOXK1, FOXO3, GATA2, RXRA, HES1, HIVEP2, MTA3, RREB1, HOXC6, JUN, JUND, SMAD3, NR2F2, NR1D1, MEIS2, TBX3, PBX1, KLF2, TBX2, FOSL2	621	633	17446	2.52974	2.61138e-07	3.73054e-08	3.50418e-08
Annotation Cluster 2	Enrichment Score: 8.158511603381616
Category	Term	Count	%	PValue	Genes	List Total	Pop Hits	Pop Total	Fold Enrichment	Bonferroni	Benjamini	FDR
INTERPRO	IPR011993:Pleckstrin homology-like domain	42	5.37772	9.73417e-11	PHLDB1, TRIO, ANKS1, SHC1, ROCK2, IRS2, ARHGEF10L, ASAP2, CMIP, TRIOBP, FAM129B, CYTH3, ARHGAP21, SPRED2, ABR, AKT2, SH3BP2, AKT1, PLCG1, LDLRAP1, TNS3, SH2B3, CYTH1, TNS1, AFAP1L2, RANBP3, IQSEC1, DAB2IP, AFAP1, PLEKHA6, TBC1D2B, CDC42BPB, ARAP1, DEF6, ARHGAP23, VAV2, RASA3, PLEKHM2, PLEKHO1, PLEKHO2, ARHGEF2, TLN1	657	409	20594	3.21885	1.0912e-07	1.0912e-07	1.08049e-07
INTERPRO	IPR001849:Pleckstrin homology domain	31	3.96927	1.48586e-09	PHLDB1, TRIO, ROCK2, IRS2, ASAP2, TRIOBP, FAM129B, CYTH3, ARHGAP21, ABR, AKT2, SH3BP2, AKT1, PLCG1, SH2B3, CYTH1, AFAP1L2, DAB2IP, AFAP1, PLEKHA6, TBC1D2B, CDC42BPB, ARAP1, DEF6, ARHGAP23, VAV2, RASA3, PLEKHM2, PLEKHO1, PLEKHO2, ARHGEF2	657	262	20594	3.70882	1.66565e-06	3.3313e-07	3.29861e-07
UP_SEQ_FEATURE	domain:PH	28	3.58515	5.05524e-09	PHLDB1, ROCK2, IRS2, ASAP2, CMIP, TRIOBP, FAM129B, CYTH3, ARHGAP21, ABR, AKT2, SH3BP2, AKT1, SH2B3, CYTH1, IQSEC1, DAB2IP, PLEKHA6, TBC1D2B, CDC42BPB, DEF6, ARHGAP23, VAV2, RASA3, PLEKHM2, PLEKHO1, PLEKHO2, ARHGEF2	635	208	18012	3.81841	9.20555e-06	3.07022e-06	3.04662e-06
SMART	SM00233:PH	29	3.71319	3.1764e-06	PHLDB1, TRIO, ROCK2, IRS2, ASAP2, TRIOBP, CYTH3, ARHGAP21, ABR, AKT2, SH3BP2, AKT1, PLCG1, CYTH1, AFAP1L2, DAB2IP, AFAP1, PLEKHA6, TBC1D2B, CDC42BPB, ARAP1, DEF6, ARHGAP23, VAV2, RASA3, PLEKHM2, PLEKHO1, PLEKHO2, ARHGEF2	444	253	10425	2.69135	0.000895344	0.000895743	0.000886214
Annotation Cluster 3	Enrichment Score: 7.82241433781397
Category	Term	Count	%	PValue	Genes	List Total	Pop Hits	Pop Total	Fold Enrichment	Bonferroni	Benjamini	FDR
UP_KEYWORDS	Developmental protein	70	8.96287	1.27885e-10	RERE, GPSM1, PLXND1, CITED2, TPGS1, FGF1, SHB, PPP1R9B, ZFP36, AKT2, SUFU, CREB3L1, AKT1, HOXA6, IFITM5, TLE3, EGFL7, WNT5B, HEG1, ZFR, RHOB, MN1, SLC7A5, RIPPLY3, CFDP1, HAND2, TET3, SIK1, CACTIN, DBN1, HOXB5, FOXC2, SEMA7A, ZFP423, CASZ1, PKDCC, NOTCH1, LRP1, EPAS1, SRF, TSHZ1, TSHZ2, LRP5, FOXK1, NKD1, GLIS2, NSD1, ZBTB7B, CAMK2G, ZBTB7A, MEF2D, WNT4, MCL1, HOXC6, PHC2, SEMA4B, SPRY4, DAB2IP, …	701	976	22680	2.32046	3.93886e-08	2.81347e-09	2.45722e-09
GOTERM_BP_DIRECT	GO:0007275~multicellular organism development	76	9.73111	1.01389e-09	RERE, GPSM1, PLXND1, CITED2, TPGS1, FGF1, SHB, PPP1R9B, SPRED2, AKT2, SUFU, CREB3L1, AKT1, TNFRSF8, HOXA6, IFITM5, TLE3, EGFL7, WNT5B, ZFP219, HEG1, ZFR, RHOB, MN1, SLC7A5, RIPPLY3, CFDP1, HAND2, TET3, SIK1, CACTIN, GAPDH, DBN1, HOXB5, FOXC2, SEMA7A, ZFP423, CASZ1, PKDCC, NOTCH1, LRP1, EPAS1, SRF, TSHZ1, TSHZ2, LRP5, FOXK1, NKD1, GLIS2, NSD1, HIVEP2, ZBTB7B, RREB1, CAMK2G, ZBTB7A, MEF2D, WNT4, MC…	632	1029	18082	2.11314	3.27586e-06	3.63985e-07	3.52381e-07
UP_KEYWORDS	Differentiation	41	5.24968	2.62996e-05	CAMK2B, GPSM1, SEMA7A, ZFP423, NOTCH1, PKDCC, CTBP2, CITED2, EPAS1, FOXK1, FGF1, SHB, TPGS1, NKD1, GLIS2, PPP1R9B, YY1, BCL7B, EP300, ZBTB7B, ZBTB7A, CAMK2G, MEF2D, MCL1, TLE3, EGFL7, SEMA4B, NR1D1, CBFA2T3, PBX1, VEGFA, GADD45G, RHOB, SLC7A5, AXL, HAND2, AGO2, CCDC63, SIK1, DBN1, EPHA2	701	646	22680	2.05341	0.00806766	0.00027932	0.000243951
Annotation Cluster 4	Enrichment Score: 6.757187700934503
Category	Term	Count	%	PValue	Genes	List Total	Pop Hits	Pop Total	Fold Enrichment	Bonferroni	Benjamini	FDR
GOTERM_CC_DIRECT	GO:0005913~cell-cell adherens junction	34	4.35339	7.41818e-09	FAM129B, SLC9A3R2, CNN2, SEPT9, LASP1, CAPZB, BAG3, PCBP1, GCN1L1, PAK6, TRIM25, TNKS1BP1, TBC1D10A, TMPO, PAK4, PTPN1, SH3GLB2, HSPA8, DAB2IP, YWHAZ, SMAD7, HNRNPK, STK24, VAPB, DLG5, GIPC1, MYH9, CDC42EP1, TLN1, PFN1, ALDOA, DBN1, EPHA2, PLEC	657	316	19662	3.21999	3.41236e-06	5.68727e-07	5.31636e-07
GOTERM_MF_DIRECT	GO:0098641~cadherin binding involved in cell-cell adhesion	32	4.09731	2.01489e-08	FAM129B, SLC9A3R2, CNN2, SEPT9, LASP1, CAPZB, BAG3, PCBP1, GCN1L1, PAK6, TRIM25, TNKS1BP1, TBC1D10A, TMPO, PAK4, PTPN1, SH3GLB2, HSPA8, DAB2IP, YWHAZ, HNRNPK, STK24, VAPB, GIPC1, MYH9, CDC42EP1, TLN1, PFN1, ALDOA, DBN1, EPHA2, PLEC	621	279	17446	3.22218	1.72675e-05	1.72676e-06	1.62199e-06
GOTERM_BP_DIRECT	GO:0098609~cell-cell adhesion	20	2.56082	3.58003e-05	SH3GLB2, YWHAZ, FAM129B, SLC9A3R2, CNN2, LASP1, STK24, CAPZB, VAPB, BAG3, GIPC1, TNKS1BP1, PAK6, CDC42EP1, TLN1, ALDOA, TBC1D10A, PAK4, PLEC, TMPO	632	189	18082	3.02759	0.109234	0.00330488	0.00319953
Annotation Cluster 5	Enrichment Score: 6.425573083464875
Category	Term	Count	%	PValue	Genes	List Total	Pop Hits	Pop Total	Fold Enrichment	Bonferroni	Benjamini	FDR
UP_KEYWORDS	Metal-binding	165	21.1268	1.33318e-09	CDA, ZFP324, SPARC, JADE2, NR3C1, MYLK, YY1, ZFP36, ZMIZ1, FTH1, EP300, TRIM25, TNS3, AGFG2, TGM2, PRKCG, RNF44, MBNL2, PRKCD, LMTK3, ACTN4, HSPG2, DGKZ, ACLY, SIK1, KMT2D, CASZ1, NOTCH1, TSHZ1, MAZ, TSHZ2, PXN, ZFP503, GATA6, CACNA1C, GATA2, CACNA1H, GLIS2, RAI1, MAN2A1, CYP11A1, ABL1, PLCG1, HIVEP2, ZBTB7B, ZBTB7A, RREB1, NADK, PHC2, SMAD3, ZFP516, TNK2, PHF12, NEK6, PDE2A, IRF2BP2, NR2F2, NR1D…	701	3395	22680	1.57242	4.10619e-07	2.73746e-08	2.39084e-08
GOTERM_MF_DIRECT	GO:0046872~metal ion binding	175	22.4072	3.70111e-08	CDA, ZFP324, SPARC, ZBTB25, JADE2, NR3C1, MYLK, YY1, ZFP36, ZMIZ1, FTH1, EP300, TRIM25, ARID2, TNS3, AGFG2, TGM2, PRKCG, RNF44, MBNL2, ZFP219, ZFP217, PRKCD, LMTK3, ACTN4, HSPG2, DGKZ, ACLY, SIK1, KMT2D, CASZ1, NOTCH1, TSHZ1, MAZ, TSHZ2, PXN, ZFP503, GATA6, CACNA1C, GATA2, CACNA1H, ZBTB2, GLIS2, RAI1, MAN2A1, CYP11A1, ABL1, PLCG1, HIVEP2, PATZ1, ZBTB7B, ZBTB7A, RREB1, NADK, PHC2, SMAD3, ZFP516, Z…	621	3355	17446	1.46538	3.1718e-05	2.64321e-06	2.48283e-06
UP_KEYWORDS	Zinc	109	13.9565	7.61003e-08	CDA, ZFP324, JADE2, NR3C1, YY1, ZFP36, ZMIZ1, EP300, TRIM25, SLC39A7, TNS3, AGFG2, PRKCG, RNF44, MBNL2, PRKCD, DGKZ, KMT2D, CASZ1, TSHZ1, MAZ, TSHZ2, PXN, ZFP503, GATA6, GATA2, CACNA1H, GLIS2, RAI1, MAN2A1, HIVEP2, ZBTB7B, ZBTB7A, RREB1, PHC2, SMAD3, ZFP516, PHF12, IRF2BP2, NR2F2, NR1D1, SMAD6, MEX3C, TRERF1, SMAD7, RNF220, RERE, PHF2, RARG, ZCCHC10, THRA, PHF20, ZC3H4, CHD4, ECE1, BMI1, ING1, IR…	701	2099	22680	1.68012	2.34386e-05	1.30216e-06	1.13728e-06
UP_KEYWORDS	Zinc-finger	85	10.8835	4.75535e-07	RERE, PHF2, RARG, ZFP324, ZCCHC10, THRA, PHF20, ZC3H4, CHD4, JADE2, NR3C1, BMI1, ING1, IRF2BPL, YY1, ZFP36, ZMIZ1, TRIM25, EP300, AGFG2, PRKCG, ZCCHC24, RNF44, ZHX2, ZFP532, MBNL2, KLF13, KSR1, PRKCD, DNMT3A, ARAP1, DGKZ, CBFA2T3, VAV2, NR5A1, ZEB2, RASA3, RARA, ARHGEF2, BIRC3, MCM2, PPARD, ZFP787, KMT2D, ZFP423, CASZ1, ZFP703, ROCK2, MGRN1, TSHZ1, MAZ, TSHZ2, ZFP503, GATA6, GATA2, GLIS2, RAI1, N…	701	1565	22680	1.75723	0.000146454	6.65748e-06	5.81449e-06
GOTERM_MF_DIRECT	GO:0008270~zinc ion binding	56	7.17029	0.00417201	RERE, CDA, PHF2, RARG, ZCCHC10, THRA, PHF20, CHD4, JADE2, NR3C1, BMI1, ING1, LASP1, CSRP1, ZMIZ1, MMP28, TRIM25, EP300, PRKCG, ZCCHC24, RNF44, ZFR, NR5A1, TET3, RARA, 2010111I01RIK, BIRC3, PPARD, HDAC4, KMT2D, MGRN1, PXN, GATA6, GATA2, RAI1, NEURL1B, ABLIM1, RXRA, MAN2A1, NSD1, MTA3, PTPN1, PHC2, MAP3K1, SMAD3, PCGF2, PTCH1, PHF12, LIMK1, NR2F2, NR1D1, MEX3C, SKI, RNF145, RNF220, LNX2	621	1075	17446	1.46347	0.972205	0.0760726	0.0714568
Annotation Cluster 6	Enrichment Score: 6.152817401951331
Category	Term	Count	%	PValue	Genes	List Total	Pop Hits	Pop Total	Fold Enrichment	Bonferroni	Benjamini	FDR
GOTERM_BP_DIRECT	GO:0006468~protein phosphorylation	54	6.91421	1.21819e-10	ACVRL1, TRIO, IGF1R, HK1, MYLK, STK10, EEF2K, AKT2, AKT1, PIM3, PRKCG, KSR1, PRKCD, LMTK3, DYRK1A, CSNK1E, FGR, LATS2, MAPKAPK2, RARA, SIK1, TRIB1, GAS6, TRIB2, EPHA2, CAMK2B, PKDCC, ROCK2, PIK3R1, TRP53RKB, IRAK2, MKNK2, ABL1, PAK6, CSK, CAMK2G, ST3GAL1, IP6K3, MAP4K4, PAK4, MAP3K1, TNK2, NEK6, LIMK1, CDC42BPB, CDK8, SBK1, STK24, TAOK3, AXL, CDK12, CDK13, FGFR2, FGFR1	632	576	18082	2.68226	3.93597e-07	5.62282e-08	5.44358e-08
INTERPRO	IPR000719:Protein kinase, catalytic domain	47	6.01793	3.3273e-10	ACVRL1, CAMK2B, TRIO, PKDCC, ROCK2, IGF1R, MYLK, STK10, TRP53RKB, IRAK2, AKT2, MKNK2, ABL1, AKT1, PAK6, PIM3, CSK, CAMK2G, MAP4K4, PAK4, PRKCG, MAP3K1, KSR1, TNK2, NEK6, PRKCD, LIMK1, LMTK3, DYRK1A, CDC42BPB, CSNK1E, FGR, CDK8, LATS2, SBK1, TAOK3, STK24, AXL, MAPKAPK2, SIK1, CDK12, TRIB1, CDK13, TRIB2, FGFR2, EPHA2, FGFR1	657	515	20594	2.86066	3.7299e-07	1.61075e-07	1.59494e-07
INTERPRO	IPR011009:Protein kinase-like domain	49	6.27401	4.31065e-10	ACVRL1, TRIO, IGF1R, MYLK, PIK3C2B, STK10, EEF2K, AKT2, AKT1, PIM3, PRKCG, KSR1, PRKCD, LMTK3, DYRK1A, CSNK1E, FGR, LATS2, MAPKAPK2, SIK1, TRIB1, TRIB2, EPHA2, CAMK2B, PKDCC, ROCK2, TRP53RKB, IRAK2, MKNK2, ABL1, PAK6, CSK, CAMK2G, MAP4K4, PAK4, MAP3K1, TNK2, NEK6, LIMK1, CDC42BPB, CDK8, SBK1, STK24, TAOK3, AXL, CDK12, CDK13, FGFR2, FGFR1	657	556	20594	2.76246	4.83224e-07	1.61075e-07	1.59494e-07
INTERPRO	IPR017441:Protein kinase, ATP binding site	39	4.9936	1.43116e-09	ACVRL1, CAMK2B, ROCK2, IGF1R, MYLK, STK10, AKT2, MKNK2, ABL1, AKT1, PAK6, PIM3, CSK, CAMK2G, MAP4K4, PAK4, PRKCG, MAP3K1, TNK2, NEK6, PRKCD, LIMK1, LMTK3, DYRK1A, CDC42BPB, CSNK1E, FGR, CDK8, LATS2, TAOK3, STK24, AXL, MAPKAPK2, SIK1, CDK12, CDK13, FGFR2, EPHA2, FGFR1	657	394	20594	3.10273	1.60433e-06	3.3313e-07	3.29861e-07
UP_KEYWORDS	Kinase	54	6.91421	2.79917e-09	ACVRL1, TRIO, IGF1R, HK1, MYLK, PIK3C2B, STK10, EEF2K, AKT2, AKT1, PIM3, SEPHS1, PRKCG, SPHK2, PRKCD, ITPK1, LMTK3, DYRK1A, CSNK1E, DGKZ, FGR, LATS2, MAPKAPK2, SIK1, EPHA2, CAMK2B, PKDCC, ROCK2, PIK3R1, TRP53RKB, MKNK2, ABL1, PAK6, CSK, PIP5K1C, CAMK2G, NADK, IP6K3, MAP4K4, PAK4, MAP3K1, TNK2, NEK6, LIMK1, CDC42BPB, CDK8, SBK1, STK24, TAOK3, AXL, CDK12, CDK13, FGFR2, FGFR1	701	707	22680	2.47115	8.62143e-07	5.38839e-08	4.7061e-08
UP_SEQ_FEATURE	domain:Protein kinase	47	6.01793	3.22456e-09	ACVRL1, CAMK2B, TRIO, PKDCC, ROCK2, IGF1R, MYLK, STK10, TRP53RKB, IRAK2, AKT2, MKNK2, ABL1, AKT1, PAK6, PIM3, CSK, CAMK2G, MAP4K4, PAK4, PRKCG, MAP3K1, KSR1, TNK2, NEK6, PRKCD, LIMK1, LMTK3, DYRK1A, CDC42BPB, CSNK1E, FGR, CDK8, LATS2, SBK1, TAOK3, STK24, AXL, MAPKAPK2, SIK1, CDK12, TRIB1, CDK13, TRIB2, FGFR2, EPHA2, FGFR1	635	502	18012	2.65572	5.87191e-06	2.93758e-06	2.91501e-06
GOTERM_BP_DIRECT	GO:0016310~phosphorylation	52	6.65813	8.30403e-09	ACVRL1, TRIO, IGF1R, HK1, MYLK, STK10, EEF2K, AKT2, AKT1, PIM3, SEPHS1, PRKCG, SPHK2, PRKCD, ITPK1, LMTK3, DYRK1A, CSNK1E, DGKZ, FGR, LATS2, MAPKAPK2, SIK1, EPHA2, CAMK2B, PKDCC, ROCK2, MKNK2, ABL1, PAK6, CSK, PIP5K1C, CAMK2G, N4BP2, NADK, IP6K3, MAP4K4, PAK4, MAP3K1, TNK2, NEK6, LIMK1, CDC42BPB, CDK8, SBK1, STK24, TAOK3, AXL, CDK12, CDK13, FGFR2, FGFR1	632	612	18082	2.43098	2.683e-05	2.68303e-06	2.5975e-06
GOTERM_MF_DIRECT	GO:0004672~protein kinase activity	48	6.14597	8.57448e-09	ACVRL1, CAMK2B, TRIO, PKDCC, ROCK2, IGF1R, MYLK, PPP1R9B, HK1, STK10, IRAK2, AKT2, MKNK2, ABL1, AKT1, PAK6, PIM3, CSK, CAMK2G, MAP4K4, PAK4, PRKCG, MAP3K1, KSR1, TNK2, NEK6, PRKCD, LIMK1, LMTK3, DYRK1A, CDC42BPB, CSNK1E, FGR, CDK8, LATS2, SBK1, TAOK3, STK24, AXL, MAPKAPK2, SIK1, CDK12, TRIB1, CDK13, TRIB2, FGFR2, EPHA2, FGFR1	621	531	17446	2.53952	7.3483e-06	8.16481e-07	7.6694e-07
GOTERM_BP_DIRECT	GO:0046777~protein autophosphorylation	24	3.07298	1.08337e-07	PRKCG, CAMK2B, HSPA8, NEK6, PRKCD, DYRK1A, IGF1R, HK1, FGR, STK10, EEF2K, TAOK3, STK24, IRAK2, MKNK2, MAPKAPK2, ABL1, SIK1, PIM3, CSK, CDK12, CAMK2G, FGFR2, FGFR1	632	183	18082	3.75223	0.000349977	2.37503e-05	2.29932e-05
UP_KEYWORDS	Serine/threonine-protein kinase	35	4.48143	1.50228e-07	ACVRL1, CAMK2B, TRIO, ROCK2, MYLK, STK10, TRP53RKB, EEF2K, AKT2, MKNK2, AKT1, PAK6, PIM3, CAMK2G, MAP4K4, PAK4, PRKCG, MAP3K1, TNK2, NEK6, PRKCD, LIMK1, LMTK3, DYRK1A, CDC42BPB, CSNK1E, CDK8, LATS2, SBK1, TAOK3, STK24, MAPKAPK2, SIK1, CDK12, CDK13	701	405	22680	2.79601	4.62693e-05	2.20335e-06	1.92435e-06
GOTERM_MF_DIRECT	GO:0016301~kinase activity	52	6.65813	3.11819e-07	ACVRL1, TRIO, IGF1R, HK1, MYLK, STK10, EEF2K, AKT2, AKT1, PIM3, SEPHS1, PRKCG, SPHK2, PRKCD, ITPK1, LMTK3, DYRK1A, CSNK1E, DGKZ, FGR, LATS2, MAPKAPK2, SIK1, EPHA2, CAMK2B, PKDCC, ROCK2, PIK3R1, MKNK2, ABL1, PAK6, CSK, PIP5K1C, CAMK2G, NADK, IP6K3, MAP4K4, PAK4, MAP3K1, TNK2, NEK6, LIMK1, CDC42BPB, CDK8, SBK1, STK24, TAOK3, AXL, CDK12, CDK13, FGFR2, FGFR1	621	674	17446	2.16744	0.000267193	1.90878e-05	1.79296e-05
UP_KEYWORDS	Transferase	88	11.2676	6.86142e-07	ACVRL1, B4GALT1, ALAS1, TRIO, PIGV, HS6ST1, GGTA1, IGF1R, HK1, MYLK, PIK3C2B, STK10, EEF2K, AKT2, AKT1, TRIM25, EP300, PIM3, SEPHS1, METTL16, XXYLT1, TGM2, PRKCG, SPHK2, ELOVL5, PRKCD, ITPK1, DNMT3A, LMTK3, DYRK1A, CSNK1E, POMGNT2, DGKZ, TPST2, FGR, TPST1, ACLY, LATS2, DAD1, MAPKAPK2, SIK1, GAPDH, EPHA2, B4GALT5, BIRC3, CAMK2B, KMT2D, PKDCC, ROCK2, PIK3R1, PRDM11, AGPAT3, TRP53RKB, EXTL1, HECTD1,…	701	1654	22680	1.72136	0.000211309	9.18834e-06	8.02488e-06
GOTERM_MF_DIRECT	GO:0004674~protein serine/threonine kinase activity	36	4.60948	4.34672e-06	ACVRL1, CAMK2B, TRIO, ROCK2, MYLK, STK10, TRP53RKB, EEF2K, IRAK2, AKT2, MKNK2, AKT1, PAK6, PIM3, CAMK2G, MAP4K4, PAK4, PRKCG, MAP3K1, TNK2, NEK6, PRKCD, LIMK1, LMTK3, DYRK1A, CDC42BPB, CSNK1E, CDK8, LATS2, SBK1, TAOK3, STK24, MAPKAPK2, SIK1, CDK12, CDK13	621	428	17446	2.363	0.00371822	0.000232821	0.000218694
UP_SEQ_FEATURE	binding site:ATP	43	5.50576	9.48777e-06	ACVRL1, CAMK2B, TRIO, ROCK2, IGF1R, MYLK, STK10, TRP53RKB, AKT2, MKNK2, ABL1, AKT1, PAK6, PIM3, CSK, CAMK2G, MAP4K4, PAK4, PRKCG, MAP3K1, TNK2, NEK6, PRKCD, ITPK1, LIMK1, LMTK3, DYRK1A, CDC42BPB, CSNK1E, FGR, CDK8, LATS2, SBK1, TAOK3, STK24, AXL, MAPKAPK2, SIK1, CDK12, CDK13, FGFR2, EPHA2, FGFR1	635	583	18012	2.09213	0.0171289	0.00246953	0.00245056
INTERPRO	IPR008271:Serine/threonine-protein kinase, active site	28	3.58515	9.5708e-06	ACVRL1, CAMK2B, TRIO, ROCK2, MYLK, STK10, AKT2, MKNK2, AKT1, PIM3, CAMK2G, MAP4K4, PRKCG, MAP3K1, KSR1, NEK6, PRKCD, DYRK1A, CDC42BPB, CSNK1E, CDK8, LATS2, SBK1, TAOK3, MAPKAPK2, SIK1, CDK12, CDK13	657	333	20594	2.63566	0.0106716	0.00153269	0.00151766
GOTERM_MF_DIRECT	GO:0016740~transferase activity	84	10.7554	1.61408e-05	ACVRL1, B4GALT1, ALAS1, TRIO, PIGV, HS6ST1, GGTA1, IGF1R, HK1, MYLK, STK10, EEF2K, AKT2, AKT1, TRIM25, EP300, PIM3, SEPHS1, METTL16, XXYLT1, TGM2, PRKCG, SPHK2, ELOVL5, PRKCD, ITPK1, DNMT3A, LMTK3, DYRK1A, CSNK1E, POMGNT2, DGKZ, TPST2, FGR, TPST1, ACLY, LATS2, DAD1, MAPKAPK2, SIK1, EPHA2, B4GALT5, BIRC3, CAMK2B, KMT2D, PKDCC, ROCK2, PRDM11, AGPAT3, EXTL1, HECTD1, CHST11, NSD1, MKNK2, ABL1, ST3GAL…	621	1472	17446	1.60316	0.0137375	0.000728034	0.000683859
UP_KEYWORDS	Nucleotide-binding	86	11.0115	2.19627e-05	ACVRL1, TRIO, CHD9, CHD4, ACTB, IGF1R, HK1, MYLK, STK10, SEPT9, EEF2K, AKT2, MYO18A, AKT1, PIM3, RAC1, SEPHS1, PRKCG, SPHK2, PRKCD, ITPK1, LMTK3, DYRK1A, CSNK1E, SEPT4, RHOC, DGKZ, RHOB, FGR, ACLY, RAB31, LATS2, MAPKAPK2, CRY2, ADSSL1, MYH9, SIK1, VDAC1, KIFC3, EPHA2, MCM2, CAMK2B, DDX5, DNAH2, PKDCC, ROCK2, VPS4A, ATP1A2, NT5C2, ADCY7, GNAI2, TRP53RKB, IRAK2, MKNK2, GNA12, ABL1, PAK6, CSK, PIP5K…	701	1754	22680	1.58633	0.00674175	0.000250537	0.000218813
UP_SEQ_FEATURE	active site:Proton acceptor	48	6.14597	2.57885e-05	ACVRL1, CAMK2B, TRIO, H6PD, ROCK2, IGF1R, MYLK, STK10, TRP53RKB, HSD11B2, ALDH2, AKT2, MKNK2, ABL1, AKT1, PAK6, PIM3, CSK, CAMK2G, MAP4K4, PAK4, PRKCG, MAP3K1, TNK2, NEK6, PRKCD, LMTK3, DYRK1A, CDC42BPB, CSNK1E, DHRS3, FGR, CDK8, LATS2, SBK1, BTD, TAOK3, STK24, AXL, MAPKAPK2, GPD1, SIK1, CDK12, ALDOA, CDK13, FGFR2, EPHA2, FGFR1	635	710	18012	1.91766	0.0458759	0.00522075	0.00518063
UP_KEYWORDS	ATP-binding	70	8.96287	3.64488e-05	ACVRL1, TRIO, CHD9, CHD4, ACTB, IGF1R, HK1, MYLK, STK10, EEF2K, AKT2, MYO18A, AKT1, PIM3, SEPHS1, PRKCG, SPHK2, PRKCD, ITPK1, LMTK3, DYRK1A, CSNK1E, DGKZ, FGR, ACLY, LATS2, MAPKAPK2, MYH9, SIK1, KIFC3, EPHA2, MCM2, CAMK2B, DDX5, DNAH2, PKDCC, ROCK2, VPS4A, ATP1A2, ADCY7, TRP53RKB, IRAK2, MKNK2, ABL1, PAK6, CSK, PIP5K1C, CAMK2G, NADK, IP6K3, MAP4K4, PAK4, DYNC1H1, HSPA8, MAP3K1, TNK2, NEK6, LIMK1,…	701	1363	22680	1.6616	0.0111636	0.000374207	0.000326824
GOTERM_MF_DIRECT	GO:0000166~nucleotide binding	100	12.8041	0.00011542	CRCP, TRIO, MSI2, ACTB, MYLK, IGF1R, STK10, AKT2, AKT1, PIM3, SEPHS1, SNRNP35, PRKCG, PRKCD, LMTK3, DYRK1A, CSNK1E, DGKZ, ACLY, RAB31, MAPKAPK2, SIK1, VDAC1, EPHA2, DDX5, PKDCC, IRAK2, ABL1, PIP5K1C, IP6K3, NADK, HSPA8, RAB4A, RBPMS, TNK2, SETD1B, NEK6, PDE2A, SYNJ2, HNRNPL, CDK8, STK24, GNAS, CDK12, CDK13, CPEB2, FGFR2, FGFR1, ACVRL1, CHD9, CHD4, HK1, SEPT9, EEF2K, MYO18A, RAC1, SPHK2, ITPK1, SE…	621	1936	17446	1.45111	0.0941851	0.00412144	0.00387136
UP_SEQ_FEATURE	nucleotide phosphate-binding region:ATP	57	7.29834	0.000156394	ACVRL1, TRIO, CHD9, CHD4, IGF1R, MYLK, STK10, EEF2K, AKT2, MYO18A, AKT1, PIM3, SEPHS1, PRKCG, PRKCD, ITPK1, LMTK3, DYRK1A, CSNK1E, FGR, ACLY, LATS2, MAPKAPK2, MYH9, SIK1, KIFC3, EPHA2, MCM2, CAMK2B, DDX5, DNAH2, ROCK2, VPS4A, TRP53RKB, MKNK2, ABL1, PAK6, CSK, CAMK2G, MAP4K4, PAK4, DYNC1H1, MAP3K1, TNK2, NEK6, LIMK1, CDC42BPB, CDK8, SBK1, STK24, TAOK3, KIF26A, AXL, CDK12, CDK13, FGFR2, FGFR1	635	963	18012	1.67895	0.247847	0.0284949	0.0282759
GOTERM_BP_DIRECT	GO:0018105~peptidyl-serine phosphorylation	14	1.79257	0.000775828	PRKCG, CAMK2B, NEK6, PRKCD, DYRK1A, CSNK1E, HK1, SBK1, LATS2, AKT2, MKNK2, MAPKAPK2, AKT1, GAS6	632	133	18082	3.01166	0.918542	0.0385646	0.0373352
SMART	SM00220:S_TKc	31	3.96927	0.000787135	ACVRL1, CAMK2B, TRIO, ROCK2, MYLK, STK10, AKT2, MKNK2, AKT1, PIM3, CAMK2G, MAP4K4, PRKCG, MAP3K1, KSR1, NEK6, PRKCD, LIMK1, DYRK1A, CDC42BPB, CSNK1E, CDK8, LATS2, SBK1, TAOK3, STK24, MAPKAPK2, SIK1, CDK12, TRIB1, CDK13	444	380	10425	1.91545	0.199132	0.0547184	0.0541363
GOTERM_MF_DIRECT	GO:0005524~ATP binding	75	9.60307	0.00264969	ACVRL1, TRIO, CHD9, CHD4, ACTB, IGF1R, HK1, MYLK, STK10, EEF2K, AKT2, MYO18A, AKT1, PIM3, SEPHS1, PRKCG, KSR1, SPHK2, PRKCD, ITPK1, LMTK3, DYRK1A, CSNK1E, DGKZ, FGR, ACLY, LATS2, MAPKAPK2, MYH9, SIK1, KIFC3, TRIB1, TRIB2, EPHA2, MCM2, CAMK2B, DDX5, DNAH2, PKDCC, ROCK2, VPS4A, FIGNL2, ATP1A2, ADCY7, TRP53RKB, IRAK2, MKNK2, ABL1, PAK6, CSK, PIP5K1C, CAMK2G, N4BP2, NADK, IP6K3, MAP4K4, PAK4, DYNC1H1…	621	1507	17446	1.39815	0.897079	0.0582252	0.0546923
Annotation Cluster 7	Enrichment Score: 5.575840848416938
Category	Term	Count	%	PValue	Genes	List Total	Pop Hits	Pop Total	Fold Enrichment	Bonferroni	Benjamini	FDR
UP_KEYWORDS	SH2 domain	17	2.1767	1.39289e-07	SHC1, INPPL1, PIK3R1, SHB, VAV2, FGR, SOCS3, SOCS1, SH3BP2, ABL1, RIN3, CSK, PLCG1, SH2D6, TNS3, SH2B3, TNS1	701	105	22680	5.23823	4.29001e-05	2.14505e-06	1.87344e-06
INTERPRO	IPR000980:SH2 domain	17	2.1767	5.89685e-07	SHC1, INPPL1, PIK3R1, SHB, VAV2, FGR, SOCS3, SOCS1, SH3BP2, ABL1, RIN3, CSK, PLCG1, SH2D6, TNS3, SH2B3, TNS1	657	113	20594	4.7157	0.000660819	0.000110173	0.000109092
UP_SEQ_FEATURE	domain:SH2	14	1.79257	2.19855e-05	SHC1, INPPL1, SHB, VAV2, FGR, SOCS3, SOCS1, SH3BP2, ABL1, RIN3, CSK, SH2D6, TNS3, SH2B3	635	93	18012	4.27005	0.0392452	0.0050072	0.00496872
SMART	SM00252:SH2	16	2.04866	2.754e-05	SHC1, INPPL1, PIK3R1, SHB, VAV2, FGR, SOCS3, SOCS1, SH3BP2, ABL1, CSK, PLCG1, SH2D6, TNS3, SH2B3, TNS1	444	103	10425	3.64734	0.0077363	0.00388314	0.00384183
Annotation Cluster 8	Enrichment Score: 4.494845663790953
Category	Term	Count	%	PValue	Genes	List Total	Pop Hits	Pop Total	Fold Enrichment	Bonferroni	Benjamini	FDR
GOTERM_MF_DIRECT	GO:0003779~actin binding	30	3.84123	1.16869e-05	INPPL1, LSP1, TRIOBP, MYLK, PPP1R9B, CORO1C, CNN2, ABLIM1, LASP1, CAPZB, TNS1, YWHAH, TPM1, AFAP1, PARVB, ACTN4, CORO2B, MTSS1, SSH1, FMNL3, MARCKS, INF2, CROCC, GIPC1, TNNT3, MYH9, TLN1, PFN1, DBN1, PLEC	621	338	17446	2.4935	0.00996572	0.000589156	0.000553408
UP_KEYWORDS	Actin-binding	22	2.8169	3.94978e-05	TPM1, INPPL1, AFAP1, PARVB, ACTN4, CORO2B, MTSS1, TRIOBP, MYLK, PPP1R9B, CORO1C, SSH1, CNN2, ABLIM1, LASP1, MARCKS, INF2, CAPZB, MYH9, PFN1, DBN1, PLEC	701	252	22680	2.82454	0.0120919	0.00039243	0.000342739
GOTERM_MF_DIRECT	GO:0051015~actin filament binding	16	2.04866	7.09891e-05	TPM1, ACTN4, RCSD1, CORO2B, MTSS1, TRIOBP, PPP1R9B, CORO1C, LASP1, CAPZB, MYO18A, ADSSL1, ABL1, MYH9, TLN1, DBN1	621	132	17446	3.40526	0.059026	0.00304188	0.00285731
Annotation Cluster 9	Enrichment Score: 4.096420187558705
Category	Term	Count	%	PValue	Genes	List Total	Pop Hits	Pop Total	Fold Enrichment	Bonferroni	Benjamini	FDR
KEGG_PATHWAY	mmu04012:ErbB signaling pathway	14	1.79257	2.29319e-05	PRKCG, CAMK2B, JUN, CDKN1B, SHC1, PIK3R1, AKT2, MYC, ABL1, AKT1, PAK6, PLCG1, CAMK2G, PAK4	295	87	7691	4.19536	0.00532894	0.000381652	0.000266993
KEGG_PATHWAY	mmu04066:HIF-1 signaling pathway	15	1.92061	2.99001e-05	PRKCG, CAMK2B, CDKN1B, SLC2A1, PIK3R1, IGF1R, VEGFA, HK1, AKT2, MKNK2, AKT1, EP300, PLCG1, GAPDH, CAMK2G	295	102	7691	3.834	0.00694261	0.000464448	0.000324914
KEGG_PATHWAY	mmu05214:Glioma	10	1.28041	0.000749251	PRKCG, CAMK2B, SHC1, AKT2, PTEN, AKT1, PLCG1, PIK3R1, CAMK2G, IGF1R	295	65	7691	4.01095	0.160241	0.00498787	0.00348937
Annotation Cluster 10	Enrichment Score: 3.039325398534898
Category	Term	Count	%	PValue	Genes	List Total	Pop Hits	Pop Total	Fold Enrichment	Bonferroni	Benjamini	FDR
GOTERM_BP_DIRECT	GO:0060038~cardiac muscle cell proliferation	7	0.896287	1.57036e-05	TGFBR3, FOXC2, FOXC1, NOTCH1, RXRA, FGF1, ARID2	632	17	18082	11.7809	0.049473	0.00178915	0.00173211
GOTERM_BP_DIRECT	GO:0055010~ventricular cardiac muscle tissue morphogenesis	7	0.896287	0.000344493	TGFBR3, FOXC2, FOXC1, RXRA, TPM1, FGFR2, SMAD7	632	28	18082	7.15269	0.67151	0.021283	0.0206046
GOTERM_BP_DIRECT	GO:0050880~regulation of blood vessel size	3	0.384123	0.140878	TGFBR3, FOXC2, FOXC1	632	19	18082	4.51749	1	0.932742	0.903007
Annotation Cluster 11	Enrichment Score: 2.9989768849903515
Category	Term	Count	%	PValue	Genes	List Total	Pop Hits	Pop Total	Fold Enrichment	Bonferroni	Benjamini	FDR
GOTERM_BP_DIRECT	GO:0007623~circadian rhythm	16	2.04866	5.09832e-06	SREBF1, DDX5, JUN, JUND, DYRK1A, NR1D1, CSNK1E, PER2, PER1, ID2, KLF9, CRY2, BHLHE40, ID1, EP300, ATF4	632	108	18082	4.23863	0.0163378	0.000748758	0.000724889
UP_KEYWORDS	Biological rhythms	16	2.04866	8.16275e-06	PRKCG, DDX5, ROCK2, NR1D1, CSNK1E, PER2, PER1, RAI1, ID2, KLF9, CRY2, BHLHE40, ID1, EP300, SIK1, ATF4	701	126	22680	4.10842	0.00251098	9.66972e-05	8.44531e-05
GOTERM_BP_DIRECT	GO:0048511~rhythmic process	15	1.92061	0.000153358	PRKCG, DDX5, ROCK2, NR1D1, CSNK1E, PER1, RAI1, ID2, KLF9, CRY2, BHLHE40, ID1, EP300, SIK1, ATF4	632	128	18082	3.35282	0.390756	0.0112036	0.0108464
GOTERM_BP_DIRECT	GO:0032922~circadian regulation of gene expression	9	1.15237	0.00121234	PER2, RAI1, PER1, ID2, CRY2, BHLHE40, NR1D1, CSNK1E, ATF4	632	61	18082	4.22126	0.980148	0.0529333	0.0512459
GOTERM_BP_DIRECT	GO:0042752~regulation of circadian rhythm	8	1.02433	0.0020843	PRKCG, PER2, PER1, ROCK2, ID2, CRY2, NR1D1, CSNK1E	632	52	18082	4.40166	0.998819	0.0740042	0.071645
GOTERM_BP_DIRECT	GO:0043153~entrainment of circadian clock by photoperiod	5	0.640205	0.00547577	PER1, ID2, CRY2, BHLHE40, SIK1	632	21	18082	6.81209	1	0.147435	0.142735
KEGG_PATHWAY	mmu04710:Circadian rhythm	6	0.768246	0.00591892	PER2, PER1, CRY2, BHLHE40, NR1D1, CSNK1E	295	31	7691	5.04604	0.749227	0.0255633	0.0178833
GOTERM_MF_DIRECT	GO:0000989~transcription factor activity, transcription factor binding	4	0.512164	0.0209432	PER2, PER1, NAB2, CRY2	621	17	17446	6.61021	1	0.263946	0.247931
BIOCARTA	m_circadianPathway:Circadian Rhythms	3	0.384123	0.0933088	PER1, CRY2, CSNK1E	116	6	1289	5.55603	1	1	1
Annotation Cluster 12	Enrichment Score: 2.8458524698821743
Category	Term	Count	%	PValue	Genes	List Total	Pop Hits	Pop Total	Fold Enrichment	Bonferroni	Benjamini	FDR
GOTERM_BP_DIRECT	GO:0008286~insulin receptor signaling pathway	9	1.15237	0.000355705	SREBF1, FOXC2, PTPN1, SHC1, AKT2, AKT1, IRS2, PIK3R1, SOGA1	632	51	18082	5.04896	0.683201	0.021283	0.0206046
KEGG_PATHWAY	mmu04910:Insulin signaling pathway	14	1.79257	0.00262706	PTPN1, SREBF1, SHC1, INPPL1, IRS2, PIK3R1, HK1, LIPE, SOCS3, SOCS1, AKT2, MKNK2, RAPGEF1, AKT1	295	140	7691	2.60712	0.458229	0.014235	0.0099584
KEGG_PATHWAY	mmu04931:Insulin resistance	12	1.53649	0.00310371	NFKBIA, SREBF1, SOCS3, PTPN1, AKT2, CREB3L1, PRKCD, PTEN, SLC2A1, AKT1, IRS2, PIK3R1	295	110	7691	2.84413	0.515332	0.015721	0.0109979
Annotation Cluster 13	Enrichment Score: 2.760569003790976
Category	Term	Count	%	PValue	Genes	List Total	Pop Hits	Pop Total	Fold Enrichment	Bonferroni	Benjamini	FDR
INTERPRO	IPR013088:Zinc finger, NHR/GATA-type	11	1.40845	1.12232e-05	NR5A1, RARG, RXRA, THRA, GATA6, RARA, NR2F2, NR1D1, GATA2, NR3C1, PPARD	657	57	20594	6.04913	0.0125025	0.00157266	0.00155723
GOTERM_BP_DIRECT	GO:0043401~steroid hormone mediated signaling pathway	10	1.28041	8.1326e-05	NR5A1, RARG, RXRA, THRA, ABHD2, RARA, NR2F2, NR1D1, NR3C1, PPARD	632	53	18082	5.39826	0.231085	0.00673755	0.00652276
INTERPRO	IPR001628:Zinc finger, nuclear hormone receptor-type	9	1.15237	0.000106492	NR5A1, RARG, RXRA, THRA, RARA, NR2F2, NR1D1, NR3C1, PPARD	657	47	20594	6.00233	0.112532	0.0132641	0.013134
INTERPRO	IPR001723:Steroid hormone receptor	9	1.15237	0.000124263	NR5A1, RARG, RXRA, THRA, RARA, NR2F2, NR1D1, NR3C1, PPARD	657	48	20594	5.87728	0.13004	0.0139299	0.0137932
INTERPRO	IPR000536:Nuclear hormone receptor, ligand-binding, core	9	1.15237	0.000144413	NR5A1, RARG, RXRA, THRA, RARA, NR2F2, NR1D1, NR3C1, PPARD	657	49	20594	5.75734	0.149473	0.014717	0.0145726
GOTERM_MF_DIRECT	GO:0003707~steroid hormone receptor activity	10	1.28041	0.000145151	NR5A1, RARG, RXRA, THRA, ABHD2, RARA, NR2F2, NR1D1, NR3C1, PPARD	621	56	17446	5.01668	0.116977	0.00478441	0.00449411
UP_SEQ_FEATURE	zinc finger region:NR C4-type	9	1.15237	0.000210533	NR5A1, RARG, RXRA, THRA, RARA, NR2F2, NR1D1, NR3C1, PPARD	635	47	18012	5.43166	0.318474	0.0319659	0.0317203
UP_SEQ_FEATURE	DNA-binding region:Nuclear receptor	9	1.15237	0.000210533	NR5A1, RARG, RXRA, THRA, RARA, NR2F2, NR1D1, NR3C1, PPARD	635	47	18012	5.43166	0.318474	0.0319659	0.0317203
SMART	SM00399:ZnF_C4	9	1.15237	0.000728626	NR5A1, RARG, RXRA, THRA, RARA, NR2F2, NR1D1, NR3C1, PPARD	444	47	10425	4.49612	0.185798	0.0547184	0.0541363
SMART	SM00430:HOLI	9	1.15237	0.000970185	NR5A1, RARG, RXRA, THRA, RARA, NR2F2, NR1D1, NR3C1, PPARD	444	49	10425	4.3126	0.239459	0.0547184	0.0541363
UP_SEQ_FEATURE	region of interest:Modulating	5	0.640205	0.00152219	RARG, RXRA, THRA, RARA, NR3C1	635	15	18012	9.45512	0.937589	0.14597	0.144848
BIOCARTA	m_egfr_smrtePathway:Map Kinase Inactivation of SMRT Corepressor	6	0.768246	0.00154798	NCOR2, MAP3K1, RXRA, THRA, ZBTB16, RARA	116	11	1289	6.06113	0.253825	0.292569	0.292569
UP_SEQ_FEATURE	region of interest:Ligand-binding	6	0.768246	0.00313188	NR5A1, RARG, RXRA, THRA, RARA, PPARD	635	29	18012	5.86869	0.996694	0.2481	0.246193
GOTERM_MF_DIRECT	GO:0004879~RNA polymerase II transcription factor activity, ligand-activated sequence-specific DNA binding	6	0.768246	0.00844925	NR5A1, RXRA, THRA, RARA, NR2F2, PPARD	621	36	17446	4.68223	0.999305	0.127035	0.119327
GOTERM_BP_DIRECT	GO:0032526~response to retinoic acid	7	0.896287	0.0141633	SREBF1, RARG, RXRA, PTCH1, RARA, IGFBP7, IGF2R	632	57	18082	3.5136	1	0.264519	0.256086
GOTERM_BP_DIRECT	GO:0048384~retinoic acid receptor signaling pathway	4	0.512164	0.0233484	RARG, RXRA, RARA, ACTN4	632	18	18082	6.35795	1	0.36095	0.349443
GOTERM_BP_DIRECT	GO:0031641~regulation of myelination	4	0.512164	0.0352403	RARG, RXRA, RARA, AKT1	632	21	18082	5.44967	1	0.474423	0.459299
UP_SEQ_FEATURE	region of interest:Hinge	4	0.512164	0.0360185	RARG, RXRA, RARA, NR3C1	635	21	18012	5.40292	1	1	0.992861
GOTERM_BP_DIRECT	GO:0060173~limb development	3	0.384123	0.371963	RARG, RARA, NR2F2	632	37	18082	2.31979	1	1	0.968421
BIOCARTA	m_nuclearRsPathway:Nuclear Receptors in Lipid Metabolism and Toxicity	3	0.384123	0.795872	RARG, RARA, PPARD	116	32	1289	1.04176	1	1	1
Annotation Cluster 14	Enrichment Score: 2.5351479181244354
Category	Term	Count	%	PValue	Genes	List Total	Pop Hits	Pop Total	Fold Enrichment	Bonferroni	Benjamini	FDR
GOTERM_BP_DIRECT	GO:0003281~ventricular septum development	8	1.02433	0.000299619	HECTD1, CITED2, SUFU, HEG1, PDE2A, HES1, SMAD6, DAND5	632	38	18082	6.02332	0.620239	0.0193614	0.0187442
GOTERM_BP_DIRECT	GO:0035904~aorta development	6	0.768246	0.00182201	HECTD1, PLXND1, SUFU, PDE2A, TAB1, SMAD6	632	26	18082	6.60248	0.997239	0.0703659	0.0681227
GOTERM_BP_DIRECT	GO:0003170~heart valve development	3	0.384123	0.0454398	HECTD1, PDE2A, SMAD6	632	10	18082	8.58323	1	0.541756	0.524485
Annotation Cluster 15	Enrichment Score: 2.3652661732509275
Category	Term	Count	%	PValue	Genes	List Total	Pop Hits	Pop Total	Fold Enrichment	Bonferroni	Benjamini	FDR
GOTERM_BP_DIRECT	GO:0060976~coronary vasculature development	7	0.896287	0.00162895	TGFBR3, PLXND1, LRP1, SUFU, PDE2A, TAB1, SMAD6	632	37	18082	5.41285	0.994843	0.0657894	0.0636921
GOTERM_BP_DIRECT	GO:0035904~aorta development	6	0.768246	0.00182201	HECTD1, PLXND1, SUFU, PDE2A, TAB1, SMAD6	632	26	18082	6.60248	0.997239	0.0703659	0.0681227
GOTERM_BP_DIRECT	GO:0003279~cardiac septum development	4	0.512164	0.0270235	PLXND1, LRP1, PDE2A, TAB1	632	19	18082	6.02332	1	0.408004	0.394998
Annotation Cluster 16	Enrichment Score: 2.3269668679771613
Category	Term	Count	%	PValue	Genes	List Total	Pop Hits	Pop Total	Fold Enrichment	Bonferroni	Benjamini	FDR
GOTERM_BP_DIRECT	GO:0060045~positive regulation of cardiac muscle cell proliferation	6	0.768246	0.00101615	TGFBR3, NOTCH1, GATA6, FGFR2, FGFR1, TBX2	632	23	18082	7.46368	0.962553	0.0469024	0.0454072
GOTERM_BP_DIRECT	GO:0060979~vasculogenesis involved in coronary vascular morphogenesis	5	0.640205	0.00111177	TGFBR3, NOTCH1, FGF1, FGFR2, FGFR1	632	14	18082	10.2181	0.972516	0.0498909	0.0483004
GOTERM_BP_DIRECT	GO:0001837~epithelial to mesenchymal transition	4	0.512164	0.0924968	TGFBR3, NOTCH1, FGFR2, WNT4	632	31	18082	3.69171	1	0.781912	0.756986
Annotation Cluster 17	Enrichment Score: 2.307729839986158
Category	Term	Count	%	PValue	Genes	List Total	Pop Hits	Pop Total	Fold Enrichment	Bonferroni	Benjamini	FDR
GOTERM_BP_DIRECT	GO:0035924~cellular response to vascular endothelial growth factor stimulus	6	0.768246	0.000818526	NOTCH1, MAPKAPK2, DAB2IP, GAS1, AKT1, VEGFA	632	22	18082	7.80293	0.929047	0.038892	0.0376522
GOTERM_BP_DIRECT	GO:0050679~positive regulation of epithelial cell proliferation	9	1.15237	0.00492506	NOTCH1, CCND2, MYC, ID1, DAB2IP, GAS1, FGF1, FGFR2, VEGFA	632	76	18082	3.38812	1	0.13718	0.132807
GOTERM_BP_DIRECT	GO:0035148~tube formation	3	0.384123	0.0296051	NOTCH1, DAB2IP, VEGFA	632	8	18082	10.729	1	0.423327	0.409832
Annotation Cluster 18	Enrichment Score: 2.292204083350189
Category	Term	Count	%	PValue	Genes	List Total	Pop Hits	Pop Total	Fold Enrichment	Bonferroni	Benjamini	FDR
UP_SEQ_FEATURE	domain:BAH	4	0.512164	0.00311025	RERE, BAHD1, TNRC18, MTA3	635	9	18012	12.6068	0.996561	0.2481	0.246193
INTERPRO	IPR001025:Bromo adjacent homology (BAH) domain	4	0.512164	0.00438418	RERE, BAHD1, TNRC18, MTA3	657	11	20594	11.3984	0.992741	0.234032	0.231735
SMART	SM00439:BAH	4	0.512164	0.00974326	RERE, BAHD1, TNRC18, MTA3	444	11	10425	8.53808	0.936776	0.322679	0.319246
Annotation Cluster 19	Enrichment Score: 2.235723310269966
Category	Term	Count	%	PValue	Genes	List Total	Pop Hits	Pop Total	Fold Enrichment	Bonferroni	Benjamini	FDR
GOTERM_BP_DIRECT	GO:0032870~cellular response to hormone stimulus	9	1.15237	0.000198548	JUN, JUND, UCP3, INPP5K, IGFBP7, SIK1, FOS, JUNB, CACNA1H	632	47	18082	5.47866	0.473537	0.0136491	0.013214
GOTERM_BP_DIRECT	GO:0051591~response to cAMP	9	1.15237	0.000355705	COL1A1, PER1, SREBF1, JUN, SPARC, JUND, PIK3R1, FOS, JUNB	632	51	18082	5.04896	0.683201	0.021283	0.0206046
UP_SEQ_FEATURE	DNA-binding region:Basic motif	15	1.92061	0.00124837	SREBF1, JUN, JUND, EPAS1, FOS, FOSL2, HAND2, MYC, CREB3L1, MXI1, BHLHE40, HES1, JUNB, MXD4, ATF4	635	156	18012	2.72744	0.897173	0.136115	0.135069
INTERPRO	IPR004827:Basic-leucine zipper domain	8	1.02433	0.00155527	JUN, JUND, CREB3L1, DDIT3, FOS, JUNB, ATF4, FOSL2	657	54	20594	4.64378	0.825323	0.116231	0.11509
INTERPRO	IPR002112:Transcription factor Jun	3	0.384123	0.00297517	JUN, JUND, JUNB	657	3	20594	31.3455	0.964568	0.196186	0.194261
INTERPRO	IPR005643:Jun-like transcription factor	3	0.384123	0.00297517	JUN, JUND, JUNB	657	3	20594	31.3455	0.964568	0.196186	0.194261
UP_SEQ_FEATURE	domain:Leucine-zipper	11	1.40845	0.00477056	SREBF1, TSC22D4, JUN, JUND, CREB3L1, MYC, DDIT3, FOS, JUNB, ATF4, FOSL2	635	108	18012	2.88906	0.999835	0.321925	0.319451
SMART	SM00338:BRLZ	8	1.02433	0.00547369	JUN, JUND, CREB3L1, DDIT3, FOS, JUNB, ATF4, FOSL2	444	51	10425	3.68309	0.787289	0.220511	0.218166
GOTERM_BP_DIRECT	GO:0009612~response to mechanical stimulus	8	1.02433	0.00620619	BTG2, JUN, JUND, CITED2, PTCH1, TXNIP, MEIS2, JUNB	632	63	18082	3.63311	1	0.159634	0.154545
GOTERM_BP_DIRECT	GO:0071277~cellular response to calcium ion	7	0.896287	0.0100653	CLIC4, JUN, JUND, EEF2K, FOS, JUNB, MYLK	632	53	18082	3.77878	1	0.218261	0.211303
GOTERM_BP_DIRECT	GO:0009314~response to radiation	5	0.640205	0.0195923	JUN, JUND, MYC, JUNB, BCL2L1	632	30	18082	4.76846	1	0.329702	0.319192
GOTERM_BP_DIRECT	GO:1990440~positive regulation of transcription from RNA polymerase II promoter in response to endoplasmic reticulum stress	3	0.384123	0.05428	CREB3L1, DDIT3, ATF4	632	11	18082	7.80293	1	0.606847	0.587502
INTERPRO	IPR008917:Eukaryotic transcription factor, Skn-1-like, DNA-binding	3	0.384123	0.100575	JUN, JUND, JUNB	657	17	20594	5.53156	1	1	0.991071
BIOCARTA	m_arenrf2Pathway:Oxidative Stress Induced Gene Expression Via Nrf2	4	0.512164	0.236606	POR, JUN, FOS, ATF4	116	19	1289	2.33938	1	1	1
Annotation Cluster 20	Enrichment Score: 2.13287789574775
Category	Term	Count	%	PValue	Genes	List Total	Pop Hits	Pop Total	Fold Enrichment	Bonferroni	Benjamini	FDR
INTERPRO	IPR002219:Protein kinase C-like, phorbol ester/diacylglycerol binding	10	1.28041	0.000233821	PRKCG, KSR1, ROCK2, PRKCD, ARHGEF2, CDC42BPB, DGKZ, TNS3, VAV2, TNS1	657	66	20594	4.74932	0.2306	0.0218428	0.0216284
SMART	SM00109:C1	9	1.15237	0.00547135	PRKCG, KSR1, ROCK2, PRKCD, ARHGEF2, CDC42BPB, DGKZ, TNS3, VAV2	444	64	10425	3.30184	0.787148	0.220511	0.218166
UP_SEQ_FEATURE	zinc finger region:Phorbol-ester/DAG-type	5	0.640205	0.0473164	KSR1, ROCK2, ARHGEF2, CDC42BPB, VAV2	635	39	18012	3.63658	1	1	0.992861
INTERPRO	IPR020454:Diacylglycerol/phorbol-ester binding	4	0.512164	0.0485846	PRKCG, PRKCD, CDC42BPB, TNS3	657	26	20594	4.82239	1	0.923108	0.91405
Annotation Cluster 21	Enrichment Score: 2.0785652399343513
Category	Term	Count	%	PValue	Genes	List Total	Pop Hits	Pop Total	Fold Enrichment	Bonferroni	Benjamini	FDR
UP_KEYWORDS	SH3 domain	16	2.04866	0.00208376	SH3GLB2, TRIO, TNK2, ASAP2, PIK3R1, VAV2, FGR, LASP1, SH3PXD2A, RUSC2, SH3TC1, DLG5, ABL1, CSK, PLCG1, DOCK1	701	208	22680	2.48875	0.474008	0.0178278	0.0155704
INTERPRO	IPR001452:Src homology-3 domain	16	2.04866	0.00339167	SH3GLB2, TRIO, TNK2, ASAP2, PIK3R1, VAV2, FGR, LASP1, SH3PXD2A, RUSC2, SH3TC1, DLG5, ABL1, CSK, PLCG1, DOCK1	657	212	20594	2.3657	0.977819	0.211226	0.209153
SMART	SM00326:SH3	16	2.04866	0.0207545	SH3GLB2, TRIO, TNK2, ASAP2, PIK3R1, VAV2, FGR, LASP1, SH3PXD2A, RUSC2, SH3TC1, DLG5, ABL1, CSK, PLCG1, DOCK1	444	197	10425	1.90698	0.9973	0.430148	0.425572
UP_SEQ_FEATURE	domain:SH3	12	1.53649	0.0330647	FGR, SH3GLB2, LASP1, TRIO, RUSC2, TNK2, ABL1, CSK, PLCG1, PIK3R1, ASAP2, DOCK1	635	166	18012	2.05051	1	1	0.992861
Annotation Cluster 22	Enrichment Score: 2.0575028687265475
Category	Term	Count	%	PValue	Genes	List Total	Pop Hits	Pop Total	Fold Enrichment	Bonferroni	Benjamini	FDR
KEGG_PATHWAY	mmu04925:Aldosterone synthesis and secretion	16	2.04866	7.14416e-07	PRKCG, CAMK2B, SCARB1, PDE2A, CACNA1C, ADCY7, CACNA1H, LIPE, CYP11A1, CYP21A1, CREB3L1, GNAS, LDLR, CAMK2G, KCNK3, ATF4	295	86	7691	4.85045	0.000166445	4.16147e-05	2.91124e-05
KEGG_PATHWAY	mmu04024:cAMP signaling pathway	22	2.8169	1.85777e-05	CAMK2B, JUN, ROCK2, PTCH1, ATP1A2, CACNA1C, FOS, PIK3R1, ADCY7, SLC9A1, VAV2, GNAI2, NFKBIA, LIPE, AKT2, CREB3L1, ADORA1, GNAS, AKT1, EP300, RAC1, CAMK2G	295	197	7691	2.9115	0.00431929	0.000360717	0.000252347
KEGG_PATHWAY	mmu04713:Circadian entrainment	13	1.66453	0.000332427	PRKCG, CAMK2B, CACNA1C, FOS, ADCY7, CACNA1H, GNAI2, PER2, PER1, GNG7, GNB1, GNAS, CAMK2G	295	98	7691	3.45842	0.0745437	0.00304632	0.00213112
KEGG_PATHWAY	mmu04915:Estrogen signaling pathway	13	1.66453	0.000332427	HSPA8, JUN, SHC1, PRKCD, FOS, PIK3R1, ADCY7, GNAI2, AKT2, CREB3L1, GNAS, AKT1, ATF4	295	98	7691	3.45842	0.0745437	0.00304632	0.00213112
KEGG_PATHWAY	mmu04725:Cholinergic synapse	14	1.79257	0.000353007	PRKCG, CAMK2B, CACNA1C, FOS, PIK3R1, ADCY7, GNAI2, AKT2, GNG7, CREB3L1, GNB1, AKT1, CAMK2G, ATF4	295	113	7691	3.23006	0.0789723	0.00304632	0.00213112
KEGG_PATHWAY	mmu04728:Dopaminergic synapse	14	1.79257	0.00177548	PRKCG, CAMK2B, CACNA1C, FOS, PPP2R5C, GNAI2, AKT2, GNG7, CREB3L1, GNB1, GNAS, AKT1, CAMK2G, ATF4	295	134	7691	2.72386	0.339035	0.00984967	0.00689054
KEGG_PATHWAY	mmu04261:Adrenergic signaling in cardiomyocytes	14	1.79257	0.00297606	CAMK2B, TPM1, ATP1A2, CACNA1C, PPP2R5C, ADCY7, SLC9A1, GNAI2, AKT2, CREB3L1, GNAS, AKT1, CAMK2G, ATF4	295	142	7691	2.5704	0.500653	0.0154094	0.0107799
KEGG_PATHWAY	mmu05031:Amphetamine addiction	9	1.15237	0.00380418	PRKCG, CAMK2B, JUN, CREB3L1, GNAS, CACNA1C, FOS, CAMK2G, ATF4	295	67	7691	3.5021	0.588548	0.0184661	0.0129184
KEGG_PATHWAY	mmu04911:Insulin secretion	10	1.28041	0.0053603	PRKCG, CAMK2B, CREB3L1, GNAS, SLC2A1, ATP1A2, CACNA1C, CAMK2G, ADCY7, ATF4	295	86	7691	3.03153	0.714156	0.0240183	0.0168025
KEGG_PATHWAY	mmu04971:Gastric acid secretion	9	1.15237	0.00592454	PRKCG, CAMK2B, GNAS, ATP1A2, CAMK2G, ADCY7, SLC9A1, MYLK, GNAI2	295	72	7691	3.2589	0.749557	0.0255633	0.0178833
KEGG_PATHWAY	mmu04916:Melanogenesis	10	1.28041	0.0131357	PRKCG, CAMK2B, WNT5B, CREB3L1, GNAS, EP300, CAMK2G, ADCY7, WNT4, GNAI2	295	99	7691	2.63345	0.954082	0.0493647	0.0345341
KEGG_PATHWAY	mmu04922:Glucagon signaling pathway	10	1.28041	0.0139675	CAMK2B, AKT2, CREB3L1, GNAS, SLC2A1, AKT1, EP300, SIK1, CAMK2G, ATF4	295	100	7691	2.60712	0.962273	0.0500681	0.0350262
KEGG_PATHWAY	mmu04976:Bile secretion	8	1.02433	0.0182599	SCARB1, RXRA, GNAS, SLC2A1, ATP1A2, LDLR, ADCY7, SLC9A1	295	71	7691	2.9376	0.986348	0.0616602	0.0431357
KEGG_PATHWAY	mmu04912:GnRH signaling pathway	9	1.15237	0.0188767	CAMK2B, JUN, MAP3K1, PRKCD, GNAS, CACNA1C, CAMK2G, ADCY7, ATF4	295	88	7691	2.66637	0.988208	0.0616767	0.0431472
KEGG_PATHWAY	mmu04020:Calcium signaling pathway	13	1.66453	0.0428241	PRKCG, CAMK2B, SPHK2, CACNA1C, ADCY7, CACNA1H, MYLK, ORAI3, GNAS, BDKRB2, VDAC1, PLCG1, CAMK2G	295	180	7691	1.88292	0.999963	0.126304	0.0883587
KEGG_PATHWAY	mmu04720:Long-term potentiation	6	0.768246	0.107094	PRKCG, CAMK2B, EP300, CACNA1C, CAMK2G, ATF4	295	66	7691	2.37011	1	0.265456	0.185705
KEGG_PATHWAY	mmu04750:Inflammatory mediator regulation of TRP channels	9	1.15237	0.109033	PRKCG, CAMK2B, PRKCD, GNAS, BDKRB2, PLCG1, PIK3R1, CAMK2G, ADCY7	295	126	7691	1.86223	1	0.267417	0.187077
KEGG_PATHWAY	mmu04918:Thyroid hormone synthesis	6	0.768246	0.128763	PRKCG, CREB3L1, GNAS, ATP1A2, ADCY7, ATF4	295	70	7691	2.23467	1	0.288479	0.201812
KEGG_PATHWAY	mmu04724:Glutamatergic synapse	8	1.02433	0.150428	PRKCG, GNG7, GNB1, GNAS, CACNA1C, SLC38A2, ADCY7, GNAI2	295	115	7691	1.81365	1	0.321831	0.225144
KEGG_PATHWAY	mmu04961:Endocrine and other factor-regulated calcium reabsorption	4	0.512164	0.319868	PRKCG, GNAS, BDKRB2, ATP1A2	295	52	7691	2.00548	1	0.610895	0.427364
KEGG_PATHWAY	mmu04972:Pancreatic secretion	6	0.768246	0.335573	PRKCG, GNAS, ATP1A2, RAC1, ADCY7, SLC9A1	295	100	7691	1.56427	1	0.633219	0.442981
KEGG_PATHWAY	mmu04970:Salivary secretion	5	0.640205	0.33971	PRKCG, GNAS, ATP1A2, ADCY7, SLC9A1	295	77	7691	1.69293	1	0.633219	0.442981
KEGG_PATHWAY	mmu04540:Gap junction	4	0.512164	0.644561	PRKCG, GNAS, ADCY7, GNAI2	295	86	7691	1.21261	1	1	0.702586
Annotation Cluster 23	Enrichment Score: 2.0331550182443845
Category	Term	Count	%	PValue	Genes	List Total	Pop Hits	Pop Total	Fold Enrichment	Bonferroni	Benjamini	FDR
GOTERM_BP_DIRECT	GO:0009966~regulation of signal transduction	7	0.896287	0.00246209	SPRED2, PTPN1, AFAP1L2, SPRY4, GNAS, SPRY2, AFAP1	632	40	18082	5.00688	0.999653	0.0846115	0.0819142
UP_SEQ_FEATURE	domain:SPR	3	0.384123	0.0168868	SPRED2, SPRY4, SPRY2	635	6	18012	14.1827	1	0.854657	0.84809
INTERPRO	IPR007875:Sprouty	3	0.384123	0.0191287	SPRED2, SPRY4, SPRY2	657	7	20594	13.4338	1	0.560895	0.555391
Annotation Cluster 24	Enrichment Score: 2.0148530905403055
Category	Term	Count	%	PValue	Genes	List Total	Pop Hits	Pop Total	Fold Enrichment	Bonferroni	Benjamini	FDR
KEGG_PATHWAY	mmu04666:Fc gamma R-mediated phagocytosis	14	1.79257	1.55464e-05	PRKCG, SPHK2, PRKCD, LIMK1, INPPL1, ASAP2, PIK3R1, VAV2, MARCKS, AKT2, AKT1, PLCG1, RAC1, PIP5K1C	295	84	7691	4.3452	0.00361579	0.000360717	0.000252347
KEGG_PATHWAY	mmu04370:VEGF signaling pathway	10	1.28041	0.000409535	PRKCG, SPHK2, AKT2, PXN, MAPKAPK2, AKT1, PLCG1, PIK3R1, RAC1, VEGFA	295	60	7691	4.3452	0.0910282	0.00340792	0.00238408
KEGG_PATHWAY	mmu05210:Colorectal cancer	10	1.28041	0.000667437	JUN, SMAD3, AKT2, MYC, AKT1, PIK3R1, AXIN2, RAC1, FOS, RALGDS	295	64	7691	4.07362	0.144068	0.00457391	0.00319977
KEGG_PATHWAY	mmu04380:Osteoclast differentiation	14	1.79257	0.00100701	JUN, JUND, FOS, PIK3R1, FOSL2, NFKBIA, SOCS3, SOCS1, AKT2, AKT1, SIRPA, TAB1, RAC1, JUNB	295	126	7691	2.8968	0.209232	0.00651757	0.0045595
KEGG_PATHWAY	mmu04662:B cell receptor signaling pathway	10	1.28041	0.00129005	NFKBIA, JUN, CD81, AKT2, INPPL1, AKT1, PIK3R1, RAC1, FOS, VAV2	295	70	7691	3.72446	0.259756	0.00791002	0.00553362
KEGG_PATHWAY	mmu04668:TNF signaling pathway	12	1.53649	0.00288903	NFKBIA, SOCS3, JUN, AKT2, CREB3L1, AKT1, TAB1, PIK3R1, FOS, JUNB, BIRC3, ATF4	295	109	7691	2.87022	0.490394	0.0152987	0.0107025
KEGG_PATHWAY	mmu05231:Choline metabolism in cancer	11	1.40845	0.00507205	PRKCG, JUN, AKT2, AKT1, PLCG1, PIK3R1, RAC1, FOS, PIP5K1C, RALGDS, DGKZ	295	101	7691	2.83944	0.694191	0.0236358	0.0165349
KEGG_PATHWAY	mmu04660:T cell receptor signaling pathway	10	1.28041	0.0148377	NFKBIA, JUN, AKT2, AKT1, PAK6, PLCG1, PIK3R1, FOS, VAV2, PAK4	295	101	7691	2.58131	0.969288	0.0523816	0.0366446
KEGG_PATHWAY	mmu05142:Chagas disease (American trypanosomiasis)	10	1.28041	0.0166972	NFKBIA, JUN, SMAD3, AKT2, GNAS, BDKRB2, AKT1, PIK3R1, FOS, GNAI2	295	103	7691	2.53118	0.980224	0.0580664	0.0406215
KEGG_PATHWAY	mmu05223:Non-small cell lung cancer	7	0.896287	0.0193571	PRKCG, RXRA, AKT2, AKT1, PLCG1, PIK3R1, FOXO3	295	56	7691	3.2589	0.989479	0.0616767	0.0431472
BIOCARTA	m_gleevecPathway:Inhibition of Cellular Proliferation by Gleevec	6	0.768246	0.0646702	JUN, MAP3K1, MYC, AKT1, PIK3R1, FOS	116	25	1289	2.6669	0.999997	1	1
KEGG_PATHWAY	mmu04210:Apoptosis	6	0.768246	0.078331	NFKBIA, AKT2, AKT1, PIK3R1, BCL2L1, BIRC3	295	60	7691	2.60712	1	0.20279	0.141866
KEGG_PATHWAY	mmu04620:Toll-like receptor signaling pathway	8	1.02433	0.0912589	NFKBIA, JUN, AKT2, AKT1, TAB1, PIK3R1, RAC1, FOS	295	101	7691	2.06504	1	0.231123	0.161687
KEGG_PATHWAY	mmu04664:Fc epsilon RI signaling pathway	6	0.768246	0.117691	AKT2, AKT1, PLCG1, PIK3R1, RAC1, VAV2	295	68	7691	2.3004	1	0.268842	0.188074
KEGG_PATHWAY	mmu05164:Influenza A	11	1.40845	0.119153	NFKBIA, HSPA8, SOCS3, JUN, AKT2, AKT1, EP300, TRIM25, VDAC1, PIK3R1, ACTB	295	171	7691	1.67709	1	0.26954	0.188563
KEGG_PATHWAY	mmu05169:Epstein-Barr virus infection	9	1.15237	0.149105	NFKBIA, NCOR2, JUN, CDKN1B, AKT2, MYC, AKT1, TAB1, PIK3R1	295	136	7691	1.7253	1	0.321831	0.225144
KEGG_PATHWAY	mmu05160:Hepatitis C	9	1.15237	0.149105	NFKBIA, SCARB1, SOCS3, RXRA, CD81, AKT2, AKT1, PIK3R1, LDLR	295	136	7691	1.7253	1	0.321831	0.225144
Annotation Cluster 25	Enrichment Score: 2.007059285575629
Category	Term	Count	%	PValue	Genes	List Total	Pop Hits	Pop Total	Fold Enrichment	Bonferroni	Benjamini	FDR
UP_SEQ_FEATURE	DNA-binding region:Basic motif	15	1.92061	0.00124837	SREBF1, JUN, JUND, EPAS1, FOS, FOSL2, HAND2, MYC, CREB3L1, MXI1, BHLHE40, HES1, JUNB, MXD4, ATF4	635	156	18012	2.72744	0.897173	0.136115	0.135069
GOTERM_MF_DIRECT	GO:0046983~protein dimerization activity	16	2.04866	0.00329977	SREBF1, THRA, EPAS1, SRF, NR3C1, HAND2, MYC, ID2, MXI1, BHLHE40, ID1, HES1, STX2, MEF2D, MXD4, MCL1	621	190	17446	2.36576	0.941139	0.0663487	0.0623229
INTERPRO	IPR011598:Myc-type, basic helix-loop-helix (bHLH) domain	10	1.28041	0.0101303	SREBF1, EPAS1, HAND2, MYC, ID2, MXI1, BHLHE40, ID1, HES1, MXD4	657	113	20594	2.77394	0.999989	0.378113	0.374403
UP_SEQ_FEATURE	domain:Helix-loop-helix motif	10	1.28041	0.0156019	SREBF1, EPAS1, HAND2, MYC, ID2, MXI1, BHLHE40, ID1, HES1, MXD4	635	110	18012	2.57867	1	0.812191	0.80595
GOTERM_MF_DIRECT	GO:0070888~E-box binding	5	0.640205	0.0315066	PER1, HAND2, MYC, BHLHE40, HES1	621	34	17446	4.13138	1	0.346169	0.325164
SMART	SM00353:HLH	10	1.28041	0.0442195	SREBF1, EPAS1, HAND2, MYC, ID2, MXI1, BHLHE40, ID1, HES1, MXD4	444	110	10425	2.13452	0.999997	0.519579	0.514052
Annotation Cluster 26	Enrichment Score: 1.9612847789738923
Category	Term	Count	%	PValue	Genes	List Total	Pop Hits	Pop Total	Fold Enrichment	Bonferroni	Benjamini	FDR
INTERPRO	IPR001245:Serine-threonine/tyrosine-protein kinase catalytic domain	14	1.79257	0.000509505	ACVRL1, KSR1, TNK2, NEK6, LIMK1, LMTK3, IGF1R, FGR, AXL, ABL1, CSK, FGFR2, FGFR1, EPHA2	657	139	20594	3.1571	0.435209	0.043935	0.0435039
INTERPRO	IPR008266:Tyrosine-protein kinase, active site	11	1.40845	0.00122486	FGR, TRP53RKB, AXL, TNK2, ABL1, LMTK3, CSK, FGFR2, IGF1R, FGFR1, EPHA2	657	99	20594	3.48283	0.746885	0.0980765	0.0971141
UP_KEYWORDS	Tyrosine-protein kinase	11	1.40845	0.00263273	FGR, PKDCC, AXL, TNK2, ABL1, DYRK1A, CSK, FGFR2, IGF1R, FGFR1, EPHA2	701	113	22680	3.14948	0.556008	0.0219157	0.0191406
GOTERM_MF_DIRECT	GO:0004713~protein tyrosine kinase activity	12	1.53649	0.00389865	FGR, PKDCC, AXL, TNK2, ABL1, DYRK1A, AKT1, CSK, FGFR2, IGF1R, FGFR1, EPHA2	621	121	17446	2.78612	0.964834	0.0742477	0.0697426
INTERPRO	IPR020635:Tyrosine-protein kinase, catalytic domain	9	1.15237	0.00423451	FGR, AXL, TNK2, ABL1, CSK, FGFR2, IGF1R, FGFR1, EPHA2	657	81	20594	3.48283	0.991408	0.234032	0.231735
GOTERM_MF_DIRECT	GO:0004715~non-membrane spanning protein tyrosine kinase activity	7	0.896287	0.004925	FGR, PKDCC, TNK2, PRKCD, ABL1, DYRK1A, CSK	621	45	17446	4.37008	0.985464	0.0861372	0.0809107
GOTERM_BP_DIRECT	GO:0018108~peptidyl-tyrosine phosphorylation	8	1.02433	0.0073584	FGR, PKDCC, PXN, ABL1, DYRK1A, FGFR2, FGFR1, HK1	632	65	18082	3.52132	1	0.177425	0.171769
SMART	SM00219:TyrKc	9	1.15237	0.0213549	FGR, AXL, TNK2, ABL1, CSK, FGFR2, IGF1R, FGFR1, EPHA2	444	81	10425	2.60886	0.997728	0.430148	0.425572
GOTERM_BP_DIRECT	GO:0038083~peptidyl-tyrosine autophosphorylation	5	0.640205	0.0537819	FGR, TNK2, ABL1, CSK, IGF1R	632	41	18082	3.48912	1	0.606847	0.587502
GOTERM_CC_DIRECT	GO:0031234~extrinsic component of cytoplasmic side of plasma membrane	6	0.768246	0.0764255	CYTH3, FGR, TNK2, ABL1, CSK, CYTH1	657	68	19662	2.64061	1	0.591579	0.552997
GOTERM_MF_DIRECT	GO:0004714~transmembrane receptor protein tyrosine kinase activity	5	0.640205	0.124849	AXL, FGFR2, IGF1R, FGFR1, EPHA2	621	54	17446	2.60124	1	0.874945	0.821856
GOTERM_BP_DIRECT	GO:0007169~transmembrane receptor protein tyrosine kinase signaling pathway	6	0.768246	0.270568	FGR, TNK2, CSK, SH2D6, IGF1R, EPHA2	632	100	18082	1.71665	1	1	0.968421
Annotation Cluster 27	Enrichment Score: 1.9182252688964525
Category	Term	Count	%	PValue	Genes	List Total	Pop Hits	Pop Total	Fold Enrichment	Bonferroni	Benjamini	FDR
KEGG_PATHWAY	mmu04923:Regulation of lipolysis in adipocytes	9	1.15237	0.00133978	LIPE, AKT2, ADORA1, GNAS, AKT1, IRS2, PIK3R1, ADCY7, GNAI2	295	57	7691	4.1165	0.268295	0.00800433	0.00559959
KEGG_PATHWAY	mmu04611:Platelet activation	12	1.53649	0.0114138	COL1A1, ROCK2, AKT2, GNAS, AKT1, PIK3R1, TLN1, ADCY7, ACTB, MYL12A, MYLK, GNAI2	295	131	7691	2.3882	0.931073	0.0442757	0.030974
KEGG_PATHWAY	mmu04914:Progesterone-mediated oocyte maturation	7	0.896287	0.115043	AKT2, AKT1, PIK3R1, CPEB2, ADCY7, IGF1R, GNAI2	295	87	7691	2.09768	1	0.268438	0.187792
Annotation Cluster 28	Enrichment Score: 1.9099053084972433
Category	Term	Count	%	PValue	Genes	List Total	Pop Hits	Pop Total	Fold Enrichment	Bonferroni	Benjamini	FDR
GOTERM_CC_DIRECT	GO:0000118~histone deacetylase complex	8	1.02433	0.000160005	HDAC4, NCOR2, RERE, ELMSAN1, ZFP217, ARHGEF10L, TRERF1, HDAC7	657	36	19662	6.65043	0.0709645	0.0055992	0.00523403
INTERPRO	IPR017884:SANT domain	5	0.640205	0.00652551	NCOR2, RERE, ELMSAN1, MTA3, TRERF1	657	24	20594	6.53031	0.99935	0.307129	0.304115
INTERPRO	IPR000949:ELM2 domain	4	0.512164	0.00724691	RERE, ELMSAN1, MTA3, TRERF1	657	13	20594	9.64477	0.999712	0.321669	0.318513
INTERPRO	IPR001005:SANT/Myb domain	6	0.768246	0.0125837	NCOR2, RERE, ELMSAN1, PRDM11, MTA3, TRERF1	657	44	20594	4.27439	0.999999	0.440822	0.436496
SMART	SM01189:SM01189	4	0.512164	0.0158548	RERE, ELMSAN1, MTA3, TRERF1	444	13	10425	7.22453	0.988967	0.372588	0.368625
SMART	SM00717:SANT	6	0.768246	0.0377109	NCOR2, RERE, ELMSAN1, PRDM11, MTA3, TRERF1	444	44	10425	3.20178	0.99998	0.519579	0.514052
UP_SEQ_FEATURE	domain:ELM2	3	0.384123	0.0646442	RERE, MTA3, TRERF1	635	12	18012	7.09134	1	1	0.992861
UP_SEQ_FEATURE	domain:SANT	3	0.384123	0.142854	RERE, MTA3, TRERF1	635	19	18012	4.47874	1	1	0.992861
Annotation Cluster 29	Enrichment Score: 1.8776913004114115
Category	Term	Count	%	PValue	Genes	List Total	Pop Hits	Pop Total	Fold Enrichment	Bonferroni	Benjamini	FDR
UP_SEQ_FEATURE	domain:CRIB	5	0.640205	0.00386506	TNK2, PAK6, CDC42EP1, CDC42BPB, PAK4	635	19	18012	7.46457	0.999134	0.291131	0.288894
INTERPRO	IPR000095:PAK-box/P21-Rho-binding	4	0.512164	0.0213149	PAK6, CDC42EP1, CDC42BPB, PAK4	657	19	20594	6.59905	1	0.595612	0.589768
SMART	SM00285:PBD	4	0.512164	0.0282544	PAK6, CDC42EP1, CDC42BPB, PAK4	444	16	10425	5.86993	0.999691	0.497984	0.492686
Annotation Cluster 30	Enrichment Score: 1.720940590620138
Category	Term	Count	%	PValue	Genes	List Total	Pop Hits	Pop Total	Fold Enrichment	Bonferroni	Benjamini	FDR
KEGG_PATHWAY	mmu05222:Small cell lung cancer	12	1.53649	0.000325604	NFKBIA, CDKN1B, RXRA, COL4A2, ITGA3, AKT2, MYC, PTEN, AKT1, PIK3R1, BCL2L1, BIRC3	295	84	7691	3.72446	0.0730707	0.00304632	0.00213112
KEGG_PATHWAY	mmu05220:Chronic myeloid leukemia	10	1.28041	0.0015795	NFKBIA, CDKN1B, CTBP2, SHC1, AKT2, MYC, ABL1, AKT1, PIK3R1, BCL2L1	295	72	7691	3.621	0.3081	0.00920057	0.00643645
KEGG_PATHWAY	mmu04210:Apoptosis	6	0.768246	0.078331	NFKBIA, AKT2, AKT1, PIK3R1, BCL2L1, BIRC3	295	60	7691	2.60712	1	0.20279	0.141866
KEGG_PATHWAY	mmu05169:Epstein-Barr virus infection	9	1.15237	0.149105	NFKBIA, NCOR2, JUN, CDKN1B, AKT2, MYC, AKT1, TAB1, PIK3R1	295	136	7691	1.7253	1	0.321831	0.225144
BIOCARTA	m_raccycdPathway:Influence of Ras and Rho proteins on G1 to S Transition	4	0.512164	0.413679	NFKBIA, CDKN1B, AKT1, PIK3R1	116	26	1289	1.70955	1	1	1
Annotation Cluster 31	Enrichment Score: 1.6898615902162721
Category	Term	Count	%	PValue	Genes	List Total	Pop Hits	Pop Total	Fold Enrichment	Bonferroni	Benjamini	FDR
UP_SEQ_FEATURE	zinc finger region:C2H2-type 1	21	2.68886	0.00107065	ZFP787, ZFP710, CASZ1, ZHX2, KLF13, ZFP516, TSHZ1, MAZ, TSHZ2, KLF3, TRERF1, KLF2, GLIS2, YY1, ZEB2, BCL6B, KLF9, HIVEP2, ZBTB7B, ZBTB7A, RREB1	635	263	18012	2.26491	0.857825	0.130048	0.129049
UP_SEQ_FEATURE	zinc finger region:C2H2-type 2	21	2.68886	0.00134471	ZFP787, ZFP710, ZFP423, CASZ1, ZHX2, KLF13, ZFP516, TSHZ1, MAZ, TSHZ2, KLF3, TRERF1, KLF2, YY1, ZEB2, BCL6B, KLF9, HIVEP2, ZBTB7B, ZBTB7A, RREB1	635	268	18012	2.22266	0.913738	0.136115	0.135069
UP_SEQ_FEATURE	zinc finger region:C2H2-type 3	20	2.56082	0.00229903	ZFP787, ZFP710, ZFP423, CASZ1, KLF13, ZFP532, ZFP516, MAZ, KLF3, TRERF1, KLF2, GLIS2, YY1, ZEB2, BCL6B, KLF9, HIVEP2, ZBTB7B, ZBTB7A, RREB1	635	261	18012	2.17359	0.984874	0.204045	0.202477
INTERPRO	IPR007087:Zinc finger, C2H2	38	4.86556	0.00391455	ZFP787, ZFP423, CASZ1, ZFP324, ZBTB25, ZFP703, PHF20, TSHZ1, ZFP503, MAZ, TSHZ2, GLIS2, ZBTB2, YY1, ELMSAN1, ZFP362, HIVEP2, ZBTB7B, PATZ1, ARID2, ZBTB7A, RREB1, ZFP710, ZHX2, ZFP532, KLF13, ZFP219, ZFP516, ZBTB16, ZFR, ZFP217, KLF3, TRERF1, KLF2, ZEB2, BCL6B, KLF9, ZFP395	657	731	20594	1.62945	0.987684	0.230959	0.228692
INTERPRO	IPR015880:Zinc finger, C2H2-like	32	4.09731	0.0369697	ZFP787, ZFP423, CASZ1, ZFP324, ZBTB25, TSHZ1, MAZ, TSHZ2, GLIS2, ZBTB2, YY1, ZFP362, HIVEP2, ZBTB7B, PATZ1, ZBTB7A, RREB1, ZFP710, ZHX2, ZFP532, KLF13, ZFP219, ZFP516, ZBTB16, ZFR, ZFP217, KLF3, TRERF1, KLF2, ZEB2, BCL6B, KLF9	657	693	20594	1.44741	1	0.784322	0.776626
UP_SEQ_FEATURE	zinc finger region:C2H2-type 5	13	1.66453	0.0420706	ZFP787, ZFP710, ZFP423, CASZ1, ZFP532, ZFP516, TSHZ1, MAZ, TSHZ2, GLIS2, ZEB2, BCL6B, RREB1	635	194	18012	1.90077	1	1	0.992861
INTERPRO	IPR013087:Zinc finger C2H2-type/integrase DNA-binding domain	29	3.71319	0.0686875	ZFP787, ZFP423, ZFP324, ZBTB25, ZFP703, ZFP503, MAZ, GLIS2, ZBTB2, YY1, ZFP362, HIVEP2, ZBTB7B, PATZ1, ZBTB7A, RREB1, ZFP710, ZFP532, KLF13, ZFP219, ZFP516, ZBTB16, ZFP217, KLF3, TRERF1, KLF2, ZEB2, BCL6B, KLF9	657	652	20594	1.3942	1	1	0.991071
UP_SEQ_FEATURE	zinc finger region:C2H2-type 4	13	1.66453	0.0779802	ZFP787, ZFP710, ZFP423, CASZ1, ZFP516, TSHZ1, MAZ, TSHZ2, GLIS2, YY1, BCL6B, HIVEP2, RREB1	635	215	18012	1.71511	1	1	0.992861
GOTERM_MF_DIRECT	GO:0003676~nucleic acid binding	49	6.27401	0.282088	ZFP324, ZCCHC10, CHD4, MSI2, YY1, ZFP362, RAC1, SNRNP35, ZCCHC24, ZFP532, KLF13, REXO1, ZFR, PPRC1, ZEB2, HNRNPH1, ZFP787, DDX5, ZFP423, ZFP703, MAZ, ZFP503, ZBTB2, GLIS2, RBM15B, PCBP1, HIVEP2, ZBTB7B, RREB1, ZBTB7A, HNRNPA0, SPEN, ZFP710, RBPMS, ZFP516, SETD1B, SYNJ2, MEX3C, TRERF1, KLF3, KLF2, HNRNPL, HNRNPK, FUBP1, BCL6B, HNRNPA2B1, AGO2, KLF9, CPEB2	621	1237	17446	1.11283	1	1	0.940421
SMART	SM00355:ZnF_C2H2	32	4.09731	0.414773	ZFP787, ZFP423, CASZ1, ZFP324, ZBTB25, TSHZ1, MAZ, TSHZ2, GLIS2, ZBTB2, YY1, ZFP362, HIVEP2, ZBTB7B, PATZ1, ZBTB7A, RREB1, ZFP710, ZHX2, ZFP532, KLF13, ZFP219, ZFP516, ZBTB16, ZFR, ZFP217, KLF3, TRERF1, KLF2, ZEB2, BCL6B, KLF9	444	693	10425	1.0842	1	1	0.992883
Annotation Cluster 32	Enrichment Score: 1.6834119125603975
Category	Term	Count	%	PValue	Genes	List Total	Pop Hits	Pop Total	Fold Enrichment	Bonferroni	Benjamini	FDR
KEGG_PATHWAY	mmu05230:Central carbon metabolism in cancer	10	1.28041	0.000667437	SLC7A5, AKT2, MYC, PTEN, SLC2A1, AKT1, PIK3R1, FGFR2, FGFR1, HK1	295	64	7691	4.07362	0.144068	0.00457391	0.00319977
KEGG_PATHWAY	mmu05213:Endometrial cancer	7	0.896287	0.0137701	AKT2, MYC, PTEN, AKT1, PIK3R1, AXIN2, FOXO3	295	52	7691	3.50958	0.960471	0.0500681	0.0350262
KEGG_PATHWAY	mmu05221:Acute myeloid leukemia	7	0.896287	0.0193571	AKT2, ZBTB16, MYC, RARA, AKT1, PIK3R1, PPARD	295	56	7691	3.2589	0.989479	0.0616767	0.0431472
GOTERM_BP_DIRECT	GO:0006006~glucose metabolic process	7	0.896287	0.0310912	H6PD, AKT2, MYC, INPPL1, AKT1, PIK3R1, GAPDH	632	68	18082	2.94523	1	0.436763	0.42284
KEGG_PATHWAY	mmu05218:Melanoma	7	0.896287	0.0534077	AKT2, PTEN, AKT1, PIK3R1, FGF1, IGF1R, FGFR1	295	71	7691	2.5704	0.999997	0.15363	0.107475
KEGG_PATHWAY	mmu04150:mTOR signaling pathway	6	0.768246	0.0739968	PRKCG, AKT2, DDIT4, PTEN, AKT1, PIK3R1	295	59	7691	2.65131	1	0.198175	0.138638
KEGG_PATHWAY	mmu04973:Carbohydrate digestion and absorption	5	0.640205	0.0752449	AKT2, AKT1, ATP1A2, PIK3R1, HK1	295	42	7691	3.10371	1	0.199228	0.139374
Annotation Cluster 33	Enrichment Score: 1.6609602427664851
Category	Term	Count	%	PValue	Genes	List Total	Pop Hits	Pop Total	Fold Enrichment	Bonferroni	Benjamini	FDR
GOTERM_BP_DIRECT	GO:0001657~ureteric bud development	8	1.02433	0.00129337	FOXC2, FOXC1, SMAD3, RARA, SMAD6, FGFR2, FGFR1, SMAD7	632	48	18082	4.76846	0.984726	0.0549852	0.0532324
INTERPRO	IPR003619:MAD homology 1, Dwarfin-type	4	0.512164	0.00570833	SMAD3, NFIC, SMAD6, SMAD7	657	12	20594	10.4485	0.998367	0.290866	0.288011
SMART	SM00523:DWA	4	0.512164	0.0125868	SMAD3, NFIC, SMAD6, SMAD7	444	12	10425	7.82658	0.9719	0.322679	0.319246
INTERPRO	IPR008984:SMAD/FHA domain	6	0.768246	0.0245078	PHLDB1, SMAD3, PHF12, FOXK1, SMAD6, SMAD7	657	52	20594	3.61679	1	0.595612	0.589768
INTERPRO	IPR013790:Dwarfin	3	0.384123	0.0249721	SMAD3, SMAD6, SMAD7	657	8	20594	11.7546	1	0.595612	0.589768
INTERPRO	IPR001132:SMAD domain, Dwarfin-type	3	0.384123	0.0249721	SMAD3, SMAD6, SMAD7	657	8	20594	11.7546	1	0.595612	0.589768
INTERPRO	IPR013019:MAD homology, MH1	3	0.384123	0.0249721	SMAD3, SMAD6, SMAD7	657	8	20594	11.7546	1	0.595612	0.589768
UP_SEQ_FEATURE	domain:MH1	3	0.384123	0.0300836	SMAD3, SMAD6, SMAD7	635	8	18012	10.637	1	1	0.992861
UP_SEQ_FEATURE	domain:MH2	3	0.384123	0.0300836	SMAD3, SMAD6, SMAD7	635	8	18012	10.637	1	1	0.992861
SMART	SM00524:DWB	3	0.384123	0.0425593	SMAD3, SMAD6, SMAD7	444	8	10425	8.8049	0.999995	0.519579	0.514052
INTERPRO	IPR017855:SMAD domain-like	3	0.384123	0.0809162	SMAD3, SMAD6, SMAD7	657	15	20594	6.2691	1	1	0.991071
KEGG_PATHWAY	mmu04350:TGF-beta signaling pathway	7	0.896287	0.105918	SMAD3, MYC, ID2, ID1, EP300, SMAD6, SMAD7	295	85	7691	2.14704	1	0.265364	0.185641
Annotation Cluster 34	Enrichment Score: 1.5792119737938206
Category	Term	Count	%	PValue	Genes	List Total	Pop Hits	Pop Total	Fold Enrichment	Bonferroni	Benjamini	FDR
INTERPRO	IPR000961:AGC-kinase, C-terminal	7	0.896287	0.00657547	PRKCG, LATS2, ROCK2, AKT2, PRKCD, AKT1, CDC42BPB	657	53	20594	4.13997	0.999386	0.307129	0.304115
SMART	SM00133:S_TK_X	7	0.896287	0.011371	PRKCG, LATS2, ROCK2, AKT2, PRKCD, AKT1, CDC42BPB	444	45	10425	3.6524	0.960243	0.322679	0.319246
UP_SEQ_FEATURE	domain:AGC-kinase C-terminal	7	0.896287	0.0124717	PRKCG, LATS2, ROCK2, AKT2, PRKCD, AKT1, CDC42BPB	635	55	18012	3.61014	1	0.710108	0.704652
INTERPRO	IPR020454:Diacylglycerol/phorbol-ester binding	4	0.512164	0.0485846	PRKCG, PRKCD, CDC42BPB, TNS3	657	26	20594	4.82239	1	0.923108	0.91405
INTERPRO	IPR017892:Protein kinase, C-terminal	4	0.512164	0.0691811	PRKCG, AKT2, PRKCD, AKT1	657	30	20594	4.1794	1	1	0.991071
GOTERM_BP_DIRECT	GO:0046326~positive regulation of glucose import	4	0.512164	0.106805	AKT2, PRKCD, AKT1, IRS2	632	33	18082	3.46797	1	0.825568	0.79925
Annotation Cluster 35	Enrichment Score: 1.5563143856769472
Category	Term	Count	%	PValue	Genes	List Total	Pop Hits	Pop Total	Fold Enrichment	Bonferroni	Benjamini	FDR
KEGG_PATHWAY	mmu04917:Prolactin signaling pathway	9	1.15237	0.00643924	SOCS3, CCND2, SOCS1, SHC1, AKT2, AKT1, PIK3R1, FOS, FOXO3	295	73	7691	3.21426	0.778026	0.027279	0.0190836
KEGG_PATHWAY	mmu04630:Jak-STAT signaling pathway	11	1.40845	0.0507609	SOCS3, CCND3, CCND2, SOCS1, AKT2, MYC, IL4RA, AKT1, EP300, PIK3R1, BCL2L1	295	145	7691	1.97781	0.999995	0.147841	0.103425
BIOCARTA	m_il2rbPathway:IL-2 Receptor Beta Chain in T cell Activation	8	1.02433	0.0655682	SOCS3, SOCS1, SHC1, MYC, AKT1, PIK3R1, FOS, BCL2L1	116	41	1289	2.16821	0.999997	1	1
Annotation Cluster 36	Enrichment Score: 1.4918970007096526
Category	Term	Count	%	PValue	Genes	List Total	Pop Hits	Pop Total	Fold Enrichment	Bonferroni	Benjamini	FDR
KEGG_PATHWAY	mmu04070:Phosphatidylinositol signaling system	12	1.53649	0.00112279	PRKCG, ITPK1, PTEN, INPPL1, INPP5K, PLCG1, PIK3R1, PIP5K1C, SYNJ2, DGKZ, IP6K3, PIK3C2B	295	97	7691	3.2253	0.230303	0.00707056	0.00494636
KEGG_PATHWAY	mmu00562:Inositol phosphate metabolism	8	1.02433	0.0169961	ITPK1, PTEN, INPPL1, INPP5K, PLCG1, PIP5K1C, SYNJ2, PIK3C2B	295	70	7691	2.97956	0.981577	0.0582367	0.0407407
GOTERM_MF_DIRECT	GO:0004445~inositol-polyphosphate 5-phosphatase activity	3	0.384123	0.0384608	INPPL1, INPP5K, SYNJ2	621	9	17446	9.36447	1	0.397119	0.373023
INTERPRO	IPR000300:Inositol polyphosphate-related phosphatase	3	0.384123	0.0384815	INPPL1, INPP5K, SYNJ2	657	10	20594	9.40365	1	0.784322	0.776626
GOTERM_BP_DIRECT	GO:0046856~phosphatidylinositol dephosphorylation	4	0.512164	0.0445929	PTEN, INPPL1, INPP5K, SYNJ2	632	23	18082	4.97578	1	0.541756	0.524485
GOTERM_BP_DIRECT	GO:0046855~inositol phosphate dephosphorylation	3	0.384123	0.0636659	PTEN, INPP5K, SYNJ2	632	12	18082	7.15269	1	0.64891	0.628224
SMART	SM00128:IPPc	3	0.384123	0.0646828	INPPL1, INPP5K, SYNJ2	444	10	10425	7.04392	1	0.675576	0.668389
INTERPRO	IPR005135:Endonuclease/exonuclease/phosphatase	3	0.384123	0.223843	INPPL1, INPP5K, SYNJ2	657	28	20594	3.35845	1	1	0.991071
Annotation Cluster 37	Enrichment Score: 1.4754369689862337
Category	Term	Count	%	PValue	Genes	List Total	Pop Hits	Pop Total	Fold Enrichment	Bonferroni	Benjamini	FDR
INTERPRO	IPR001478:PDZ domain	12	1.53649	0.0104563	SLC9A3R2, ARHGAP21, WHRN, DLG5, GIPC1, LIMK1, MYO18A, SIPA1L2, SIPA1, ARHGAP23, LNX2, PPP1R9B	657	154	20594	2.44251	0.999992	0.378113	0.374403
SMART	SM00228:PDZ	12	1.53649	0.0546572	SLC9A3R2, ARHGAP21, WHRN, DLG5, GIPC1, LIMK1, MYO18A, SIPA1L2, SIPA1, ARHGAP23, LNX2, PPP1R9B	444	150	10425	1.87838	1	0.59282	0.586513
UP_SEQ_FEATURE	domain:PDZ	8	1.02433	0.0655638	ARHGAP21, GIPC1, LIMK1, MYO18A, SIPA1L2, SIPA1, ARHGAP23, PPP1R9B	635	101	18012	2.24676	1	1	0.992861
Annotation Cluster 38	Enrichment Score: 1.442189410557217
Category	Term	Count	%	PValue	Genes	List Total	Pop Hits	Pop Total	Fold Enrichment	Bonferroni	Benjamini	FDR
GOTERM_MF_DIRECT	GO:1990715~mRNA CDS binding	3	0.384123	0.00721335	HNRNPL, HNRNPK, HNRNPA2B1	621	4	17446	21.07	0.997979	0.116639	0.109561
GOTERM_BP_DIRECT	GO:0048025~negative regulation of mRNA splicing, via spliceosome	4	0.512164	0.0550459	HNRNPL, HNRNPK, HNRNPA2B1, DYRK1A	632	25	18082	4.57772	1	0.609086	0.589669
GOTERM_MF_DIRECT	GO:0003730~mRNA 3'-UTR binding	5	0.640205	0.118733	HNRNPL, ZFP36, HNRNPK, PCBP1, HNRNPA2B1	621	53	17446	2.65032	1	0.85671	0.804727
Annotation Cluster 39	Enrichment Score: 1.4041803942713207
Category	Term	Count	%	PValue	Genes	List Total	Pop Hits	Pop Total	Fold Enrichment	Bonferroni	Benjamini	FDR
UP_SEQ_FEATURE	metal ion-binding site:Magnesium; via carbonyl oxygen	6	0.768246	0.000531068	CTDSP1, CTDSP2, NT5DC3, CTDSPL, ADSSL1, NT5C2	635	20	18012	8.50961	0.619904	0.0691147	0.0685837
INTERPRO	IPR011948:Dullard phosphatase domain, eukaryotic	3	0.384123	0.00950337	CTDSP1, CTDSP2, CTDSPL	657	5	20594	18.8073	0.999978	0.367354	0.36375
INTERPRO	IPR004274:NLI interacting factor	3	0.384123	0.0249721	CTDSP1, CTDSP2, CTDSPL	657	8	20594	11.7546	1	0.595612	0.589768
UP_SEQ_FEATURE	domain:FCP1 homology	3	0.384123	0.0377903	CTDSP1, CTDSP2, CTDSPL	635	9	18012	9.45512	1	1	0.992861
SMART	SM00577:CPDc	3	0.384123	0.0425593	CTDSP1, CTDSP2, CTDSPL	444	8	10425	8.8049	0.999995	0.519579	0.514052
UP_SEQ_FEATURE	site:Transition state stabilizer	4	0.512164	0.050749	ALDH2, CTDSP1, CTDSP2, CTDSPL	635	24	18012	4.72756	1	1	0.992861
UP_SEQ_FEATURE	metal ion-binding site:Magnesium	8	1.02433	0.0968302	ACLY, CTDSP1, CTDSP2, NT5DC3, CTDSPL, ADSSL1, ATP1A2, NT5C2	635	111	18012	2.04435	1	1	0.992861
GOTERM_BP_DIRECT	GO:2000134~negative regulation of G1/S transition of mitotic cell cycle	4	0.512164	0.0995468	CTDSP1, CTDSP2, PTEN, CTDSPL	632	32	18082	3.57634	1	0.802465	0.776884
UP_SEQ_FEATURE	active site:4-aspartylphosphate intermediate	4	0.512164	0.108888	CTDSP1, CTDSP2, CTDSPL, ATP1A2	635	33	18012	3.43822	1	1	0.992861
INTERPRO	IPR023214:HAD-like domain	6	0.768246	0.111718	CTDSP1, CTDSP2, NT5DC3, CTDSPL, ATP1A2, NT5C2	657	80	20594	2.35091	1	1	0.991071
UP_SEQ_FEATURE	active site:Proton donor	10	1.28041	0.296884	CDA, CTBP2, CTDSP1, CTDSP2, PDE2A, NT5DC3, CTDSPL, ECE1, NT5C2, 2010111I01RIK	635	205	18012	1.38368	1	1	0.992861
Annotation Cluster 40	Enrichment Score: 1.3707519289235874
Category	Term	Count	%	PValue	Genes	List Total	Pop Hits	Pop Total	Fold Enrichment	Bonferroni	Benjamini	FDR
GOTERM_BP_DIRECT	GO:0010748~negative regulation of plasma membrane long-chain fatty acid transport	3	0.384123	0.00696145	AKT2, AKT1, IRS2	632	4	18082	21.4581	1	0.171698	0.166225
GOTERM_BP_DIRECT	GO:0010907~positive regulation of glucose metabolic process	4	0.512164	0.0352403	SLC45A3, AKT2, AKT1, IRS2	632	21	18082	5.44967	1	0.474423	0.459299
KEGG_PATHWAY	mmu04920:Adipocytokine signaling pathway	7	0.896287	0.0564822	NFKBIA, SOCS3, RXRA, AKT2, SLC2A1, AKT1, IRS2	295	72	7691	2.5347	0.999999	0.160492	0.112276
GOTERM_BP_DIRECT	GO:0045725~positive regulation of glycogen biosynthetic process	3	0.384123	0.0946232	AKT2, AKT1, IRS2	632	15	18082	5.72215	1	0.781912	0.756986
GOTERM_BP_DIRECT	GO:0046326~positive regulation of glucose import	4	0.512164	0.106805	AKT2, PRKCD, AKT1, IRS2	632	33	18082	3.46797	1	0.825568	0.79925
Annotation Cluster 41	Enrichment Score: 1.3692039540910688
Category	Term	Count	%	PValue	Genes	List Total	Pop Hits	Pop Total	Fold Enrichment	Bonferroni	Benjamini	FDR
UP_KEYWORDS	Protein phosphatase	11	1.40845	0.00710998	DUSP4, PTPN1, PTPRS, CTDSP1, CTDSP2, PPM1N, PTEN, CTDSPL, DUSP6, DUSP7, SSH1	701	130	22680	2.73763	0.888941	0.0521399	0.0455377
GOTERM_BP_DIRECT	GO:0035335~peptidyl-tyrosine dephosphorylation	5	0.640205	0.00895155	DUSP4, PTPN1, PTPRS, DUSP6, DUSP7	632	24	18082	5.96057	1	0.202946	0.196476
UP_SEQ_FEATURE	domain:Rhodanese	4	0.512164	0.014395	DUSP4, CEP41, DUSP6, DUSP7	635	15	18012	7.56409	1	0.794777	0.78867
INTERPRO	IPR003595:Protein-tyrosine phosphatase, catalytic	7	0.896287	0.0149241	DUSP4, PTPN1, PTPRS, PTEN, TNS3, PALD1, TNS1	657	63	20594	3.48283	1	0.492055	0.487227
INTERPRO	IPR014020:Tensin phosphatase, C2 domain	3	0.384123	0.0191287	PTEN, TNS3, TNS1	657	7	20594	13.4338	1	0.560895	0.555391
GOTERM_BP_DIRECT	GO:0006470~protein dephosphorylation	11	1.40845	0.0228897	DUSP4, PTPN1, PTPRS, CTDSP1, CTDSP2, PPM1N, PTEN, TAB1, DUSP6, DUSP7, SSH1	632	138	18082	2.28057	1	0.360763	0.349263
PIR_SUPERFAMILY	PIRSF000939:dual specificity protein phosphatase (MAP kinase phosphatase)	3	0.384123	0.024648	DUSP4, DUSP6, DUSP7	79	6	1807	11.4367	0.821296	1	1
GOTERM_MF_DIRECT	GO:0016791~phosphatase activity	10	1.28041	0.0248387	DUSP4, PTPN1, PTPRS, CTDSP1, CTDSP2, PTEN, CTDSPL, DUSP6, DUSP7, SSH1	621	118	17446	2.3808	1	0.301029	0.282763
GOTERM_MF_DIRECT	GO:0004721~phosphoprotein phosphatase activity	11	1.40845	0.0266708	DUSP4, PTPN1, PTPRS, CTDSP1, CTDSP2, PPM1N, PTEN, CTDSPL, DUSP6, DUSP7, SSH1	621	139	17446	2.22322	1	0.304759	0.286267
SMART	SM01326:SM01326	3	0.384123	0.0328288	PTEN, TNS3, TNS1	444	7	10425	10.0627	0.999918	0.519579	0.514052
GOTERM_BP_DIRECT	GO:0016311~dephosphorylation	9	1.15237	0.0369583	DUSP4, PTPN1, PTPRS, PTEN, INPP5K, SYNJ2, DUSP6, DUSP7, SSH1	632	109	18082	2.36236	1	0.480476	0.465159
INTERPRO	IPR000340:Dual specificity phosphatase, catalytic domain	5	0.640205	0.0377098	DUSP4, PTEN, DUSP6, DUSP7, SSH1	657	40	20594	3.91819	1	0.784322	0.776626
INTERPRO	IPR008343:Mitogen-activated protein (MAP) kinase phosphatase	3	0.384123	0.0384815	DUSP4, DUSP6, DUSP7	657	10	20594	9.40365	1	0.784322	0.776626
INTERPRO	IPR001763:Rhodanese-like domain	4	0.512164	0.039617	DUSP4, CEP41, DUSP6, DUSP7	657	24	20594	5.22425	1	0.793048	0.785266
SMART	SM00404:PTPc_motif	7	0.896287	0.0504067	DUSP4, PTPN1, PTPRS, PTEN, TNS3, PALD1, TNS1	444	63	10425	2.60886	1	0.568588	0.562539
GOTERM_MF_DIRECT	GO:0008138~protein tyrosine/serine/threonine phosphatase activity	5	0.640205	0.0526625	DUSP4, PTEN, DUSP6, DUSP7, SSH1	621	40	17446	3.51167	1	0.501464	0.471036
GOTERM_MF_DIRECT	GO:0004725~protein tyrosine phosphatase activity	8	1.02433	0.057356	DUSP4, PTPN1, PTPRS, PTEN, DUSP6, PALD1, DUSP7, SSH1	621	97	17446	2.31698	1	0.507871	0.477055
SMART	SM00450:RHOD	4	0.512164	0.0719189	DUSP4, CEP41, DUSP6, DUSP7	444	23	10425	4.08343	1	0.724326	0.71662
INTERPRO	IPR024950:Dual specificity phosphatase	4	0.512164	0.0748553	DUSP4, DUSP6, DUSP7, SSH1	657	31	20594	4.04458	1	1	0.991071
UP_SEQ_FEATURE	active site:Phosphocysteine intermediate	7	0.896287	0.0755543	DUSP4, PTPN1, PTPRS, PTEN, DUSP6, DUSP7, SSH1	635	84	18012	2.36378	1	1	0.992861
GOTERM_MF_DIRECT	GO:0017017~MAP kinase tyrosine/serine/threonine phosphatase activity	3	0.384123	0.0759229	DUSP4, DUSP6, DUSP7	621	13	17446	6.48309	1	0.602462	0.565907
INTERPRO	IPR020422:Dual specificity phosphatase, subgroup, catalytic domain	4	0.512164	0.0994772	DUSP4, DUSP6, DUSP7, SSH1	657	35	20594	3.58234	1	1	0.991071
INTERPRO	IPR000387:Protein-tyrosine/Dual specificity phosphatase	6	0.768246	0.120653	DUSP4, PTPN1, PTPRS, DUSP6, DUSP7, SSH1	657	82	20594	2.29357	1	1	0.991071
UP_SEQ_FEATURE	domain:Tyrosine-protein phosphatase	5	0.640205	0.173982	DUSP4, PTPN1, DUSP6, DUSP7, SSH1	635	62	18012	2.28753	1	1	0.992861
SMART	SM00195:DSPc	4	0.512164	0.18487	DUSP4, DUSP6, DUSP7, SSH1	444	35	10425	2.6834	1	1	0.992883
INTERPRO	IPR016130:Protein-tyrosine phosphatase, active site	5	0.640205	0.203288	DUSP4, PTPN1, PTPRS, PTEN, SSH1	657	73	20594	2.14695	1	1	0.991071
Annotation Cluster 42	Enrichment Score: 1.3500460748542906
Category	Term	Count	%	PValue	Genes	List Total	Pop Hits	Pop Total	Fold Enrichment	Bonferroni	Benjamini	FDR
GOTERM_BP_DIRECT	GO:0045665~negative regulation of neuron differentiation	8	1.02433	0.0166834	ZHX2, CASZ1, NOTCH1, CTDSP1, ID2, HES1, FOXO3, PBX1	632	76	18082	3.01166	1	0.294633	0.285241
GOTERM_BP_DIRECT	GO:0048711~positive regulation of astrocyte differentiation	3	0.384123	0.0636659	NOTCH1, ID2, HES1	632	12	18082	7.15269	1	0.64891	0.628224
GOTERM_BP_DIRECT	GO:0048715~negative regulation of oligodendrocyte differentiation	3	0.384123	0.0838822	NOTCH1, ID2, HES1	632	14	18082	6.13088	1	0.740501	0.716894
Annotation Cluster 43	Enrichment Score: 1.3430623256197576
Category	Term	Count	%	PValue	Genes	List Total	Pop Hits	Pop Total	Fold Enrichment	Bonferroni	Benjamini	FDR
SMART	SM00109:C1	9	1.15237	0.00547135	PRKCG, KSR1, ROCK2, PRKCD, ARHGEF2, CDC42BPB, DGKZ, TNS3, VAV2	444	64	10425	3.30184	0.787148	0.220511	0.218166
UP_SEQ_FEATURE	zinc finger region:Phorbol-ester/DAG-type 1	3	0.384123	0.130725	PRKCG, PRKCD, DGKZ	635	18	18012	4.72756	1	1	0.992861
UP_SEQ_FEATURE	zinc finger region:Phorbol-ester/DAG-type 2	3	0.384123	0.130725	PRKCG, PRKCD, DGKZ	635	18	18012	4.72756	1	1	0.992861
Annotation Cluster 44	Enrichment Score: 1.3384820880193673
Category	Term	Count	%	PValue	Genes	List Total	Pop Hits	Pop Total	Fold Enrichment	Bonferroni	Benjamini	FDR
INTERPRO	IPR001965:Zinc finger, PHD-type	9	1.15237	0.00849818	RAI1, PHF2, KMT2D, PHF20, NSD1, PHF12, CHD4, JADE2, ING1	657	91	20594	3.10011	0.99993	0.352832	0.34937
INTERPRO	IPR019786:Zinc finger, PHD-type, conserved site	7	0.896287	0.0160383	PHF2, PHF20, NSD1, PHF12, CHD4, JADE2, ING1	657	64	20594	3.42842	1	0.505117	0.500161
INTERPRO	IPR019787:Zinc finger, PHD-finger	7	0.896287	0.036038	PHF2, KMT2D, NSD1, PHF12, CHD4, JADE2, ING1	657	77	20594	2.84959	1	0.784322	0.776626
SMART	SM00249:PHD	9	1.15237	0.0392836	RAI1, PHF2, KMT2D, PHF20, NSD1, PHF12, CHD4, JADE2, ING1	444	91	10425	2.32217	0.999988	0.519579	0.514052
UP_SEQ_FEATURE	zinc finger region:PHD-type	5	0.640205	0.0593712	RAI1, PHF2, PHF20, JADE2, ING1	635	42	18012	3.37683	1	1	0.992861
INTERPRO	IPR011011:Zinc finger, FYVE/PHD-type	8	1.02433	0.144099	PHF2, KMT2D, PHF20, NSD1, PHF12, CHD4, JADE2, ING1	657	136	20594	1.84385	1	1	0.991071
UP_SEQ_FEATURE	zinc finger region:PHD-type 1	3	0.384123	0.258781	NSD1, PHF12, CHD4	635	28	18012	3.03915	1	1	0.992861
Annotation Cluster 45	Enrichment Score: 1.3191133614169122
Category	Term	Count	%	PValue	Genes	List Total	Pop Hits	Pop Total	Fold Enrichment	Bonferroni	Benjamini	FDR
UP_KEYWORDS	Guanine-nucleotide releasing factor	14	1.79257	0.000246871	TRIO, IQSEC1, DENND3, ARHGEF10L, VAV2, CYTH3, ABR, RAPGEF1, ARHGEF2, RGL1, DOCK1, RALGDS, TBC1D10A, CYTH1	701	133	22680	3.40566	0.0732262	0.00237614	0.00207526
GOTERM_MF_DIRECT	GO:0005085~guanyl-nucleotide exchange factor activity	14	1.79257	0.00381313	TRIO, IQSEC1, DENND3, ARHGEF10L, VAV2, CYTH3, ABR, RAPGEF1, ARHGEF2, RGL1, DOCK1, RALGDS, TBC1D10A, CYTH1	621	156	17446	2.5212	0.962149	0.0742477	0.0697426
GOTERM_BP_DIRECT	GO:0035023~regulation of Rho protein signal transduction	6	0.768246	0.131257	ABR, TRIO, ARHGDIA, ARHGEF10L, ARHGEF2, VAV2	632	77	18082	2.22941	1	0.902898	0.874115
INTERPRO	IPR000219:Dbl homology (DH) domain	5	0.640205	0.171076	ABR, TRIO, ARHGEF10L, ARHGEF2, VAV2	657	68	20594	2.30482	1	1	0.991071
GOTERM_MF_DIRECT	GO:0005089~Rho guanyl-nucleotide exchange factor activity	5	0.640205	0.268807	ABR, TRIO, ARHGEF10L, ARHGEF2, VAV2	621	74	17446	1.8982	1	1	0.940421
SMART	SM00325:RhoGEF	5	0.640205	0.298249	ABR, TRIO, ARHGEF10L, ARHGEF2, VAV2	444	65	10425	1.80613	1	1	0.992883
UP_SEQ_FEATURE	domain:DH	4	0.512164	0.344447	ABR, ARHGEF10L, ARHGEF2, VAV2	635	59	18012	1.92307	1	1	0.992861
Annotation Cluster 46	Enrichment Score: 1.2722311205874501
Category	Term	Count	%	PValue	Genes	List Total	Pop Hits	Pop Total	Fold Enrichment	Bonferroni	Benjamini	FDR
INTERPRO	IPR016201:Plexin-like fold	6	0.768246	0.0137955	SEMA7A, ITGB5, PLXND1, SEMA4B, PLXNB1, SEMA3F	657	45	20594	4.1794	1	0.46863	0.464031
INTERPRO	IPR001627:Semaphorin/CD100 antigen	5	0.640205	0.0162214	SEMA7A, PLXND1, SEMA4B, PLXNB1, SEMA3F	657	31	20594	5.05573	1	0.505117	0.500161
SMART	SM00423:PSI	6	0.768246	0.0261978	SEMA7A, ITGB5, PLXND1, SEMA4B, PLXNB1, SEMA3F	444	40	10425	3.52196	0.999439	0.492519	0.487279
GOTERM_BP_DIRECT	GO:0071526~semaphorin-plexin signaling pathway	5	0.640205	0.0297416	PLXND1, SEMA4B, ARHGDIA, PLXNB1, RAC1	632	34	18082	4.20746	1	0.423327	0.409832
SMART	SM00630:Sema	5	0.640205	0.0408615	SEMA7A, PLXND1, SEMA4B, PLXNB1, SEMA3F	444	31	10425	3.78705	0.999992	0.519579	0.514052
INTERPRO	IPR002165:Plexin	4	0.512164	0.0439862	SEMA7A, PLXND1, SEMA4B, PLXNB1	657	25	20594	5.01528	1	0.850148	0.841806
GOTERM_BP_DIRECT	GO:1902287~semaphorin-plexin signaling pathway involved in axon guidance	3	0.384123	0.0735486	PLXND1, PLXNB1, SEMA3F	632	13	18082	6.60248	1	0.675101	0.65358
UP_SEQ_FEATURE	domain:Sema	4	0.512164	0.074178	SEMA7A, SEMA4B, PLXNB1, SEMA3F	635	28	18012	4.05219	1	1	0.992861
GOTERM_BP_DIRECT	GO:0001755~neural crest cell migration	5	0.640205	0.0909243	ZEB2, SEMA7A, SEMA4B, SEMA3F, CORO1C	632	49	18082	2.91947	1	0.779247	0.754406
INTERPRO	IPR027231:Semaphorin	3	0.384123	0.132149	SEMA7A, SEMA4B, SEMA3F	657	20	20594	4.70183	1	1	0.991071
UP_SEQ_FEATURE	domain:Ig-like C2-type	5	0.640205	0.492919	SEMA7A, TRIO, SEMA4B, IGFBP7, SEMA3F	635	103	18012	1.37696	1	1	0.992861
Annotation Cluster 47	Enrichment Score: 1.212282319900327
Category	Term	Count	%	PValue	Genes	List Total	Pop Hits	Pop Total	Fold Enrichment	Bonferroni	Benjamini	FDR
GOTERM_MF_DIRECT	GO:0017124~SH3 domain binding	10	1.28041	0.0248387	AFAP1L2, SH3BP2, DAB2IP, ABL1, SH3BP5, INPPL1, AFAP1, SIRPA, SYNJ2, DOCK1	621	118	17446	2.3808	1	0.301029	0.282763
UP_KEYWORDS	SH3-binding	6	0.768246	0.0374824	SH3BP2, SH3BP5, INPPL1, AFAP1, SIRPA, DOCK1	701	60	22680	3.23538	0.999992	0.235604	0.205771
UP_SEQ_FEATURE	short sequence motif:SH3-binding	4	0.512164	0.247855	SH3BP2, INPPL1, AFAP1, SIRPA	635	49	18012	2.31554	1	1	0.992861
Annotation Cluster 48	Enrichment Score: 1.2035426224825716
Category	Term	Count	%	PValue	Genes	List Total	Pop Hits	Pop Total	Fold Enrichment	Bonferroni	Benjamini	FDR
UP_SEQ_FEATURE	domain:LDL-receptor class A 3	5	0.640205	0.00469855	LRP1, TMPRSS6, LRP5, LDLR, HSPG2	635	20	18012	7.09134	0.999811	0.321925	0.319451
UP_SEQ_FEATURE	domain:LDL-receptor class A 1	5	0.640205	0.00922133	LRP1, TMPRSS6, LRP5, LDLR, HSPG2	635	24	18012	5.90945	1	0.560042	0.555739
UP_SEQ_FEATURE	domain:LDL-receptor class A 2	5	0.640205	0.0106781	LRP1, TMPRSS6, LRP5, LDLR, HSPG2	635	25	18012	5.67307	1	0.627595	0.622773
GOTERM_BP_DIRECT	GO:0008203~cholesterol metabolic process	9	1.15237	0.0124724	SREBF1, LIPE, LRP1, CYP11A1, LRP5, LDLRAP1, CLN8, LDLR, FDFT1	632	89	18082	2.89322	1	0.239871	0.232224
UP_SEQ_FEATURE	repeat:LDL-receptor class B 6	3	0.384123	0.0377903	LRP1, LRP5, LDLR	635	9	18012	9.45512	1	1	0.992861
UP_SEQ_FEATURE	domain:EGF-like 1	9	1.15237	0.0422304	EGFL7, NOTCH1, LRP1, ADGRE5, LRP5, CRELD1, SCARF2, LDLR, DLK1	635	111	18012	2.29989	1	1	0.992861
UP_SEQ_FEATURE	repeat:LDL-receptor class B 5	3	0.384123	0.0646442	LRP1, LRP5, LDLR	635	12	18012	7.09134	1	1	0.992861
INTERPRO	IPR002172:Low-density lipoprotein (LDL) receptor class A repeat	5	0.640205	0.0744322	LRP1, TMPRSS6, LRP5, LDLR, HSPG2	657	50	20594	3.13455	1	1	0.991071
INTERPRO	IPR000033:LDLR class B repeat	3	0.384123	0.0809162	LRP1, LRP5, LDLR	657	15	20594	6.2691	1	1	0.991071
UP_SEQ_FEATURE	domain:EGF-like 3	6	0.768246	0.0825148	NOTCH1, LRP1, LRP5, SCARF2, LDLR, DLK1	635	66	18012	2.57867	1	1	0.992861
UP_SEQ_FEATURE	repeat:LDL-receptor class B 1	3	0.384123	0.0851383	LRP1, LRP5, LDLR	635	14	18012	6.07829	1	1	0.992861
UP_SEQ_FEATURE	repeat:LDL-receptor class B 2	3	0.384123	0.0851383	LRP1, LRP5, LDLR	635	14	18012	6.07829	1	1	0.992861
UP_SEQ_FEATURE	repeat:LDL-receptor class B 3	3	0.384123	0.0851383	LRP1, LRP5, LDLR	635	14	18012	6.07829	1	1	0.992861
UP_SEQ_FEATURE	repeat:LDL-receptor class B 4	3	0.384123	0.0851383	LRP1, LRP5, LDLR	635	14	18012	6.07829	1	1	0.992861
UP_SEQ_FEATURE	domain:LDL-receptor class A 4	3	0.384123	0.0851383	LRP1, LDLR, HSPG2	635	14	18012	6.07829	1	1	0.992861
SMART	SM00135:LY	3	0.384123	0.131503	LRP1, LRP5, LDLR	444	15	10425	4.69595	1	1	0.992883
SMART	SM00192:LDLa	5	0.640205	0.137955	LRP1, TMPRSS6, LRP5, LDLR, HSPG2	444	47	10425	2.49784	1	1	0.992883
INTERPRO	IPR023415:Low-density lipoprotein (LDL) receptor class A, conserved site	4	0.512164	0.156587	LRP1, LRP5, LDLR, HSPG2	657	43	20594	2.91586	1	1	0.991071
UP_KEYWORDS	Endocytosis	7	0.896287	0.158191	LRP1, TNK2, ABL1, LRP5, PIP5K1C, LDLRAP1, LDLR	701	118	22680	1.91929	1	0.641089	0.559912
GOTERM_MF_DIRECT	GO:0002020~protease binding	7	0.896287	0.237027	LRP1, ITGA3, BDKRB2, TIMP3, ALDOA, LDLR, HSPG2	621	117	17446	1.6808	1	1	0.940421
INTERPRO	IPR011042:Six-bladed beta-propeller, TolB-like	3	0.384123	0.377145	LRP1, LRP5, LDLR	657	41	20594	2.29357	1	1	0.991071
Annotation Cluster 49	Enrichment Score: 1.1911872331662678
Category	Term	Count	%	PValue	Genes	List Total	Pop Hits	Pop Total	Fold Enrichment	Bonferroni	Benjamini	FDR
GOTERM_BP_DIRECT	GO:0043277~apoptotic cell clearance	5	0.640205	0.00304156	LRP1, AXL, RARA, GAS6, TGM2	632	18	18082	7.94743	0.999947	0.096346	0.0932746
GOTERM_BP_DIRECT	GO:0051897~positive regulation of protein kinase B signaling	7	0.896287	0.12338	MYDGF, AXL, RARA, SPRY2, GAS6, IGF1R, VEGFA	632	97	18082	2.06469	1	0.902898	0.874115
GOTERM_BP_DIRECT	GO:0032720~negative regulation of tumor necrosis factor production	4	0.512164	0.18885	AXL, RARA, GAS6, CACTIN	632	43	18082	2.66147	1	1	0.968421
GOTERM_BP_DIRECT	GO:0032689~negative regulation of interferon-gamma production	3	0.384123	0.242545	AXL, RARA, GAS6	632	27	18082	3.17897	1	1	0.968421
Annotation Cluster 50	Enrichment Score: 1.1128314477400103
Category	Term	Count	%	PValue	Genes	List Total	Pop Hits	Pop Total	Fold Enrichment	Bonferroni	Benjamini	FDR
KEGG_PATHWAY	mmu05145:Toxoplasmosis	10	1.28041	0.0187219	NFKBIA, HSPA8, SOCS1, AKT2, AKT1, TAB1, LDLR, BCL2L1, BIRC3, GNAI2	295	105	7691	2.48297	0.987766	0.0616767	0.0431472
KEGG_PATHWAY	mmu04210:Apoptosis	6	0.768246	0.078331	NFKBIA, AKT2, AKT1, PIK3R1, BCL2L1, BIRC3	295	60	7691	2.60712	1	0.20279	0.141866
KEGG_PATHWAY	mmu04064:NF-kappa B signaling pathway	6	0.768246	0.312767	NFKBIA, TRIM25, TAB1, PLCG1, BCL2L1, BIRC3	295	97	7691	1.61265	1	0.60729	0.424842
Annotation Cluster 51	Enrichment Score: 1.106975516282524
Category	Term	Count	%	PValue	Genes	List Total	Pop Hits	Pop Total	Fold Enrichment	Bonferroni	Benjamini	FDR
GOTERM_BP_DIRECT	GO:0008203~cholesterol metabolic process	9	1.15237	0.0124724	SREBF1, LIPE, LRP1, CYP11A1, LRP5, LDLRAP1, CLN8, LDLR, FDFT1	632	89	18082	2.89322	1	0.239871	0.232224
UP_KEYWORDS	Cholesterol metabolism	6	0.768246	0.0270204	SREBF1, LIPE, CYP11A1, LDLRAP1, LDLR, FDFT1	701	55	22680	3.5295	0.999783	0.173381	0.151427
UP_KEYWORDS	Sterol metabolism	6	0.768246	0.0422727	SREBF1, LIPE, CYP11A1, LDLRAP1, LDLR, FDFT1	701	62	22680	3.13101	0.999998	0.2604	0.227427
GOTERM_BP_DIRECT	GO:0008202~steroid metabolic process	7	0.896287	0.0731482	SREBF1, LIPE, CYP11A1, CYP21A1, LDLRAP1, LDLR, FDFT1	632	84	18082	2.38423	1	0.675101	0.65358
UP_KEYWORDS	Steroid metabolism	6	0.768246	0.078439	SREBF1, LIPE, CYP11A1, LDLRAP1, LDLR, FDFT1	701	74	22680	2.62328	1	0.416538	0.363795
UP_KEYWORDS	Lipid metabolism	15	1.92061	0.405413	SREBF1, ELOVL5, ABHD2, PTEN, AGPAT3, ACLY, FADS2, LIPE, CYP11A1, SCD2, PLCG1, LDLRAP1, LDLR, ALOXE3, FDFT1	701	417	22680	1.16381	1	1	0.876221
GOTERM_BP_DIRECT	GO:0006629~lipid metabolic process	17	2.1767	0.538067	SREBF1, ELOVL5, ABHD2, PTEN, AGPAT3, ACLY, FADS2, LIPE, CYP11A1, PSAP, SCD2, PLCG1, LDLRAP1, LDLR, ALOXE3, PPARD, FDFT1	632	459	18082	1.05966	1	1	0.968421
Annotation Cluster 52	Enrichment Score: 1.074631267227767
Category	Term	Count	%	PValue	Genes	List Total	Pop Hits	Pop Total	Fold Enrichment	Bonferroni	Benjamini	FDR
KEGG_PATHWAY	mmu05223:Non-small cell lung cancer	7	0.896287	0.0193571	PRKCG, RXRA, AKT2, AKT1, PLCG1, PIK3R1, FOXO3	295	56	7691	3.2589	0.989479	0.0616767	0.0431472
BIOCARTA	m_erk5Pathway:Role of Erk5 in Neuronal Survival	5	0.640205	0.0690459	SHC1, AKT1, PLCG1, PIK3R1, MEF2D	116	18	1289	3.08669	0.999999	1	1
KEGG_PATHWAY	mmu04664:Fc epsilon RI signaling pathway	6	0.768246	0.117691	AKT2, AKT1, PLCG1, PIK3R1, RAC1, VAV2	295	68	7691	2.3004	1	0.268842	0.188074
BIOCARTA	m_trkaPathway:Trka Receptor Signaling Pathway	4	0.512164	0.143078	SHC1, AKT1, PLCG1, PIK3R1	116	15	1289	2.96322	1	1	1
BIOCARTA	m_plcPathway:Phospholipase C Signaling Pathway	3	0.384123	0.188171	AKT1, PLCG1, PIK3R1	116	9	1289	3.70402	1	1	1
Annotation Cluster 53	Enrichment Score: 1.0714821879264964
Category	Term	Count	%	PValue	Genes	List Total	Pop Hits	Pop Total	Fold Enrichment	Bonferroni	Benjamini	FDR
INTERPRO	IPR009071:High mobility group (HMG) box domain	6	0.768246	0.0370626	KMT2D, UBTF, SOX13, SOX12, CIC, SOX4	657	58	20594	3.24264	1	0.784322	0.776626
SMART	SM00398:HMG	6	0.768246	0.0782721	KMT2D, UBTF, SOX13, SOX12, CIC, SOX4	444	54	10425	2.60886	1	0.761128	0.753031
UP_SEQ_FEATURE	DNA-binding region:HMG box	4	0.512164	0.210383	SOX13, SOX12, CIC, SOX4	635	45	18012	2.52136	1	1	0.992861
Annotation Cluster 54	Enrichment Score: 1.0537240396999519
Category	Term	Count	%	PValue	Genes	List Total	Pop Hits	Pop Total	Fold Enrichment	Bonferroni	Benjamini	FDR
UP_SEQ_FEATURE	domain:KH 1	4	0.512164	0.0360185	HNRNPK, FUBP1, PCBP1, MEX3C	635	21	18012	5.40292	1	1	0.992861
UP_SEQ_FEATURE	domain:KH 2	4	0.512164	0.0360185	HNRNPK, FUBP1, PCBP1, MEX3C	635	21	18012	5.40292	1	1	0.992861
UP_SEQ_FEATURE	domain:KH 3	3	0.384123	0.0746643	HNRNPK, FUBP1, PCBP1	635	13	18012	6.54585	1	1	0.992861
INTERPRO	IPR004087:K Homology domain	4	0.512164	0.119784	HNRNPK, FUBP1, PCBP1, MEX3C	657	38	20594	3.29953	1	1	0.991071
INTERPRO	IPR004088:K Homology domain, type 1	4	0.512164	0.188194	HNRNPK, FUBP1, PCBP1, MEX3C	657	47	20594	2.6677	1	1	0.991071
SMART	SM00322:KH	4	0.512164	0.218017	HNRNPK, FUBP1, PCBP1, MEX3C	444	38	10425	2.47155	1	1	0.992883
Annotation Cluster 55	Enrichment Score: 1.0523291953172031
Category	Term	Count	%	PValue	Genes	List Total	Pop Hits	Pop Total	Fold Enrichment	Bonferroni	Benjamini	FDR
UP_KEYWORDS	Endoplasmic reticulum	43	5.50576	0.0258363	GPSM1, VAC14, SET, H6PD, ANP32A, SLC35B1, LRP5, CLN8, PIGV, AGPAT3, SLC9A1, FADS2, HSD11B2, SEPN1, EXTL1, CREB3L1, SCD2, SERPINH1, INPP5K, LRRC8D, SLC39A7, RCE1, XXYLT1, PTRF, FDFT1, MESDC2, TRAPPC3, PTPN1, SREBF1, KSR1, ELOVL5, AGTRAP, FOS, POMGNT2, SULF2, MRAP, POR, REEP5, PACS2, DAD1, VAPB, CYP21A1, CERCAM	701	997	22680	1.3954	0.999685	0.16931	0.147871
GOTERM_CC_DIRECT	GO:0005783~endoplasmic reticulum	56	7.17029	0.051986	GPSM1, SLC35B1, PIGV, FADS2, CREB3L1, ADORA1, SCD2, SLC39A7, XXYLT1, PTRF, TGM2, MESDC2, SREBF1, KSR1, ELOVL5, PRKCD, AGTRAP, FOS, TEX2, POMGNT2, TPST2, TGFBR3, MRAP, POR, PACS2, DAD1, CYP21A1, CERCAM, VAC14, SET, NOTCH1, H6PD, ANP32A, LRP5, CLN8, AGPAT3, SLC9A1, HSD11B2, SEPN1, EXTL1, MAN1C1, ABL1, SERPINH1, INPP5K, LRRC8D, HS1BP3, RCE1, FDFT1, PTPN1, TRAPPC3, PDE2A, UBE2G2, SULF2, COL1A1, VAPB,…	657	1323	19662	1.26675	1	0.451199	0.421773
GOTERM_CC_DIRECT	GO:0005789~endoplasmic reticulum membrane	25	3.20102	0.518676	GPSM1, NOTCH1, CLN8, PIGV, AGPAT3, SLC9A1, FADS2, SEPN1, EXTL1, SCD2, LRRC8D, SLC39A7, RCE1, TMPO, FDFT1, SREBF1, KSR1, ELOVL5, AGTRAP, POMGNT2, MRAP, POR, VAPB, CYP21A1, REEP2	657	710	19662	1.05377	1	1	0.936819
Annotation Cluster 56	Enrichment Score: 1.0521449150642088
Category	Term	Count	%	PValue	Genes	List Total	Pop Hits	Pop Total	Fold Enrichment	Bonferroni	Benjamini	FDR
INTERPRO	IPR008936:Rho GTPase activation protein	9	1.15237	0.00746066	ARHGAP21, ABR, RASA3, PLXND1, DAB2IP, PLXNB1, PIK3R1, ARAP1, ARHGAP23	657	89	20594	3.16977	0.999774	0.321669	0.318513
INTERPRO	IPR000198:Rho GTPase-activating protein domain	5	0.640205	0.158731	ARHGAP21, ABR, PIK3R1, ARAP1, ARHGAP23	657	66	20594	2.37466	1	1	0.991071
UP_SEQ_FEATURE	domain:Rho-GAP	5	0.640205	0.180994	ARHGAP21, ABR, PIK3R1, ARAP1, ARHGAP23	635	63	18012	2.25122	1	1	0.992861
SMART	SM00324:RhoGAP	5	0.640205	0.288614	ARHGAP21, ABR, PIK3R1, ARAP1, ARHGAP23	444	64	10425	1.83435	1	1	0.992883
Annotation Cluster 57	Enrichment Score: 1.0484170221747924
Category	Term	Count	%	PValue	Genes	List Total	Pop Hits	Pop Total	Fold Enrichment	Bonferroni	Benjamini	FDR
INTERPRO	IPR008984:SMAD/FHA domain	6	0.768246	0.0245078	PHLDB1, SMAD3, PHF12, FOXK1, SMAD6, SMAD7	657	52	20594	3.61679	1	0.595612	0.589768
INTERPRO	IPR000253:Forkhead-associated (FHA) domain	4	0.512164	0.112853	KMT2D, PHLDB1, PHF12, FOXK1	657	37	20594	3.3887	1	1	0.991071
UP_SEQ_FEATURE	domain:FHA	3	0.384123	0.258781	PHLDB1, PHF12, FOXK1	635	28	18012	3.03915	1	1	0.992861
Annotation Cluster 58	Enrichment Score: 1.047862795250339
Category	Term	Count	%	PValue	Genes	List Total	Pop Hits	Pop Total	Fold Enrichment	Bonferroni	Benjamini	FDR
INTERPRO	IPR018503:Tetraspanin, conserved site	4	0.512164	0.0244957	CD151, CD81, TSPAN9, TSPAN18	657	20	20594	6.2691	1	0.595612	0.589768
INTERPRO	IPR000301:Tetraspanin	4	0.512164	0.058452	CD151, CD81, TSPAN9, TSPAN18	657	28	20594	4.47793	1	1	0.991071
INTERPRO	IPR008952:Tetraspanin, EC2 domain	4	0.512164	0.0691811	CD151, CD81, TSPAN9, TSPAN18	657	30	20594	4.1794	1	1	0.991071
INTERPRO	IPR018499:Tetraspanin/Peripherin	4	0.512164	0.0748553	CD151, CD81, TSPAN9, TSPAN18	657	31	20594	4.04458	1	1	0.991071
PIR_SUPERFAMILY	PIRSF002419:tetraspanin	4	0.512164	0.10773	CD151, CD81, TSPAN9, TSPAN18	79	27	1807	3.38865	0.999616	1	1
GOTERM_BP_DIRECT	GO:0007166~cell surface receptor signaling pathway	8	1.02433	0.646228	CD151, ADGRE5, ADGRA2, CD81, TSPAN9, TSPAN18, HS1BP3, ADGRL2	632	219	18082	1.04514	1	1	0.968421
Annotation Cluster 59	Enrichment Score: 1.0343972517066573
Category	Term	Count	%	PValue	Genes	List Total	Pop Hits	Pop Total	Fold Enrichment	Bonferroni	Benjamini	FDR
KEGG_PATHWAY	mmu05214:Glioma	10	1.28041	0.000749251	PRKCG, CAMK2B, SHC1, AKT2, PTEN, AKT1, PLCG1, PIK3R1, CAMK2G, IGF1R	295	65	7691	4.01095	0.160241	0.00498787	0.00348937
KEGG_PATHWAY	mmu05213:Endometrial cancer	7	0.896287	0.0137701	AKT2, MYC, PTEN, AKT1, PIK3R1, AXIN2, FOXO3	295	52	7691	3.50958	0.960471	0.0500681	0.0350262
BIOCARTA	m_ptenpathway:PTEN dependent cell cycle arrest and apoptosis	6	0.768246	0.0269957	CDKN1B, SHC1, PTEN, AKT1, PIK3R1, FOXO3	116	20	1289	3.33362	0.994329	1	1
BIOCARTA	m_LongevityPathway:The IGF-1 Receptor and Longevity	5	0.640205	0.037898	SHC1, AKT1, PIK3R1, FOXO3, IGF1R	116	15	1289	3.70402	0.999326	1	1
KEGG_PATHWAY	mmu05218:Melanoma	7	0.896287	0.0534077	AKT2, PTEN, AKT1, PIK3R1, FGF1, IGF1R, FGFR1	295	71	7691	2.5704	0.999997	0.15363	0.107475
GOTERM_BP_DIRECT	GO:0048009~insulin-like growth factor receptor signaling pathway	3	0.384123	0.0636659	AKT1, PIK3R1, IGF1R	632	12	18082	7.15269	1	0.64891	0.628224
BIOCARTA	m_erk5Pathway:Role of Erk5 in Neuronal Survival	5	0.640205	0.0690459	SHC1, AKT1, PLCG1, PIK3R1, MEF2D	116	18	1289	3.08669	0.999999	1	1
KEGG_PATHWAY	mmu04150:mTOR signaling pathway	6	0.768246	0.0739968	PRKCG, AKT2, DDIT4, PTEN, AKT1, PIK3R1	295	59	7691	2.65131	1	0.198175	0.138638
BIOCARTA	m_igf1mtorPathway:Skeletal muscle hypertrophy is regulated via AKT/mTOR pathway	5	0.640205	0.0953202	PTEN, INPPL1, AKT1, PIK3R1, IGF1R	116	20	1289	2.77802	1	1	1
KEGG_PATHWAY	mmu04914:Progesterone-mediated oocyte maturation	7	0.896287	0.115043	AKT2, AKT1, PIK3R1, CPEB2, ADCY7, IGF1R, GNAI2	295	87	7691	2.09768	1	0.268438	0.187792
BIOCARTA	m_aktPathway:AKT Signaling Pathway	5	0.640205	0.125607	NFKBIA, AKT1, PIK3R1, FOXO3, YWHAH	116	22	1289	2.52547	1	1	1
BIOCARTA	m_trkaPathway:Trka Receptor Signaling Pathway	4	0.512164	0.143078	SHC1, AKT1, PLCG1, PIK3R1	116	15	1289	2.96322	1	1	1
BIOCARTA	m_igf1rPathway:Multiple antiapoptotic pathways from IGF-1R signaling lead to BAD phosphorylation	5	0.640205	0.159416	SHC1, AKT1, PIK3R1, IGF1R, YWHAH	116	24	1289	2.31501	1	1	1
BIOCARTA	m_achPathway:Role of nicotinic acetylcholine receptors in the regulation of apoptosis	4	0.512164	0.165216	AKT1, PIK3R1, FOXO3, YWHAH	116	16	1289	2.77802	1	1	1
BIOCARTA	m_badPathway:Regulation of BAD phosphorylation	5	0.640205	0.177462	AKT1, PIK3R1, BCL2L1, IGF1R, YWHAH	116	25	1289	2.22241	1	1	1
BIOCARTA	m_ctcfPathway:CTCF: First Multivalent Nuclear Factor	5	0.640205	0.196169	TGFBR3, CDKN1B, MYC, PTEN, PIK3R1	116	26	1289	2.13694	1	1	1
BIOCARTA	m_hdacPathway:Control of skeletal myogenesis by HDAC & calcium/calmodulin-dependent kinase (CaMK)	5	0.640205	0.235248	AKT1, PIK3R1, MEF2D, IGF1R, YWHAH	116	28	1289	1.9843	1	1	1
BIOCARTA	m_eif4Pathway:Regulation of eIF4e and p70 S6 Kinase	3	0.384123	0.572387	PTEN, AKT1, PIK3R1	116	21	1289	1.58744	1	1	1
BIOCARTA	m_mtorPathway:mTOR Signaling Pathway	3	0.384123	0.646858	PTEN, AKT1, PIK3R1	116	24	1289	1.38901	1	1	1
BIOCARTA	m_tffPathway:Trefoil Factors Initiate Mucosal Healing	3	0.384123	0.710792	SHC1, AKT1, PIK3R1	116	27	1289	1.23467	1	1	1
Annotation Cluster 60	Enrichment Score: 1.0329638230251237
Category	Term	Count	%	PValue	Genes	List Total	Pop Hits	Pop Total	Fold Enrichment	Bonferroni	Benjamini	FDR
GOTERM_CC_DIRECT	GO:0032580~Golgi cisterna membrane	8	1.02433	0.00867383	B4GALT1, GALNT2, ST3GAL4, ASAP2, ARAP1, ST3GAL1, GGTA1, B4GALT5	657	70	19662	3.42022	0.981819	0.120908	0.113023
UP_KEYWORDS	Signal-anchor	21	2.68886	0.0541534	B4GALT1, STOML1, TMPRSS6, GALNT2, ABHD2, ECE1, POMGNT2, HS6ST1, GGTA1, TPST2, TPST1, EXTL1, CHST11, MAN2A1, CREB3L1, MGAT4B, ST3GAL4, XXYLT1, ST3GAL1, B4GALT5, TMPO	701	439	22680	1.54768	1	0.314703	0.274854
UP_KEYWORDS	Glycosyltransferase	12	1.53649	0.0891438	B4GALT1, EXTL1, GALNT2, DAD1, MGAT4B, ST3GAL4, XXYLT1, POMGNT2, PIGV, ST3GAL1, GGTA1, B4GALT5	701	225	22680	1.72553	1	0.430747	0.376205
GOTERM_MF_DIRECT	GO:0016757~transferase activity, transferring glycosyl groups	12	1.53649	0.123429	B4GALT1, EXTL1, GALNT2, DAD1, MGAT4B, ST3GAL4, XXYLT1, POMGNT2, PIGV, ST3GAL1, GGTA1, B4GALT5	621	208	17446	1.62077	1	0.874206	0.821162
UP_SEQ_FEATURE	topological domain:Lumenal	20	2.56082	0.178569	SREBF1, B4GALT1, GALNT2, ATP1A2, HS6ST1, PIGV, GGTA1, IGF2R, TPST2, TPST1, FADS2, EXTL1, CHST11, MAN2A1, CREB3L1, MGAT4B, ST3GAL4, ST3GAL1, B4GALT5, TMPO	635	427	18012	1.32859	1	1	0.992861
GOTERM_BP_DIRECT	GO:0006486~protein glycosylation	7	0.896287	0.219194	B4GALT1, EXTL1, GALNT2, DAD1, ST3GAL4, ST3GAL1, B4GALT5	632	116	18082	1.72651	1	1	0.968421
KEGG_PATHWAY	mmu00512:Mucin type O-Glycan biosynthesis	3	0.384123	0.290584	GALNT2, ST3GAL1, B4GALT5	295	28	7691	2.79334	1	0.568959	0.398027
Annotation Cluster 61	Enrichment Score: 1.0202964100135221
Category	Term	Count	%	PValue	Genes	List Total	Pop Hits	Pop Total	Fold Enrichment	Bonferroni	Benjamini	FDR
KEGG_PATHWAY	mmu04920:Adipocytokine signaling pathway	7	0.896287	0.0564822	NFKBIA, SOCS3, RXRA, AKT2, SLC2A1, AKT1, IRS2	295	72	7691	2.5347	0.999999	0.160492	0.112276
UP_KEYWORDS	Sugar transport	4	0.512164	0.111721	AKT2, SLC35B1, SLC2A1, AKT1	701	38	22680	3.40566	1	0.513581	0.44855
GOTERM_BP_DIRECT	GO:0008643~carbohydrate transport	4	0.512164	0.137742	AKT2, SLC35B1, SLC2A1, AKT1	632	37	18082	3.09306	1	0.931054	0.901373
Annotation Cluster 62	Enrichment Score: 1.0186398772596914
Category	Term	Count	%	PValue	Genes	List Total	Pop Hits	Pop Total	Fold Enrichment	Bonferroni	Benjamini	FDR
INTERPRO	IPR002087:Anti-proliferative protein	3	0.384123	0.0249721	BTG2, BTG1, TOB2	657	8	20594	11.7546	1	0.595612	0.589768
SMART	SM00099:btg1	3	0.384123	0.0425593	BTG2, BTG1, TOB2	444	8	10425	8.8049	0.999995	0.519579	0.514052
KEGG_PATHWAY	mmu03018:RNA degradation	3	0.384123	0.827237	BTG2, BTG1, TOB2	295	82	7691	0.953824	1	1	0.827237
Annotation Cluster 63	Enrichment Score: 1.0150760478891245
Category	Term	Count	%	PValue	Genes	List Total	Pop Hits	Pop Total	Fold Enrichment	Bonferroni	Benjamini	FDR
KEGG_PATHWAY	mmu05414:Dilated cardiomyopathy	9	1.15237	0.0136293	ITGB5, ITGA3, TPM1, LMNA, GNAS, CACNA1C, ADCY7, ACTB, ITGA9	295	83	7691	2.827	0.959134	0.0500681	0.0350262
GOTERM_CC_DIRECT	GO:0008305~integrin complex	4	0.512164	0.0493202	ITGB5, ITGA3, MYH9, ITGA9	657	25	19662	4.78831	1	0.436294	0.40784
KEGG_PATHWAY	mmu05410:Hypertrophic cardiomyopathy (HCM)	7	0.896287	0.0809332	ITGB5, ITGA3, TPM1, LMNA, CACNA1C, ACTB, ITGA9	295	79	7691	2.31011	1	0.207224	0.144968
GOTERM_BP_DIRECT	GO:0007229~integrin-mediated signaling pathway	7	0.896287	0.106444	FGR, SEMA7A, ITGB5, ITGA3, RCC2, PXN, ITGA9	632	93	18082	2.1535	1	0.825568	0.79925
KEGG_PATHWAY	mmu05412:Arrhythmogenic right ventricular cardiomyopathy (ARVC)	6	0.768246	0.112332	ITGB5, ITGA3, LMNA, CACNA1C, ACTB, ITGA9	295	67	7691	2.33473	1	0.268438	0.187792
KEGG_PATHWAY	mmu04512:ECM-receptor interaction	6	0.768246	0.246071	COL1A1, ITGB5, COL4A2, ITGA3, HSPG2, ITGA9	295	88	7691	1.77758	1	0.501488	0.350826
UP_KEYWORDS	Integrin	3	0.384123	0.489961	ITGB5, ITGA3, ITGA9	701	53	22680	1.83135	1	1	0.876221
Annotation Cluster 64	Enrichment Score: 1.009922352469169
Category	Term	Count	%	PValue	Genes	List Total	Pop Hits	Pop Total	Fold Enrichment	Bonferroni	Benjamini	FDR
INTERPRO	IPR006020:Phosphotyrosine interaction domain	5	0.640205	0.040772	ANKS1, SHC1, LDLRAP1, TNS3, TNS1	657	41	20594	3.82262	1	0.801848	0.79398
SMART	SM00462:PTB	5	0.640205	0.0884993	ANKS1, SHC1, LDLRAP1, TNS3, TNS1	444	40	10425	2.93497	1	0.790945	0.78253
UP_SEQ_FEATURE	domain:PID	3	0.384123	0.258781	ANKS1, SHC1, LDLRAP1	635	28	18012	3.03915	1	1	0.992861
Annotation Cluster 65	Enrichment Score: 1.0032281712981632
Category	Term	Count	%	PValue	Genes	List Total	Pop Hits	Pop Total	Fold Enrichment	Bonferroni	Benjamini	FDR
KEGG_PATHWAY	mmu04713:Circadian entrainment	13	1.66453	0.000332427	PRKCG, CAMK2B, CACNA1C, FOS, ADCY7, CACNA1H, GNAI2, PER2, PER1, GNG7, GNB1, GNAS, CAMK2G	295	98	7691	3.45842	0.0745437	0.00304632	0.00213112
GOTERM_CC_DIRECT	GO:0005834~heterotrimeric G-protein complex	5	0.640205	0.0369886	GNG7, GNB1, GNA12, GNAS, GNAI2	657	38	19662	3.93776	1	0.369886	0.345763
KEGG_PATHWAY	mmu05032:Morphine addiction	8	1.02433	0.0646237	PRKCG, GNG7, GNB1, PDE2A, ADORA1, GNAS, ADCY7, GNAI2	295	93	7691	2.24268	1	0.178092	0.124588
KEGG_PATHWAY	mmu04727:GABAergic synapse	7	0.896287	0.115043	PRKCG, GNG7, GNB1, CACNA1C, SLC38A2, ADCY7, GNAI2	295	87	7691	2.09768	1	0.268438	0.187792
KEGG_PATHWAY	mmu04724:Glutamatergic synapse	8	1.02433	0.150428	PRKCG, GNG7, GNB1, GNAS, CACNA1C, SLC38A2, ADCY7, GNAI2	295	115	7691	1.81365	1	0.321831	0.225144
KEGG_PATHWAY	mmu04723:Retrograde endocannabinoid signaling	6	0.768246	0.358517	PRKCG, GNG7, GNB1, CACNA1C, ADCY7, GNAI2	295	103	7691	1.51871	1	0.662971	0.463795
KEGG_PATHWAY	mmu04924:Renin secretion	4	0.512164	0.513998	ADORA1, GNAS, CACNA1C, GNAI2	295	71	7691	1.4688	1	0.895818	0.626688
KEGG_PATHWAY	mmu04726:Serotonergic synapse	6	0.768246	0.572621	PRKCG, GNG7, GNB1, GNAS, CACNA1C, GNAI2	295	132	7691	1.18505	1	0.972989	0.680675
KEGG_PATHWAY	mmu04540:Gap junction	4	0.512164	0.644561	PRKCG, GNAS, ADCY7, GNAI2	295	86	7691	1.21261	1	1	0.702586
Annotation Cluster 66	Enrichment Score: 0.9967094438013441
Category	Term	Count	%	PValue	Genes	List Total	Pop Hits	Pop Total	Fold Enrichment	Bonferroni	Benjamini	FDR
INTERPRO	IPR000418:Ets domain	4	0.512164	0.0534081	ELF1, ERF, ELK3, ETV6	657	27	20594	4.64378	1	0.994726	0.984965
UP_SEQ_FEATURE	DNA-binding region:ETS	4	0.512164	0.0619442	ELF1, ERF, ELK3, ETV6	635	26	18012	4.3639	1	1	0.992861
SMART	SM00413:ETS	4	0.512164	0.105106	ELF1, ERF, ELK3, ETV6	444	27	10425	3.47848	1	0.898178	0.888623
INTERPRO	IPR011991:Winged helix-turn-helix DNA-binding domain	10	1.28041	0.296434	FOXC2, FOXC1, ELF1, IRF2, ERF, FOXK1, FOXO3, ARID2, ELK3, ETV6	657	227	20594	1.38086	1	1	0.991071
Annotation Cluster 67	Enrichment Score: 0.9874845147271276
Category	Term	Count	%	PValue	Genes	List Total	Pop Hits	Pop Total	Fold Enrichment	Bonferroni	Benjamini	FDR
INTERPRO	IPR001881:EGF-like calcium-binding	10	1.28041	0.0195138	EGFL7, NOTCH1, LRP1, ADGRE5, HEG1, CRELD1, GAS6, LDLR, HSPG2, DLK1	657	126	20594	2.48774	1	0.560895	0.555391
INTERPRO	IPR018097:EGF-like calcium-binding, conserved site	8	1.02433	0.0353082	EGFL7, NOTCH1, LRP1, ADGRE5, HEG1, CRELD1, GAS6, LDLR	657	97	20594	2.5852	1	0.784322	0.776626
UP_SEQ_FEATURE	domain:EGF-like 2; calcium-binding	6	0.768246	0.0355132	EGFL7, LRP1, ADGRE5, CRELD1, GAS6, LDLR	635	52	18012	3.27293	1	1	0.992861
INTERPRO	IPR000152:EGF-type aspartate/asparagine hydroxylation site	8	1.02433	0.037025	NOTCH1, LRP1, ADGRE5, HEG1, CRELD1, GAS6, LDLR, DLK1	657	98	20594	2.55882	1	0.784322	0.776626
UP_SEQ_FEATURE	domain:EGF-like 1	9	1.15237	0.0422304	EGFL7, NOTCH1, LRP1, ADGRE5, LRP5, CRELD1, SCARF2, LDLR, DLK1	635	111	18012	2.29989	1	1	0.992861
INTERPRO	IPR009030:Insulin-like growth factor binding protein, N-terminal	9	1.15237	0.0563503	NOTCH1, LRP1, IGFBP7, CRELD1, GAS6, SCARF2, LDLR, IGF1R, EPHA2	657	130	20594	2.17007	1	1	0.991071
UP_SEQ_FEATURE	domain:EGF-like 3	6	0.768246	0.0825148	NOTCH1, LRP1, LRP5, SCARF2, LDLR, DLK1	635	66	18012	2.57867	1	1	0.992861
UP_KEYWORDS	EGF-like domain	12	1.53649	0.0861831	EGFL7, NOTCH1, LRP1, ADGRE5, HEG1, LRP5, CRELD1, GAS6, SCARF2, LDLR, HSPG2, DLK1	701	224	22680	1.73324	1	0.428135	0.373923
SMART	SM00179:EGF_CA	10	1.28041	0.087854	EGFL7, NOTCH1, LRP1, ADGRE5, HEG1, CRELD1, GAS6, LDLR, HSPG2, DLK1	444	126	10425	1.86347	1	0.790945	0.78253
UP_SEQ_FEATURE	domain:EGF-like 4	5	0.640205	0.127839	NOTCH1, LRP1, LRP5, SCARF2, DLK1	635	55	18012	2.57867	1	1	0.992861
INTERPRO	IPR000742:Epidermal growth factor-like domain	12	1.53649	0.138218	EGFL7, NOTCH1, LRP1, ADGRE5, HEG1, LRP5, CRELD1, GAS6, SCARF2, LDLR, HSPG2, DLK1	657	237	20594	1.58711	1	1	0.991071
SMART	SM00181:EGF	12	1.53649	0.148217	EGFL7, NOTCH1, LRP1, ADGRE5, HEG1, LRP5, CRELD1, GAS6, SCARF2, LDLR, HSPG2, DLK1	444	181	10425	1.55667	1	1	0.992883
UP_SEQ_FEATURE	domain:EGF-like 6	4	0.512164	0.148602	NOTCH1, LRP1, SCARF2, DLK1	635	38	18012	2.98583	1	1	0.992861
INTERPRO	IPR013032:EGF-like, conserved site	10	1.28041	0.178327	EGFL7, NOTCH1, LRP1, HEG1, CRELD1, GAS6, SCARF2, LDLR, HSPG2, DLK1	657	197	20594	1.59114	1	1	0.991071
UP_SEQ_FEATURE	domain:EGF-like 5	3	0.384123	0.449954	LRP1, SCARF2, DLK1	635	43	18012	1.97898	1	1	0.992861
UP_SEQ_FEATURE	domain:EGF-like 2	4	0.512164	0.571436	NOTCH1, LRP5, SCARF2, DLK1	635	84	18012	1.35073	1	1	0.992861
GOTERM_MF_DIRECT	GO:0005509~calcium ion binding	24	3.07298	0.679084	EGFL7, NOTCH1, SPARC, TBC1D9B, LRP1, HEG1, MYL6B, ACTN4, HSPG2, MYL12A, NKD1, DLK1, SULF2, SEPN1, EEF2K, ADGRE5, MMP28, MAN1C1, PLCG1, CRELD1, GAS6, LDLR, SLC25A25, TGM2	621	699	17446	0.96458	1	1	0.940421
Annotation Cluster 68	Enrichment Score: 0.9815368263197785
Category	Term	Count	%	PValue	Genes	List Total	Pop Hits	Pop Total	Fold Enrichment	Bonferroni	Benjamini	FDR
GOTERM_MF_DIRECT	GO:0004860~protein kinase inhibitor activity	7	0.896287	0.0153662	SOCS3, CDKN1B, SOCS1, RTN4RL1, SH3BP5, TRIB1, TRIB2	621	57	17446	3.45007	0.999998	0.199528	0.187421
GOTERM_BP_DIRECT	GO:0006469~negative regulation of protein kinase activity	9	1.15237	0.017936	SOCS3, SOCS1, RTN4RL1, SH3BP5, AKT1, INPP5K, TRIB1, SHB, GADD45G	632	95	18082	2.71049	1	0.308252	0.298425
GOTERM_BP_DIRECT	GO:0046426~negative regulation of JAK-STAT cascade	3	0.384123	0.44552	SOCS3, SOCS1, RTN4RL1	632	43	18082	1.9961	1	1	0.968421
GOTERM_BP_DIRECT	GO:0019221~cytokine-mediated signaling pathway	3	0.384123	0.965367	SOCS3, SOCS1, RTN4RL1	632	146	18082	0.587892	1	1	0.968421
Annotation Cluster 69	Enrichment Score: 0.9789084434197713
Category	Term	Count	%	PValue	Genes	List Total	Pop Hits	Pop Total	Fold Enrichment	Bonferroni	Benjamini	FDR
INTERPRO	IPR001606:ARID/BRIGHT DNA-binding domain	3	0.384123	0.0809162	ARID1A, ARID2, ARID1B	657	15	20594	6.2691	1	1	0.991071
GOTERM_CC_DIRECT	GO:0090544~BAF-type complex	3	0.384123	0.108718	ARID1A, ARID2, ARID1B	657	17	19662	5.28122	1	0.704373	0.658436
SMART	SM00501:BRIGHT	3	0.384123	0.131503	ARID1A, ARID2, ARID1B	444	15	10425	4.69595	1	1	0.992883
Annotation Cluster 70	Enrichment Score: 0.9738620439317229
Category	Term	Count	%	PValue	Genes	List Total	Pop Hits	Pop Total	Fold Enrichment	Bonferroni	Benjamini	FDR
GOTERM_BP_DIRECT	GO:0060979~vasculogenesis involved in coronary vascular morphogenesis	5	0.640205	0.00111177	TGFBR3, NOTCH1, FGF1, FGFR2, FGFR1	632	14	18082	10.2181	0.972516	0.0498909	0.0483004
GOTERM_MF_DIRECT	GO:0017134~fibroblast growth factor binding	4	0.512164	0.0633863	TGFBR3, FGFBP3, FGFR2, FGFR1	621	26	17446	4.32206	1	0.537842	0.505208
UP_SEQ_FEATURE	region of interest:Heparin-binding	3	0.384123	0.130725	FGF1, FGFR2, FGFR1	635	18	18012	4.72756	1	1	0.992861
UP_KEYWORDS	Heparin-binding	5	0.640205	0.176169	FGFBP3, FGF1, FGFR2, VEGFA, FGFR1	701	71	22680	2.27844	1	0.686834	0.599865
GOTERM_BP_DIRECT	GO:0008543~fibroblast growth factor receptor signaling pathway	3	0.384123	0.44552	FGF1, FGFR2, FGFR1	632	43	18082	1.9961	1	1	0.968421
GOTERM_MF_DIRECT	GO:0008201~heparin binding	7	0.896287	0.449426	TGFBR3, PTCH1, FGFBP3, FGF1, FGFR2, VEGFA, FGFR1	621	151	17446	1.30234	1	1	0.940421
GOTERM_BP_DIRECT	GO:0051781~positive regulation of cell division	3	0.384123	0.468966	FGF1, FGFR2, VEGFA	632	45	18082	1.90738	1	1	0.968421
Annotation Cluster 71	Enrichment Score: 0.9101461250911641
Category	Term	Count	%	PValue	Genes	List Total	Pop Hits	Pop Total	Fold Enrichment	Bonferroni	Benjamini	FDR
GOTERM_CC_DIRECT	GO:0005834~heterotrimeric G-protein complex	5	0.640205	0.0369886	GNG7, GNB1, GNA12, GNAS, GNAI2	657	38	19662	3.93776	1	0.369886	0.345763
GOTERM_MF_DIRECT	GO:0031683~G-protein beta/gamma-subunit complex binding	4	0.512164	0.0575355	GNA12, ADORA1, GNAS, GNAI2	621	25	17446	4.49494	1	0.507871	0.477055
INTERPRO	IPR001019:Guanine nucleotide binding protein (G-protein), alpha subunit	3	0.384123	0.0905873	GNA12, GNAS, GNAI2	657	16	20594	5.87728	1	1	0.991071
INTERPRO	IPR011025:G protein alpha subunit, helical insertion	3	0.384123	0.0905873	GNA12, GNAS, GNAI2	657	16	20594	5.87728	1	1	0.991071
GOTERM_MF_DIRECT	GO:0019001~guanyl nucleotide binding	3	0.384123	0.132789	GNA12, GNAS, GNAI2	621	18	17446	4.68223	1	0.874945	0.821856
SMART	SM00275:SM00275	3	0.384123	0.146253	GNA12, GNAS, GNAI2	444	16	10425	4.40245	1	1	0.992883
KEGG_PATHWAY	mmu04730:Long-term depression	5	0.640205	0.203837	PRKCG, GNA12, GNAS, IGF1R, GNAI2	295	61	7691	2.13698	1	0.431765	0.30205
GOTERM_MF_DIRECT	GO:0003924~GTPase activity	7	0.896287	0.757082	RAB4A, GNB1, GNA12, GNAS, ADSSL1, RAC1, GNAI2	621	209	17446	0.940927	1	1	0.940421
Annotation Cluster 72	Enrichment Score: 0.8705301697151914
Category	Term	Count	%	PValue	Genes	List Total	Pop Hits	Pop Total	Fold Enrichment	Bonferroni	Benjamini	FDR
GOTERM_BP_DIRECT	GO:0035994~response to muscle stretch	4	0.512164	0.0199639	NFKBIA, JUN, FOS, SLC9A1	632	17	18082	6.73194	1	0.330786	0.320241
BIOCARTA	m_gleevecPathway:Inhibition of Cellular Proliferation by Gleevec	6	0.768246	0.0646702	JUN, MAP3K1, MYC, AKT1, PIK3R1, FOS	116	25	1289	2.6669	0.999997	1	1
KEGG_PATHWAY	mmu04620:Toll-like receptor signaling pathway	8	1.02433	0.0912589	NFKBIA, JUN, AKT2, AKT1, TAB1, PIK3R1, RAC1, FOS	295	101	7691	2.06504	1	0.231123	0.161687
BIOCARTA	m_cdmacPathway:Cadmium induces DNA synthesis and proliferation in macrophages	4	0.512164	0.165216	NFKBIA, JUN, MYC, FOS	116	16	1289	2.77802	1	1	1
BIOCARTA	m_tcrPathway:T Cell Receptor Signaling Pathway	7	0.896287	0.192169	NFKBIA, JUN, MAP3K1, SHC1, PLCG1, PIK3R1, FOS	116	44	1289	1.76783	1	1	1
KEGG_PATHWAY	mmu05140:Leishmaniasis	4	0.512164	0.445089	NFKBIA, JUN, TAB1, FOS	295	64	7691	1.62945	1	0.803921	0.5624
BIOCARTA	m_keratinocytePathway:Keratinocyte Differentiation	6	0.768246	0.484041	PRKCG, NFKBIA, JUN, MAP3K1, PRKCD, FOS	116	51	1289	1.3073	1	1	1
Annotation Cluster 73	Enrichment Score: 0.8686063366074832
Category	Term	Count	%	PValue	Genes	List Total	Pop Hits	Pop Total	Fold Enrichment	Bonferroni	Benjamini	FDR
GOTERM_BP_DIRECT	GO:0006006~glucose metabolic process	7	0.896287	0.0310912	H6PD, AKT2, MYC, INPPL1, AKT1, PIK3R1, GAPDH	632	68	18082	2.94523	1	0.436763	0.42284
UP_KEYWORDS	Glucose metabolism	3	0.384123	0.146696	H6PD, AKT2, AKT1	701	22	22680	4.41188	1	0.618937	0.540565
UP_KEYWORDS	Carbohydrate metabolism	4	0.512164	0.543407	H6PD, CHST11, AKT2, AKT1	701	92	22680	1.40669	1	1	0.876221
Annotation Cluster 74	Enrichment Score: 0.8645735360416438
Category	Term	Count	%	PValue	Genes	List Total	Pop Hits	Pop Total	Fold Enrichment	Bonferroni	Benjamini	FDR
GOTERM_BP_DIRECT	GO:1902895~positive regulation of pri-miRNA transcription from RNA polymerase II promoter	6	0.768246	0.000818526	JUN, SMAD3, SRF, FOS, SMAD6, TEAD1	632	22	18082	7.80293	0.929047	0.038892	0.0376522
GOTERM_MF_DIRECT	GO:0005158~insulin receptor binding	6	0.768246	0.0074899	PTPN1, SHC1, IRS2, PLCG1, PIK3R1, IGF1R	621	35	17446	4.81601	0.998408	0.118867	0.111655
GOTERM_MF_DIRECT	GO:0005168~neurotrophin TRKA receptor binding	3	0.384123	0.0171978	SHC1, PLCG1, PIK3R1	621	6	17446	14.0467	1	0.219978	0.206631
GOTERM_MF_DIRECT	GO:0030971~receptor tyrosine kinase binding	6	0.768246	0.0341985	PTPN1, SHC1, PLCG1, PIK3R1, GAS6, NR3C1	621	51	17446	3.30511	1	0.370989	0.348478
BIOCARTA	m_egfPathway:EGF Signaling Pathway	7	0.896287	0.0443536	JUN, MAP3K1, SHC1, SRF, PLCG1, PIK3R1, FOS	116	30	1289	2.59282	0.999811	1	1
BIOCARTA	m_pdgfPathway:PDGF Signaling Pathway	7	0.896287	0.0511218	JUN, MAP3K1, SHC1, SRF, PLCG1, PIK3R1, FOS	116	31	1289	2.50918	0.999951	1	1
BIOCARTA	m_igf1Pathway:IGF-1 Signaling Pathway	6	0.768246	0.0555569	JUN, SHC1, SRF, PIK3R1, FOS, IGF1R	116	24	1289	2.77802	0.99998	1	1
BIOCARTA	m_gleevecPathway:Inhibition of Cellular Proliferation by Gleevec	6	0.768246	0.0646702	JUN, MAP3K1, MYC, AKT1, PIK3R1, FOS	116	25	1289	2.6669	0.999997	1	1
BIOCARTA	m_erk5Pathway:Role of Erk5 in Neuronal Survival	5	0.640205	0.0690459	SHC1, AKT1, PLCG1, PIK3R1, MEF2D	116	18	1289	3.08669	0.999999	1	1
GOTERM_BP_DIRECT	GO:0061029~eyelid development in camera-type eye	3	0.384123	0.0946232	JUN, MAP3K1, SRF	632	15	18082	5.72215	1	0.781912	0.756986
BIOCARTA	m_ngfPathway:Nerve growth factor pathway (NGF)	5	0.640205	0.142106	JUN, SHC1, PLCG1, PIK3R1, FOS	116	23	1289	2.41567	1	1	1
BIOCARTA	m_trkaPathway:Trka Receptor Signaling Pathway	4	0.512164	0.143078	SHC1, AKT1, PLCG1, PIK3R1	116	15	1289	2.96322	1	1	1
BIOCARTA	m_insulinPathway:Insulin Signaling Pathway	5	0.640205	0.177462	JUN, SHC1, SRF, PIK3R1, FOS	116	25	1289	2.22241	1	1	1
BIOCARTA	m_tcrPathway:T Cell Receptor Signaling Pathway	7	0.896287	0.192169	NFKBIA, JUN, MAP3K1, SHC1, PLCG1, PIK3R1, FOS	116	44	1289	1.76783	1	1	1
BIOCARTA	m_cardiacEGFPathway:Role of EGF Receptor Transactivation by GPCRs in Cardiac Hypertrophy	4	0.512164	0.21214	JUN, MYC, PLCG1, FOS	116	18	1289	2.46935	1	1	1
KEGG_PATHWAY	mmu04650:Natural killer cell mediated cytotoxicity	7	0.896287	0.212843	PRKCG, SHC1, SH3BP2, PLCG1, PIK3R1, RAC1, VAV2	295	105	7691	1.73808	1	0.446778	0.312553
BIOCARTA	m_tpoPathway:TPO Signaling Pathway	5	0.640205	0.215458	JUN, SHC1, PLCG1, PIK3R1, FOS	116	27	1289	2.05779	1	1	1
BIOCARTA	m_metPathway:Signaling of Hepatocyte Growth Factor Receptor	6	0.768246	0.246409	JUN, PXN, RAPGEF1, PTEN, PIK3R1, FOS	116	38	1289	1.75454	1	1	1
BIOCARTA	M_p38mapkPathway:p38 MAPK Signaling Pathway	6	0.768246	0.246409	MAP3K1, SHC1, MYC, DDIT3, MAPKAPK2, MEF2D	116	38	1289	1.75454	1	1	1
BIOCARTA	m_ghPathway:Growth Hormone Signaling Pathway	5	0.640205	0.276023	SOCS1, SHC1, SRF, PLCG1, PIK3R1	116	30	1289	1.85201	1	1	1
GOTERM_MF_DIRECT	GO:0051219~phosphoprotein binding	4	0.512164	0.281405	SHC1, PLCG1, PIK3R1, IGF2R	621	52	17446	2.16103	1	1	0.940421
BIOCARTA	m_fcer1Pathway:Fc Epsilon Receptor I Signaling in Mast Cells	6	0.768246	0.281842	JUN, MAP3K1, SHC1, PLCG1, PIK3R1, FOS	116	40	1289	1.66681	1	1	1
BIOCARTA	m_epoPathway:EPO Signaling Pathway	4	0.512164	0.312247	JUN, SHC1, PLCG1, FOS	116	22	1289	2.02038	1	1	1
BIOCARTA	m_at1rPathway:Angiotensin II mediated activation of JNK Pathway via Pyk2 dependent signaling	5	0.640205	0.339037	JUN, MAP3K1, SHC1, AGTRAP, MEF2D	116	33	1289	1.68365	1	1	1
BIOCARTA	m_bcrPathway:BCR Signaling Pathway	5	0.640205	0.36025	JUN, MAP3K1, SHC1, PLCG1, FOS	116	34	1289	1.63413	1	1	1
BIOCARTA	m_gpcrPathway:Signaling Pathway from G-Protein Families	5	0.640205	0.36025	JUN, GNB1, GNAS, PLCG1, FOS	116	34	1289	1.63413	1	1	1
BIOCARTA	m_il6Pathway:IL 6 signaling pathway	4	0.512164	0.363248	JUN, SHC1, SRF, FOS	116	24	1289	1.85201	1	1	1
BIOCARTA	m_mapkPathway:MAPKinase Signaling Pathway	10	1.28041	0.370816	NFKBIA, JUN, MAP3K1, SHC1, MYC, MKNK2, MAPKAPK2, FOS, MEF2D, MAP4K4	116	87	1289	1.27725	1	1	1
BIOCARTA	m_ccr5Pathway:Pertussis toxin-insensitive CCR5 Signaling in Macrophage	3	0.384123	0.425167	JUN, PLCG1, FOS	116	16	1289	2.08351	1	1	1
BIOCARTA	m_pyk2Pathway:Links between Pyk2 and Map Kinases	4	0.512164	0.462842	JUN, MAP3K1, SHC1, PLCG1	116	28	1289	1.58744	1	1	1
BIOCARTA	m_keratinocytePathway:Keratinocyte Differentiation	6	0.768246	0.484041	PRKCG, NFKBIA, JUN, MAP3K1, PRKCD, FOS	116	51	1289	1.3073	1	1	1
BIOCARTA	m_il2Pathway:IL 2 signaling pathway	3	0.384123	0.710792	JUN, SHC1, FOS	116	27	1289	1.23467	1	1	1
Annotation Cluster 75	Enrichment Score: 0.7926741826616146
Category	Term	Count	%	PValue	Genes	List Total	Pop Hits	Pop Total	Fold Enrichment	Bonferroni	Benjamini	FDR
INTERPRO	IPR013655:PAS fold-3	3	0.384123	0.0541287	PER2, PER1, EPAS1	657	12	20594	7.83638	1	0.994726	0.984965
UP_SEQ_FEATURE	domain:PAS 1	3	0.384123	0.142854	PER2, PER1, EPAS1	635	19	18012	4.47874	1	1	0.992861
UP_SEQ_FEATURE	domain:PAS 2	3	0.384123	0.142854	PER2, PER1, EPAS1	635	19	18012	4.47874	1	1	0.992861
UP_SEQ_FEATURE	domain:PAC	3	0.384123	0.206271	PER2, PER1, EPAS1	635	24	18012	3.54567	1	1	0.992861
SMART	SM00091:PAS	3	0.384123	0.271639	PER2, PER1, EPAS1	444	24	10425	2.93497	1	1	0.992883
INTERPRO	IPR000014:PAS domain	3	0.384123	0.283343	PER2, PER1, EPAS1	657	33	20594	2.84959	1	1	0.991071
Annotation Cluster 76	Enrichment Score: 0.7845652128481334
Category	Term	Count	%	PValue	Genes	List Total	Pop Hits	Pop Total	Fold Enrichment	Bonferroni	Benjamini	FDR
UP_SEQ_FEATURE	repeat:Spectrin 4	3	0.384123	0.0851383	TRIO, ACTN4, PLEC	635	14	18012	6.07829	1	1	0.992861
UP_SEQ_FEATURE	repeat:Spectrin 3	3	0.384123	0.118853	TRIO, ACTN4, PLEC	635	17	18012	5.00565	1	1	0.992861
UP_SEQ_FEATURE	repeat:Spectrin 1	3	0.384123	0.142854	TRIO, ACTN4, PLEC	635	19	18012	4.47874	1	1	0.992861
UP_SEQ_FEATURE	repeat:Spectrin 2	3	0.384123	0.142854	TRIO, ACTN4, PLEC	635	19	18012	4.47874	1	1	0.992861
INTERPRO	IPR002017:Spectrin repeat	3	0.384123	0.188611	TRIO, ACTN4, PLEC	657	25	20594	3.76146	1	1	0.991071
INTERPRO	IPR018159:Spectrin/alpha-actinin	3	0.384123	0.235704	TRIO, ACTN4, PLEC	657	29	20594	3.24264	1	1	0.991071
SMART	SM00150:SPEC	3	0.384123	0.350906	TRIO, ACTN4, PLEC	444	29	10425	2.42894	1	1	0.992883
Annotation Cluster 77	Enrichment Score: 0.7753309423406098
Category	Term	Count	%	PValue	Genes	List Total	Pop Hits	Pop Total	Fold Enrichment	Bonferroni	Benjamini	FDR
UP_SEQ_FEATURE	repeat:I	3	0.384123	0.167753	ITGB5, CACNA1C, CACNA1H	635	21	18012	4.05219	1	1	0.992861
UP_SEQ_FEATURE	repeat:II	3	0.384123	0.167753	ITGB5, CACNA1C, CACNA1H	635	21	18012	4.05219	1	1	0.992861
UP_SEQ_FEATURE	repeat:III	3	0.384123	0.167753	ITGB5, CACNA1C, CACNA1H	635	21	18012	4.05219	1	1	0.992861
UP_SEQ_FEATURE	repeat:IV	3	0.384123	0.167753	ITGB5, CACNA1C, CACNA1H	635	21	18012	4.05219	1	1	0.992861
Annotation Cluster 78	Enrichment Score: 0.7563262789872754
Category	Term	Count	%	PValue	Genes	List Total	Pop Hits	Pop Total	Fold Enrichment	Bonferroni	Benjamini	FDR
UP_KEYWORDS	mRNA splicing	13	1.66453	0.068858	HSPA8, DDX5, MBNL2, RBM15B, HNRNPK, HNRNPH1, HNRNPA2B1, GEMIN7, CDK12, SNRNP35, CACTIN, CDK13, SMNDC1	701	240	22680	1.7525	1	0.385605	0.336778
UP_KEYWORDS	Spliceosome	8	1.02433	0.0705662	HSPA8, DDX5, HNRNPK, HNRNPH1, HNRNPA2B1, SNRNP35, CACTIN, SMNDC1	701	117	22680	2.21222	1	0.388114	0.33897
GOTERM_CC_DIRECT	GO:0005681~spliceosomal complex	9	1.15237	0.0854689	HSPA8, DDX5, HNRNPK, HNRNPH1, HNRNPA2B1, WAC, SNRNP35, CACTIN, SMNDC1	657	136	19662	1.98046	1	0.614308	0.574244
GOTERM_BP_DIRECT	GO:0008380~RNA splicing	13	1.66453	0.138468	HSPA8, DDX5, MBNL2, RBM15B, HNRNPK, HNRNPH1, HNRNPA2B1, GEMIN7, CDK12, SNRNP35, CACTIN, CDK13, SMNDC1	632	241	18082	1.54332	1	0.932742	0.903007
UP_KEYWORDS	Viral nucleoprotein	3	0.384123	0.146696	HNRNPK, HNRNPH1, HNRNPA2B1	701	22	22680	4.41188	1	0.618937	0.540565
GOTERM_CC_DIRECT	GO:0019013~viral nucleocapsid	3	0.384123	0.165998	HNRNPK, HNRNPH1, HNRNPA2B1	657	22	19662	4.08095	1	0.954486	0.892237
UP_KEYWORDS	Virion	3	0.384123	0.202204	HNRNPK, HNRNPH1, HNRNPA2B1	701	27	22680	3.59486	1	0.765296	0.668392
GOTERM_BP_DIRECT	GO:0006397~mRNA processing	15	1.92061	0.236557	HSPA8, DDX5, MBNL2, HNRNPL, RBM15B, HNRNPK, HNRNPH1, PCBP1, HNRNPA2B1, GEMIN7, CDK12, SNRNP35, CACTIN, CDK13, SMNDC1	632	322	18082	1.3328	1	1	0.968421
UP_KEYWORDS	mRNA processing	13	1.66453	0.237591	HSPA8, DDX5, MBNL2, RBM15B, HNRNPK, HNRNPH1, HNRNPA2B1, GEMIN7, CDK12, SNRNP35, CACTIN, CDK13, SMNDC1	701	307	22680	1.37003	1	0.841125	0.734619
GOTERM_CC_DIRECT	GO:0071013~catalytic step 2 spliceosome	5	0.640205	0.398979	DDX5, HNRNPK, HNRNPH1, HNRNPA2B1, CACTIN	657	96	19662	1.55869	1	1	0.936819
KEGG_PATHWAY	mmu03040:Spliceosome	5	0.640205	0.75453	HSPA8, DDX5, HNRNPK, PCBP1, SMNDC1	295	133	7691	0.98012	1	1	0.75453
Annotation Cluster 79	Enrichment Score: 0.7481278869052516
Category	Term	Count	%	PValue	Genes	List Total	Pop Hits	Pop Total	Fold Enrichment	Bonferroni	Benjamini	FDR
GOTERM_CC_DIRECT	GO:0005769~early endosome	14	1.79257	0.0408808	PTPN1, MGRN1, VPS4A, ECE1, TRAK1, IGF2R, RHOB, NEURL1B, RAB31, AKT2, RAPGEF1, RIN3, LDLRAP1, LDLR	657	226	19662	1.85388	1	0.383779	0.35875
GOTERM_CC_DIRECT	GO:0005768~endosome	22	2.8169	0.283982	VAC14, RAB4A, CDKN1B, LRP1, MGRN1, TNK2, VPS4A, ATP1A2, ECE1, VPS37B, TRAK1, IGF2R, RHOB, TPCN1, RAB31, AKT2, GNAS, BDKRB2, PMEPA1, RIN3, AMOTL2, LDLR	657	544	19662	1.21028	1	1	0.936819
UP_KEYWORDS	Endosome	15	1.92061	0.490689	VAC14, CDKN1B, MGRN1, TNK2, VPS4A, VPS37B, TRAK1, RHOB, TPCN1, RAB31, AKT2, PMEPA1, RIN3, AMOTL2, LDLR	701	443	22680	1.0955	1	1	0.876221
Annotation Cluster 80	Enrichment Score: 0.7459865846024922
Category	Term	Count	%	PValue	Genes	List Total	Pop Hits	Pop Total	Fold Enrichment	Bonferroni	Benjamini	FDR
UP_SEQ_FEATURE	domain:Ras-associating	4	0.512164	0.116468	RIN3, ARAP1, RGL1, RALGDS	635	34	18012	3.3371	1	1	0.992861
INTERPRO	IPR000159:Ras-association	4	0.512164	0.141463	RIN3, ARAP1, RGL1, RALGDS	657	41	20594	3.0581	1	1	0.991071
SMART	SM00314:RA	3	0.384123	0.350906	RIN3, RGL1, RALGDS	444	29	10425	2.42894	1	1	0.992883
Annotation Cluster 81	Enrichment Score: 0.7415494635782687
Category	Term	Count	%	PValue	Genes	List Total	Pop Hits	Pop Total	Fold Enrichment	Bonferroni	Benjamini	FDR
UP_SEQ_FEATURE	domain:SEC7	3	0.384123	0.0746643	CYTH3, IQSEC1, CYTH1	635	13	18012	6.54585	1	1	0.992861
INTERPRO	IPR023394:SEC7-like, alpha orthogonal bundle	3	0.384123	0.0809162	CYTH3, IQSEC1, CYTH1	657	15	20594	6.2691	1	1	0.991071
INTERPRO	IPR000904:SEC7-like	3	0.384123	0.0905873	CYTH3, IQSEC1, CYTH1	657	16	20594	5.87728	1	1	0.991071
GOTERM_BP_DIRECT	GO:0032012~regulation of ARF protein signal transduction	3	0.384123	0.105731	CYTH3, IQSEC1, CYTH1	632	16	18082	5.36452	1	0.82516	0.798855
SMART	SM00222:Sec7	3	0.384123	0.146253	CYTH3, IQSEC1, CYTH1	444	16	10425	4.40245	1	1	0.992883
GOTERM_MF_DIRECT	GO:0005086~ARF guanyl-nucleotide exchange factor activity	3	0.384123	0.222468	CYTH3, IQSEC1, CYTH1	621	25	17446	3.37121	1	1	0.940421
UP_KEYWORDS	Lipid-binding	6	0.768246	0.730964	CYTH3, NR5A1, IQSEC1, CYP21A1, NR3C1, CYTH1	701	197	22680	0.985394	1	1	0.876221
GOTERM_MF_DIRECT	GO:0008289~lipid binding	8	1.02433	0.849024	CYTH3, NR5A1, IQSEC1, CYP21A1, TEX2, NR3C1, CYTH1, PPARD	621	270	17446	0.832397	1	1	0.940421
Annotation Cluster 82	Enrichment Score: 0.7384847557299904
Category	Term	Count	%	PValue	Genes	List Total	Pop Hits	Pop Total	Fold Enrichment	Bonferroni	Benjamini	FDR
UP_KEYWORDS	Unfolded protein response	4	0.512164	0.0988105	VAPB, CREB3L1, DDIT3, DAB2IP	701	36	22680	3.59486	1	0.461116	0.402728
GOTERM_BP_DIRECT	GO:0030968~endoplasmic reticulum unfolded protein response	4	0.512164	0.234511	PTPN1, VAPB, CREB3L1, DDIT3	632	48	18082	2.38423	1	1	0.968421
GOTERM_BP_DIRECT	GO:0006986~response to unfolded protein	4	0.512164	0.262772	VAPB, CREB3L1, DDIT3, DAB2IP	632	51	18082	2.24398	1	1	0.968421
Annotation Cluster 83	Enrichment Score: 0.7056479971872531
Category	Term	Count	%	PValue	Genes	List Total	Pop Hits	Pop Total	Fold Enrichment	Bonferroni	Benjamini	FDR
INTERPRO	IPR001164:Arf GTPase activating protein	3	0.384123	0.165589	ASAP2, ARAP1, AGFG2	657	23	20594	4.08854	1	1	0.991071
UP_SEQ_FEATURE	domain:Arf-GAP	3	0.384123	0.180463	ASAP2, ARAP1, AGFG2	635	22	18012	3.868	1	1	0.992861
SMART	SM00105:ArfGap	3	0.384123	0.255645	ASAP2, ARAP1, AGFG2	444	23	10425	3.06257	1	1	0.992883
Annotation Cluster 84	Enrichment Score: 0.6828080836589097
Category	Term	Count	%	PValue	Genes	List Total	Pop Hits	Pop Total	Fold Enrichment	Bonferroni	Benjamini	FDR
INTERPRO	IPR000008:C2 calcium-dependent membrane targeting	10	1.28041	0.0622401	PRKCG, ABR, RASA3, PRKCD, DAB2IP, PTEN, PLCG1, TNS3, PIK3C2B, TNS1	657	156	20594	2.00933	1	1	0.991071
UP_SEQ_FEATURE	domain:C2	5	0.640205	0.232416	PRKCG, ABR, PRKCD, DAB2IP, PLCG1	635	70	18012	2.0261	1	1	0.992861
SMART	SM00239:C2	6	0.768246	0.618357	PRKCG, ABR, RASA3, DAB2IP, PLCG1, PIK3C2B	444	125	10425	1.12703	1	1	0.992883
Annotation Cluster 85	Enrichment Score: 0.6782797216083984
Category	Term	Count	%	PValue	Genes	List Total	Pop Hits	Pop Total	Fold Enrichment	Bonferroni	Benjamini	FDR
UP_SEQ_FEATURE	domain:CH 1	3	0.384123	0.167753	PARVB, ACTN4, PLEC	635	21	18012	4.05219	1	1	0.992861
UP_SEQ_FEATURE	domain:CH 2	3	0.384123	0.167753	PARVB, ACTN4, PLEC	635	21	18012	4.05219	1	1	0.992861
INTERPRO	IPR001715:Calponin homology domain	5	0.640205	0.223409	CNN2, PARVB, ACTN4, VAV2, PLEC	657	76	20594	2.0622	1	1	0.991071
SMART	SM00033:CH	5	0.640205	0.307923	CNN2, PARVB, ACTN4, VAV2, PLEC	444	66	10425	1.77877	1	1	0.992883
Annotation Cluster 86	Enrichment Score: 0.6200170623547979
Category	Term	Count	%	PValue	Genes	List Total	Pop Hits	Pop Total	Fold Enrichment	Bonferroni	Benjamini	FDR
INTERPRO	IPR018108:Mitochondrial substrate/solute carrier	5	0.640205	0.0833597	MTCH1, SLC25A39, UCP3, SLC25A10, SLC25A25	657	52	20594	3.01399	1	1	0.991071
INTERPRO	IPR023395:Mitochondrial carrier domain	5	0.640205	0.0833597	MTCH1, SLC25A39, UCP3, SLC25A10, SLC25A25	657	52	20594	3.01399	1	1	0.991071
UP_SEQ_FEATURE	repeat:Solcar 1	5	0.640205	0.104151	MTCH1, SLC25A39, UCP3, SLC25A10, SLC25A25	635	51	18012	2.78092	1	1	0.992861
UP_SEQ_FEATURE	repeat:Solcar 2	5	0.640205	0.104151	MTCH1, SLC25A39, UCP3, SLC25A10, SLC25A25	635	51	18012	2.78092	1	1	0.992861
UP_SEQ_FEATURE	repeat:Solcar 3	4	0.512164	0.228974	SLC25A39, UCP3, SLC25A10, SLC25A25	635	47	18012	2.41407	1	1	0.992861
GOTERM_MF_DIRECT	GO:0003735~structural constituent of ribosome	12	1.53649	0.33826	RPS14, SLC25A39, GM4832, UCP3, GM10653, RPL13A, SLC25A10, GM8973, RPS21, RPS10, SLC25A25, MRPL33	621	264	17446	1.27697	1	1	0.940421
UP_KEYWORDS	Mitochondrion inner membrane	8	1.02433	0.671611	FGR, MTCH1, SLC25A39, UCP3, SLC25A10, UQCR10, SLC25A25, BCL2L1	701	254	22680	1.01902	1	1	0.876221
GOTERM_CC_DIRECT	GO:0005743~mitochondrial inner membrane	12	1.53649	0.747532	CYB5B, FGR, MTCH1, SLC25A39, CYP11A1, UCP3, SLC25A10, VDAC1, UQCR10, SLC25A25, RHBDL1, BCL2L1	657	387	19662	0.927967	1	1	0.936819
GOTERM_BP_DIRECT	GO:0006412~translation	11	1.40845	0.897068	RPS14, SLC25A39, GM4832, UCP3, GM10653, AKT1, RPL13A, SLC25A10, RPS21, SLC25A25, MRPL33	632	401	18082	0.784834	1	1	0.968421
Annotation Cluster 87	Enrichment Score: 0.5961250224599199
Category	Term	Count	%	PValue	Genes	List Total	Pop Hits	Pop Total	Fold Enrichment	Bonferroni	Benjamini	FDR
UP_KEYWORDS	LIM domain	5	0.640205	0.194841	ABLIM1, LASP1, CSRP1, LIMK1, PXN	701	74	22680	2.18607	1	0.750137	0.655152
INTERPRO	IPR001781:Zinc finger, LIM-type	5	0.640205	0.209935	ABLIM1, LASP1, CSRP1, LIMK1, PXN	657	74	20594	2.11794	1	1	0.991071
UP_SEQ_FEATURE	domain:LIM zinc-binding 2	4	0.512164	0.257384	ABLIM1, CSRP1, LIMK1, PXN	635	50	18012	2.26923	1	1	0.992861
UP_SEQ_FEATURE	domain:LIM zinc-binding 1	4	0.512164	0.257384	ABLIM1, CSRP1, LIMK1, PXN	635	50	18012	2.26923	1	1	0.992861
SMART	SM00132:LIM	5	0.640205	0.385875	ABLIM1, LASP1, CSRP1, LIMK1, PXN	444	74	10425	1.58647	1	1	0.992883
Annotation Cluster 88	Enrichment Score: 0.5928888637230069
Category	Term	Count	%	PValue	Genes	List Total	Pop Hits	Pop Total	Fold Enrichment	Bonferroni	Benjamini	FDR
INTERPRO	IPR019804:Ras guanine-nucleotide exchange factor, conserved site	3	0.384123	0.0715935	RAPGEF1, RGL1, RALGDS	657	14	20594	6.71689	1	1	0.991071
INTERPRO	IPR001895:Guanine-nucleotide dissociation stimulator CDC25	3	0.384123	0.223843	RAPGEF1, RGL1, RALGDS	657	28	20594	3.35845	1	1	0.991071
SMART	SM00147:RasGEF	3	0.384123	0.335227	RAPGEF1, RGL1, RALGDS	444	28	10425	2.51569	1	1	0.992883
INTERPRO	IPR000651:Ras-like guanine nucleotide exchange factor, N-terminal	3	0.384123	0.342419	RAPGEF1, RGL1, RALGDS	657	38	20594	2.47465	1	1	0.991071
SMART	SM00229:RasGEFN	3	0.384123	0.366455	RAPGEF1, RGL1, RALGDS	444	30	10425	2.34797	1	1	0.992883
INTERPRO	IPR023578:Ras guanine nucleotide exchange factor, domain	3	0.384123	0.411085	RAPGEF1, RGL1, RALGDS	657	44	20594	2.13719	1	1	0.991071
Annotation Cluster 89	Enrichment Score: 0.5852652315644657
Category	Term	Count	%	PValue	Genes	List Total	Pop Hits	Pop Total	Fold Enrichment	Bonferroni	Benjamini	FDR
INTERPRO	IPR000504:RNA recognition motif domain	13	1.66453	0.0858395	SPEN, RBPMS, SETD1B, SYNJ2, MSI2, PPRC1, HNRNPL, RBM15B, HNRNPH1, HNRNPA2B1, SNRNP35, CPEB2, HNRNPA0	657	241	20594	1.69084	1	1	0.991071
INTERPRO	IPR012677:Nucleotide-binding, alpha-beta plait	14	1.79257	0.116562	SPEN, RBPMS, SETD1B, SYNJ2, MSI2, PPRC1, HNRNPL, RBM15B, GM4832, HNRNPH1, HNRNPA2B1, SNRNP35, CPEB2, HNRNPA0	657	281	20594	1.5617	1	1	0.991071
GOTERM_MF_DIRECT	GO:0003723~RNA binding	33	4.22535	0.218537	DDX5, MSI2, YY1, RPS14, CTIF, RBM15B, PCBP1, SNRNP35, PTRF, SMNDC1, HNRNPA0, LRRC47, SPEN, MCTS2, HSPA8, MBNL2, CLUH, RBPMS, SETD1B, ZFR, GM10653, SYNJ2, PPRC1, MEX3C, HNRNPL, NOL4L, HNRNPK, XPOT, HNRNPH1, FUBP1, HNRNPA2B1, AGO2, CPEB2	621	780	17446	1.18857	1	1	0.940421
UP_KEYWORDS	RNA-binding	23	2.94494	0.229712	SPEN, DDX5, CLUH, MBNL2, RBPMS, SETD1B, ZFR, SYNJ2, MSI2, PPRC1, MEX3C, HNRNPL, RBM15B, HNRNPK, XPOT, HNRNPH1, PCBP1, HNRNPA2B1, AGO2, SNRNP35, CPEB2, PTRF, HNRNPA0	701	601	22680	1.23816	1	0.822689	0.718518
UP_SEQ_FEATURE	domain:RRM 3	4	0.512164	0.257384	HNRNPL, SPEN, RBM15B, HNRNPH1	635	50	18012	2.26923	1	1	0.992861
UP_SEQ_FEATURE	domain:RRM 1	7	0.896287	0.296122	HNRNPL, SPEN, RBM15B, HNRNPH1, HNRNPA2B1, MSI2, CPEB2	635	128	18012	1.55123	1	1	0.992861
UP_SEQ_FEATURE	domain:RRM 2	7	0.896287	0.296122	HNRNPL, SPEN, RBM15B, HNRNPH1, HNRNPA2B1, MSI2, CPEB2	635	128	18012	1.55123	1	1	0.992861
SMART	SM00360:RRM	12	1.53649	0.382081	HNRNPL, SPEN, RBM15B, RBPMS, HNRNPH1, SETD1B, HNRNPA2B1, MSI2, SNRNP35, PPRC1, CPEB2, HNRNPA0	444	229	10425	1.23038	1	1	0.992883
GOTERM_BP_DIRECT	GO:0000398~mRNA splicing, via spliceosome	5	0.640205	0.552215	SPEN, RBM15B, RBPMS, HNRNPA2B1, SNRNP35	632	112	18082	1.27727	1	1	0.968421
UP_SEQ_FEATURE	domain:RRM	5	0.640205	0.586961	RBPMS, SETD1B, SYNJ2, SNRNP35, PPRC1	635	116	18012	1.22264	1	1	0.992861
Annotation Cluster 90	Enrichment Score: 0.5810118255795403
Category	Term	Count	%	PValue	Genes	List Total	Pop Hits	Pop Total	Fold Enrichment	Bonferroni	Benjamini	FDR
INTERPRO	IPR013083:Zinc finger, RING/FYVE/PHD-type	21	2.68886	0.07738	PHF2, KMT2D, RNF44, MAP3K1, MGRN1, PHF20, PCGF2, PHF12, CHD4, JADE2, BMI1, MEX3C, ING1, RNF145, NEURL1B, ZMIZ1, NSD1, TRIM25, BIRC3, LNX2, RNF220	657	445	20594	1.47923	1	1	0.991071
INTERPRO	IPR001841:Zinc finger, RING-type	14	1.79257	0.128043	KMT2D, RNF44, MAP3K1, MGRN1, PCGF2, BMI1, MEX3C, RNF145, NEURL1B, NSD1, TRIM25, BIRC3, LNX2, RNF220	657	286	20594	1.5344	1	1	0.991071
UP_SEQ_FEATURE	zinc finger region:RING-type	10	1.28041	0.209937	NEURL1B, MAP3K1, MGRN1, PCGF2, TRIM25, BMI1, MEX3C, BIRC3, LNX2, RNF220	635	186	18012	1.52502	1	1	0.992861
SMART	SM00184:RING	10	1.28041	0.668118	RNF145, KMT2D, RNF44, MGRN1, PCGF2, TRIM25, BMI1, MEX3C, BIRC3, LNX2	444	234	10425	1.00341	1	1	0.992883
INTERPRO	IPR017907:Zinc finger, RING-type, conserved site	4	0.512164	0.895396	PCGF2, TRIM25, BMI1, LNX2	657	163	20594	0.769215	1	1	0.991071
Annotation Cluster 91	Enrichment Score: 0.5699105336395948
Category	Term	Count	%	PValue	Genes	List Total	Pop Hits	Pop Total	Fold Enrichment	Bonferroni	Benjamini	FDR
GOTERM_BP_DIRECT	GO:0006865~amino acid transport	4	0.512164	0.180008	SLC7A5, MYC, SLC38A2, SLC7A1	632	42	18082	2.72483	1	1	0.968421
UP_KEYWORDS	Amino-acid transport	3	0.384123	0.317132	SLC7A5, SLC38A2, SLC7A1	701	37	22680	2.62328	1	1	0.876221
GOTERM_MF_DIRECT	GO:0015171~amino acid transmembrane transporter activity	3	0.384123	0.341771	SLC7A5, SLC38A2, SLC7A1	621	34	17446	2.47883	1	1	0.940421
Annotation Cluster 92	Enrichment Score: 0.5641433228616716
Category	Term	Count	%	PValue	Genes	List Total	Pop Hits	Pop Total	Fold Enrichment	Bonferroni	Benjamini	FDR
GOTERM_CC_DIRECT	GO:0042383~sarcolemma	7	0.896287	0.201769	GNAS, ATP1A2, CACNA1C, SLC38A2, CACNA1H, SLC9A1, PLEC	657	118	19662	1.77533	1	1	0.936819
GOTERM_CC_DIRECT	GO:0030315~T-tubule	4	0.512164	0.296215	ATP1A2, CACNA1C, SLC9A1, IGF1R	657	57	19662	2.10014	1	1	0.936819
KEGG_PATHWAY	mmu04260:Cardiac muscle contraction	5	0.640205	0.33971	TPM1, ATP1A2, CACNA1C, UQCR10, SLC9A1	295	77	7691	1.69293	1	0.633219	0.442981
Annotation Cluster 93	Enrichment Score: 0.5603779455596104
Category	Term	Count	%	PValue	Genes	List Total	Pop Hits	Pop Total	Fold Enrichment	Bonferroni	Benjamini	FDR
INTERPRO	IPR001766:Transcription factor, fork head	4	0.512164	0.172182	FOXC2, FOXC1, FOXK1, FOXO3	657	45	20594	2.78627	1	1	0.991071
INTERPRO	IPR018122:Transcription factor, fork head, conserved site	3	0.384123	0.247599	FOXC2, FOXC1, FOXK1	657	30	20594	3.13455	1	1	0.991071
SMART	SM00339:FH	4	0.512164	0.298939	FOXC2, FOXC1, FOXK1, FOXO3	444	45	10425	2.08709	1	1	0.992883
UP_SEQ_FEATURE	DNA-binding region:Fork-head	3	0.384123	0.449954	FOXC2, FOXC1, FOXK1	635	43	18012	1.97898	1	1	0.992861
Annotation Cluster 94	Enrichment Score: 0.5603323610910642
Category	Term	Count	%	PValue	Genes	List Total	Pop Hits	Pop Total	Fold Enrichment	Bonferroni	Benjamini	FDR
UP_SEQ_FEATURE	repeat:1-1	3	0.384123	0.271974	HNRNPK, HNRNPH1, MYLK	635	29	18012	2.93435	1	1	0.992861
UP_SEQ_FEATURE	repeat:2-1	3	0.384123	0.271974	HNRNPK, HNRNPH1, MYLK	635	29	18012	2.93435	1	1	0.992861
UP_SEQ_FEATURE	repeat:2-2	3	0.384123	0.271974	HNRNPK, HNRNPH1, MYLK	635	29	18012	2.93435	1	1	0.992861
UP_SEQ_FEATURE	repeat:1-2	3	0.384123	0.285159	HNRNPK, HNRNPH1, MYLK	635	30	18012	2.83654	1	1	0.992861
Annotation Cluster 95	Enrichment Score: 0.5567737731376473
Category	Term	Count	%	PValue	Genes	List Total	Pop Hits	Pop Total	Fold Enrichment	Bonferroni	Benjamini	FDR
UP_SEQ_FEATURE	zinc finger region:C2H2-type 5	13	1.66453	0.0420706	ZFP787, ZFP710, ZFP423, CASZ1, ZFP532, ZFP516, TSHZ1, MAZ, TSHZ2, GLIS2, ZEB2, BCL6B, RREB1	635	194	18012	1.90077	1	1	0.992861
UP_SEQ_FEATURE	zinc finger region:C2H2-type 4	13	1.66453	0.0779802	ZFP787, ZFP710, ZFP423, CASZ1, ZFP516, TSHZ1, MAZ, TSHZ2, GLIS2, YY1, BCL6B, HIVEP2, RREB1	635	215	18012	1.71511	1	1	0.992861
UP_SEQ_FEATURE	zinc finger region:C2H2-type 6	8	1.02433	0.288315	ZFP787, ZFP710, ZEB2, ZFP423, CASZ1, ZFP532, ZFP516, RREB1	635	152	18012	1.49291	1	1	0.992861
UP_SEQ_FEATURE	zinc finger region:C2H2-type 7	6	0.768246	0.477769	ZFP787, ZFP710, ZFP423, CASZ1, ZFP516, RREB1	635	129	18012	1.31932	1	1	0.992861
UP_SEQ_FEATURE	zinc finger region:C2H2-type 8	5	0.640205	0.607177	ZFP710, ZFP423, CASZ1, ZFP516, RREB1	635	119	18012	1.19182	1	1	0.992861
UP_SEQ_FEATURE	zinc finger region:C2H2-type 10	4	0.512164	0.618386	ZFP710, ZFP423, ZFP516, RREB1	635	90	18012	1.26068	1	1	0.992861
UP_SEQ_FEATURE	zinc finger region:C2H2-type 11	3	0.384123	0.746381	ZFP710, ZFP423, RREB1	635	75	18012	1.13461	1	1	0.992861
Annotation Cluster 96	Enrichment Score: 0.5228926772853127
Category	Term	Count	%	PValue	Genes	List Total	Pop Hits	Pop Total	Fold Enrichment	Bonferroni	Benjamini	FDR
GOTERM_BP_DIRECT	GO:0090630~activation of GTPase activity	7	0.896287	0.0418957	TBC1D9B, AKT2, RCC2, TBC1D2B, TBC1D10A, EPHA2, CORO1C	632	73	18082	2.7435	1	0.526712	0.509921
GOTERM_MF_DIRECT	GO:0017137~Rab GTPase binding	7	0.896287	0.322475	TBC1D9B, RUSC2, RIN3, TBC1D2B, RAC1, TBC1D10A, BICD2	621	131	17446	1.50117	1	1	0.940421
UP_SEQ_FEATURE	domain:Rab-GAP TBC	3	0.384123	0.324507	TBC1D9B, TBC1D2B, TBC1D10A	635	33	18012	2.57867	1	1	0.992861
GOTERM_CC_DIRECT	GO:0012505~endomembrane system	6	0.768246	0.332026	SLC9A3R2, TBC1D9B, ADORA1, TBC1D2B, PIP5K1C, TBC1D10A	657	114	19662	1.5751	1	1	0.936819
INTERPRO	IPR000195:Rab-GTPase-TBC domain	3	0.384123	0.365648	TBC1D9B, TBC1D2B, TBC1D10A	657	40	20594	2.35091	1	1	0.991071
GOTERM_BP_DIRECT	GO:0031338~regulation of vesicle fusion	3	0.384123	0.371963	TBC1D9B, TBC1D2B, TBC1D10A	632	37	18082	2.31979	1	1	0.968421
SMART	SM00164:TBC	3	0.384123	0.470435	TBC1D9B, TBC1D2B, TBC1D10A	444	37	10425	1.90376	1	1	0.992883
GOTERM_BP_DIRECT	GO:0006886~intracellular protein transport	8	1.02433	0.70426	TBC1D9B, XPOT, TBC1D2B, STX2, TOMM20, TBC1D10A, YWHAH, RHOB	632	232	18082	0.986578	1	1	0.968421
Annotation Cluster 97	Enrichment Score: 0.5155739501030144
Category	Term	Count	%	PValue	Genes	List Total	Pop Hits	Pop Total	Fold Enrichment	Bonferroni	Benjamini	FDR
UP_KEYWORDS	ANK repeat	11	1.40845	0.206232	NFKBIA, PPP1R16B, NOTCH1, HECTD1, ANKRD24, ANKS1, ANKRD40, BCOR, ASAP2, DGKZ, RAI14	701	240	22680	1.48288	1	0.765296	0.668392
INTERPRO	IPR002110:Ankyrin repeat	11	1.40845	0.209084	NFKBIA, PPP1R16B, NOTCH1, HECTD1, ANKRD24, ANKS1, ANKRD40, BCOR, ASAP2, DGKZ, RAI14	657	232	20594	1.48621	1	1	0.991071
UP_SEQ_FEATURE	repeat:ANK 1	10	1.28041	0.240773	NFKBIA, PPP1R16B, NOTCH1, ANKRD24, ANKS1, ANKRD40, BCOR, ASAP2, DGKZ, RAI14	635	193	18012	1.46971	1	1	0.992861
UP_SEQ_FEATURE	repeat:ANK 2	10	1.28041	0.240773	NFKBIA, PPP1R16B, NOTCH1, ANKRD24, ANKS1, ANKRD40, BCOR, ASAP2, DGKZ, RAI14	635	193	18012	1.46971	1	1	0.992861
INTERPRO	IPR020683:Ankyrin repeat-containing domain	11	1.40845	0.245856	NFKBIA, PPP1R16B, NOTCH1, HECTD1, ANKRD24, ANKS1, ANKRD40, BCOR, ASAP2, DGKZ, RAI14	657	242	20594	1.4248	1	1	0.991071
UP_SEQ_FEATURE	repeat:ANK 5	6	0.768246	0.331582	NFKBIA, PPP1R16B, NOTCH1, ANKRD24, ANKS1, RAI14	635	108	18012	1.57585	1	1	0.992861
UP_SEQ_FEATURE	repeat:ANK 4	6	0.768246	0.464137	NFKBIA, PPP1R16B, NOTCH1, ANKRD24, ANKS1, RAI14	635	127	18012	1.3401	1	1	0.992861
SMART	SM00248:ANK	11	1.40845	0.488237	NFKBIA, PPP1R16B, NOTCH1, HECTD1, ANKRD24, ANKS1, ANKRD40, BCOR, ASAP2, DGKZ, RAI14	444	225	10425	1.1479	1	1	0.992883
UP_SEQ_FEATURE	repeat:ANK 3	7	0.896287	0.495899	NFKBIA, PPP1R16B, NOTCH1, ANKRD24, ANKS1, BCOR, RAI14	635	160	18012	1.24098	1	1	0.992861
Annotation Cluster 98	Enrichment Score: 0.5011941778270702
Category	Term	Count	%	PValue	Genes	List Total	Pop Hits	Pop Total	Fold Enrichment	Bonferroni	Benjamini	FDR
UP_KEYWORDS	Nucleotide metabolism	3	0.384123	0.157547	NT5C1A, AMPD2, NT5C2	701	23	22680	4.22006	1	0.641089	0.559912
GOTERM_BP_DIRECT	GO:0009117~nucleotide metabolic process	3	0.384123	0.242545	NT5C1A, AMPD2, NT5C2	632	27	18082	3.17897	1	1	0.968421
KEGG_PATHWAY	mmu00230:Purine metabolism	6	0.768246	0.820754	NT5C1A, PDE2A, ADSSL1, AMPD2, NT5C2, ADCY7	295	179	7691	0.873895	1	1	0.820754
Annotation Cluster 99	Enrichment Score: 0.4986250052898154
Category	Term	Count	%	PValue	Genes	List Total	Pop Hits	Pop Total	Fold Enrichment	Bonferroni	Benjamini	FDR
INTERPRO	IPR018359:Bromodomain, conserved site	3	0.384123	0.188611	BRD3, BRD2, EP300	657	25	20594	3.76146	1	1	0.991071
UP_KEYWORDS	Bromodomain	3	0.384123	0.271128	BRD3, BRD2, EP300	701	33	22680	2.94125	1	0.948948	0.828789
INTERPRO	IPR001487:Bromodomain	3	0.384123	0.377145	BRD3, BRD2, EP300	657	41	20594	2.29357	1	1	0.991071
SMART	SM00297:BROMO	3	0.384123	0.525112	BRD3, BRD2, EP300	444	41	10425	1.71803	1	1	0.992883
Annotation Cluster 100	Enrichment Score: 0.4901979495745151
Category	Term	Count	%	PValue	Genes	List Total	Pop Hits	Pop Total	Fold Enrichment	Bonferroni	Benjamini	FDR
INTERPRO	IPR013761:Sterile alpha motif/pointed domain	7	0.896287	0.156562	PHC2, ANKS1, NAB2, INPPL1, ARAP1, ETV6, EPHA2	657	114	20594	1.92472	1	1	0.991071
INTERPRO	IPR001660:Sterile alpha motif domain	5	0.640205	0.32963	PHC2, ANKS1, INPPL1, ARAP1, EPHA2	657	91	20594	1.72228	1	1	0.991071
UP_SEQ_FEATURE	domain:SAM	4	0.512164	0.449258	PHC2, INPPL1, ARAP1, EPHA2	635	70	18012	1.62088	1	1	0.992861
SMART	SM00454:SAM	5	0.640205	0.472063	PHC2, ANKS1, INPPL1, ARAP1, EPHA2	444	83	10425	1.41444	1	1	0.992883
Annotation Cluster 101	Enrichment Score: 0.487516461593134
Category	Term	Count	%	PValue	Genes	List Total	Pop Hits	Pop Total	Fold Enrichment	Bonferroni	Benjamini	FDR
INTERPRO	IPR003616:Post-SET domain	3	0.384123	0.0809162	KMT2D, NSD1, SETD1B	657	15	20594	6.2691	1	1	0.991071
SMART	SM00508:PostSET	3	0.384123	0.0897526	KMT2D, NSD1, SETD1B	444	12	10425	5.86993	1	0.790945	0.78253
INTERPRO	IPR001214:SET domain	4	0.512164	0.212874	KMT2D, NSD1, SETD1B, PRDM11	657	50	20594	2.50764	1	1	0.991071
KEGG_PATHWAY	mmu00310:Lysine degradation	4	0.512164	0.319868	KMT2D, ALDH2, NSD1, SETD1B	295	52	7691	2.00548	1	0.610895	0.427364
GOTERM_MF_DIRECT	GO:0018024~histone-lysine N-methyltransferase activity	3	0.384123	0.328665	KMT2D, NSD1, SETD1B	621	33	17446	2.55395	1	1	0.940421
SMART	SM00317:SET	3	0.384123	0.470435	KMT2D, NSD1, SETD1B	444	37	10425	1.90376	1	1	0.992883
UP_KEYWORDS	S-adenosyl-L-methionine	6	0.768246	0.540595	KMT2D, NSD1, SETD1B, DNMT3A, METTL16, PRDM11	701	158	22680	1.22862	1	1	0.876221
UP_KEYWORDS	Methyltransferase	6	0.768246	0.63625	KMT2D, NSD1, SETD1B, DNMT3A, METTL16, PRDM11	701	176	22680	1.10297	1	1	0.876221
GOTERM_BP_DIRECT	GO:0032259~methylation	6	0.768246	0.706885	KMT2D, NSD1, SETD1B, DNMT3A, METTL16, PRDM11	632	169	18082	1.01577	1	1	0.968421
GOTERM_MF_DIRECT	GO:0008168~methyltransferase activity	6	0.768246	0.717065	KMT2D, NSD1, SETD1B, DNMT3A, METTL16, PRDM11	621	168	17446	1.00334	1	1	0.940421
Annotation Cluster 102	Enrichment Score: 0.4741169869917568
Category	Term	Count	%	PValue	Genes	List Total	Pop Hits	Pop Total	Fold Enrichment	Bonferroni	Benjamini	FDR
SMART	SM00253:SOCS	3	0.384123	0.223744	SPSB2, SOCS3, SOCS1	444	21	10425	3.35425	1	1	0.992883
INTERPRO	IPR001496:SOCS protein, C-terminal	3	0.384123	0.330701	SPSB2, SOCS3, SOCS1	657	37	20594	2.54153	1	1	0.991071
UP_SEQ_FEATURE	domain:SOCS box	3	0.384123	0.376014	SPSB2, SOCS3, SOCS1	635	37	18012	2.29989	1	1	0.992861
SMART	SM00969:SM00969	3	0.384123	0.456186	SPSB2, SOCS3, SOCS1	444	36	10425	1.95664	1	1	0.992883
Annotation Cluster 103	Enrichment Score: 0.4686620824799488
Category	Term	Count	%	PValue	Genes	List Total	Pop Hits	Pop Total	Fold Enrichment	Bonferroni	Benjamini	FDR
UP_KEYWORDS	Cell cycle	28	3.58515	0.0509198	CDKN1B, ANAPC16, VPS4A, HJURP, ING1, TRIOBP, TTC28, GNAI2, STK10, SEPT9, CCND3, CCND2, EP300, PIM3, PAK4, RCC2, NEK6, PRKCD, DAB2IP, SEPT4, LATS2, DDIT3, CROCC, TXNIP, GAS1, SIK1, ARHGEF2, MCM2	701	626	22680	1.44713	1	0.301602	0.263412
GOTERM_BP_DIRECT	GO:0007049~cell cycle	28	3.58515	0.130213	CDKN1B, ANAPC16, VPS4A, HJURP, ING1, TRIOBP, TTC28, GNAI2, STK10, SEPT9, CCND3, CCND2, EP300, PIM3, PAK4, RCC2, NEK6, PRKCD, DAB2IP, SEPT4, LATS2, DDIT3, CROCC, TXNIP, GAS1, SIK1, ARHGEF2, MCM2	632	614	18082	1.30473	1	0.902898	0.874115
UP_KEYWORDS	Cell division	13	1.66453	0.46972	ANAPC16, RCC2, NEK6, VPS4A, SEPT4, TRIOBP, TTC28, GNAI2, SEPT9, CCND3, LATS2, CCND2, ARHGEF2	701	372	22680	1.13064	1	1	0.876221
GOTERM_BP_DIRECT	GO:0051301~cell division	13	1.66453	0.657859	ANAPC16, RCC2, NEK6, VPS4A, SEPT4, TRIOBP, TTC28, GNAI2, SEPT9, CCND3, LATS2, CCND2, ARHGEF2	632	374	18082	0.994492	1	1	0.968421
UP_KEYWORDS	Mitosis	7	0.896287	0.81406	LATS2, ANAPC16, NEK6, RCC2, ARHGEF2, TRIOBP, TTC28	701	259	22680	0.874426	1	1	0.876221
GOTERM_BP_DIRECT	GO:0007067~mitotic nuclear division	7	0.896287	0.924398	LATS2, ANAPC16, NEK6, RCC2, ARHGEF2, TRIOBP, TTC28	632	277	18082	0.723016	1	1	0.968421
Annotation Cluster 104	Enrichment Score: 0.4610093000662917
Category	Term	Count	%	PValue	Genes	List Total	Pop Hits	Pop Total	Fold Enrichment	Bonferroni	Benjamini	FDR
GOTERM_BP_DIRECT	GO:0045737~positive regulation of cyclin-dependent protein serine/threonine kinase activity	3	0.384123	0.242545	CCND3, CDKN1B, CCND2	632	27	18082	3.17897	1	1	0.968421
KEGG_PATHWAY	mmu05162:Measles	8	1.02433	0.263858	NFKBIA, HSPA8, CCND3, CDKN1B, CCND2, AKT2, AKT1, PIK3R1	295	136	7691	1.5336	1	0.525461	0.367597
BIOCARTA	m_cellcyclePathway:Cyclins and Cell Cycle Regulation	3	0.384123	0.646858	CCND3, CDKN1B, CCND2	116	24	1289	1.38901	1	1	1
Annotation Cluster 105	Enrichment Score: 0.46046903869962125
Category	Term	Count	%	PValue	Genes	List Total	Pop Hits	Pop Total	Fold Enrichment	Bonferroni	Benjamini	FDR
UP_KEYWORDS	Motor protein	7	0.896287	0.204153	DYNC1H1, DNAH2, KIF26A, MYO18A, MYH9, MYL6B, KIFC3	701	128	22680	1.76935	1	0.765296	0.668392
GOTERM_CC_DIRECT	GO:0016459~myosin complex	4	0.512164	0.250682	MYO18A, MYH9, BMF, MYL6B	657	52	19662	2.30207	1	1	0.936819
GOTERM_MF_DIRECT	GO:0003774~motor activity	5	0.640205	0.30881	DYNC1H1, DNAH2, MYO18A, MYH9, MYL6B	621	79	17446	1.77806	1	1	0.940421
UP_KEYWORDS	Myosin	3	0.384123	0.438659	MYO18A, MYH9, MYL6B	701	48	22680	2.02211	1	1	0.876221
GOTERM_MF_DIRECT	GO:0016887~ATPase activity	7	0.896287	0.719047	DYNC1H1, HSPA8, DNAH2, KIF26A, VPS4A, MYH9, ATP1A2	621	200	17446	0.983269	1	1	0.940421
Annotation Cluster 106	Enrichment Score: 0.45688141640452934
Category	Term	Count	%	PValue	Genes	List Total	Pop Hits	Pop Total	Fold Enrichment	Bonferroni	Benjamini	FDR
UP_KEYWORDS	Endocytosis	7	0.896287	0.158191	LRP1, TNK2, ABL1, LRP5, PIP5K1C, LDLRAP1, LDLR	701	118	22680	1.91929	1	0.641089	0.559912
UP_KEYWORDS	Coated pit	3	0.384123	0.449149	LRP1, TNK2, LDLR	701	49	22680	1.98084	1	1	0.876221
GOTERM_CC_DIRECT	GO:0005905~clathrin-coated pit	3	0.384123	0.599493	LRP1, TNK2, LDLR	657	60	19662	1.49635	1	1	0.936819
Annotation Cluster 107	Enrichment Score: 0.4164880378978191
Category	Term	Count	%	PValue	Genes	List Total	Pop Hits	Pop Total	Fold Enrichment	Bonferroni	Benjamini	FDR
INTERPRO	IPR017995:Homeobox protein, antennapedia type	3	0.384123	0.0715935	HOXA6, HOXC6, HOXB5	657	14	20594	6.71689	1	1	0.991071
INTERPRO	IPR001827:Homeobox protein, antennapedia type, conserved site	3	0.384123	0.132149	HOXA6, HOXC6, HOXB5	657	20	20594	4.70183	1	1	0.991071
INTERPRO	IPR009057:Homeodomain-like	16	2.04866	0.138586	RERE, ZHX2, TSHZ1, TSHZ2, PRDM11, MEIS2, TRERF1, PBX1, SSH1, NCOR2, ZEB2, ELMSAN1, MTA3, HOXA6, HOXC6, HOXB5	657	345	20594	1.4537	1	1	0.991071
UP_SEQ_FEATURE	short sequence motif:Antp-type hexapeptide	3	0.384123	0.206271	HOXA6, HOXC6, HOXB5	635	24	18012	3.54567	1	1	0.992861
INTERPRO	IPR001356:Homeodomain	9	1.15237	0.636042	ZEB2, ZHX2, TSHZ1, TSHZ2, MEIS2, HOXA6, PBX1, HOXC6, HOXB5	657	271	20594	1.04099	1	1	0.991071
UP_KEYWORDS	Homeobox	9	1.15237	0.637077	ZEB2, ZHX2, TSHZ1, TSHZ2, MEIS2, HOXA6, PBX1, HOXC6, HOXB5	701	280	22680	1.03994	1	1	0.876221
INTERPRO	IPR020479:Homeodomain, metazoa	3	0.384123	0.790752	HOXA6, HOXC6, HOXB5	657	91	20594	1.03337	1	1	0.991071
SMART	SM00389:HOX	9	1.15237	0.88382	ZEB2, ZHX2, TSHZ1, TSHZ2, MEIS2, HOXA6, PBX1, HOXC6, HOXB5	444	266	10425	0.794427	1	1	0.992883
INTERPRO	IPR017970:Homeobox, conserved site	4	0.512164	0.935377	HOXA6, PBX1, HOXC6, HOXB5	657	184	20594	0.681424	1	1	0.991071
UP_SEQ_FEATURE	DNA-binding region:Homeobox	4	0.512164	0.954895	TSHZ2, HOXA6, HOXC6, HOXB5	635	180	18012	0.630341	1	1	0.992861
Annotation Cluster 108	Enrichment Score: 0.3802005097170488
Category	Term	Count	%	PValue	Genes	List Total	Pop Hits	Pop Total	Fold Enrichment	Bonferroni	Benjamini	FDR
UP_SEQ_FEATURE	zinc finger region:C3H1-type 1	3	0.384123	0.298319	ZFP36, MBNL2, ZC3H4	635	31	18012	2.74503	1	1	0.992861
UP_SEQ_FEATURE	zinc finger region:C3H1-type 2	3	0.384123	0.298319	ZFP36, MBNL2, ZC3H4	635	31	18012	2.74503	1	1	0.992861
INTERPRO	IPR000571:Zinc finger, CCCH-type	3	0.384123	0.564804	ZFP36, MBNL2, ZC3H4	657	59	20594	1.59384	1	1	0.991071
SMART	SM00356:ZnF_C3H1	3	0.384123	0.599707	ZFP36, MBNL2, ZC3H4	444	47	10425	1.49871	1	1	0.992883
Annotation Cluster 109	Enrichment Score: 0.37722373064175413
Category	Term	Count	%	PValue	Genes	List Total	Pop Hits	Pop Total	Fold Enrichment	Bonferroni	Benjamini	FDR
GOTERM_BP_DIRECT	GO:0006636~unsaturated fatty acid biosynthetic process	3	0.384123	0.0946232	FADS2, ELOVL5, SCD2	632	15	18082	5.72215	1	0.781912	0.756986
KEGG_PATHWAY	mmu01040:Biosynthesis of unsaturated fatty acids	3	0.384123	0.276237	FADS2, ELOVL5, SCD2	295	27	7691	2.8968	1	0.54545	0.381581
GOTERM_BP_DIRECT	GO:0006633~fatty acid biosynthetic process	4	0.512164	0.480023	ACLY, FADS2, ELOVL5, SCD2	632	74	18082	1.54653	1	1	0.968421
UP_KEYWORDS	Fatty acid biosynthesis	3	0.384123	0.499864	FADS2, ELOVL5, SCD2	701	54	22680	1.79743	1	1	0.876221
UP_KEYWORDS	Lipid biosynthesis	6	0.768246	0.551805	ACLY, FADS2, ELOVL5, SCD2, AGPAT3, FDFT1	701	160	22680	1.21327	1	1	0.876221
KEGG_PATHWAY	mmu01212:Fatty acid metabolism	3	0.384123	0.586161	FADS2, ELOVL5, SCD2	295	51	7691	1.5336	1	0.982558	0.687369
GOTERM_BP_DIRECT	GO:0006631~fatty acid metabolic process	6	0.768246	0.638713	PER2, FADS2, ELOVL5, UCP3, SCD2, ALOXE3	632	156	18082	1.10041	1	1	0.968421
UP_KEYWORDS	Fatty acid metabolism	4	0.512164	0.740813	FADS2, ELOVL5, SCD2, ALOXE3	701	124	22680	1.04367	1	1	0.876221
Annotation Cluster 110	Enrichment Score: 0.3735588559971575
Category	Term	Count	%	PValue	Genes	List Total	Pop Hits	Pop Total	Fold Enrichment	Bonferroni	Benjamini	FDR
INTERPRO	IPR000210:BTB/POZ-like	10	1.28041	0.279345	KLHL29, LGALS3BP, ZBTB25, KCTD10, ZBTB16, BCL6B, ZBTB7B, PATZ1, ZBTB7A, ZBTB2	657	222	20594	1.41196	1	1	0.991071
INTERPRO	IPR011333:BTB/POZ fold	10	1.28041	0.324342	KLHL29, LGALS3BP, ZBTB25, KCTD10, ZBTB16, BCL6B, ZBTB7B, PATZ1, ZBTB7A, ZBTB2	657	232	20594	1.3511	1	1	0.991071
SMART	SM00225:BTB	10	1.28041	0.583743	KLHL29, LGALS3BP, ZBTB25, KCTD10, ZBTB16, BCL6B, ZBTB7B, PATZ1, ZBTB7A, ZBTB2	444	218	10425	1.07705	1	1	0.992883
UP_SEQ_FEATURE	domain:BTB	6	0.768246	0.605897	KLHL29, LGALS3BP, KCTD10, BCL6B, ZBTB7B, ZBTB7A	635	149	18012	1.14223	1	1	0.992861
Annotation Cluster 111	Enrichment Score: 0.3527508948738115
Category	Term	Count	%	PValue	Genes	List Total	Pop Hits	Pop Total	Fold Enrichment	Bonferroni	Benjamini	FDR
UP_SEQ_FEATURE	domain:Ig-like C2-type 3	7	0.896287	0.0898854	BCAM, PTPRS, KIRREL, HSPG2, FGFR2, MYLK, FGFR1	635	88	18012	2.25634	1	1	0.992861
UP_SEQ_FEATURE	domain:Ig-like C2-type 1	8	1.02433	0.184147	BCAM, PTPRS, KIRREL, AXL, HSPG2, FGFR2, MYLK, FGFR1	635	132	18012	1.71911	1	1	0.992861
UP_SEQ_FEATURE	domain:Ig-like C2-type 2	8	1.02433	0.188949	BCAM, PTPRS, KIRREL, AXL, HSPG2, FGFR2, MYLK, FGFR1	635	133	18012	1.70619	1	1	0.992861
INTERPRO	IPR013098:Immunoglobulin I-set	8	1.02433	0.18944	BCAM, PTPRS, KIRREL, TRIO, HSPG2, FGFR2, MYLK, FGFR1	657	147	20594	1.70588	1	1	0.991071
INTERPRO	IPR003598:Immunoglobulin subtype 2	10	1.28041	0.368117	BCAM, PTPRS, KIRREL, TRIO, IGFBP7, SEMA3F, HSPG2, FGFR2, MYLK, FGFR1	657	242	20594	1.29527	1	1	0.991071
UP_SEQ_FEATURE	domain:Ig-like C2-type 5	3	0.384123	0.507631	KIRREL, HSPG2, MYLK	635	48	18012	1.77283	1	1	0.992861
UP_SEQ_FEATURE	domain:Ig-like C2-type 4	3	0.384123	0.591309	KIRREL, HSPG2, MYLK	635	56	18012	1.51957	1	1	0.992861
UP_KEYWORDS	Immunoglobulin domain	15	1.92061	0.626638	SEMA7A, TRIO, PTPRS, KIRREL, SEMA4B, SEMA3F, HSPG2, MYLK, BCAM, ADGRA2, AXL, SIRPA, IGFBP7, FGFR2, FGFR1	701	481	22680	1.00895	1	1	0.876221
SMART	SM00408:IGc2	10	1.28041	0.706294	BCAM, PTPRS, KIRREL, TRIO, IGFBP7, SEMA3F, HSPG2, FGFR2, MYLK, FGFR1	444	242	10425	0.970237	1	1	0.992883
INTERPRO	IPR003599:Immunoglobulin subtype	13	1.66453	0.902561	TRIO, PTPRS, KIRREL, SEMA3F, HSPG2, MYLK, BCAM, ADGRA2, AXL, SIRPA, IGFBP7, FGFR2, FGFR1	657	518	20594	0.786663	1	1	0.991071
SMART	SM00409:IG	13	1.66453	0.994316	TRIO, PTPRS, KIRREL, SEMA3F, HSPG2, MYLK, BCAM, ADGRA2, AXL, SIRPA, IGFBP7, FGFR2, FGFR1	444	518	10425	0.58926	1	1	0.994316
INTERPRO	IPR013783:Immunoglobulin-like fold	21	2.68886	0.998368	SEMA7A, TRIO, PTPRS, KIRREL, PLXND1, IL4RA, SEMA3F, POMGNT2, HSPG2, IGF1R, MYLK, BCAM, ADGRA2, AXL, SIRPA, PLXNB1, IGFBP7, FGFR2, FGFR1, EPHA2, TGM2	657	1099	20594	0.598959	1	1	0.998368
INTERPRO	IPR007110:Immunoglobulin-like domain	14	1.79257	0.999832	SEMA7A, TRIO, PTPRS, KIRREL, SEMA3F, HSPG2, MYLK, BCAM, ADGRA2, AXL, SIRPA, IGFBP7, FGFR2, FGFR1	657	920	20594	0.476997	1	1	0.999832
Annotation Cluster 112	Enrichment Score: 0.3461499288149478
Category	Term	Count	%	PValue	Genes	List Total	Pop Hits	Pop Total	Fold Enrichment	Bonferroni	Benjamini	FDR
BIOCARTA	m_tcrPathway:T Cell Receptor Signaling Pathway	7	0.896287	0.192169	NFKBIA, JUN, MAP3K1, SHC1, PLCG1, PIK3R1, FOS	116	44	1289	1.76783	1	1	1
BIOCARTA	m_keratinocytePathway:Keratinocyte Differentiation	6	0.768246	0.484041	PRKCG, NFKBIA, JUN, MAP3K1, PRKCD, FOS	116	51	1289	1.3073	1	1	1
BIOCARTA	m_41BBPathway:The 4-1BB-dependent immune response	3	0.384123	0.487327	NFKBIA, JUN, MAP3K1	116	18	1289	1.85201	1	1	1
BIOCARTA	M_il1rPathway:Signal transduction through IL1R	4	0.512164	0.576928	NFKBIA, JUN, MAP3K1, IRAK2	116	33	1289	1.34692	1	1	1
BIOCARTA	m_stressPathway:TNF/Stress Related Signaling	3	0.384123	0.710792	NFKBIA, JUN, MAP3K1	116	27	1289	1.23467	1	1	1
Annotation Cluster 113	Enrichment Score: 0.33361930812609225
Category	Term	Count	%	PValue	Genes	List Total	Pop Hits	Pop Total	Fold Enrichment	Bonferroni	Benjamini	FDR
UP_KEYWORDS	Motor protein	7	0.896287	0.204153	DYNC1H1, DNAH2, KIF26A, MYO18A, MYH9, MYL6B, KIFC3	701	128	22680	1.76935	1	0.765296	0.668392
GOTERM_BP_DIRECT	GO:0007018~microtubule-based movement	5	0.640205	0.28947	DYNC1H1, DNAH2, KIF26A, KIFC3, BICD2	632	78	18082	1.83402	1	1	0.968421
GOTERM_MF_DIRECT	GO:0003777~microtubule motor activity	4	0.512164	0.510067	DYNC1H1, DNAH2, KIF26A, KIFC3	621	76	17446	1.4786	1	1	0.940421
GOTERM_MF_DIRECT	GO:0008017~microtubule binding	8	1.02433	0.570071	KIF26A, VAPB, RCC2, CHD4, ARHGEF2, KIFC3, TPGS1, GAPDH	621	200	17446	1.12374	1	1	0.940421
UP_KEYWORDS	Microtubule	9	1.15237	0.570899	DYNC1H1, DNAH2, KIF26A, NCKAP5L, RCC2, SPRY2, ARHGEF2, KIFC3, TPGS1	701	264	22680	1.10297	1	1	0.876221
GOTERM_CC_DIRECT	GO:0005874~microtubule	11	1.40845	0.654987	DYNC1H1, SEPT9, HSPA8, DNAH2, KIF26A, NCKAP5L, RCC2, SPRY2, ARHGEF2, KIFC3, TPGS1	657	327	19662	1.00672	1	1	0.936819
GOTERM_MF_DIRECT	GO:0016887~ATPase activity	7	0.896287	0.719047	DYNC1H1, HSPA8, DNAH2, KIF26A, VPS4A, MYH9, ATP1A2	621	200	17446	0.983269	1	1	0.940421
Annotation Cluster 114	Enrichment Score: 0.3071383042817321
Category	Term	Count	%	PValue	Genes	List Total	Pop Hits	Pop Total	Fold Enrichment	Bonferroni	Benjamini	FDR
UP_KEYWORDS	Glycolysis	3	0.384123	0.294183	ALDOA, GAPDH, HK1	701	35	22680	2.77318	1	0.995697	0.869618
GOTERM_BP_DIRECT	GO:0006096~glycolytic process	3	0.384123	0.359302	ALDOA, GAPDH, HK1	632	36	18082	2.38423	1	1	0.968421
KEGG_PATHWAY	mmu00010:Glycolysis / Gluconeogenesis	4	0.512164	0.465202	ALDH2, ALDOA, GAPDH, HK1	295	66	7691	1.58007	1	0.82742	0.578839
KEGG_PATHWAY	mmu01130:Biosynthesis of antibiotics	8	1.02433	0.716699	ACLY, ALDH2, AMPD2, RCE1, ALDOA, GAPDH, FDFT1, HK1	295	214	7691	0.974624	1	1	0.716699
KEGG_PATHWAY	mmu01200:Carbon metabolism	4	0.512164	0.826518	H6PD, ALDOA, GAPDH, HK1	295	116	7691	0.899006	1	1	0.826518
Annotation Cluster 115	Enrichment Score: 0.3001668686069657
Category	Term	Count	%	PValue	Genes	List Total	Pop Hits	Pop Total	Fold Enrichment	Bonferroni	Benjamini	FDR
GOTERM_MF_DIRECT	GO:0051287~NAD binding	4	0.512164	0.310748	HSD11B2, CTBP2, GPD1, GAPDH	621	55	17446	2.04316	1	1	0.940421
UP_KEYWORDS	NAD	8	1.02433	0.336233	HSD11B2, H6PD, ALDH2, CTBP2, GPD1, VDAC1, GAPDH, NADK	701	183	22680	1.41437	1	1	0.876221
UP_SEQ_FEATURE	nucleotide phosphate-binding region:NAD	7	0.896287	0.56106	GM7286, HSD11B2, ALDH2, CTBP2, GPD1, VDAC1, GAPDH	635	171	18012	1.16115	1	1	0.992861
INTERPRO	IPR016040:NAD(P)-binding domain	7	0.896287	0.61136	ACLY, HSD11B2, H6PD, CTBP2, GPD1, GAPDH, DHRS3	657	199	20594	1.10261	1	1	0.991071
UP_SEQ_FEATURE	binding site:NAD	4	0.512164	0.880666	GM7286, CTBP2, GPD1, GAPDH	635	142	18012	0.799024	1	1	0.992861
Annotation Cluster 116	Enrichment Score: 0.2968511586241995
Category	Term	Count	%	PValue	Genes	List Total	Pop Hits	Pop Total	Fold Enrichment	Bonferroni	Benjamini	FDR
GOTERM_MF_DIRECT	GO:0004519~endonuclease activity	5	0.640205	0.341217	EME2, AGO2, RAC1, N4BP2, SMG6	621	83	17446	1.69237	1	1	0.940421
UP_KEYWORDS	Endonuclease	4	0.512164	0.450342	EME2, AGO2, RAC1, SMG6	701	80	22680	1.61769	1	1	0.876221
UP_KEYWORDS	Nuclease	5	0.640205	0.541502	REXO1, EME2, AGO2, RAC1, SMG6	701	125	22680	1.29415	1	1	0.876221
GOTERM_MF_DIRECT	GO:0004518~nuclease activity	4	0.512164	0.780588	REXO1, EME2, AGO2, SMG6	621	115	17446	0.977162	1	1	0.940421
Annotation Cluster 117	Enrichment Score: 0.27146551576466127
Category	Term	Count	%	PValue	Genes	List Total	Pop Hits	Pop Total	Fold Enrichment	Bonferroni	Benjamini	FDR
INTERPRO	IPR000203:GPS domain	3	0.384123	0.271431	ADGRE5, ADGRA2, ADGRL2	657	32	20594	2.93864	1	1	0.991071
UP_SEQ_FEATURE	domain:GPS	3	0.384123	0.298319	ADGRE5, ADGRA2, ADGRL2	635	31	18012	2.74503	1	1	0.992861
INTERPRO	IPR000832:GPCR, family 2, secretin-like	3	0.384123	0.4332	ADGRE5, ADGRA2, ADGRL2	657	46	20594	2.04427	1	1	0.991071
INTERPRO	IPR017981:GPCR, family 2-like	3	0.384123	0.555492	ADGRE5, ADGRA2, ADGRL2	657	58	20594	1.62132	1	1	0.991071
GOTERM_BP_DIRECT	GO:0007166~cell surface receptor signaling pathway	8	1.02433	0.646228	CD151, ADGRE5, ADGRA2, CD81, TSPAN9, TSPAN18, HS1BP3, ADGRL2	632	219	18082	1.04514	1	1	0.968421
GOTERM_MF_DIRECT	GO:0004888~transmembrane signaling receptor activity	4	0.512164	0.999194	ADGRE5, ADGRA2, TNFRSF8, ADGRL2	621	316	17446	0.355613	1	1	0.999194
UP_KEYWORDS	G-protein coupled receptor	9	1.15237	1	P2RY6, ADGRE5, ADGRA2, ADORA1, BDKRB2, S1PR2, SSTR3, ADGRL2, GPR146	701	1741	22680	0.167251	1	1	1
Annotation Cluster 118	Enrichment Score: 0.26383316155111164
Category	Term	Count	%	PValue	Genes	List Total	Pop Hits	Pop Total	Fold Enrichment	Bonferroni	Benjamini	FDR
INTERPRO	IPR001683:Phox homologous domain	3	0.384123	0.486437	SH3PXD2A, HS1BP3, PIK3C2B	657	51	20594	1.84385	1	1	0.991071
SMART	SM00312:PX	3	0.384123	0.538175	SH3PXD2A, HS1BP3, PIK3C2B	444	42	10425	1.67712	1	1	0.992883
GOTERM_MF_DIRECT	GO:0035091~phosphatidylinositol binding	4	0.512164	0.617376	SH3PXD2A, PHF12, HS1BP3, PIK3C2B	621	89	17446	1.26262	1	1	0.940421
Annotation Cluster 119	Enrichment Score: 0.2610035914611781
Category	Term	Count	%	PValue	Genes	List Total	Pop Hits	Pop Total	Fold Enrichment	Bonferroni	Benjamini	FDR
GOTERM_CC_DIRECT	GO:0000775~chromosome, centromeric region	7	0.896287	0.331202	PHF2, CFDP1, ANAPC16, RCC2, DNMT3A, HJURP, PPP2R5C	657	141	19662	1.48573	1	1	0.936819
UP_KEYWORDS	Centromere	6	0.768246	0.398138	PHF2, CFDP1, ANAPC16, RCC2, HJURP, PPP2R5C	701	134	22680	1.44868	1	1	0.876221
GOTERM_CC_DIRECT	GO:0005694~chromosome	13	1.66453	0.475016	PHF2, ANAPC16, SETD1B, RCC2, ZFR, HJURP, PPP2R5C, SMG6, CFDP1, NSD1, BAHD1, TNKS1BP1, TMPO	657	344	19662	1.13096	1	1	0.936819
GOTERM_CC_DIRECT	GO:0000777~condensed chromosome kinetochore	4	0.512164	0.534802	PHF2, CFDP1, ANAPC16, HJURP	657	84	19662	1.42509	1	1	0.936819
UP_KEYWORDS	Chromosome	13	1.66453	0.611865	PHF2, ANAPC16, SETD1B, RCC2, ZFR, HJURP, PPP2R5C, SMG6, CFDP1, NSD1, BAHD1, TNKS1BP1, TMPO	701	409	22680	1.02836	1	1	0.876221
UP_KEYWORDS	Kinetochore	3	0.384123	0.795813	PHF2, CFDP1, ANAPC16	701	95	22680	1.0217	1	1	0.876221
GOTERM_CC_DIRECT	GO:0000776~kinetochore	3	0.384123	0.913021	PHF2, CFDP1, ANAPC16	657	120	19662	0.748174	1	1	0.936819
Annotation Cluster 120	Enrichment Score: 0.2602034793422966
Category	Term	Count	%	PValue	Genes	List Total	Pop Hits	Pop Total	Fold Enrichment	Bonferroni	Benjamini	FDR
GOTERM_MF_DIRECT	GO:0004714~transmembrane receptor protein tyrosine kinase activity	5	0.640205	0.124849	AXL, FGFR2, IGF1R, FGFR1, EPHA2	621	54	17446	2.60124	1	0.874945	0.821856
INTERPRO	IPR003961:Fibronectin, type III	7	0.896287	0.667334	PTPRS, AXL, IL4RA, POMGNT2, IGF1R, MYLK, EPHA2	657	211	20594	1.0399	1	1	0.991071
UP_SEQ_FEATURE	domain:Fibronectin type-III 2	4	0.512164	0.816699	PTPRS, AXL, IGF1R, EPHA2	635	124	18012	0.915011	1	1	0.992861
UP_SEQ_FEATURE	domain:Fibronectin type-III 1	4	0.512164	0.820903	PTPRS, AXL, IGF1R, EPHA2	635	125	18012	0.907691	1	1	0.992861
SMART	SM00060:FN3	5	0.640205	0.895157	PTPRS, AXL, IGF1R, MYLK, EPHA2	444	153	10425	0.767311	1	1	0.992883
Annotation Cluster 121	Enrichment Score: 0.2592608540321578
Category	Term	Count	%	PValue	Genes	List Total	Pop Hits	Pop Total	Fold Enrichment	Bonferroni	Benjamini	FDR
UP_KEYWORDS	Prenylation	8	1.02433	0.212441	PPP1R16B, RAB4A, RAB31, GNG7, LMNA, RAC1, RHOC, RHOB	701	157	22680	1.6486	1	0.778951	0.680317
GOTERM_BP_DIRECT	GO:0007264~small GTPase mediated signal transduction	10	1.28041	0.441027	RAB4A, RAB31, GNA12, RAC1, RGL1, RHOC, RALGDS, DOCK1, VAV2, RHOB	632	236	18082	1.21232	1	1	0.968421
UP_SEQ_FEATURE	short sequence motif:Effector region	5	0.640205	0.469946	RAB4A, RAB31, RAC1, RHOC, RHOB	635	100	18012	1.41827	1	1	0.992861
UP_SEQ_FEATURE	lipid moiety-binding region:S-geranylgeranyl cysteine	5	0.640205	0.54478	RAB4A, RAB31, GNG7, RAC1, RHOC	635	110	18012	1.28933	1	1	0.992861
UP_SEQ_FEATURE	nucleotide phosphate-binding region:GTP	12	1.53649	0.570921	SEPT9, RAB4A, RAB31, 1700017B05RIK, GNA12, GNAS, ADSSL1, RAC1, SEPT4, RHOC, GNAI2, RHOB	635	319	18012	1.06704	1	1	0.992861
UP_KEYWORDS	GTP-binding	11	1.40845	0.576051	SEPT9, RAB4A, RAB31, GNA12, GNAS, ADSSL1, RAC1, SEPT4, RHOC, GNAI2, RHOB	701	332	22680	1.07196	1	1	0.876221
INTERPRO	IPR027417:P-loop containing nucleoside triphosphate hydrolase	29	3.71319	0.600816	DDX5, DNAH2, CHD9, VPS4A, FIGNL2, CHD4, HS6ST1, GNAI2, SEPT9, GNA12, MYO18A, RAC1, N4BP2, DYNC1H1, CARD10, RAB4A, SEPT4, RHOC, RHOB, TPST2, TPST1, RAB31, KIF26A, DLG5, GNAS, ADSSL1, MYH9, KIFC3, MCM2	657	909	20594	1.00002	1	1	0.991071
INTERPRO	IPR005225:Small GTP-binding protein domain	6	0.768246	0.607413	SEPT9, RAB4A, RAB31, RAC1, RHOC, RHOB	657	165	20594	1.13984	1	1	0.991071
INTERPRO	IPR001806:Small GTPase superfamily	5	0.640205	0.621617	RAB4A, RAB31, RAC1, RHOC, RHOB	657	134	20594	1.16961	1	1	0.991071
GOTERM_MF_DIRECT	GO:0019003~GDP binding	3	0.384123	0.634282	RAB4A, RAB31, RHOB	621	60	17446	1.40467	1	1	0.940421
GOTERM_MF_DIRECT	GO:0005525~GTP binding	12	1.53649	0.804847	SEPT9, RAB4A, RAB31, GNA12, GNAS, ADSSL1, RAC1, SEPT4, RHOC, GNAI2, TGM2, RHOB	621	383	17446	0.880211	1	1	0.940421
UP_SEQ_FEATURE	propeptide:Removed in mature form	7	0.896287	0.847451	SEMA7A, RTN4RL1, GNG7, GAS1, RAC1, RHOC, RHOB	635	238	18012	0.834275	1	1	0.992861
Annotation Cluster 122	Enrichment Score: 0.2589782855788087
Category	Term	Count	%	PValue	Genes	List Total	Pop Hits	Pop Total	Fold Enrichment	Bonferroni	Benjamini	FDR
GOTERM_BP_DIRECT	GO:0086010~membrane depolarization during action potential	4	0.512164	0.0726836	CACNA1C, CACNA1H, YWHAH, TPCN1	632	28	18082	4.08725	1	0.675101	0.65358
GOTERM_MF_DIRECT	GO:0005245~voltage-gated calcium channel activity	4	0.512164	0.186779	CACNA1C, GAS6, CACNA1H, TPCN1	621	42	17446	2.67556	1	1	0.940421
GOTERM_BP_DIRECT	GO:0070588~calcium ion transmembrane transport	5	0.640205	0.368929	CACNA1C, GAS6, SLC25A25, CACNA1H, TPCN1	632	88	18082	1.62561	1	1	0.968421
GOTERM_BP_DIRECT	GO:0006816~calcium ion transport	6	0.768246	0.54898	CAMK2B, CACNA1C, PLCG1, CAMK2G, CACNA1H, TPCN1	632	141	18082	1.21748	1	1	0.968421
UP_KEYWORDS	Calcium channel	3	0.384123	0.574489	CACNA1C, CACNA1H, TPCN1	701	62	22680	1.56551	1	1	0.876221
UP_KEYWORDS	Calcium transport	3	0.384123	0.786003	CACNA1C, CACNA1H, TPCN1	701	93	22680	1.04367	1	1	0.876221
UP_KEYWORDS	Voltage-gated channel	4	0.512164	0.794847	CLIC4, CACNA1C, CACNA1H, TPCN1	701	136	22680	0.951582	1	1	0.876221
GOTERM_MF_DIRECT	GO:0005262~calcium channel activity	3	0.384123	0.81514	CACNA1C, CACNA1H, TPCN1	621	86	17446	0.980002	1	1	0.940421
GOTERM_BP_DIRECT	GO:0034765~regulation of ion transmembrane transport	4	0.512164	0.854574	CLIC4, CACNA1C, CACNA1H, TPCN1	632	135	18082	0.847726	1	1	0.968421
INTERPRO	IPR005821:Ion transport domain	3	0.384123	0.859163	CACNA1C, CACNA1H, TPCN1	657	107	20594	0.878846	1	1	0.991071
GOTERM_MF_DIRECT	GO:0005244~voltage-gated ion channel activity	4	0.512164	0.85965	CLIC4, CACNA1C, CACNA1H, TPCN1	621	134	17446	0.838609	1	1	0.940421
UP_KEYWORDS	Ion channel	8	1.02433	0.89695	CLIC4, TTYH3, TTYH2, LRRC8D, CACNA1C, CACNA1H, KCNK3, TPCN1	701	336	22680	0.770328	1	1	0.89695
GOTERM_MF_DIRECT	GO:0005216~ion channel activity	4	0.512164	0.943805	CACNA1C, CACNA1H, KCNK3, TPCN1	621	170	17446	0.661021	1	1	0.943805
Annotation Cluster 123	Enrichment Score: 0.2540603220641459
Category	Term	Count	%	PValue	Genes	List Total	Pop Hits	Pop Total	Fold Enrichment	Bonferroni	Benjamini	FDR
UP_KEYWORDS	Chloride	4	0.512164	0.341979	CLIC4, TTYH3, TTYH2, SLC12A8	701	67	22680	1.93157	1	1	0.876221
UP_KEYWORDS	Chloride channel	3	0.384123	0.417358	CLIC4, TTYH3, TTYH2	701	46	22680	2.11003	1	1	0.876221
GOTERM_CC_DIRECT	GO:0034707~chloride channel complex	3	0.384123	0.456929	CLIC4, TTYH3, TTYH2	657	46	19662	1.95176	1	1	0.936819
GOTERM_MF_DIRECT	GO:0005254~chloride channel activity	3	0.384123	0.660685	CLIC4, TTYH3, TTYH2	621	63	17446	1.33778	1	1	0.940421
GOTERM_BP_DIRECT	GO:0006821~chloride transport	3	0.384123	0.773604	CLIC4, TTYH3, TTYH2	632	80	18082	1.0729	1	1	0.968421
UP_KEYWORDS	Ion channel	8	1.02433	0.89695	CLIC4, TTYH3, TTYH2, LRRC8D, CACNA1C, CACNA1H, KCNK3, TPCN1	701	336	22680	0.770328	1	1	0.89695
Annotation Cluster 124	Enrichment Score: 0.24079903235800615
Category	Term	Count	%	PValue	Genes	List Total	Pop Hits	Pop Total	Fold Enrichment	Bonferroni	Benjamini	FDR
GOTERM_CC_DIRECT	GO:0016020~membrane	264	33.8028	0.00840428	SLC35B1, HS6ST1, ACTB, RPS14, LIPE, ADGRA2, CREB3L1, AKT2, AKT1, SMCO4, SEPHS1, RPS10, IFITM5, SLC12A8, AGFG2, TMPO, PRKCG, PRKCD, PTOV1, POR, BCAM, NINJ1, ORAI3, VDAC1, MXRA7, PFN1, TLN1, EPHA2, ATF4, TTYH3, SLC45A3, TBC1D9B, TTYH2, SDC3, PIK3R1, TRP53RKB, ABR, FAM171A2, CHST11, TSPAN9, PCBP1, ST3GAL4, INPP5K, GSG1L, RCE1, PIP5K1C, ST3GAL1, RHBDL1, FDFT1, IQSEC1, RCC2, GREB1, PDE2A, PARVB, HNRNP…	657	6998	19662	1.129	0.979397	0.120811	0.112932
GOTERM_CC_DIRECT	GO:0005886~plasma membrane	173	22.1511	0.208045	SCARB1, CRCP, PLXND1, INPPL1, IRS2, ACTB, IGF1R, STK10, LIPE, CCND3, ADGRA2, AKT2, ADORA1, SIRPA, AKT1, SEPHS1, ARID2, PTRF, TBC1D10A, IFITM5, GPR179, TGM2, PRKCG, PPP1R16B, PRKCD, PTOV1, DGKZ, ACLY, BCAM, VDAC1, TLN1, EPHA2, ATF4, SEMA7A, TTYH3, NOTCH1, TTYH2, SHC1, ABHD2, PXN, SDC3, IL4RA, CACNA1C, PIK3R1, CACNA1H, SLC9A1, CORO1C, SLC9A3R2, ARHGAP21, ABR, BAG3, TSPAN9, INPP5K, GSG1L, PIP5K1C, P…	657	4874	19662	1.06224	1	1	0.936819
UP_KEYWORDS	Glycoprotein	111	14.2125	0.800525	SCARB1, SPARC, PLXND1, HS6ST1, IGF1R, ADGRA2, CREB3L1, AKT2, MYC, ADORA1, SIRPA, AKT1, TNFRSF8, WNT5B, TEX2, HSPG2, TPST2, TPST1, BCAM, BTD, COL4A2, CERCAM, EPHA2, SEMA7A, TTYH3, PKDCC, H6PD, CD151, NOTCH1, TTYH2, ABHD2, SDC3, IL4RA, CACNA1C, CACNA1H, SLC9A1, FAM171A2, CHST11, MAN2A1, TSPAN9, PSAP, SERPINH1, ST3GAL4, IGFBP7, SLC38A2, ST3GAL1, WNT4, KIRREL, PTCH1, IGF2R, COL1A1, SLC6A6, HNRNPK, GN…	701	3815	22680	0.941355	1	1	0.876221
UP_KEYWORDS	Cell membrane	100	12.8041	0.966786	SCARB1, CRCP, PLXND1, IGF1R, STK10, LIPE, ADGRA2, AKT2, ADORA1, AKT1, SEPHS1, PTRF, IFITM5, PRKCG, PPP1R16B, PRKCD, PTOV1, DGKZ, VDAC1, TLN1, EPHA2, ATF4, SEMA7A, TTYH3, NOTCH1, TTYH2, ABHD2, IL4RA, CACNA1C, SLC9A1, CORO1C, SLC9A3R2, GSG1L, PIP5K1C, SLC38A2, HSPA8, KIRREL, TNK2, SYNJ2, PARVB, VANGL1, SLC6A6, GNAS, PLXNB1, FGFR2, FGFR1, ACVRL1, GPSM1, CLIC4, B4GALT1, SLC2A1, ECE1, LSP1, SHB, PPP1R…	701	3759	22680	0.860702	1	1	0.966786
UP_SEQ_FEATURE	topological domain:Cytoplasmic	86	11.0115	0.97081	ACVRL1, SCARB1, B4GALT1, PTPRS, ITGB5, CD81, SLC2A1, ECE1, TMEM140, PIGV, HS6ST1, TOMM20, GGTA1, IGF1R, FADS2, ADGRE5, ADGRA2, CREB3L1, ADORA1, BDKRB2, TNFRSF8, SIRPA, PMEPA1, SCARF2, SREBF1, ITGA3, AGTRAP, SSTR3, TPST2, TGFBR3, MRAP, TPST1, BCAM, NINJ1, CRELD1, SLC29A1, EPHA2, B4GALT5, TTYH3, CD151, NOTCH1, STOML1, TTYH2, LRP1, TMPRSS6, SDC3, IL4RA, LRP5, ATP1A2, CACNA1C, SLC7A1, ADCY7, CACNA1H,…	635	2880	18012	0.847021	1	1	0.992861
UP_SEQ_FEATURE	transmembrane region	128	16.3892	0.992555	SCARB1, MTCH1, CD81, SLC35B1, WBP1L, TMEM140, HS6ST1, TOMM20, IGF1R, FADS2, ADGRA2, CREB3L1, ADORA1, SIRPA, TNFRSF8, SLC39A7, SMCO4, SLC12A8, TMPO, SPNS2, LMTK3, TEX2, TPST2, TPST1, BCAM, NINJ1, ORAI3, VDAC1, MXRA7, EPHA2, TTYH3, CD151, NOTCH1, SLC45A3, TBC1D9B, TTYH2, ABHD2, SDC3, IL4RA, CACNA1C, CACNA1H, SLC9A1, FAM171A2, CHST11, MAN2A1, TSPAN9, ST3GAL4, RCE1, SLC38A2, ST3GAL1, RHBDL1, FDFT1, M…	635	4312	18012	0.842014	1	1	0.992861
UP_KEYWORDS	Membrane	238	30.4738	0.993867	SLC35B1, HS6ST1, LIPE, ADGRA2, CREB3L1, AKT2, AKT1, SMCO4, SEPHS1, IFITM5, SLC12A8, GPR179, TMPO, PRKCG, PRKCD, PTOV1, POR, BCAM, NINJ1, ORAI3, VDAC1, MXRA7, TLN1, EPHA2, ATF4, TTYH3, SLC45A3, TBC1D9B, TTYH2, SDC3, PIK3R1, FAM171A2, CHST11, TSPAN9, ST3GAL4, GSG1L, RCE1, PIP5K1C, ST3GAL1, RHBDL1, FDFT1, ZFP516, GREB1, PDE2A, PARVB, VANGL1, SLC6A6, FUBP1, GIPC1, ACVRL1, CLIC4, PTPRS, LRRC32, SHB, S…	701	8683	22680	0.886813	1	1	0.993867
UP_SEQ_FEATURE	topological domain:Extracellular	60	7.68246	0.995904	ACVRL1, SCARB1, PTPRS, ITGB5, CD81, SLC2A1, ECE1, TMEM140, IGF1R, ADGRE5, ADGRA2, ADORA1, BDKRB2, TNFRSF8, SIRPA, PMEPA1, SCARF2, ITGA3, AGTRAP, SSTR3, TGFBR3, MRAP, BCAM, NINJ1, CRELD1, SLC29A1, EPHA2, TTYH3, CD151, NOTCH1, TTYH2, LRP1, TMPRSS6, SDC3, IL4RA, LRP5, CACNA1C, SLC7A1, CACNA1H, SLC9A1, FAM171A2, P2RY6, TSPAN9, S1PR2, SLC38A2, LDLR, KIRREL, SEMA4B, PTCH1, DLK1, TPCN1, VANGL1, SLC6A6, …	635	2256	18012	0.754398	1	1	0.995904
UP_SEQ_FEATURE	glycosylation site:N-linked (GlcNAc...)	97	12.42	0.999111	SCARB1, SPARC, HS6ST1, IGF1R, ADGRA2, CREB3L1, ADORA1, SIRPA, TNFRSF8, SLC39A7, WNT5B, TEX2, HSPG2, TPST2, TPST1, BCAM, BTD, COL4A2, CERCAM, EPHA2, SEMA7A, TTYH3, H6PD, CD151, NOTCH1, TTYH2, IL4RA, CACNA1C, CACNA1H, SLC9A1, FAM171A2, CHST11, MAN2A1, TSPAN9, PSAP, SERPINH1, ST3GAL4, IGFBP7, SLC38A2, ST3GAL1, WNT4, KIRREL, PTCH1, IGF2R, COL1A1, SLC6A6, PLXNB1, DAND5, FGFR2, FGFR1, LGALS3BP, ACVRL1,…	635	3563	18012	0.772225	1	1	0.999111
UP_KEYWORDS	Transmembrane	159	20.3585	0.999999	SCARB1, MTCH1, PLXND1, CD81, SLC35B1, WBP1L, TMEM140, HS6ST1, TOMM20, IGF1R, FADS2, ADGRA2, CREB3L1, ADORA1, SIRPA, TNFRSF8, SLC39A7, SMCO4, SLC12A8, IFITM5, GPR179, TMPO, SPNS2, LMTK3, TEX2, TPST2, TPST1, POR, BCAM, NINJ1, ORAI3, VDAC1, MXRA7, EPHA2, KMT2D, TTYH3, CD151, NOTCH1, SLC45A3, TBC1D9B, TTYH2, ABHD2, SDC3, IL4RA, CACNA1C, PIK3R1, CACNA1H, SLC9A1, FAM171A2, CHST11, MAN2A1, TSPAN9, ST3GA…	701	6955	22680	0.739648	1	1	0.999999
UP_KEYWORDS	Transmembrane helix	158	20.2305	1	SCARB1, MTCH1, PLXND1, CD81, SLC35B1, WBP1L, TMEM140, HS6ST1, TOMM20, IGF1R, FADS2, ADGRA2, CREB3L1, ADORA1, SIRPA, TNFRSF8, SLC39A7, SMCO4, SLC12A8, IFITM5, GPR179, TMPO, SPNS2, LMTK3, TEX2, TPST2, TPST1, POR, BCAM, NINJ1, ORAI3, MXRA7, EPHA2, KMT2D, TTYH3, CD151, NOTCH1, SLC45A3, TBC1D9B, TTYH2, ABHD2, SDC3, IL4RA, CACNA1C, PIK3R1, CACNA1H, SLC9A1, FAM171A2, CHST11, MAN2A1, TSPAN9, ST3GAL4, GSG…	701	6938	22680	0.736797	1	1	1
GOTERM_CC_DIRECT	GO:0016021~integral component of membrane	159	20.3585	1	SCARB1, MTCH1, PLXND1, CD81, SLC35B1, WBP1L, TMEM140, TPGS1, HS6ST1, TOMM20, IGF1R, FADS2, ADGRA2, CREB3L1, ADORA1, SIRPA, TNFRSF8, SLC39A7, SMCO4, SLC12A8, IFITM5, GPR179, TMPO, SPNS2, LMTK3, TEX2, TPST2, TPST1, POR, BCAM, NINJ1, ORAI3, VDAC1, MXRA7, EPHA2, KMT2D, TTYH3, CD151, NOTCH1, SLC45A3, TBC1D9B, TTYH2, ABHD2, SDC3, IL4RA, CACNA1C, PIK3R1, CACNA1H, SLC9A1, FAM171A2, SEC14L1, CHST11, MAN2A…	657	6878	19662	0.691827	1	1	1
Annotation Cluster 125	Enrichment Score: 0.2397070393326577
Category	Term	Count	%	PValue	Genes	List Total	Pop Hits	Pop Total	Fold Enrichment	Bonferroni	Benjamini	FDR
GOTERM_CC_DIRECT	GO:0022627~cytosolic small ribosomal subunit	4	0.512164	0.259718	MCTS2, RPS14, RPS21, RPS10	657	53	19662	2.25864	1	1	0.936819
GOTERM_MF_DIRECT	GO:0003735~structural constituent of ribosome	12	1.53649	0.33826	RPS14, SLC25A39, GM4832, UCP3, GM10653, RPL13A, SLC25A10, GM8973, RPS21, RPS10, SLC25A25, MRPL33	621	264	17446	1.27697	1	1	0.940421
UP_KEYWORDS	Ribosomal protein	6	0.768246	0.754469	RPS14, GM10653, RPL13A, RPS21, RPS10, MRPL33	701	203	22680	0.956269	1	1	0.876221
GOTERM_CC_DIRECT	GO:0005840~ribosome	6	0.768246	0.755763	RPS14, GM4832, RPL13A, RPS21, RPS10, MRPL33	657	188	19662	0.955115	1	1	0.936819
KEGG_PATHWAY	mmu03010:Ribosome	5	0.640205	0.811248	RPS14, RPL13A, RPS21, RPS10, MRPL33	295	145	7691	0.899006	1	1	0.811248
GOTERM_BP_DIRECT	GO:0006412~translation	11	1.40845	0.897068	RPS14, SLC25A39, GM4832, UCP3, GM10653, AKT1, RPL13A, SLC25A10, RPS21, SLC25A25, MRPL33	632	401	18082	0.784834	1	1	0.968421
Annotation Cluster 126	Enrichment Score: 0.23308464795512973
Category	Term	Count	%	PValue	Genes	List Total	Pop Hits	Pop Total	Fold Enrichment	Bonferroni	Benjamini	FDR
UP_SEQ_FEATURE	zinc finger region:RING-type	10	1.28041	0.209937	NEURL1B, MAP3K1, MGRN1, PCGF2, TRIM25, BMI1, MEX3C, BIRC3, LNX2, RNF220	635	186	18012	1.52502	1	1	0.992861
GOTERM_MF_DIRECT	GO:0016874~ligase activity	8	1.02433	0.975064	NEURL1B, HECTD1, MGRN1, ADSSL1, TRIM25, MEX3C, BIRC3, RNF220	621	362	17446	0.620849	1	1	0.975064
UP_KEYWORDS	Ligase	6	0.768246	0.976393	NEURL1B, MGRN1, ADSSL1, TRIM25, MEX3C, RNF220	701	330	22680	0.588251	1	1	0.976393
Annotation Cluster 127	Enrichment Score: 0.2219825523525856
Category	Term	Count	%	PValue	Genes	List Total	Pop Hits	Pop Total	Fold Enrichment	Bonferroni	Benjamini	FDR
UP_SEQ_FEATURE	domain:EF-hand	4	0.512164	0.140315	SPARC, TBC1D9B, PLCG1, NKD1	635	37	18012	3.06652	1	1	0.992861
INTERPRO	IPR011992:EF-hand-like domain	10	1.28041	0.509448	SPARC, TBC1D9B, MYL6B, PLCG1, ACTN4, SLC25A25, RHBDL1, MYL12A, NKD1, DEF6	657	273	20594	1.14819	1	1	0.991071
INTERPRO	IPR002048:EF-hand domain	8	1.02433	0.56908	SEPN1, TBC1D9B, MYL6B, PLCG1, ACTN4, SLC25A25, MYL12A, NKD1	657	223	20594	1.1245	1	1	0.991071
INTERPRO	IPR018247:EF-Hand 1, calcium-binding site	5	0.640205	0.812332	SPARC, PLCG1, ACTN4, MYL12A, NKD1	657	175	20594	0.895586	1	1	0.991071
SMART	SM00054:EFh	5	0.640205	0.870021	TBC1D9B, MYL6B, ACTN4, SLC25A25, MYL12A	444	145	10425	0.809646	1	1	0.992883
UP_SEQ_FEATURE	domain:EF-hand 2	3	0.384123	0.985468	MYL6B, ACTN4, SLC25A25	635	173	18012	0.491885	1	1	0.992861
UP_SEQ_FEATURE	domain:EF-hand 1	3	0.384123	0.985914	MYL6B, ACTN4, SLC25A25	635	174	18012	0.489058	1	1	0.992861
Annotation Cluster 128	Enrichment Score: 0.20949018979696532
Category	Term	Count	%	PValue	Genes	List Total	Pop Hits	Pop Total	Fold Enrichment	Bonferroni	Benjamini	FDR
GOTERM_CC_DIRECT	GO:0042383~sarcolemma	7	0.896287	0.201769	GNAS, ATP1A2, CACNA1C, SLC38A2, CACNA1H, SLC9A1, PLEC	657	118	19662	1.77533	1	1	0.936819
UP_KEYWORDS	Sodium transport	3	0.384123	0.867576	ATP1A2, SLC38A2, SLC9A1	701	113	22680	0.85895	1	1	0.876221
UP_KEYWORDS	Sodium	3	0.384123	0.888608	ATP1A2, SLC38A2, SLC9A1	701	120	22680	0.808845	1	1	0.888608
GOTERM_BP_DIRECT	GO:0006814~sodium ion transport	3	0.384123	0.933612	ATP1A2, SLC38A2, SLC9A1	632	124	18082	0.692196	1	1	0.968421
Annotation Cluster 129	Enrichment Score: 0.14671139740241704
Category	Term	Count	%	PValue	Genes	List Total	Pop Hits	Pop Total	Fold Enrichment	Bonferroni	Benjamini	FDR
INTERPRO	IPR011990:Tetratricopeptide-like helical	8	1.02433	0.47499	GPSM1, CLUH, EEF2K, IFT140, SH3TC1, COA7, TTC28, SMG6	657	204	20594	1.22924	1	1	0.991071
UP_SEQ_FEATURE	repeat:TPR 4	4	0.512164	0.587478	GPSM1, CLUH, DNAH2, TTC28	635	86	18012	1.31932	1	1	0.992861
UP_SEQ_FEATURE	repeat:TPR 5	3	0.384123	0.663927	GPSM1, DNAH2, TTC28	635	64	18012	1.32963	1	1	0.992861
UP_SEQ_FEATURE	repeat:TPR 3	4	0.512164	0.820903	GPSM1, CLUH, DNAH2, TTC28	635	125	18012	0.907691	1	1	0.992861
UP_KEYWORDS	TPR repeat	4	0.512164	0.825391	GPSM1, CLUH, DNAH2, TTC28	701	144	22680	0.898716	1	1	0.876221
UP_SEQ_FEATURE	repeat:TPR 2	4	0.512164	0.865239	GPSM1, CLUH, DNAH2, TTC28	635	137	18012	0.828186	1	1	0.992861
UP_SEQ_FEATURE	repeat:TPR 1	4	0.512164	0.865239	GPSM1, CLUH, DNAH2, TTC28	635	137	18012	0.828186	1	1	0.992861
Annotation Cluster 130	Enrichment Score: 0.13806619842004217
Category	Term	Count	%	PValue	Genes	List Total	Pop Hits	Pop Total	Fold Enrichment	Bonferroni	Benjamini	FDR
UP_KEYWORDS	Innate immunity	8	1.02433	0.617537	FGR, SEC14L1, CRCP, AXL, DAB2IP, TRIM25, ARHGEF2, CACTIN	701	241	22680	1.07398	1	1	0.876221
UP_KEYWORDS	Immunity	12	1.53649	0.696706	FGR, SEC14L1, CRCP, AXL, DAB2IP, INPPL1, IL4RA, TRIM25, CSK, ARHGEF2, CACTIN, OTUB1	701	401	22680	0.968193	1	1	0.876221
GOTERM_BP_DIRECT	GO:0002376~immune system process	12	1.53649	0.785886	FGR, SEC14L1, CRCP, AXL, DAB2IP, INPPL1, IL4RA, TRIM25, CSK, ARHGEF2, CACTIN, OTUB1	632	383	18082	0.896421	1	1	0.968421
GOTERM_BP_DIRECT	GO:0045087~innate immune response	12	1.53649	0.829207	FGR, PPP1R14B, SEC14L1, CRCP, AXL, TNK2, DAB2IP, ABL1, TRIM25, CSK, ARHGEF2, CACTIN	632	400	18082	0.858323	1	1	0.968421
Annotation Cluster 131	Enrichment Score: 0.13571734356937337
Category	Term	Count	%	PValue	Genes	List Total	Pop Hits	Pop Total	Fold Enrichment	Bonferroni	Benjamini	FDR
INTERPRO	IPR015943:WD40/YVTN repeat-like-containing domain	15	1.92061	0.19965	TLE3, SEMA7A, WDR26, PLXND1, IFT140, SEMA4B, DENND3, ARHGEF10L, SEMA3F, CORO2B, CORO1C, ATG16L2, GNB1, PLXNB1, CFAP43	657	340	20594	1.38289	1	1	0.991071
INTERPRO	IPR019775:WD40 repeat, conserved site	6	0.768246	0.585627	TLE3, ATG16L2, GNB1, DENND3, CORO2B, CORO1C	657	161	20594	1.16816	1	1	0.991071
INTERPRO	IPR001680:WD40 repeat	9	1.15237	0.602507	TLE3, WDR26, ATG16L2, IFT140, GNB1, DENND3, CFAP43, CORO2B, CORO1C	657	263	20594	1.07266	1	1	0.991071
INTERPRO	IPR017986:WD40-repeat-containing domain	10	1.28041	0.646729	TLE3, WDR26, ATG16L2, IFT140, GNB1, DENND3, ARHGEF10L, CFAP43, CORO2B, CORO1C	657	307	20594	1.02103	1	1	0.991071
INTERPRO	IPR020472:G-protein beta WD-40 repeat	3	0.384123	0.790752	WDR26, ATG16L2, GNB1	657	91	20594	1.03337	1	1	0.991071
UP_KEYWORDS	WD repeat	7	0.896287	0.805412	TLE3, WDR26, ATG16L2, GNB1, DENND3, CORO2B, CORO1C	701	256	22680	0.884674	1	1	0.876221
UP_SEQ_FEATURE	repeat:WD 3	7	0.896287	0.860775	TLE3, WDR26, ATG16L2, GNB1, DENND3, CORO2B, CORO1C	635	243	18012	0.817109	1	1	0.992861
UP_SEQ_FEATURE	repeat:WD 1	7	0.896287	0.873124	TLE3, WDR26, ATG16L2, GNB1, DENND3, CORO2B, CORO1C	635	248	18012	0.800635	1	1	0.992861
UP_SEQ_FEATURE	repeat:WD 2	7	0.896287	0.873124	TLE3, WDR26, ATG16L2, GNB1, DENND3, CORO2B, CORO1C	635	248	18012	0.800635	1	1	0.992861
SMART	SM00320:WD40	9	1.15237	0.873862	TLE3, WDR26, ATG16L2, IFT140, GNB1, DENND3, CFAP43, CORO2B, CORO1C	444	262	10425	0.806556	1	1	0.992883
UP_SEQ_FEATURE	repeat:WD 4	6	0.768246	0.911077	TLE3, WDR26, ATG16L2, GNB1, CORO2B, CORO1C	635	230	18012	0.739966	1	1	0.992861
UP_SEQ_FEATURE	repeat:WD 6	4	0.512164	0.936524	TLE3, WDR26, ATG16L2, GNB1	635	167	18012	0.67941	1	1	0.992861
UP_SEQ_FEATURE	repeat:WD 7	3	0.384123	0.941129	TLE3, ATG16L2, GNB1	635	127	18012	0.670048	1	1	0.992861
UP_SEQ_FEATURE	repeat:WD 5	5	0.640205	0.942143	TLE3, WDR26, ATG16L2, GNB1, CORO2B	635	211	18012	0.672165	1	1	0.992861
Annotation Cluster 132	Enrichment Score: 0.13234415399091118
Category	Term	Count	%	PValue	Genes	List Total	Pop Hits	Pop Total	Fold Enrichment	Bonferroni	Benjamini	FDR
INTERPRO	IPR008160:Collagen triple helix repeat	3	0.384123	0.701578	COL1A1, COL4A2, EMILIN1	657	76	20594	1.23732	1	1	0.991071
UP_KEYWORDS	Collagen	3	0.384123	0.742516	COL1A1, COL4A2, EMILIN1	701	85	22680	1.1419	1	1	0.876221
GOTERM_CC_DIRECT	GO:0005581~collagen trimer	3	0.384123	0.769459	COL1A1, COL4A2, EMILIN1	657	83	19662	1.0817	1	1	0.936819
Annotation Cluster 133	Enrichment Score: 0.1260297290503072
Category	Term	Count	%	PValue	Genes	List Total	Pop Hits	Pop Total	Fold Enrichment	Bonferroni	Benjamini	FDR
INTERPRO	IPR011990:Tetratricopeptide-like helical	8	1.02433	0.47499	GPSM1, CLUH, EEF2K, IFT140, SH3TC1, COA7, TTC28, SMG6	657	204	20594	1.22924	1	1	0.991071
INTERPRO	IPR019734:Tetratricopeptide repeat	3	0.384123	0.913562	GPSM1, SH3TC1, TTC28	657	126	20594	0.746322	1	1	0.991071
SMART	SM00028:TPR	3	0.384123	0.964913	GPSM1, SH3TC1, TTC28	444	119	10425	0.591926	1	1	0.992883
Annotation Cluster 134	Enrichment Score: 0.11903528363630853
Category	Term	Count	%	PValue	Genes	List Total	Pop Hits	Pop Total	Fold Enrichment	Bonferroni	Benjamini	FDR
UP_KEYWORDS	Dioxygenase	3	0.384123	0.730525	PHF2, TET3, ALOXE3	701	83	22680	1.16941	1	1	0.876221
GOTERM_MF_DIRECT	GO:0005506~iron ion binding	7	0.896287	0.768889	PHF2, CYP11A1, CYP21A1, FTH1, TET3, SCD2, ALOXE3	621	212	17446	0.927612	1	1	0.940421
GOTERM_MF_DIRECT	GO:0051213~dioxygenase activity	3	0.384123	0.78234	PHF2, TET3, ALOXE3	621	80	17446	1.0535	1	1	0.940421
Annotation Cluster 135	Enrichment Score: 0.10517777136936145
Category	Term	Count	%	PValue	Genes	List Total	Pop Hits	Pop Total	Fold Enrichment	Bonferroni	Benjamini	FDR
GOTERM_BP_DIRECT	GO:0055114~oxidation-reduction process	22	2.8169	0.739749	CYB5B, PHF2, H6PD, CTBP2, UQCR10, DHRS3, TXN2, FADS2, HSD11B2, POR, SEPN1, SH3PXD2A, ALDH2, CYP11A1, FTH1, CYP21A1, TET3, GPD1, SCD2, CYB561, ALOXE3, FDFT1	632	676	18082	0.931119	1	1	0.968421
UP_KEYWORDS	Oxidoreductase	18	2.30474	0.768096	PHF2, H6PD, CTBP2, DHRS3, FADS2, HSD11B2, POR, SEPN1, ALDH2, CYP11A1, FTH1, CYP21A1, TET3, GPD1, SCD2, GAPDH, ALOXE3, FDFT1	701	639	22680	0.911374	1	1	0.876221
GOTERM_MF_DIRECT	GO:0005506~iron ion binding	7	0.896287	0.768889	PHF2, CYP11A1, CYP21A1, FTH1, TET3, SCD2, ALOXE3	621	212	17446	0.927612	1	1	0.940421
GOTERM_MF_DIRECT	GO:0016491~oxidoreductase activity	18	2.30474	0.868811	PHF2, H6PD, CTBP2, OSGIN1, DHRS3, FADS2, HSD11B2, POR, SEPN1, ALDH2, CYP11A1, FTH1, CYP21A1, TET3, GPD1, SCD2, ALOXE3, FDFT1	621	604	17446	0.83722	1	1	0.940421
Annotation Cluster 136	Enrichment Score: 0.0976488857761308
Category	Term	Count	%	PValue	Genes	List Total	Pop Hits	Pop Total	Fold Enrichment	Bonferroni	Benjamini	FDR
UP_KEYWORDS	Leucine-rich repeat	9	1.15237	0.617006	LRRC47, ANP32A, ADGRA2, LRRC75A, RTN4RL1, LRRC8D, ANP32B, CMIP, LRRC41	701	275	22680	1.05885	1	1	0.876221
UP_SEQ_FEATURE	repeat:LRR 4	8	1.02433	0.695678	LRRC47, DNAH2, ANP32A, ADGRA2, RTN4RL1, LRRC8D, ANP32B, LRRC41	635	228	18012	0.995276	1	1	0.992861
UP_SEQ_FEATURE	repeat:LRR 1	9	1.15237	0.752775	LRRC47, DNAH2, ANP32A, ADGRA2, LRRC75A, RTN4RL1, LRRC8D, ANP32B, LRRC41	635	274	18012	0.931709	1	1	0.992861
UP_SEQ_FEATURE	repeat:LRR 2	9	1.15237	0.752775	LRRC47, DNAH2, ANP32A, ADGRA2, LRRC75A, RTN4RL1, LRRC8D, ANP32B, LRRC41	635	274	18012	0.931709	1	1	0.992861
UP_SEQ_FEATURE	repeat:LRR 3	8	1.02433	0.791256	LRRC47, DNAH2, ANP32A, ADGRA2, RTN4RL1, LRRC8D, ANP32B, LRRC41	635	253	18012	0.896928	1	1	0.992861
UP_SEQ_FEATURE	repeat:LRR 7	5	0.640205	0.811428	LRRC47, DNAH2, RTN4RL1, LRRC8D, LRRC41	635	158	18012	0.897638	1	1	0.992861
INTERPRO	IPR003591:Leucine-rich repeat, typical subtype	5	0.640205	0.812332	LRRC47, ADGRA2, RTN4RL1, LRRC8D, LRRC32	657	175	20594	0.895586	1	1	0.991071
INTERPRO	IPR001611:Leucine-rich repeat	7	0.896287	0.836673	LRRC47, ANP32A, ADGRA2, RTN4RL1, LRRC8D, ANP32B, LRRC32	657	259	20594	0.847176	1	1	0.991071
UP_SEQ_FEATURE	repeat:LRR 8	4	0.512164	0.855162	LRRC47, DNAH2, RTN4RL1, LRRC8D	635	134	18012	0.846727	1	1	0.992861
UP_SEQ_FEATURE	repeat:LRR 5	6	0.768246	0.865969	LRRC47, DNAH2, ADGRA2, RTN4RL1, LRRC8D, LRRC41	635	210	18012	0.810439	1	1	0.992861
UP_SEQ_FEATURE	repeat:LRR 6	5	0.640205	0.907797	LRRC47, DNAH2, RTN4RL1, LRRC8D, LRRC41	635	191	18012	0.742549	1	1	0.992861
SMART	SM00369:LRR_TYP	5	0.640205	0.943602	LRRC47, ADGRA2, RTN4RL1, LRRC8D, LRRC32	444	175	10425	0.670849	1	1	0.992883
Annotation Cluster 137	Enrichment Score: 0.08256857496352449
Category	Term	Count	%	PValue	Genes	List Total	Pop Hits	Pop Total	Fold Enrichment	Bonferroni	Benjamini	FDR
UP_SEQ_FEATURE	metal ion-binding site:Iron (heme axial ligand)	4	0.512164	0.769901	CYB5B, CYP11A1, CYP21A1, CYB561	635	114	18012	0.995276	1	1	0.992861
UP_KEYWORDS	Heme	5	0.640205	0.777349	CYB5B, CYP11A1, CYP21A1, NR1D1, CYB561	701	171	22680	0.946017	1	1	0.876221
UP_KEYWORDS	Iron	10	1.28041	0.821459	CYB5B, PHF2, CYP11A1, CYP21A1, FTH1, TET3, SCD2, NR1D1, CYB561, ALOXE3	701	375	22680	0.862767	1	1	0.876221
GOTERM_MF_DIRECT	GO:0020037~heme binding	4	0.512164	0.950799	CYB5B, CYP11A1, CYP21A1, NR1D1	621	175	17446	0.642135	1	1	0.950799
Annotation Cluster 138	Enrichment Score: 0.08184531292468589
Category	Term	Count	%	PValue	Genes	List Total	Pop Hits	Pop Total	Fold Enrichment	Bonferroni	Benjamini	FDR
UP_KEYWORDS	DNA recombination	3	0.384123	0.640664	YY1, INO80D, EME2	701	70	22680	1.38659	1	1	0.876221
GOTERM_BP_DIRECT	GO:0006310~DNA recombination	3	0.384123	0.80175	YY1, INO80D, EME2	632	85	18082	1.00979	1	1	0.968421
UP_KEYWORDS	DNA repair	7	0.896287	0.8642	YY1, INO80D, TAOK3, EME2, ABL1, RAD23A, OTUB1	701	279	22680	0.811744	1	1	0.876221
GOTERM_BP_DIRECT	GO:0006974~cellular response to DNA damage stimulus	12	1.53649	0.871263	YY1, BTG2, INO80D, TAOK3, EME2, MYC, MAPKAPK2, ABL1, WAC, AKT1, RAD23A, OTUB1	632	420	18082	0.81745	1	1	0.968421
UP_KEYWORDS	DNA damage	8	1.02433	0.89695	YY1, INO80D, TAOK3, EME2, MAPKAPK2, ABL1, RAD23A, OTUB1	701	336	22680	0.770328	1	1	0.89695
GOTERM_BP_DIRECT	GO:0006281~DNA repair	8	1.02433	0.930523	YY1, NSMCE4A, INO80D, TAOK3, EME2, ABL1, RAD23A, OTUB1	632	318	18082	0.719768	1	1	0.968421
Annotation Cluster 139	Enrichment Score: 0.08049840977419176
Category	Term	Count	%	PValue	Genes	List Total	Pop Hits	Pop Total	Fold Enrichment	Bonferroni	Benjamini	FDR
GOTERM_MF_DIRECT	GO:0016887~ATPase activity	7	0.896287	0.719047	DYNC1H1, HSPA8, DNAH2, KIF26A, VPS4A, MYH9, ATP1A2	621	200	17446	0.983269	1	1	0.940421
INTERPRO	IPR003593:AAA+ ATPase domain	4	0.512164	0.841389	DYNC1H1, DNAH2, VPS4A, FIGNL2	657	144	20594	0.870709	1	1	0.991071
SMART	SM00382:AAA	4	0.512164	0.947874	DYNC1H1, DNAH2, VPS4A, FIGNL2	444	144	10425	0.652215	1	1	0.992883
Annotation Cluster 140	Enrichment Score: 0.07932070091552518
Category	Term	Count	%	PValue	Genes	List Total	Pop Hits	Pop Total	Fold Enrichment	Bonferroni	Benjamini	FDR
UP_KEYWORDS	Lysosome	7	0.896287	0.784023	SPHK2, PSAP, LITAF, LDLR, CTSD, IGF2R, TPCN1	701	249	22680	0.909544	1	1	0.876221
KEGG_PATHWAY	mmu04142:Lysosome	4	0.512164	0.851437	PSAP, LITAF, CTSD, IGF2R	295	122	7691	0.854793	1	1	0.851437
GOTERM_CC_DIRECT	GO:0005764~lysosome	9	1.15237	0.866078	HSPA8, SPHK2, PSAP, VPS4A, LITAF, LDLR, CTSD, IGF2R, TPCN1	657	331	19662	0.813723	1	1	0.936819
Annotation Cluster 141	Enrichment Score: 0.0691012365265814
Category	Term	Count	%	PValue	Genes	List Total	Pop Hits	Pop Total	Fold Enrichment	Bonferroni	Benjamini	FDR
GOTERM_BP_DIRECT	GO:0006813~potassium ion transport	4	0.512164	0.824616	CDKN1B, ATP1A2, SLC12A8, KCNK3	632	127	18082	0.901126	1	1	0.968421
UP_KEYWORDS	Potassium transport	3	0.384123	0.846709	ATP1A2, SLC12A8, KCNK3	701	107	22680	0.907115	1	1	0.876221
UP_KEYWORDS	Potassium	3	0.384123	0.888608	ATP1A2, SLC12A8, KCNK3	701	120	22680	0.808845	1	1	0.888608
Annotation Cluster 142	Enrichment Score: 0.06410152502014334
Category	Term	Count	%	PValue	Genes	List Total	Pop Hits	Pop Total	Fold Enrichment	Bonferroni	Benjamini	FDR
UP_KEYWORDS	Metalloprotease	5	0.640205	0.647533	MMP28, ECE1, PEPD, 2010111I01RIK, THOP1	701	143	22680	1.13125	1	1	0.876221
UP_SEQ_FEATURE	metal ion-binding site:Zinc; catalytic	4	0.512164	0.794407	CDA, ECE1, 2010111I01RIK, THOP1	635	119	18012	0.953457	1	1	0.992861
GOTERM_MF_DIRECT	GO:0004222~metalloendopeptidase activity	4	0.512164	0.81756	MMP28, ECE1, RCE1, THOP1	621	123	17446	0.913606	1	1	0.940421
INTERPRO	IPR024079:Metallopeptidase, catalytic domain	3	0.384123	0.819287	MMP28, ECE1, THOP1	657	97	20594	0.969449	1	1	0.991071
GOTERM_MF_DIRECT	GO:0008237~metallopeptidase activity	4	0.512164	0.926978	ECE1, PEPD, 2010111I01RIK, THOP1	621	160	17446	0.702335	1	1	0.940421
UP_KEYWORDS	Protease	11	1.40845	0.973136	TMPRSS6, MMP28, FAM63A, ECE1, RCE1, PEPD, CTSD, 2010111I01RIK, THOP1, RHBDL1, OTUB1	701	542	22680	0.656627	1	1	0.973136
GOTERM_BP_DIRECT	GO:0006508~proteolysis	12	1.53649	0.992486	TINAGL1, TNIP1, TMPRSS6, FAM63A, ECE1, RCE1, PEPD, CTSD, 2010111I01RIK, THOP1, RHBDL1, OTUB1	632	582	18082	0.589913	1	1	0.992486
GOTERM_MF_DIRECT	GO:0008233~peptidase activity	10	1.28041	0.995315	TMPRSS6, FAM63A, ECE1, RCE1, PEPD, CTSD, 2010111I01RIK, THOP1, RHBDL1, OTUB1	621	516	17446	0.544446	1	1	0.995315
Annotation Cluster 143	Enrichment Score: 0.061804687595605555
Category	Term	Count	%	PValue	Genes	List Total	Pop Hits	Pop Total	Fold Enrichment	Bonferroni	Benjamini	FDR
GOTERM_BP_DIRECT	GO:0055085~transmembrane transport	12	1.53649	0.728812	SLC45A3, SLC35B1, SPNS2, SLC2A1, VDAC1, CACNA1C, SLC39A7, SLC25A25, CACNA1H, SLC12A8, SLC9A1, TPCN1	632	364	18082	0.943212	1	1	0.968421
UP_KEYWORDS	Ion channel	8	1.02433	0.89695	CLIC4, TTYH3, TTYH2, LRRC8D, CACNA1C, CACNA1H, KCNK3, TPCN1	701	336	22680	0.770328	1	1	0.89695
UP_KEYWORDS	Ion transport	15	1.92061	0.911997	CLIC4, TTYH3, TTYH2, ATP1A2, CACNA1C, CACNA1H, SLC9A1, TPCN1, LASP1, LRRC8D, VDAC1, SLC39A7, SLC38A2, KCNK3, SLC12A8	701	619	22680	0.784017	1	1	0.911997
GOTERM_BP_DIRECT	GO:0006811~ion transport	15	1.92061	0.949302	CLIC4, TTYH3, TTYH2, ATP1A2, CACNA1C, CACNA1H, SLC9A1, TPCN1, LASP1, LRRC8D, VDAC1, SLC39A7, SLC38A2, KCNK3, SLC12A8	632	584	18082	0.734865	1	1	0.968421
Annotation Cluster 144	Enrichment Score: 0.06103661128278301
Category	Term	Count	%	PValue	Genes	List Total	Pop Hits	Pop Total	Fold Enrichment	Bonferroni	Benjamini	FDR
UP_KEYWORDS	Helicase	4	0.512164	0.769116	DDX5, CHD9, CHD4, MCM2	701	130	22680	0.995501	1	1	0.876221
GOTERM_MF_DIRECT	GO:0004386~helicase activity	4	0.512164	0.841695	DDX5, CHD9, CHD4, MCM2	621	129	17446	0.871113	1	1	0.940421
UP_SEQ_FEATURE	domain:Helicase C-terminal	3	0.384123	0.852297	DDX5, CHD9, CHD4	635	95	18012	0.895748	1	1	0.992861
UP_SEQ_FEATURE	domain:Helicase ATP-binding	3	0.384123	0.864157	DDX5, CHD9, CHD4	635	98	18012	0.868327	1	1	0.992861
INTERPRO	IPR001650:Helicase, C-terminal	3	0.384123	0.866104	DDX5, CHD9, CHD4	657	109	20594	0.86272	1	1	0.991071
INTERPRO	IPR014001:Helicase, superfamily 1/2, ATP-binding domain	3	0.384123	0.87273	DDX5, CHD9, CHD4	657	111	20594	0.847176	1	1	0.991071
SMART	SM00490:HELICc	3	0.384123	0.947603	DDX5, CHD9, CHD4	444	108	10425	0.652215	1	1	0.992883
SMART	SM00487:DEXDc	3	0.384123	0.951261	DDX5, CHD9, CHD4	444	110	10425	0.640356	1	1	0.992883
Annotation Cluster 145	Enrichment Score: 0.04122324816292266
Category	Term	Count	%	PValue	Genes	List Total	Pop Hits	Pop Total	Fold Enrichment	Bonferroni	Benjamini	FDR
UP_SEQ_FEATURE	propeptide:Removed in mature form	7	0.896287	0.847451	SEMA7A, RTN4RL1, GNG7, GAS1, RAC1, RHOC, RHOB	635	238	18012	0.834275	1	1	0.992861
UP_KEYWORDS	GPI-anchor	3	0.384123	0.932823	SEMA7A, RTN4RL1, GAS1	701	140	22680	0.693295	1	1	0.932823
GOTERM_CC_DIRECT	GO:0031225~anchored component of membrane	3	0.384123	0.951518	SEMA7A, RTN4RL1, GAS1	657	141	19662	0.636743	1	1	0.951518
Annotation Cluster 146	Enrichment Score: 0.027974316878695043
Category	Term	Count	%	PValue	Genes	List Total	Pop Hits	Pop Total	Fold Enrichment	Bonferroni	Benjamini	FDR
GOTERM_MF_DIRECT	GO:0004871~signal transducer activity	23	2.94494	0.61886	NEK6, IRS2, LSP1, RHOC, LITAF, SSTR3, GNAI2, P2RY6, ADGRE5, ADGRA2, SUFU, GNG7, GNB1, MAPKAPK2, GNA12, RAPGEF1, ADORA1, GNAS, BDKRB2, PLCG1, S1PR2, SH2B3, ADGRL2	621	648	17446	0.997142	1	1	0.940421
KEGG_PATHWAY	mmu04080:Neuroactive ligand-receptor interaction	7	0.896287	0.96519	P2RY6, THRA, ADORA1, BDKRB2, S1PR2, NR3C1, SSTR3	295	285	7691	0.640345	1	1	0.96519
GOTERM_BP_DIRECT	GO:0007186~G-protein coupled receptor signaling pathway	19	2.43278	1	SSTR3, IGF2R, GNAI2, P2RY6, ADGRE5, ADGRA2, GNG7, GIPC1, GNB1, GNA12, ADORA1, GNAS, BDKRB2, INPP5K, S1PR2, RAC1, ADGRL2, GPR179, TGM2	632	1706	18082	0.318643	1	1	1
UP_KEYWORDS	Transducer	16	2.04866	1	IRS2, SSTR3, GNAI2, P2RY6, ADGRE5, ADGRA2, GNG7, GNB1, GNA12, ADORA1, GNAS, BDKRB2, PLCG1, S1PR2, ADGRL2, GPR146	701	1801	22680	0.287429	1	1	1
UP_KEYWORDS	G-protein coupled receptor	9	1.15237	1	P2RY6, ADGRE5, ADGRA2, ADORA1, BDKRB2, S1PR2, SSTR3, ADGRL2, GPR146	701	1741	22680	0.167251	1	1	1
INTERPRO	IPR000276:G protein-coupled receptor, rhodopsin-like	6	0.768246	1	P2RY6, ADORA1, BDKRB2, S1PR2, SSTR3, GPR146	657	1458	20594	0.128994	1	1	1
INTERPRO	IPR017452:GPCR, rhodopsin-like, 7TM	6	0.768246	1	P2RY6, ADORA1, BDKRB2, S1PR2, SSTR3, GPR146	657	1708	20594	0.110113	1	1	1
GOTERM_MF_DIRECT	GO:0004930~G-protein coupled receptor activity	11	1.40845	1	P2RY6, ADGRE5, ADGRA2, ADORA1, BDKRB2, S1PR2, SSTR3, ADGRL2, IGF2R, GPR146, GPR179	621	1749	17446	0.176688	1	1	1
Annotation Cluster 147	Enrichment Score: 0.018181205345063067
Category	Term	Count	%	PValue	Genes	List Total	Pop Hits	Pop Total	Fold Enrichment	Bonferroni	Benjamini	FDR
UP_KEYWORDS	Glycoprotein	111	14.2125	0.800525	SCARB1, SPARC, PLXND1, HS6ST1, IGF1R, ADGRA2, CREB3L1, AKT2, MYC, ADORA1, SIRPA, AKT1, TNFRSF8, WNT5B, TEX2, HSPG2, TPST2, TPST1, BCAM, BTD, COL4A2, CERCAM, EPHA2, SEMA7A, TTYH3, PKDCC, H6PD, CD151, NOTCH1, TTYH2, ABHD2, SDC3, IL4RA, CACNA1C, CACNA1H, SLC9A1, FAM171A2, CHST11, MAN2A1, TSPAN9, PSAP, SERPINH1, ST3GAL4, IGFBP7, SLC38A2, ST3GAL1, WNT4, KIRREL, PTCH1, IGF2R, COL1A1, SLC6A6, HNRNPK, GN…	701	3815	22680	0.941355	1	1	0.876221
UP_KEYWORDS	Disulfide bond	81	10.3713	0.972601	ACVRL1, LGALS3BP, SCARB1, B4GALT1, TINAGL1, TRIO, PTPRS, SPARC, ITGB5, PLXND1, PHF20, CD81, WFDC1, ECE1, SSC4D, IGF1R, MYLK, TXN2, ADGRE5, ADGRA2, AKT2, MMP28, ADORA1, BDKRB2, AKT1, TNFRSF8, SIRPA, TIMP3, EMILIN1, RAC1, SCARF2, FGFBP3, XXYLT1, CTSD, EGFL7, WNT5B, ITGA3, HEG1, HSPG2, SSTR3, TPST2, TGFBR3, TPST1, SLC7A5, BCAM, COL4A2, TXNIP, CRELD1, GAS6, EPHA2, B4GALT5, ITGA9, SEMA7A, NOTCH1, LRP1…	701	3124	22680	0.838878	1	1	0.972601
UP_SEQ_FEATURE	glycosylation site:N-linked (GlcNAc...)	97	12.42	0.999111	SCARB1, SPARC, HS6ST1, IGF1R, ADGRA2, CREB3L1, ADORA1, SIRPA, TNFRSF8, SLC39A7, WNT5B, TEX2, HSPG2, TPST2, TPST1, BCAM, BTD, COL4A2, CERCAM, EPHA2, SEMA7A, TTYH3, H6PD, CD151, NOTCH1, TTYH2, IL4RA, CACNA1C, CACNA1H, SLC9A1, FAM171A2, CHST11, MAN2A1, TSPAN9, PSAP, SERPINH1, ST3GAL4, IGFBP7, SLC38A2, ST3GAL1, WNT4, KIRREL, PTCH1, IGF2R, COL1A1, SLC6A6, PLXNB1, DAND5, FGFR2, FGFR1, LGALS3BP, ACVRL1,…	635	3563	18012	0.772225	1	1	0.999111
UP_SEQ_FEATURE	disulfide bond	57	7.29834	0.999975	LGALS3BP, B4GALT1, TINAGL1, TRIO, PTPRS, SPARC, ITGB5, CD81, WFDC1, ECE1, SSC4D, IGF1R, TXN2, ADGRE5, ADORA1, BDKRB2, TNFRSF8, SIRPA, TIMP3, EMILIN1, SCARF2, FGFBP3, CTSD, EGFL7, ITGA3, HSPG2, SSTR3, BCAM, COL4A2, CRELD1, GAS6, EPHA2, B4GALT5, SEMA7A, NOTCH1, LRP1, TMPRSS6, IL4RA, LRP5, SEMA3F, P2RY6, EXTL1, PSAP, ST3GAL4, IGFBP7, LDLR, ST3GAL1, KIRREL, GALNT2, SEMA4B, IGF2R, DLK1, VEGFA, AXL, DA…	635	2510	18012	0.644153	1	1	0.999975
UP_SEQ_FEATURE	signal peptide	65	8.32266	1	ACVRL1, LGALS3BP, B4GALT1, TINAGL1, PTPRS, SPARC, ITGB5, WFDC1, SSC4D, IGF1R, MYDGF, ADGRE5, ADGRA2, MMP28, TNFRSF8, SIRPA, TIMP3, EMILIN1, SCARF2, FGFBP3, CTSD, MESDC2, EGFL7, WNT5B, ITGA3, LMTK3, POMGNT2, HSPG2, TGFBR3, BCAM, BTD, COL4A2, RTN4RL1, OAF, CERCAM, GAS1, CRELD1, GAS6, EPHA2, SEMA7A, NOTCH1, H6PD, LRP1, SDC3, IL4RA, LRP5, SEMA3F, FAM171A2, PSAP, SERPINH1, IGFBP7, LDLR, WNT4, KIRREL, …	635	3124	18012	0.590188	1	1	1
UP_KEYWORDS	Signal	87	11.1396	1	ACVRL1, LGALS3BP, TINAGL1, PTPRS, SPARC, ITGB5, PLXND1, WFDC1, ECE1, SSC4D, LRRC32, IGF1R, MYDGF, ADGRE5, ADGRA2, MMP28, TNFRSF8, SIRPA, TIMP3, EMILIN1, SLC39A7, SCARF2, FGFBP3, CTSD, AGFG2, GPR179, MESDC2, SREBF1, EGFL7, WNT5B, ITGA3, HEG1, LMTK3, TEX2, HSPG2, TPST2, TGFBR3, BCAM, BTD, COL4A2, RTN4RL1, OAF, CYP21A1, CERCAM, GAS1, MXRA7, CRELD1, ALDOA, GAS6, EPHA2, ITGA9, SEMA7A, PKDCC, NOTCH1, H…	701	4543	22680	0.619586	1	1	1
Annotation Cluster 148	Enrichment Score: 0.008100689418302701
Category	Term	Count	%	PValue	Genes	List Total	Pop Hits	Pop Total	Fold Enrichment	Bonferroni	Benjamini	FDR
GOTERM_CC_DIRECT	GO:0005615~extracellular space	42	5.37772	0.929298	LGALS3BP, B4GALT1, SPARC, TINAGL1, TMPRSS6, IL4RA, WFDC1, SEMA3F, FGF1, SOGA1, ACTB, IRF2BPL, MYDGF, LIPE, MAN2A1, ARHGDIA, PSAP, SERPINH1, TIMP3, IGFBP7, STX2, CTSD, WNT4, HSPA8, EGFL7, WNT5B, SEMA4B, ACTN4, YWHAZ, HSPG2, IGF2R, DLK1, VEGFA, SULF2, COL1A1, TGFBR3, BTD, AXL, ALDOA, GAS6, CDK13, DAND5	657	1504	19662	0.835726	1	1	0.936819
UP_KEYWORDS	Secreted	33	4.22535	0.9993	LGALS3BP, B4GALT1, SPARC, PKDCC, TINAGL1, IL4RA, WFDC1, SSC4D, SEMA3F, FGF1, SOGA1, MYDGF, PSAP, TIMP3, EMILIN1, IGFBP7, FGFBP3, ST3GAL1, CTSD, WNT4, EGFL7, WNT5B, GALNT2, HSPG2, VEGFA, COL1A1, TGFBR3, BTD, COL4A2, HNRNPA2B1, GNAS, GAS6, DAND5	701	1685	22680	0.633635	1	1	0.9993
GOTERM_CC_DIRECT	GO:0005576~extracellular region	38	4.86556	0.999415	LGALS3BP, B4GALT1, NOTCH1, SPARC, PKDCC, TINAGL1, IL4RA, WFDC1, SSC4D, SEMA3F, FGF1, SOGA1, MYDGF, FTH1, PSAP, TIMP3, EMILIN1, IGFBP7, FGFBP3, ST3GAL1, CTSD, WNT4, EGFL7, WNT5B, GALNT2, PTCH1, HSPG2, VEGFA, COL1A1, TGFBR3, BTD, COL4A2, HNRNPA2B1, GNAS, PFN1, GAS6, FGFR2, DAND5	657	1753	19662	0.64873	1	1	0.999415
UP_SEQ_FEATURE	signal peptide	65	8.32266	1	ACVRL1, LGALS3BP, B4GALT1, TINAGL1, PTPRS, SPARC, ITGB5, WFDC1, SSC4D, IGF1R, MYDGF, ADGRE5, ADGRA2, MMP28, TNFRSF8, SIRPA, TIMP3, EMILIN1, SCARF2, FGFBP3, CTSD, MESDC2, EGFL7, WNT5B, ITGA3, LMTK3, POMGNT2, HSPG2, TGFBR3, BCAM, BTD, COL4A2, RTN4RL1, OAF, CERCAM, GAS1, CRELD1, GAS6, EPHA2, SEMA7A, NOTCH1, H6PD, LRP1, SDC3, IL4RA, LRP5, SEMA3F, FAM171A2, PSAP, SERPINH1, IGFBP7, LDLR, WNT4, KIRREL, …	635	3124	18012	0.590188	1	1	1
Annotation Cluster 149	Enrichment Score: 0.006058686788037979
Category	Term	Count	%	PValue	Genes	List Total	Pop Hits	Pop Total	Fold Enrichment	Bonferroni	Benjamini	FDR
UP_SEQ_FEATURE	repeat:3	3	0.384123	0.970486	CDC42EP1, HIVEP2, IGF2R	635	150	18012	0.567307	1	1	0.992861
UP_SEQ_FEATURE	repeat:1	3	0.384123	0.993788	CDC42EP1, HIVEP2, IGF2R	635	200	18012	0.42548	1	1	0.993788
UP_SEQ_FEATURE	repeat:2	3	0.384123	0.994354	CDC42EP1, HIVEP2, IGF2R	635	203	18012	0.419192	1	1	0.994354

## Sheet: P1 F_SEC
Annotation Cluster 1	Enrichment Score: 13.561908032971035
Category	Term	Count	%	PValue	Genes	List Total	Pop Hits	Pop Total	Fold Enrichment	Bonferroni	Benjamini	FDR
UP_KEYWORDS	Nucleus	315	29.5775	6.65168e-23	ATF1, RB1, ERRFI1, ELK3, ZMIZ1, AKT2, CDC26, SPATA24, CREB3L2, DAG1, EPC1, RPS10, HOXA6, JUNB, IER2, SOX4, TMPO, SRRM2, MBNL2, ZFP1, NSMCE1, PTOV1, SOX13, MTUS1, ACTN4, CSNK1E, RFX8, DDX39B, EWSR1, KCTD10, WDR82, DDIT3, SIK1, HOXB5, ATF4, ANAPC13, CTBP2, ANP32A, ANAPC16, EPAS1, TSHZ1, TSHZ2, ZFP503, GATA6, PRDM11, PRDM10, OAZ2, PCBP1, MIER1, ZBTB7B, ZBTB7A, RREB1, RALGDS, HOXC6, HEXIM1, JUN, PHC2…	947	4534	22680	1.66388	2.31479e-20	5.78696e-21	5.00539e-21
UP_KEYWORDS	Transcription regulation	166	15.5869	8.77898e-23	ATF1, RB1, CTNND1, ZBTB20, RORA, ETS1, ARHGAP35, ELK3, ZMIZ1, CREB3L2, SPATA24, EPC1, EP300, HOXA6, PTRF, JUNB, WHSC1L1, SOX4, ZFP1, PTOV1, SOX13, ARID5B, RFX8, EWSR1, DDIT3, TXNIP, HOXB5, ATF4, DDX5, NOTCH1, CTBP2, ANP32A, EPAS1, TSHZ1, TSHZ2, ZFP503, GATA6, CREBL2, FOXO3, PRDM11, PRDM10, GLIS2, HMBOX1, MIER1, ZBTB7B, ZBTB7A, RREB1, HOXC6, BCL9L, HEXIM1, MCTS2, HSPA8, JUN, JUND, SMAD3, RBPMS, ZF…	947	1799	22680	2.20989	3.05508e-20	6.11017e-21	5.28495e-21
UP_KEYWORDS	Transcription	168	15.7746	4.0503e-22	ATF1, RB1, CRCP, CTNND1, ZBTB20, RORA, ETS1, ARHGAP35, ELK3, ZMIZ1, CREB3L2, SPATA24, EPC1, EP300, HOXA6, PTRF, JUNB, WHSC1L1, SOX4, ZFP1, PTOV1, SOX13, ARID5B, RFX8, EWSR1, DDIT3, TXNIP, HOXB5, ATF4, DDX5, NOTCH1, CTBP2, ANP32A, EPAS1, TSHZ1, TSHZ2, ZFP503, GATA6, CREBL2, FOXO3, PRDM11, PRDM10, GLIS2, HMBOX1, MIER1, ZBTB7B, ZBTB7A, RREB1, HOXC6, BCL9L, HEXIM1, MCTS2, HSPA8, JUN, JUND, SMAD3, RBP…	947	1859	22680	2.16433	1.40951e-19	2.01358e-20	1.74163e-20
GOTERM_BP_DIRECT	GO:0006351~transcription, DNA-templated	171	16.0563	1.93141e-17	ATF1, RB1, CRCP, CTNND1, ZBTB20, RORA, ETS1, ARHGAP35, ELK3, ZMIZ1, CREB3L2, SPATA24, EPC1, EP300, HOXA6, PTRF, JUNB, WHSC1L1, SOX4, ZFP1, ZFP219, PTOV1, SOX13, ARID5B, RFX8, COL4A2, EWSR1, DDIT3, TXNIP, HOXB5, ATF4, DDX5, NOTCH1, CTBP2, ANP32A, EPAS1, TSHZ1, TSHZ2, ZFP503, GATA6, CREBL2, FOXO3, PRDM11, PRDM10, GLIS2, HMBOX1, MIER1, ZBTB7B, ZBTB7A, RREB1, HOXC6, BCL9L, HEXIM1, MCTS2, HSPA8, JUN, …	858	1885	18082	1.91181	6.9357e-14	3.46785e-14	3.39929e-14
UP_KEYWORDS	Activator	68	6.38498	1.39592e-12	ATF1, KDM5A, PHF2, CSRNP1, CITED2, RORA, ELK3, CREB3L2, UBTF, EPC1, TEAD1, SOX4, SREBF1, KLF13, PTOV1, ARID5B, PPRC1, NR5A1, KAT2B, ELF1, ZEB1, MDFIC, DDIT3, IRF2, ATF4, PPARD, NOTCH1, EPAS1, GATA6, FOXK1, CREBL2, FOXO3, LPP, GLIS2, RAI1, NSD1, NRIP1, RREB1, MEF2D, BCL9L, ZFP143, SPEN, ATF7IP, JUN, RBPMS, SETD1B, NFYC, IRF2BP2, NR2F2, NR1D1, MEIS2, TRERF1, SMARCA2, KLF3, FLI1, PBX1, KLF2, PNRC2, …	947	624	22680	2.60986	4.85767e-10	4.4162e-11	3.81976e-11
GOTERM_BP_DIRECT	GO:0006355~regulation of transcription, DNA-templated	179	16.8075	4.03637e-12	ATF1, RB1, ZFP324, CTNND1, ZBTB20, RORA, ETS1, ARHGAP35, ELK3, ZMIZ1, CREB3L2, SPATA24, EPC1, EP300, HOXA6, PTRF, JUNB, WHSC1L1, SOX4, TMPO, RNF44, ZFP1, ZFP219, ZFP217, PTOV1, SOX13, ARID5B, RFX8, EWSR1, DDIT3, TXNIP, HOXB5, ATF4, DDX5, NOTCH1, CTBP2, ANP32A, EPAS1, TSHZ1, TSHZ2, ZFP503, GATA6, CREBL2, FOXO3, PRDM11, PRDM10, GLIS2, HMBOX1, MIER1, ZBTB7B, ZBTB7A, RREB1, HOXC6, BCL9L, HEXIM1, MCTS…	858	2279	18082	1.65527	1.44944e-08	2.89892e-09	2.8416e-09
GOTERM_MF_DIRECT	GO:0003700~transcription factor activity, sequence-specific DNA binding	85	7.98122	7.28916e-10	ATF1, RERE, CSRNP1, RARG, THRA, CITED2, RORA, HIF3A, ETS1, AFF1, ELK3, CREB3L2, EP300, HOXA6, TEAD1, JUNB, SOX4, SREBF1, ZHX2, ZFP532, TSC22D1, ZFP1, ZFP219, ZBTB38, TSC22D3, MKL1, TSC22D2, FOS, ARAP1, ETV6, NR5A1, ELF1, RFX8, ZEB1, DDIT3, IRF2, RARA, ATF4, HOXB5, PPARD, FOXC1, NOTCH1, EPAS1, GATA6, FOXK1, CREBL2, FOXO3, GLIS2, RAI1, RXRA, ELMSAN1, HES1, ZBTB7B, MTA3, RREB1, ZBTB7A, MEF2D, HOXC6,…	829	883	17446	2.02581	7.26e-07	1.452e-07	1.36307e-07
UP_KEYWORDS	DNA-binding	119	11.1737	9.45029e-10	ATF1, RB1, HJURP, ZBTB20, RORA, ETS1, ARHGAP35, ELK3, ZFP36, CREB3L2, SPATA24, HOXA6, JUNB, SOX4, TMPO, ZFP1, SOX13, ARID5B, RFX8, DDIT3, HOXB5, ATF4, EPAS1, TSHZ1, TSHZ2, GATA6, CREBL2, FOXO3, PRDM10, GLIS2, HMBOX1, PCBP1, ABL1, ZBTB7B, ZBTB7A, RREB1, HOXC6, JUN, PHC2, JUND, SMAD3, H3F3B, ZFP516, NR2F2, NR1D1, SMAD6, TRERF1, SMARCA2, PBX1, FLI1, FOSL2, SMAD7, SP2, SP1, FUBP1, BHLHE40, ZFP592, TC…	947	1604	22680	1.77679	3.2887e-07	2.19247e-08	1.89636e-08
GOTERM_MF_DIRECT	GO:0003677~DNA binding	139	13.0516	3.15972e-08	ATF1, RB1, ZFAND5, HJURP, ZBTB20, RORA, ETS1, ARHGAP35, ELK3, ZFP36, CREB3L2, SPATA24, EP300, ARID2, HOXA6, JUNB, IER2, SOX4, TMPO, ZFP1, ZFP219, SOX13, ARID5B, RFX8, DDIT3, HOXB5, ATF4, EPAS1, TSHZ1, TSHZ2, GATA6, CREBL2, FOXO3, PRDM11, PRDM10, GLIS2, HMBOX1, PCBP1, MIER1, ABL1, ZBTB7B, ZBTB7A, RREB1, HOXC6, JUN, PHC2, JUND, SMAD3, ZFP516, ZBTB16, NR2F2, NR1D1, SMAD6, TRERF1, SMARCA2, PBX1, FLI1…	829	1847	17446	1.58376	3.14703e-05	4.50633e-06	4.23034e-06
GOTERM_MF_DIRECT	GO:0043565~sequence-specific DNA binding	54	5.07042	4.291e-05	ATF1, RERE, CSRNP1, RARG, THRA, RORA, ETS1, ELK3, CREB3L2, HOXA6, JUNB, SREBF1, ZFP532, ZFP219, ZFP217, SOX13, FOS, ETV6, NR5A1, NCOR2, ELF1, ZEB1, DDIT3, RARA, ATF4, HOXB5, PPARD, HDAC4, FOXC1, NOTCH1, EPAS1, GATA6, FOXK1, CREBL2, FOXO3, RXRA, HES1, MTA3, RREB1, HOXC6, JUN, JUND, SMAD3, NR2F2, NR1D1, MEIS2, TBX3, FLI1, PBX1, KLF2, TBX2, FOSL2, MEIS1, SP1	829	633	17446	1.79528	0.0418388	0.00170953	0.00160483
Annotation Cluster 2	Enrichment Score: 12.319662582853482
Category	Term	Count	%	PValue	Genes	List Total	Pop Hits	Pop Total	Fold Enrichment	Bonferroni	Benjamini	FDR
INTERPRO	IPR011993:Pleckstrin homology-like domain	61	5.7277	5.8475e-17	PHLDB1, TRIO, MTMR12, MTMR11, IRS1, IRS2, ARHGEF10L, TRIOBP, CMIP, AKAP13, SPRED2, SPRED1, AKT2, OSBP, GRB10, KIF1B, LDLRAP1, TNS3, TNS1, AFAP1, TBC1D2B, FRMD4A, ARAP1, VAV2, ARHGAP10, RASA3, SPATA13, PLEKHO1, ARHGEF2, PLEKHO2, TLN1, ANKS1, ROCK2, SHC1, DAPP1, FAM109B, ASAP2, FAM129B, CYTH3, ABR, SH3BP2, APBB2, PLCG1, SH2B3, SPTBN1, CYTH1, OSBPL9, AFAP1L2, IQSEC1, OSBPL3, PLCL2, RDX, DAB2IP, PLEK…	890	409	20594	3.4511	1.58873e-13	8.36777e-14	8.27421e-14
INTERPRO	IPR001849:Pleckstrin homology domain	43	4.03756	1.75727e-13	PHLDB1, TRIO, ROCK2, IRS1, FAM109B, DAPP1, IRS2, ASAP2, TRIOBP, FAM129B, CYTH3, AKAP13, ABR, AKT2, OSBP, SH3BP2, GRB10, KIF1B, PLCG1, SH2B3, SPTBN1, CYTH1, OSBPL9, AFAP1L2, OSBPL3, PLCL2, DAB2IP, AFAP1, PLEKHA6, TBC1D2B, CDC42BPB, ARAP1, ARHGAP23, VAV2, ARHGAP10, RASA3, SPATA13, PLEKHM2, PLEKHO1, PLEKHO2, ARHGEF2, FERMT2, SNTB2	890	262	20594	3.79768	2.51496e-10	1.25733e-10	1.24327e-10
UP_SEQ_FEATURE	domain:PH	38	3.56808	4.3894e-12	PHLDB1, ROCK2, IRS1, FAM109B, DAPP1, IRS2, ASAP2, CMIP, TRIOBP, FAM129B, CYTH3, ABR, AKT2, OSBP, SH3BP2, GRB10, KIF1B, SH2B3, SPTBN1, CYTH1, OSBPL9, IQSEC1, OSBPL3, PLCL2, DAB2IP, PLEKHA6, TBC1D2B, CDC42BPB, ARHGAP23, VAV2, ARHGAP10, RASA3, SPATA13, PLEKHM2, PLEKHO1, PLEKHO2, ARHGEF2, FERMT2	867	208	18012	3.79545	1.04731e-08	3.4925e-09	3.47055e-09
SMART	SM00233:PH	41	3.84977	1.16718e-09	PHLDB1, TRIO, ROCK2, IRS1, FAM109B, DAPP1, IRS2, ASAP2, TRIOBP, CYTH3, AKAP13, ABR, AKT2, OSBP, SH3BP2, GRB10, KIF1B, PLCG1, SPTBN1, CYTH1, OSBPL9, AFAP1L2, OSBPL3, PLCL2, DAB2IP, AFAP1, PLEKHA6, TBC1D2B, CDC42BPB, ARAP1, ARHGAP23, VAV2, ARHGAP10, RASA3, SPATA13, PLEKHM2, PLEKHO1, PLEKHO2, ARHGEF2, FERMT2, SNTB2	575	253	10425	2.93813	3.85168e-07	3.85169e-07	3.75831e-07
Annotation Cluster 3	Enrichment Score: 8.841029712743524
Category	Term	Count	%	PValue	Genes	List Total	Pop Hits	Pop Total	Fold Enrichment	Bonferroni	Benjamini	FDR
GOTERM_CC_DIRECT	GO:0005913~cell-cell adherens junction	47	4.41315	2.58918e-12	ITGB1, DDX6, CTNND1, SLC3A2, IQGAP1, ADD1, FAM129B, SLC9A3R2, SDCBP, SEPT9, LIMA1, LASP1, CAPZB, BAG3, COBLL1, PCBP1, DAG1, PACSIN2, XIRP1, TRIM25, TNKS1BP1, SPTBN1, MARK2, TBC1D10A, TMPO, PAK4, PTPN1, HSPA8, RDX, DAB2IP, SORBS1, YWHAZ, SMAD7, EHD1, PPFIBP1, EHD4, STK24, VAPB, DLG5, MYH9, CDC42EP1, TLN1, PFN1, ALDOA, EPHA2, PICALM, PLEC	894	316	19662	3.27115	1.44734e-09	2.8947e-10	2.69275e-10
GOTERM_MF_DIRECT	GO:0098641~cadherin binding involved in cell-cell adhesion	42	3.94366	1.08577e-10	ITGB1, DDX6, CTNND1, SLC3A2, IQGAP1, ADD1, FAM129B, SLC9A3R2, SDCBP, SEPT9, LIMA1, LASP1, CAPZB, BAG3, COBLL1, PCBP1, PACSIN2, TRIM25, TNKS1BP1, SPTBN1, MARK2, TBC1D10A, TMPO, PAK4, PTPN1, HSPA8, RDX, DAB2IP, YWHAZ, EHD1, PPFIBP1, EHD4, STK24, VAPB, MYH9, CDC42EP1, TLN1, PFN1, ALDOA, EPHA2, PICALM, PLEC	829	279	17446	3.16801	1.08143e-07	2.70358e-08	2.538e-08
GOTERM_BP_DIRECT	GO:0098609~cell-cell adhesion	25	2.34742	1.06662e-05	DDX6, SLC3A2, ADD1, FAM129B, SLC9A3R2, LIMA1, LASP1, CAPZB, BAG3, COBLL1, PACSIN2, TNKS1BP1, MARK2, TBC1D10A, TMPO, PAK4, YWHAZ, PPFIBP1, EHD4, STK24, VAPB, CDC42EP1, TLN1, ALDOA, PLEC	858	189	18082	2.78764	0.0375782	0.0014186	0.00139055
Annotation Cluster 4	Enrichment Score: 7.416874958394632
Category	Term	Count	%	PValue	Genes	List Total	Pop Hits	Pop Total	Fold Enrichment	Bonferroni	Benjamini	FDR
UP_KEYWORDS	Metal-binding	214	20.0939	2.05446e-10	CDA, ISCA1, SPARC, ZFP608, CBLB, MYLK, ZMIZ1, FTH1, TRIM25, TNS3, AGFG2, PRKCG, CUBN, MBNL2, ZFP1, NSMCE1, ACTN4, HSPG2, CLPX, EWSR1, FDX1, SPARCL1, SIK1, MACF1, TSHZ1, TSHZ2, ZFP503, GATA6, PRDM10, NLN, ADH1, RNF216, PLCG1, ZBTB7B, ZBTB7A, RREB1, PHC2, ZFP516, PDE2A, IRF2BP2, LNPEP, NR2F2, NR1D1, TRERF1, COL1A1, EHD1, MLLT10, EHD4, AGO2, RNF220, ACVRL1, PHF2, RARG, ZCCHC10, PHF20, ADK, PEPD, GGT…	947	3395	22680	1.50962	7.1495e-08	5.10679e-09	4.41708e-09
GOTERM_MF_DIRECT	GO:0046872~metal ion binding	223	20.939	3.1671e-08	CDA, ISCA1, SPARC, ZFP608, CBLB, MYLK, ZMIZ1, FTH1, TRIM25, TNS3, AGFG2, PRKCG, CUBN, MBNL2, ZFP1, NSMCE1, ACTN4, HSPG2, CLPX, EWSR1, FDX1, SPARCL1, SIK1, MACF1, TSHZ1, TSHZ2, ZFP503, GATA6, PRDM10, ZBTB2, NLN, ADH1, RNF216, PLCG1, ZBTB7B, ZBTB7A, RREB1, PHC2, ZFP516, PDE2A, IRF2BP2, LNPEP, NR2F2, NR1D1, TRERF1, COL1A1, EHD1, MLLT10, EHD4, AGO2, RNF220, ACVRL1, PHF2, RARG, ZCCHC10, PHF20, ADK, PE…	829	3355	17446	1.39879	3.15438e-05	4.50633e-06	4.23034e-06
UP_KEYWORDS	Zinc	137	12.8638	1.25746e-07	CDA, ZFP324, ZFAND5, ZBTB20, ZFP608, CBLB, RORA, ZFP36, ZMIZ1, EP300, TRIM25, SLC39A7, TNS3, AGFG2, WHSC1L1, PRKCG, RNF44, MBNL2, ZFP1, NSMCE1, DGKZ, CLPX, EWSR1, RAF1, TSHZ1, TSHZ2, PXN, ZFP503, GATA6, DTX4, PRDM10, LPP, GLIS2, NLN, RAI1, ADH1, RNF216, MAN2A1, ZBTB7B, ZBTB7A, RREB1, PHC2, SMAD3, ZFP516, PHF12, IRF2BP2, LNPEP, NR2F2, NR1D1, SMAD6, TRERF1, SMAD7, MOB4, MLLT10, SP2, ZFP62, SP1, ZFP…	947	2099	22680	1.56315	4.37587e-05	1.98907e-06	1.72043e-06
UP_KEYWORDS	Zinc-finger	104	9.76526	2.62814e-06	ZFP324, ZFAND5, ZBTB20, ZFP608, CBLB, RORA, ZFP36, ZMIZ1, EP300, TRIM25, AGFG2, WHSC1L1, PRKCG, RNF44, MBNL2, ZFP1, NSMCE1, DGKZ, CLPX, EWSR1, RAF1, TSHZ1, TSHZ2, ZFP503, GATA6, DTX4, PRDM10, GLIS2, RAI1, RNF216, ZBTB7B, ZBTB7A, RREB1, PHC2, ZFP516, PHF12, IRF2BP2, NR2F2, NR1D1, TRERF1, MLLT10, SP2, ZFP62, SP1, ZFP592, RNF220, RERE, KDM5A, PHF2, RARG, ZCCHC10, THRA, PHF20, ZC3H4, CHD4, IRF2BPL, A…	947	1565	22680	1.59152	0.000914174	3.2664e-05	2.82525e-05
Annotation Cluster 5	Enrichment Score: 6.769805540981075
Category	Term	Count	%	PValue	Genes	List Total	Pop Hits	Pop Total	Fold Enrichment	Bonferroni	Benjamini	FDR
UP_KEYWORDS	SH2 domain	21	1.97183	1.14075e-08	BCAR3, SHC1, DAPP1, PIK3R1, SHB, VAV2, FGR, SHE, SOCS3, INPP5D, SH3BP2, ABL1, GRB10, RIN3, FYN, CSK, PLCG1, SH2D6, TNS3, SH2B3, TNS1	947	105	22680	4.78986	3.96981e-06	2.48114e-07	2.14604e-07
INTERPRO	IPR000980:SH2 domain	22	2.06573	1.40055e-08	BCAR3, SHC1, DAPP1, CBLB, PIK3R1, SHB, VAV2, FGR, SHE, SOCS3, INPP5D, SH3BP2, ABL1, GRB10, RIN3, FYN, CSK, PLCG1, SH2D6, TNS3, SH2B3, TNS1	890	113	20594	4.505	2.00417e-05	4.00839e-06	3.96357e-06
UP_SEQ_FEATURE	domain:SH2	18	1.69014	1.84725e-06	BCAR3, SHC1, DAPP1, SHB, VAV2, FGR, SHE, SOCS3, INPP5D, SH3BP2, ABL1, GRB10, RIN3, FYN, CSK, SH2D6, TNS3, SH2B3	867	93	18012	4.02098	0.00439784	0.000687317	0.000682998
SMART	SM00252:SH2	20	1.87793	2.82333e-06	BCAR3, SHC1, DAPP1, PIK3R1, SHB, VAV2, FGR, SHE, SOCS3, INPP5D, SH3BP2, ABL1, GRB10, FYN, CSK, PLCG1, SH2D6, TNS3, SH2B3, TNS1	575	103	10425	3.52047	0.000931265	0.000465849	0.000454556
Annotation Cluster 6	Enrichment Score: 5.733389822631367
Category	Term	Count	%	PValue	Genes	List Total	Pop Hits	Pop Total	Fold Enrichment	Bonferroni	Benjamini	FDR
UP_KEYWORDS	SH3 domain	29	2.723	4.76559e-08	MACF1, DOCK4, TRIO, PPP1R13B, NEDD9, ASAP2, PIK3R1, LASP1, SH3PXD2A, RUSC2, SH3TC1, ABL1, PACSIN2, FYN, CSK, PLCG1, OSTF1, SASH1, FNBP1, TNK2, SORBS1, SORBS3, VAV2, FGR, ARHGAP10, FCHSD2, DLG5, SPATA13, DOCK1	947	208	22680	3.33909	1.65841e-05	8.29212e-07	7.17221e-07
INTERPRO	IPR001452:Src homology-3 domain	28	2.62911	4.98675e-07	DOCK4, TRIO, PPP1R13B, NEDD9, ASAP2, PIK3R1, LASP1, SH3PXD2A, RUSC2, SH3TC1, ABL1, PACSIN2, FYN, CSK, PLCG1, OSTF1, SASH1, FNBP1, TNK2, SORBS1, SORBS3, VAV2, FGR, ARHGAP10, FCHSD2, DLG5, SPATA13, DOCK1	890	212	20594	3.05614	0.000713349	0.000101943	0.000100804
SMART	SM00326:SH3	28	2.62911	1.01026e-05	DOCK4, TRIO, PPP1R13B, NEDD9, ASAP2, PIK3R1, LASP1, SH3PXD2A, RUSC2, SH3TC1, ABL1, PACSIN2, FYN, CSK, PLCG1, OSTF1, SASH1, FNBP1, TNK2, SORBS1, SORBS3, VAV2, FGR, ARHGAP10, FCHSD2, DLG5, SPATA13, DOCK1	575	197	10425	2.57691	0.00332833	0.00111129	0.00108435
UP_SEQ_FEATURE	domain:SH3	22	2.06573	4.85369e-05	MACF1, DOCK4, TRIO, PPP1R13B, FNBP1, TNK2, NEDD9, ASAP2, PIK3R1, FGR, ARHGAP10, LASP1, RUSC2, SPATA13, PACSIN2, ABL1, FYN, CSK, PLCG1, OSTF1, DOCK1, SASH1	867	166	18012	2.75332	0.109357	0.0115858	0.011513
Annotation Cluster 7	Enrichment Score: 5.606482512903824
Category	Term	Count	%	PValue	Genes	List Total	Pop Hits	Pop Total	Fold Enrichment	Bonferroni	Benjamini	FDR
INTERPRO	IPR011009:Protein kinase-like domain	56	5.25822	9.47084e-09	ACVRL1, BMPR2, TRIO, IGF1R, MYLK, PIK3C2B, EEF2K, AKT2, PIM3, MAP3K8, PRKCG, KSR1, DYRK1A, CSNK1E, FGR, LATS2, MAPKAPK2, SIK1, SGK1, TRIB1, RAF1, TRIB2, STK40, EPHA2, PXK, PKDCC, ROCK2, IRAK2, MKNK2, ABL1, FYN, CSK, MARK3, CAMK2G, MARK2, MAP4K4, PAK4, MAP3K1, CSNK1A1, TNK2, INSR, NEK6, CDC42BPB, MAPK14, HIPK2, CDK8, SNRK, WEE1, STK24, TAOK3, AXL, ETNK1, CDK12, MAP3K14, FGFR2, FGFR1	890	556	20594	2.33058	1.35527e-05	4.00839e-06	3.96357e-06
INTERPRO	IPR000719:Protein kinase, catalytic domain	53	4.97653	1.2267e-08	ACVRL1, BMPR2, TRIO, IGF1R, MYLK, AKT2, PIM3, MAP3K8, PRKCG, KSR1, DYRK1A, CSNK1E, FGR, LATS2, MAPKAPK2, SIK1, SGK1, TRIB1, RAF1, TRIB2, STK40, EPHA2, PXK, PKDCC, ROCK2, IRAK2, MKNK2, ABL1, FYN, CSK, MARK3, CAMK2G, MARK2, MAP4K4, PAK4, MAP3K1, CSNK1A1, TNK2, INSR, NEK6, CDC42BPB, MAPK14, HIPK2, CDK8, SNRK, WEE1, STK24, TAOK3, AXL, CDK12, MAP3K14, FGFR2, FGFR1	890	515	20594	2.38133	1.75539e-05	4.00839e-06	3.96357e-06
INTERPRO	IPR017441:Protein kinase, ATP binding site	44	4.13146	2.46474e-08	ACVRL1, BMPR2, ROCK2, IGF1R, MYLK, AKT2, MKNK2, ABL1, FYN, PIM3, CSK, MARK3, CAMK2G, MARK2, MAP4K4, PAK4, PRKCG, MAP3K1, CSNK1A1, TNK2, INSR, NEK6, DYRK1A, CDC42BPB, CSNK1E, MAPK14, HIPK2, FGR, CDK8, SNRK, WEE1, LATS2, TAOK3, STK24, AXL, MAPKAPK2, SIK1, CDK12, RAF1, SGK1, MAP3K14, FGFR2, EPHA2, FGFR1	890	394	20594	2.58409	3.52699e-05	5.87842e-06	5.81269e-06
UP_KEYWORDS	Kinase	63	5.91549	3.03397e-08	ACVRL1, BMPR2, TRIO, ADK, IGF1R, MYLK, PIK3C2B, AKAP13, EEF2K, AKT2, PIM3, MAP3K8, PRKCG, SPHK2, ITPK1, DYRK1A, CSNK1E, DGKZ, FGR, LATS2, MAPKAPK2, SIK1, SGK1, RAF1, STK40, EPHA2, PKDCC, SGMS1, ROCK2, PIK3R1, FGGY, MKNK2, PACSIN2, ABL1, FYN, CSK, MARK3, CAMK2G, MARK2, NADK, IP6K3, MAP4K4, PAK4, IP6K2, MAP3K1, CSNK1A1, TNK2, INSR, NEK6, CDC42BPB, MAPK14, HIPK2, CDK8, SNRK, WEE1, STK24, TAOK3, AXL,…	947	707	22680	2.1341	1.05581e-05	6.21071e-07	5.3719e-07
GOTERM_BP_DIRECT	GO:0006468~protein phosphorylation	59	5.53991	4.97228e-08	ACVRL1, BMPR2, TRIO, IGF1R, MYLK, EEF2K, AKT2, PIM3, MAP3K8, PRKCG, KSR1, DYRK1A, CSNK1E, FGR, LATS2, MAPKAPK2, RARA, SIK1, SGK1, TRIB1, RAF1, GAS6, TRIB2, STK40, EPHA2, PXK, PKDCC, ROCK2, PIK3R1, IRAK2, MKNK2, ABL1, FYN, CSK, MARK3, CAMK2G, ST3GAL1, MARK2, IP6K3, MAP4K4, PAK4, MAP3K1, CSNK1A1, TNK2, INSR, NEK6, CDC42BPB, MAPK14, HIPK2, CDK8, SNRK, WEE1, STK24, TAOK3, AXL, CDK12, MAP3K14, FGFR2, …	858	576	18082	2.15868	0.000178539	1.62322e-05	1.59113e-05
UP_KEYWORDS	Nucleotide-binding	119	11.1737	1.40995e-07	EIF4A2, TRIO, ACTB, MYLK, IGF1R, RAB43, AKT2, PIM3, MAP3K8, PRKCG, DYRK1A, CSNK1E, DGKZ, CLPX, EEF1A1, DHX40, LARS2, DDX39B, MAPKAPK2, SIK1, VDAC1, RAF1, EPHA2, DDX6, DDX5, PKDCC, SLC22A5, IRAK2, ABL1, KIF3C, MARK3, IP6K3, MARK2, NADK, IP6K2, HSPA9, HSPA8, UBE2H, UBE2I, TNK2, INSR, NEK6, ABCA4, PDE2A, IRGM1, SMARCA2, EHD1, CDK8, EHD4, STK24, GNAQ, GNAS, CDK12, MAP3K14, FGFR2, FGFR1, UBE2M, ACVRL1…	947	1754	22680	1.62484	4.90652e-05	2.13332e-06	1.8452e-06
UP_SEQ_FEATURE	domain:Protein kinase	53	4.97653	1.60794e-07	ACVRL1, BMPR2, TRIO, IGF1R, MYLK, AKT2, PIM3, MAP3K8, PRKCG, KSR1, DYRK1A, CSNK1E, FGR, LATS2, MAPKAPK2, SIK1, SGK1, TRIB1, RAF1, TRIB2, STK40, EPHA2, PXK, PKDCC, ROCK2, IRAK2, MKNK2, ABL1, FYN, CSK, MARK3, CAMK2G, MARK2, MAP4K4, PAK4, MAP3K1, CSNK1A1, TNK2, INSR, NEK6, CDC42BPB, MAPK14, HIPK2, CDK8, SNRK, WEE1, STK24, TAOK3, AXL, CDK12, MAP3K14, FGFR2, FGFR1	867	502	18012	2.19339	0.000383582	7.67633e-05	7.62809e-05
GOTERM_MF_DIRECT	GO:0004672~protein kinase activity	54	5.07042	2.60082e-07	ACVRL1, BMPR2, TRIO, IGF1R, PPP1R9B, MYLK, AKT2, PIM3, MAP3K8, PRKCG, KSR1, DYRK1A, CSNK1E, FGR, LATS2, MAPKAPK2, SIK1, SGK1, TRIB1, RAF1, TRIB2, STK40, EPHA2, PXK, PKDCC, ROCK2, IRAK2, MKNK2, ABL1, FYN, CSK, MARK3, CAMK2G, MARK2, MAP4K4, PAK4, MAP3K1, CSNK1A1, TNK2, INSR, NEK6, CDC42BPB, MAPK14, HIPK2, CDK8, SNRK, WEE1, STK24, TAOK3, AXL, CDK12, MAP3K14, FGFR2, FGFR1	829	531	17446	2.14013	0.000259008	2.35492e-05	2.2107e-05
GOTERM_BP_DIRECT	GO:0016310~phosphorylation	59	5.53991	3.89032e-07	ACVRL1, BMPR2, TRIO, ADK, IGF1R, MYLK, EEF2K, AKT2, PIM3, MAP3K8, PRKCG, SPHK2, ITPK1, DYRK1A, CSNK1E, DGKZ, FGR, LATS2, MAPKAPK2, SIK1, SGK1, RAF1, STK40, EPHA2, PKDCC, SGMS1, ROCK2, FGGY, MKNK2, ABL1, FYN, CSK, MARK3, CAMK2G, MARK2, NADK, IP6K3, MAP4K4, PAK4, IP6K2, MAP3K1, CSNK1A1, TNK2, INSR, NEK6, CDC42BPB, MAPK14, HIPK2, CDK8, SNRK, WEE1, STK24, TAOK3, AXL, ETNK1, CDK12, MAP3K14, FGFR2, FGF…	858	612	18082	2.0317	0.00139604	8.73133e-05	8.5587e-05
UP_KEYWORDS	ATP-binding	95	8.92019	1.03365e-06	ACVRL1, EIF4A2, BMPR2, TRIO, CHD9, ADK, CHD4, CHD2, ACTB, IGF1R, MYLK, EEF2K, AKT2, MYO18A, PIM3, MAP3K8, KIF1B, PRKCG, SPHK2, DCAKD, ITPK1, DYRK1A, CSNK1E, DGKZ, CLPX, DHX40, RAD51B, FGR, LARS2, LATS2, DDX39B, MAPKAPK2, MYH9, SIK1, KIFC3, SGK1, RAF1, STK40, EPHA2, MCM2, DDX6, DDX5, DNAH2, PKDCC, SLC22A5, ROCK2, ATP1A2, ATP1A1, ADCY7, HSPD1, MAT2A, IRAK2, MKNK2, ABL1, FYN, CSK, KIF3C, MARK3, CAMK…	947	1363	22680	1.66925	0.000359646	1.3835e-05	1.19665e-05
UP_KEYWORDS	Transferase	110	10.3286	1.20434e-06	TRIO, HS6ST1, MYLK, IGF1R, AKT2, EP300, TRIM25, PIM3, MAP3K8, WHSC1L1, TGM2, PRKCG, CPT1A, ST6GAL1, DYRK1A, CSNK1E, DGKZ, TPST2, TPST1, SOAT1, MAPKAPK2, SIK1, RAF1, EPHA2, PKDCC, PIK3R1, PRDM11, PRDM10, FGGY, CHST11, CHST15, ABL1, PACSIN2, ST3GAL4, ST3GAL5, SULT5A1, MARK3, ST3GAL1, IP6K3, MARK2, NADK, FDFT1, IP6K2, UBE2H, TNK2, SETD1B, INSR, NEK6, CDK8, STK24, CDK12, MAP3K14, FGFR2, FGFR1, ACVRL1…	947	1654	22680	1.59276	0.000419021	1.55226e-05	1.34261e-05
GOTERM_MF_DIRECT	GO:0000166~nucleotide binding	137	12.8638	1.42548e-06	EIF4A2, CRCP, TRIO, MSI2, ACTB, MYLK, IGF1R, RAB43, AKT2, PIM3, MAP3K8, SNRNP35, PRKCG, DYRK1A, CSNK1E, DGKZ, CLPX, EEF1A1, DHX40, LARS2, DDX39B, EWSR1, MAPKAPK2, SRSF3, SIK1, VDAC1, RAF1, EPHA2, DDX6, DDX5, PKDCC, SLC22A5, IRAK2, ABL1, KIF3C, MARK3, IP6K3, MARK2, NADK, IP6K2, HSPA9, HSPA8, UBE2H, UBE2I, RBPMS, TNK2, SETD1B, INSR, NEK6, ABCA4, PDE2A, IRGM1, SYNJ2, SMARCA2, HNRNPL, EHD1, CDK8, EHD…	829	1936	17446	1.48921	0.00141878	9.53473e-05	8.95078e-05
GOTERM_MF_DIRECT	GO:0016301~kinase activity	61	5.7277	2.01889e-06	ACVRL1, BMPR2, TRIO, ADK, IGF1R, MYLK, EEF2K, AKT2, PIM3, MAP3K8, PRKCG, SPHK2, ITPK1, DYRK1A, CSNK1E, DGKZ, FGR, LATS2, MAPKAPK2, SIK1, SGK1, RAF1, STK40, EPHA2, PKDCC, SGMS1, ROCK2, PIK3R1, FGGY, MKNK2, PACSIN2, ABL1, FYN, CSK, MARK3, CAMK2G, MARK2, NADK, IP6K3, MAP4K4, PAK4, IP6K2, MAP3K1, CSNK1A1, TNK2, INSR, NEK6, CDC42BPB, MAPK14, HIPK2, CDK8, SNRK, WEE1, STK24, TAOK3, AXL, ETNK1, CDK12, MA…	829	674	17446	1.90463	0.0020088	0.000125676	0.000117979
UP_KEYWORDS	Serine/threonine-protein kinase	37	3.47418	1.79949e-05	ACVRL1, TRIO, BMPR2, ROCK2, MYLK, EEF2K, AKT2, MKNK2, PIM3, MAP3K8, MARK3, CAMK2G, MARK2, MAP4K4, PAK4, PRKCG, MAP3K1, CSNK1A1, TNK2, NEK6, DYRK1A, CDC42BPB, CSNK1E, MAPK14, HIPK2, CDK8, SNRK, LATS2, TAOK3, STK24, MAPKAPK2, SIK1, CDK12, RAF1, SGK1, MAP3K14, STK40	947	405	22680	2.18796	0.0062427	0.000189764	0.000164135
GOTERM_BP_DIRECT	GO:0046777~protein autophosphorylation	24	2.25352	1.91552e-05	PRKCG, HSPA8, INSR, NEK6, DYRK1A, MAPK14, IGF1R, FGR, EEF2K, TAOK3, STK24, IRAK2, MKNK2, MAPKAPK2, ABL1, FYN, SIK1, PIM3, CSK, CDK12, CAMK2G, MARK2, FGFR2, FGFR1	858	183	18082	2.76388	0.0664746	0.00229288	0.00224755
INTERPRO	IPR008271:Serine/threonine-protein kinase, active site	33	3.09859	2.14367e-05	ACVRL1, TRIO, ROCK2, MYLK, AKT2, MKNK2, PIM3, MAP3K8, MARK3, CAMK2G, MARK2, MAP4K4, PRKCG, MAP3K1, KSR1, CSNK1A1, NEK6, DYRK1A, CDC42BPB, CSNK1E, HIPK2, CDK8, SNRK, WEE1, LATS2, TAOK3, MAPKAPK2, SIK1, CDK12, RAF1, SGK1, MAP3K14, STK40	890	333	20594	2.29309	0.0302106	0.0038345	0.00379162
GOTERM_MF_DIRECT	GO:0016740~transferase activity	105	9.85915	2.32182e-05	TRIO, HS6ST1, MYLK, IGF1R, AKT2, EP300, TRIM25, PIM3, MAP3K8, WHSC1L1, TGM2, PRKCG, CPT1A, ST6GAL1, DYRK1A, CSNK1E, DGKZ, TPST2, TPST1, SOAT1, MAPKAPK2, SIK1, RAF1, EPHA2, PKDCC, PRDM11, PRDM10, FGGY, CHST11, CHST15, ABL1, ST3GAL4, ST3GAL5, MARK3, ST3GAL1, IP6K3, MARK2, NADK, FDFT1, IP6K2, UBE2H, TNK2, SETD1B, INSR, NEK6, CDK8, STK24, CDK12, MAP3K14, FGFR2, FGFR1, ACVRL1, B4GALT1, ALAS1, BMPR2, A…	829	1472	17446	1.50115	0.0228602	0.0011012	0.00103376
UP_SEQ_FEATURE	binding site:ATP	52	4.88263	2.75695e-05	ACVRL1, BMPR2, TRIO, IGF1R, MYLK, AKT2, PIM3, MAP3K8, PRKCG, ITPK1, DYRK1A, CSNK1E, FGR, LARS2, LATS2, MAPKAPK2, SIK1, SGK1, RAF1, STK40, EPHA2, ROCK2, MAT2A, MKNK2, ABL1, FYN, CSK, MARK3, CAMK2G, MARK2, MAP4K4, PAK4, MAP3K1, CSNK1A1, TNK2, INSR, NEK6, CDC42BPB, MAPK14, HIPK2, EHD1, CDK8, SNRK, WEE1, EHD4, STK24, TAOK3, AXL, CDK12, MAP3K14, FGFR2, FGFR1	867	583	18012	1.85301	0.0636647	0.00738734	0.00734091
UP_SEQ_FEATURE	active site:Proton acceptor	57	5.35211	0.000186236	ACVRL1, BMPR2, TRIO, IGF1R, MYLK, ALDH2, AKT2, PIM3, MAP3K8, PRKCG, CPT1A, DYRK1A, CSNK1E, FGR, LATS2, BTD, MAPKAPK2, GPD1, SIK1, ALDOA, SGK1, RAF1, STK40, EPHA2, H6PD, ROCK2, HSD11B2, MKNK2, ABL1, FYN, CSK, MARK3, XDH, CAMK2G, HAO2, MARK2, MAP4K4, PAK4, MAP3K1, CSNK1A1, TNK2, INSR, NEK6, CDC42BPB, MAPK14, DHRS3, HIPK2, CDK8, SNRK, WEE1, STK24, TAOK3, AXL, CDK12, MAP3K14, FGFR2, FGFR1	867	710	18012	1.66786	0.358791	0.0317532	0.0315537
UP_SEQ_FEATURE	nucleotide phosphate-binding region:ATP	72	6.76056	0.000211533	ACVRL1, EIF4A2, BMPR2, TRIO, CHD9, CHD4, IGF1R, MYLK, EEF2K, AKT2, MYO18A, PIM3, MAP3K8, KIF1B, PRKCG, DCAKD, ITPK1, DYRK1A, CSNK1E, CLPX, DHX40, RAD51B, FGR, LATS2, DDX39B, MAPKAPK2, MYH9, SIK1, KIFC3, SGK1, RAF1, STK40, EPHA2, MCM2, DDX6, DDX5, DNAH2, SLC22A5, ROCK2, MAT2A, MKNK2, ABL1, FYN, CSK, KIF3C, MARK3, CAMK2G, MARK2, MAP4K4, PAK4, DYNC1H1, MAP3K1, CSNK1A1, TNK2, INSR, NEK6, CDC42BPB, MA…	867	963	18012	1.55328	0.396357	0.033662	0.0334505
GOTERM_MF_DIRECT	GO:0004674~protein serine/threonine kinase activity	38	3.56808	0.000331884	ACVRL1, TRIO, BMPR2, ROCK2, MYLK, EEF2K, IRAK2, AKT2, MKNK2, PIM3, MAP3K8, MARK3, CAMK2G, MARK2, MAP4K4, PAK4, PRKCG, MAP3K1, CSNK1A1, TNK2, NEK6, DYRK1A, CDC42BPB, CSNK1E, MAPK14, HIPK2, CDK8, SNRK, LATS2, TAOK3, STK24, MAPKAPK2, SIK1, CDK12, RAF1, SGK1, MAP3K14, STK40	829	428	17446	1.86845	0.281516	0.0103299	0.00969724
GOTERM_MF_DIRECT	GO:0005524~ATP binding	100	9.38967	0.000524301	EIF4A2, TRIO, ACTB, MYLK, IGF1R, AKT2, PIM3, MAP3K8, PRKCG, DYRK1A, CSNK1E, DGKZ, CLPX, DHX40, LARS2, DDX39B, MAPKAPK2, SIK1, TRIB1, RAF1, TRIB2, EPHA2, DDX6, PXK, DDX5, PKDCC, SLC22A5, IRAK2, ABL1, KIF3C, MARK3, IP6K3, MARK2, NADK, IP6K2, HSPA9, HSPA8, UBE2H, UBE2I, TNK2, INSR, NEK6, ABCA4, SMARCA2, EHD1, CDK8, EHD4, STK24, CDK12, MAP3K14, ITM2B, FGFR2, FGFR1, UBE2M, ACVRL1, BMPR2, CHD9, ADK, CH…	829	1507	17446	1.39646	0.406869	0.0153589	0.0144183
SMART	SM00220:S_TKc	37	3.47418	0.000976805	ACVRL1, PXK, TRIO, ROCK2, MYLK, AKT2, MKNK2, PIM3, MAP3K8, MARK3, CAMK2G, MARK2, MAP4K4, PRKCG, MAP3K1, KSR1, CSNK1A1, NEK6, DYRK1A, CDC42BPB, CSNK1E, MAPK14, HIPK2, CDK8, SNRK, WEE1, LATS2, TAOK3, STK24, MAPKAPK2, SIK1, CDK12, RAF1, SGK1, TRIB1, MAP3K14, STK40	575	380	10425	1.76533	0.275666	0.0644691	0.0629063
Annotation Cluster 8	Enrichment Score: 4.852973383014249
Category	Term	Count	%	PValue	Genes	List Total	Pop Hits	Pop Total	Fold Enrichment	Bonferroni	Benjamini	FDR
UP_KEYWORDS	Biological rhythms	22	2.06573	5.72199e-08	PRKCG, KDM5A, KLF10, DDX5, ROCK2, RORA, NR1D1, CSNK1E, PER2, PER1, RAI1, KAT2B, SP1, ID2, NRIP1, KLF9, CRY2, BHLHE40, ID1, EP300, SIK1, ATF4	947	126	22680	4.18163	1.99123e-05	9.48216e-07	8.20152e-07
GOTERM_BP_DIRECT	GO:0007623~circadian rhythm	21	1.97183	1.47881e-07	KLF10, SREBF1, DDC, DDX5, JUN, CPT1A, JUND, DYRK1A, RORA, NR1D1, CSNK1E, PER2, PER1, MAT2A, ID2, KLF9, CRY2, BHLHE40, ID1, EP300, ATF4	858	108	18082	4.09784	0.000530902	4.08494e-05	4.00418e-05
GOTERM_BP_DIRECT	GO:0048511~rhythmic process	21	1.97183	2.46113e-06	PRKCG, KDM5A, KLF10, DDX5, ROCK2, RORA, NR1D1, CSNK1E, PER1, RAI1, KAT2B, SP1, ID2, NRIP1, KLF9, CRY2, BHLHE40, ID1, EP300, SIK1, ATF4	858	128	18082	3.45755	0.008799	0.000490996	0.000481288
GOTERM_BP_DIRECT	GO:0032922~circadian regulation of gene expression	12	1.12676	0.000120862	KDM5A, PER2, RAI1, PER1, ID2, NRIP1, CRY2, BHLHE40, RORA, NR1D1, CSNK1E, ATF4	858	61	18082	4.14582	0.352116	0.0114215	0.0111957
GOTERM_BP_DIRECT	GO:0042752~regulation of circadian rhythm	10	0.938967	0.000678843	PRKCG, PER2, KLF10, PER1, ROCK2, ID2, CRY2, RORA, NR1D1, CSNK1E	858	52	18082	4.05281	0.912713	0.0443222	0.0434459
KEGG_PATHWAY	mmu04710:Circadian rhythm	7	0.657277	0.00446173	PER2, PER1, CRY2, BHLHE40, RORA, NR1D1, CSNK1E	398	31	7691	4.36351	0.670106	0.0264969	0.0183769
Annotation Cluster 9	Enrichment Score: 4.162651729284152
Category	Term	Count	%	PValue	Genes	List Total	Pop Hits	Pop Total	Fold Enrichment	Bonferroni	Benjamini	FDR
UP_KEYWORDS	Developmental protein	71	6.66667	7.23981e-06	RERE, KDM5A, GPSM1, DAZAP1, PLXND1, CITED2, HIF3A, FGF1, SHB, PPP1R9B, ZFP36, AKT2, SUFU, DPYSL2, CREB3L2, SPATA24, HOXA6, IFITM5, EGFL7, HEG1, RHOB, SLC7A5, RIPPLY3, CFDP1, TET3, RAPGEF2, SIK1, CACTIN, HOXB5, GAS7, SEMA7A, PKDCC, NOTCH1, LRP1, EPAS1, TSHZ1, TSHZ2, LRP5, FOXK1, NKD1, GLIS2, NSD1, FYN, ZBTB7B, CAMK2G, ZBTB7A, MEF2D, MARK2, WNT4, MCL1, HOXC6, PHC2, UBE2I, FZD4, SEMA4B, DAB2IP, FUZ,…	947	976	22680	1.74221	0.00251629	8.12727e-05	7.02962e-05
GOTERM_BP_DIRECT	GO:0007275~multicellular organism development	77	7.23005	7.73762e-05	RERE, KDM5A, GPSM1, DAZAP1, PLXND1, CITED2, HIF3A, FGF1, SHB, PPP1R9B, SPRED2, SPRED1, AKT2, SUFU, DPYSL2, CREB3L2, SPATA24, TNFRSF8, HOXA6, IFITM5, EGFL7, ZFP219, HEG1, TNFRSF1A, RHOB, SLC7A5, RIPPLY3, CFDP1, TET3, RAPGEF2, SIK1, CACTIN, HOXB5, GAS7, SEMA7A, PKDCC, NOTCH1, LRP1, EPAS1, TSHZ1, TSHZ2, LRP5, FOXK1, NKD1, GLIS2, NSD1, FYN, ZBTB7B, RREB1, CAMK2G, ZBTB7A, MEF2D, MARK2, WNT4, MCL1, HOX…	858	1029	18082	1.57701	0.242604	0.00750967	0.00736119
UP_KEYWORDS	Differentiation	46	4.31925	0.000580377	GPSM1, SEMA7A, DAZAP1, NOTCH1, PKDCC, CTBP2, CITED2, EPAS1, FOXK1, CREBL2, FGF1, SHB, NKD1, GLIS2, PPP1R9B, CDC20, DPYSL2, SPATA24, BCL7B, EP300, ZBTB7B, ZBTB7A, CAMK2G, MEF2D, MARK2, MCL1, EGFL7, SEMA4B, NR1D1, TRAPPC9, PBX1, VEGFA, RHOB, SLC7A5, DAB2, ZEB1, AXL, CAPRIN1, AGO2, CCDC63, RAPGEF2, SIK1, TCF4, ARF6, EPHA2, GAS7	947	646	22680	1.70537	0.182929	0.00531503	0.0045972
Annotation Cluster 10	Enrichment Score: 2.9149578671750906
Category	Term	Count	%	PValue	Genes	List Total	Pop Hits	Pop Total	Fold Enrichment	Bonferroni	Benjamini	FDR
GOTERM_BP_DIRECT	GO:0008286~insulin receptor signaling pathway	13	1.22066	3.41673e-06	PTPN1, SREBF1, SHC1, IRS1, INSR, IRS2, PIK3R1, SORBS1, SOGA1, AKT2, GRB10, SRSF3, PHIP	858	51	18082	5.37195	0.0121946	0.000575015	0.000563646
GOTERM_BP_DIRECT	GO:0045725~positive regulation of glycogen biosynthetic process	5	0.469484	0.00449652	IRS1, INSR, AKT2, IRS2, SORBS1	858	15	18082	7.02486	1	0.153781	0.150741
KEGG_PATHWAY	mmu04931:Insulin resistance	13	1.22066	0.0109187	PTPN1, SREBF1, CPT1A, IRS1, INSR, SLC2A1, IRS2, PIK3R1, TNFRSF1A, NFKBIA, SOCS3, AKT2, CREB3L2	398	110	7691	2.28376	0.934305	0.0487323	0.0337982
KEGG_PATHWAY	mmu04910:Insulin signaling pathway	15	1.40845	0.013047	PTPN1, SREBF1, SHC1, IRS1, INSR, CBLB, IRS2, PIK3R1, SORBS1, LIPE, SOCS3, AKT2, MKNK2, RAPGEF1, RAF1	398	140	7691	2.07044	0.961494	0.055787	0.038691
Annotation Cluster 11	Enrichment Score: 2.7109381810478808
Category	Term	Count	%	PValue	Genes	List Total	Pop Hits	Pop Total	Fold Enrichment	Bonferroni	Benjamini	FDR
UP_SEQ_FEATURE	domain:Ras-associating	8	0.751174	0.000997585	RASSF3, RASSF4, GRB10, RAPGEF2, RIN3, ARAP1, RGL1, RALGDS	867	34	18012	4.88826	0.907581	0.125328	0.124541
INTERPRO	IPR000159:Ras-association	8	0.751174	0.00169766	RASSF3, RASSF4, GRB10, RAPGEF2, RIN3, ARAP1, RGL1, RALGDS	890	41	20594	4.51499	0.912088	0.134964	0.133455
SMART	SM00314:RA	7	0.657277	0.00434895	RASSF3, RASSF4, GRB10, RAPGEF2, RIN3, RGL1, RALGDS	575	29	10425	4.37631	0.762665	0.179823	0.175464
Annotation Cluster 12	Enrichment Score: 2.6993087423069593
Category	Term	Count	%	PValue	Genes	List Total	Pop Hits	Pop Total	Fold Enrichment	Bonferroni	Benjamini	FDR
INTERPRO	IPR004827:Basic-leucine zipper domain	10	0.938967	0.000462804	ATF1, JUN, JUND, DDIT3, CREB3L2, CREBL2, FOS, JUNB, ATF4, FOSL2	890	54	20594	4.28506	0.484401	0.0551894	0.0545723
UP_SEQ_FEATURE	domain:Leucine-zipper	15	1.40845	0.00066262	ATF1, SREBF1, JUN, JUND, TSC22D1, TSC22D3, CREBL2, FOS, FOSL2, MLLT10, DDIT3, CREB3L2, TCF4, JUNB, ATF4	867	108	18012	2.88543	0.794341	0.0878707	0.0873185
SMART	SM00338:BRLZ	9	0.84507	0.00628965	ATF1, JUN, JUND, DDIT3, CREB3L2, FOS, JUNB, ATF4, FOSL2	575	51	10425	3.19949	0.875337	0.18869	0.184115
UP_SEQ_FEATURE	DNA-binding region:Basic motif	16	1.50235	0.00826946	ATF1, SREBF1, JUN, JUND, EPAS1, CREBL2, HIF3A, FOS, FOSL2, MXI1, CREB3L2, BHLHE40, HES1, TCF4, JUNB, ATF4	867	156	18012	2.13078	1	0.636748	0.632747
Annotation Cluster 13	Enrichment Score: 2.696586435715406
Category	Term	Count	%	PValue	Genes	List Total	Pop Hits	Pop Total	Fold Enrichment	Bonferroni	Benjamini	FDR
KEGG_PATHWAY	mmu04370:VEGF signaling pathway	11	1.03286	0.000888593	PRKCG, SPHK2, AKT2, PXN, MAPKAPK2, PLCG1, PIK3R1, RAC1, MAPK14, RAF1, VEGFA	398	60	7691	3.54276	0.197858	0.00958135	0.00664513
KEGG_PATHWAY	mmu04666:Fc gamma R-mediated phagocytosis	13	1.22066	0.00116857	PRKCG, GSN, SPHK2, ASAP2, PIK3R1, VAV2, MARCKS, AKT2, INPP5D, PLCG1, RAC1, RAF1, ARF6	398	84	7691	2.99064	0.251718	0.0111464	0.00773056
KEGG_PATHWAY	mmu04664:Fc epsilon RI signaling pathway	10	0.938967	0.00783216	FCER1G, AKT2, INPP5D, FYN, PLCG1, PIK3R1, RAC1, MAPK14, RAF1, VAV2	398	68	7691	2.84178	0.857729	0.0388475	0.0269426
Annotation Cluster 14	Enrichment Score: 2.483633732549647
Category	Term	Count	%	PValue	Genes	List Total	Pop Hits	Pop Total	Fold Enrichment	Bonferroni	Benjamini	FDR
KEGG_PATHWAY	mmu04668:TNF signaling pathway	17	1.59624	0.000134613	JUN, CSF1, FOS, PIK3R1, CFLAR, MAPK14, TNFRSF1A, NFKBIA, SOCS3, MMP14, AKT2, CREB3L2, MAP3K8, MAP3K14, JUNB, ATF4, BIRC3	398	109	7691	3.01385	0.032835	0.00196376	0.00136196
KEGG_PATHWAY	mmu04380:Osteoclast differentiation	16	1.50235	0.00202404	IFNAR2, JUN, JUND, CSF1, FOS, PIK3R1, MAPK14, FOSL2, TNFRSF1A, NFKBIA, SOCS3, AKT2, FYN, RAC1, MAP3K14, JUNB	398	126	7691	2.45386	0.394966	0.0167321	0.0116045
KEGG_PATHWAY	mmu04660:T cell receptor signaling pathway	13	1.22066	0.00560443	JUN, FOS, PIK3R1, MAPK14, VAV2, NFKBIA, AKT2, MAP3K8, FYN, PLCG1, RAF1, MAP3K14, PAK4	398	101	7691	2.48726	0.751871	0.0295723	0.0205098
KEGG_PATHWAY	mmu04620:Toll-like receptor signaling pathway	10	0.938967	0.0761427	NFKBIA, IFNAR2, JUN, AKT2, CD80, MAP3K8, PIK3R1, RAC1, FOS, MAPK14	398	101	7691	1.91328	1	0.200887	0.139325
Annotation Cluster 15	Enrichment Score: 2.3125587496976205
Category	Term	Count	%	PValue	Genes	List Total	Pop Hits	Pop Total	Fold Enrichment	Bonferroni	Benjamini	FDR
GOTERM_BP_DIRECT	GO:0060976~coronary vasculature development	8	0.751174	0.00155133	TGFBR3, PLXND1, LRP1, SUFU, PDE2A, FUZ, SMAD6, PCSK5	858	37	18082	4.55667	0.996209	0.0733005	0.0718512
GOTERM_BP_DIRECT	GO:0035904~aorta development	6	0.56338	0.00677504	HECTD1, PLXND1, SUFU, PDE2A, FUZ, SMAD6	858	26	18082	4.86337	1	0.202249	0.19825
GOTERM_BP_DIRECT	GO:0003279~cardiac septum development	5	0.469484	0.0109826	PLXND1, LRP1, PDE2A, FUZ, PCSK5	858	19	18082	5.54595	1	0.271991	0.266613
Annotation Cluster 16	Enrichment Score: 2.2806950189594097
Category	Term	Count	%	PValue	Genes	List Total	Pop Hits	Pop Total	Fold Enrichment	Bonferroni	Benjamini	FDR
INTERPRO	IPR013088:Zinc finger, NHR/GATA-type	10	0.938967	0.000697622	NR5A1, RARG, RXRA, THRA, GATA6, RARA, RORA, NR2F2, NR1D1, PPARD	890	57	20594	4.05953	0.631622	0.076792	0.0759334
GOTERM_BP_DIRECT	GO:0043401~steroid hormone mediated signaling pathway	10	0.938967	0.000783858	NR5A1, RARG, RXRA, THRA, ABHD2, RARA, RORA, NR2F2, NR1D1, PPARD	858	53	18082	3.97634	0.940151	0.047516	0.0465766
INTERPRO	IPR001628:Zinc finger, nuclear hormone receptor-type	9	0.84507	0.000822437	NR5A1, RARG, RXRA, THRA, RARA, RORA, NR2F2, NR1D1, PPARD	890	47	20594	4.43093	0.691919	0.0840649	0.0831249
INTERPRO	IPR001723:Steroid hormone receptor	9	0.84507	0.000950139	NR5A1, RARG, RXRA, THRA, RARA, RORA, NR2F2, NR1D1, PPARD	890	48	20594	4.33862	0.743415	0.0906433	0.0896298
INTERPRO	IPR000536:Nuclear hormone receptor, ligand-binding, core	9	0.84507	0.00109323	NR5A1, RARG, RXRA, THRA, RARA, RORA, NR2F2, NR1D1, PPARD	890	49	20594	4.25008	0.790969	0.097776	0.0966827
GOTERM_MF_DIRECT	GO:0003707~steroid hormone receptor activity	10	0.938967	0.00119114	NR5A1, RARG, RXRA, THRA, ABHD2, RARA, RORA, NR2F2, NR1D1, PPARD	829	56	17446	3.75797	0.694889	0.0312203	0.0293082
UP_SEQ_FEATURE	DNA-binding region:Nuclear receptor	9	0.84507	0.00163905	NR5A1, RARG, RXRA, THRA, RARA, RORA, NR2F2, NR1D1, PPARD	867	47	18012	3.97821	0.980039	0.186305	0.185135
UP_SEQ_FEATURE	zinc finger region:NR C4-type	9	0.84507	0.00163905	NR5A1, RARG, RXRA, THRA, RARA, RORA, NR2F2, NR1D1, PPARD	867	47	18012	3.97821	0.980039	0.186305	0.185135
UP_SEQ_FEATURE	region of interest:Ligand-binding	7	0.657277	0.00222805	NR5A1, RARG, RXRA, THRA, RARA, RORA, PPARD	867	29	18012	5.01468	0.995117	0.241744	0.240225
SMART	SM00399:ZnF_C4	9	0.84507	0.00376549	NR5A1, RARG, RXRA, THRA, RARA, RORA, NR2F2, NR1D1, PPARD	575	47	10425	3.47179	0.712047	0.179823	0.175464
UP_SEQ_FEATURE	region of interest:Modulating	5	0.469484	0.00473291	RARG, RXRA, THRA, RARA, RORA	867	15	18012	6.92503	0.999988	0.434518	0.431787
SMART	SM00430:HOLI	9	0.84507	0.00490427	NR5A1, RARG, RXRA, THRA, RARA, RORA, NR2F2, NR1D1, PPARD	575	49	10425	3.33008	0.802574	0.179823	0.175464
GOTERM_MF_DIRECT	GO:0004879~RNA polymerase II transcription factor activity, ligand-activated sequence-specific DNA binding	7	0.657277	0.00645465	NR5A1, RXRA, THRA, RARA, RORA, NR2F2, PPARD	829	36	17446	4.09201	0.998419	0.108963	0.10229
GOTERM_BP_DIRECT	GO:0048384~retinoic acid receptor signaling pathway	4	0.375587	0.0508904	RARG, RXRA, RARA, ACTN4	858	18	18082	4.68324	1	0.634453	0.621909
UP_SEQ_FEATURE	region of interest:Hinge	4	0.375587	0.0773524	RARG, RXRA, RARA, RORA	867	21	18012	3.95716	1	1	0.994132
GOTERM_BP_DIRECT	GO:0031641~regulation of myelination	3	0.28169	0.262385	RARG, RXRA, RARA	858	21	18082	3.01066	1	1	0.980501
BIOCARTA	m_nuclearRsPathway:Nuclear Receptors in Lipid Metabolism and Toxicity	3	0.28169	0.871378	RARG, RARA, PPARD	138	32	1289	0.875679	1	1	1
Annotation Cluster 17	Enrichment Score: 2.242394655521518
Category	Term	Count	%	PValue	Genes	List Total	Pop Hits	Pop Total	Fold Enrichment	Bonferroni	Benjamini	FDR
GOTERM_CC_DIRECT	GO:0005783~endoplasmic reticulum	87	8.16901	0.000471274	GPSM1, PIGU, AHCYL1, ARL6IP1, SLC35B1, PIGV, FADS2, FAM134B, TMEM43, SPTLC2, CREB3L2, OSBP, ADORA1, SCD2, SLC39A7, XXYLT1, PTRF, TGM2, MESDC2, CUBN, SREBF1, ST6GAL1, KSR1, ELOVL5, AGTRAP, FOS, TEX2, POMGNT2, TPST2, TGFBR3, MRAP, CPED1, POR, PACS2, SOAT1, ASPH, DAD1, SGK1, VAC14, NOTCH1, H6PD, SGMS1, ANP32A, ATL1, ITPR1, LRP5, TOR1AIP2, ATP1A1, CLN8, HACD3, NT5C3, AGPAT3, D930015E06RIK, SLC9A1, AK…	894	1323	19662	1.44627	0.231646	0.011454	0.0106549
UP_KEYWORDS	Endoplasmic reticulum	63	5.91549	0.00116251	GPSM1, PIGU, AHCYL1, ARL6IP1, SLC35B1, PIGV, FADS2, FAM134B, TMEM43, SPTLC2, CREB3L2, OSBP, SCD2, SLC39A7, XXYLT1, PTRF, MESDC2, SREBF1, KSR1, ELOVL5, AGTRAP, FOS, POMGNT2, MRAP, POR, PACS2, SOAT1, ASPH, DAD1, SGK1, VAC14, H6PD, ANP32A, ATL1, ITPR1, LRP5, TOR1AIP2, CLN8, HACD3, AGPAT3, D930015E06RIK, SLC9A1, AKAP1, SDCBP, HSD11B2, RNF139, SERPINH1, MLEC, INPP5K, LRRC8D, EXTL3, FDFT1, PTPN1, TRAPP…	947	997	22680	1.51335	0.332881	0.0096322	0.0083313
GOTERM_CC_DIRECT	GO:0005789~endoplasmic reticulum membrane	36	3.38028	0.342095	GPSM1, NOTCH1, ARL6IP1, ATL1, ITPR1, TOR1AIP2, CLN8, PIGV, AGPAT3, SLC9A1, SDCBP, FADS2, CREB3L2, OSBP, SCD2, MLEC, LRRC8D, SLC39A7, EXTL3, TMPO, FDFT1, SREBF1, KSR1, ELOVL5, OSBPL3, IRGM1, AGTRAP, POMGNT2, MRAP, POR, SOAT1, VAPB, REEP3, TBXAS1, SGK1, FKBP5	894	710	19662	1.11515	1	1	0.9319
Annotation Cluster 18	Enrichment Score: 2.1279448768756763
Category	Term	Count	%	PValue	Genes	List Total	Pop Hits	Pop Total	Fold Enrichment	Bonferroni	Benjamini	FDR
KEGG_PATHWAY	mmu04923:Regulation of lipolysis in adipocytes	10	0.938967	0.00235404	LIPE, IRS1, INSR, AKT2, ADORA1, GNAS, IRS2, PIK3R1, ADCY7, GNAI2	398	57	7691	3.3902	0.44261	0.0180152	0.0124944
GOTERM_MF_DIRECT	GO:0005159~insulin-like growth factor receptor binding	5	0.469484	0.002553	SHC1, IRS1, INSR, GNAS, PIK3R1	829	13	17446	8.09409	0.921609	0.055278	0.0518925
GOTERM_BP_DIRECT	GO:0045725~positive regulation of glycogen biosynthetic process	5	0.469484	0.00449652	IRS1, INSR, AKT2, IRS2, SORBS1	858	15	18082	7.02486	1	0.153781	0.150741
KEGG_PATHWAY	mmu04930:Type II diabetes mellitus	6	0.56338	0.113888	SOCS3, IRS1, INSR, IRS2, CACNA1C, PIK3R1	398	50	7691	2.31889	1	0.279646	0.193948
Annotation Cluster 19	Enrichment Score: 2.1232530881341294
Category	Term	Count	%	PValue	Genes	List Total	Pop Hits	Pop Total	Fold Enrichment	Bonferroni	Benjamini	FDR
UP_KEYWORDS	Tyrosine-protein kinase	14	1.31455	0.000866163	PKDCC, TNK2, INSR, DYRK1A, IGF1R, FGR, WEE1, AXL, ABL1, FYN, CSK, FGFR2, FGFR1, EPHA2	947	113	22680	2.96717	0.260333	0.00772884	0.006685
INTERPRO	IPR020635:Tyrosine-protein kinase, catalytic domain	11	1.03286	0.00250223	FGR, AXL, INSR, TNK2, ABL1, FYN, CSK, FGFR2, IGF1R, FGFR1, EPHA2	890	81	20594	3.14238	0.972268	0.179035	0.177033
INTERPRO	IPR001245:Serine-threonine/tyrosine-protein kinase catalytic domain	15	1.40845	0.00278311	ACVRL1, KSR1, TNK2, INSR, NEK6, IGF1R, FGR, AXL, ABL1, FYN, CSK, RAF1, FGFR2, FGFR1, EPHA2	890	139	20594	2.49705	0.981467	0.189649	0.187529
GOTERM_BP_DIRECT	GO:0018108~peptidyl-tyrosine phosphorylation	10	0.938967	0.00341158	FGR, WEE1, PKDCC, INSR, PXN, ABL1, DYRK1A, FYN, FGFR2, FGFR1	858	65	18082	3.24224	0.999995	0.130826	0.12824
GOTERM_CC_DIRECT	GO:0031234~extrinsic component of cytoplasmic side of plasma membrane	10	0.938967	0.00351379	CYTH3, FGR, ERRFI1, TNK2, ABL1, FYN, CSK, IQGAP1, CYTH1, FERMT2	894	68	19662	3.23431	0.860218	0.0595215	0.0553689
GOTERM_MF_DIRECT	GO:0004713~protein tyrosine kinase activity	14	1.31455	0.00489725	PKDCC, TNK2, INSR, DYRK1A, IGF1R, FGR, WEE1, AXL, ABL1, FYN, CSK, FGFR2, FGFR1, EPHA2	829	121	17446	2.43492	0.992476	0.0898467	0.084344
GOTERM_MF_DIRECT	GO:0004715~non-membrane spanning protein tyrosine kinase activity	8	0.751174	0.00496141	FGR, WEE1, PKDCC, TNK2, ABL1, DYRK1A, FYN, CSK	829	45	17446	3.74127	0.992944	0.0898467	0.084344
INTERPRO	IPR008266:Tyrosine-protein kinase, active site	11	1.03286	0.0104044	FGR, AXL, INSR, TNK2, ABL1, FYN, CSK, FGFR2, IGF1R, FGFR1, EPHA2	890	99	20594	2.57104	1	0.374829	0.370638
GOTERM_BP_DIRECT	GO:0038083~peptidyl-tyrosine autophosphorylation	7	0.657277	0.0121279	FGR, INSR, TNK2, ABL1, FYN, CSK, IGF1R	858	41	18082	3.5981	1	0.296268	0.29041
SMART	SM00219:TyrKc	11	1.03286	0.0131001	FGR, AXL, INSR, TNK2, ABL1, FYN, CSK, FGFR2, IGF1R, FGFR1, EPHA2	575	81	10425	2.46216	0.987114	0.308788	0.301303
GOTERM_BP_DIRECT	GO:0007169~transmembrane receptor protein tyrosine kinase signaling pathway	9	0.84507	0.101884	FGR, CSF1, INSR, TNK2, FYN, CSK, SH2D6, IGF1R, EPHA2	858	100	18082	1.89671	1	0.890603	0.872994
GOTERM_MF_DIRECT	GO:0004714~transmembrane receptor protein tyrosine kinase activity	6	0.56338	0.112158	AXL, INSR, FGFR2, IGF1R, FGFR1, EPHA2	829	54	17446	2.33829	1	0.775761	0.72825
Annotation Cluster 20	Enrichment Score: 2.1183167066197983
Category	Term	Count	%	PValue	Genes	List Total	Pop Hits	Pop Total	Fold Enrichment	Bonferroni	Benjamini	FDR
INTERPRO	IPR002219:Protein kinase C-like, phorbol ester/diacylglycerol binding	12	1.12676	0.000111259	PRKCG, AKAP13, KSR1, ROCK2, NSMCE1, ARHGEF2, CDC42BPB, RAF1, DGKZ, TNS3, VAV2, TNS1	890	66	20594	4.20715	0.147192	0.0159212	0.0157432
SMART	SM00109:C1	10	0.938967	0.00800043	PRKCG, AKAP13, KSR1, ROCK2, ARHGEF2, CDC42BPB, RAF1, DGKZ, TNS3, VAV2	575	64	10425	2.83288	0.929402	0.203088	0.198165
UP_SEQ_FEATURE	zinc finger region:Phorbol-ester/DAG-type	6	0.56338	0.0377984	KSR1, ROCK2, ARHGEF2, CDC42BPB, RAF1, VAV2	867	39	18012	3.19617	1	1	0.994132
INTERPRO	IPR020454:Diacylglycerol/phorbol-ester binding	4	0.375587	0.0999563	PRKCG, CDC42BPB, RAF1, TNS3	890	26	20594	3.5599	1	1	0.98951
Annotation Cluster 21	Enrichment Score: 2.044948530957222
Category	Term	Count	%	PValue	Genes	List Total	Pop Hits	Pop Total	Fold Enrichment	Bonferroni	Benjamini	FDR
GOTERM_BP_DIRECT	GO:0046326~positive regulation of glucose import	7	0.657277	0.00411358	IRS1, INSR, AKT2, IRS2, CREBL2, SORBS1, MAPK14	858	33	18082	4.47037	1	0.142037	0.139229
GOTERM_BP_DIRECT	GO:0045725~positive regulation of glycogen biosynthetic process	5	0.469484	0.00449652	IRS1, INSR, AKT2, IRS2, SORBS1	858	15	18082	7.02486	1	0.153781	0.150741
GOTERM_CC_DIRECT	GO:0005899~insulin receptor complex	3	0.28169	0.00599488	IRS1, INSR, SORBS1	894	3	19662	21.9933	0.965307	0.0881878	0.0820352
GOTERM_BP_DIRECT	GO:0032000~positive regulation of fatty acid beta-oxidation	4	0.375587	0.00718824	CPT1A, IRS1, AKT2, IRS2	858	9	18082	9.36649	1	0.204865	0.200814
GOTERM_BP_DIRECT	GO:0010907~positive regulation of glucose metabolic process	4	0.375587	0.0747751	SLC45A3, IRS1, AKT2, IRS2	858	21	18082	4.01421	1	0.811231	0.795192
Annotation Cluster 22	Enrichment Score: 2.0044323044863246
Category	Term	Count	%	PValue	Genes	List Total	Pop Hits	Pop Total	Fold Enrichment	Bonferroni	Benjamini	FDR
GOTERM_BP_DIRECT	GO:0003281~ventricular septum development	8	0.751174	0.00182506	HECTD1, CITED2, SUFU, HEG1, NPRL3, PDE2A, HES1, SMAD6	858	38	18082	4.43676	0.998584	0.082007	0.0803856
GOTERM_BP_DIRECT	GO:0035904~aorta development	6	0.56338	0.00677504	HECTD1, PLXND1, SUFU, PDE2A, FUZ, SMAD6	858	26	18082	4.86337	1	0.202249	0.19825
GOTERM_BP_DIRECT	GO:0003170~heart valve development	3	0.28169	0.0784358	HECTD1, PDE2A, SMAD6	858	10	18082	6.32238	1	0.811709	0.79566
Annotation Cluster 23	Enrichment Score: 2.003179613783401
Category	Term	Count	%	PValue	Genes	List Total	Pop Hits	Pop Total	Fold Enrichment	Bonferroni	Benjamini	FDR
INTERPRO	IPR000949:ELM2 domain	5	0.469484	0.00180382	RERE, ELMSAN1, MIER1, MTA3, TRERF1	890	13	20594	8.89974	0.924498	0.135856	0.134337
INTERPRO	IPR017884:SANT domain	6	0.56338	0.00317569	NCOR2, RERE, ELMSAN1, MIER1, MTA3, TRERF1	890	24	20594	5.78483	0.98945	0.199976	0.19774
SMART	SM01189:SM01189	5	0.469484	0.00436316	RERE, ELMSAN1, MIER1, MTA3, TRERF1	575	13	10425	6.97324	0.76378	0.179823	0.175464
INTERPRO	IPR001005:SANT/Myb domain	7	0.657277	0.0110709	NCOR2, RERE, ELMSAN1, MIER1, PRDM11, MTA3, TRERF1	890	44	20594	3.68126	1	0.377203	0.372985
UP_SEQ_FEATURE	domain:ELM2	4	0.375587	0.0175891	RERE, MIER1, MTA3, TRERF1	867	12	18012	6.92503	1	0.954207	0.948211
SMART	SM00717:SANT	7	0.657277	0.0322949	NCOR2, RERE, ELMSAN1, MIER1, PRDM11, MTA3, TRERF1	575	44	10425	2.88439	0.99998	0.507491	0.495188
UP_SEQ_FEATURE	domain:SANT	4	0.375587	0.0604434	RERE, MIER1, MTA3, TRERF1	867	19	18012	4.3737	1	1	0.994132
Annotation Cluster 24	Enrichment Score: 1.9996182624987477
Category	Term	Count	%	PValue	Genes	List Total	Pop Hits	Pop Total	Fold Enrichment	Bonferroni	Benjamini	FDR
UP_KEYWORDS	Cholesterol metabolism	10	0.938967	0.000416029	CUBN, SREBF1, LIPE, SOAT1, CYP11A1, FDX1, DHCR7, LDLRAP1, LDLR, FDFT1	947	55	22680	4.35442	0.134812	0.00396756	0.00343171
GOTERM_BP_DIRECT	GO:0008203~cholesterol metabolic process	13	1.22066	0.000981011	CUBN, SREBF1, LRP1, LRP5, CLN8, LIPE, SOAT1, CYP11A1, FDX1, DHCR7, LDLRAP1, LDLR, FDFT1	858	89	18082	3.07831	0.970535	0.051806	0.0507818
UP_KEYWORDS	Sterol metabolism	10	0.938967	0.00102357	CUBN, SREBF1, LIPE, SOAT1, CYP11A1, FDX1, DHCR7, LDLRAP1, LDLR, FDFT1	947	62	22680	3.86279	0.299796	0.00868784	0.00751448
UP_KEYWORDS	Steroid metabolism	10	0.938967	0.00357955	CUBN, SREBF1, LIPE, SOAT1, CYP11A1, FDX1, DHCR7, LDLRAP1, LDLR, FDFT1	947	74	22680	3.23639	0.712898	0.0270801	0.0234227
GOTERM_BP_DIRECT	GO:0008202~steroid metabolic process	10	0.938967	0.0177948	CUBN, SREBF1, LIPE, SOAT1, CYP11A1, FDX1, DHCR7, LDLRAP1, LDLR, FDFT1	858	84	18082	2.50888	1	0.369371	0.362068
GOTERM_BP_DIRECT	GO:0006629~lipid metabolic process	29	2.723	0.103517	SGMS1, ABHD2, HACD3, AGPAT3, FADS2, LIPE, SPTLC2, CYP11A1, PSAP, SCD2, APOD, PLCG1, LDLRAP1, LDLR, FDFT1, CUBN, SREBF1, CPT1A, GPX1, ELOVL5, PLCL2, ACER2, SOAT1, ETNK1, FDX1, TBXAS1, DHCR7, SERINC5, PPARD	858	459	18082	1.33151	1	0.89573	0.87802
UP_KEYWORDS	Lipid metabolism	24	2.25352	0.107985	CUBN, SREBF1, CPT1A, SGMS1, ELOVL5, ABHD2, HACD3, AGPAT3, ACER2, FADS2, LIPE, SPTLC2, SOAT1, CYP11A1, ETNK1, FDX1, TBXAS1, SCD2, DHCR7, PLCG1, LDLRAP1, LDLR, SERINC5, FDFT1	947	417	22680	1.37838	1	0.508791	0.440075
GOTERM_BP_DIRECT	GO:0006694~steroid biosynthetic process	5	0.469484	0.338567	CYP11A1, FDX1, DHCR7, PBX1, FDFT1	858	62	18082	1.69956	1	1	0.980501
Annotation Cluster 25	Enrichment Score: 1.9480380994160071
Category	Term	Count	%	PValue	Genes	List Total	Pop Hits	Pop Total	Fold Enrichment	Bonferroni	Benjamini	FDR
INTERPRO	IPR006020:Phosphotyrosine interaction domain	8	0.751174	0.00169766	DAB2, ANKS1, SHC1, RGS12, APBB2, LDLRAP1, TNS3, TNS1	890	41	20594	4.51499	0.912088	0.134964	0.133455
SMART	SM00462:PTB	8	0.751174	0.00563693	DAB2, ANKS1, SHC1, RGS12, APBB2, LDLRAP1, TNS3, TNS1	575	40	10425	3.62609	0.845173	0.186019	0.181509
UP_SEQ_FEATURE	domain:PID	4	0.375587	0.149621	DAB2, ANKS1, SHC1, LDLRAP1	867	28	18012	2.96787	1	1	0.994132
Annotation Cluster 26	Enrichment Score: 1.9474927723548319
Category	Term	Count	%	PValue	Genes	List Total	Pop Hits	Pop Total	Fold Enrichment	Bonferroni	Benjamini	FDR
GOTERM_BP_DIRECT	GO:0051693~actin filament capping	6	0.56338	0.00120808	GSN, CAPZB, TPM1, RDX, MYH9, SPTBN1	858	18	18082	7.02486	0.986975	0.0602532	0.0590619
UP_KEYWORDS	Actin capping	4	0.375587	0.0317723	GSN, CAPZB, RDX, SPTBN1	947	17	22680	5.63513	0.999987	0.18428	0.159391
GOTERM_BP_DIRECT	GO:0051016~barbed-end actin filament capping	4	0.375587	0.0374434	GSN, CAPZB, RDX, ADD1	858	16	18082	5.26865	1	0.551063	0.540167
Annotation Cluster 27	Enrichment Score: 1.9413440154662298
Category	Term	Count	%	PValue	Genes	List Total	Pop Hits	Pop Total	Fold Enrichment	Bonferroni	Benjamini	FDR
UP_SEQ_FEATURE	domain:BAH	4	0.375587	0.0074806	RERE, BAHD1, TNRC18, MTA3	867	9	18012	9.23337	1	0.629389	0.625434
INTERPRO	IPR001025:Bromo adjacent homology (BAH) domain	4	0.375587	0.0101974	RERE, BAHD1, TNRC18, MTA3	890	11	20594	8.4143	1	0.374829	0.370638
SMART	SM00439:BAH	4	0.375587	0.019658	RERE, BAHD1, TNRC18, MTA3	575	11	10425	6.59289	0.998572	0.381597	0.372346
Annotation Cluster 28	Enrichment Score: 1.923304393118723
Category	Term	Count	%	PValue	Genes	List Total	Pop Hits	Pop Total	Fold Enrichment	Bonferroni	Benjamini	FDR
GOTERM_BP_DIRECT	GO:0010801~negative regulation of peptidyl-threonine phosphorylation	5	0.469484	0.00182694	SPRED2, SPRED1, SPRY2, INPP5K, SMAD7	858	12	18082	8.78108	0.998593	0.082007	0.0803856
GOTERM_BP_DIRECT	GO:0009966~regulation of signal transduction	7	0.657277	0.0107738	SPRED2, PTPN1, AFAP1L2, SPRED1, GNAS, SPRY2, AFAP1	858	40	18082	3.68805	1	0.271991	0.266613
UP_SEQ_FEATURE	domain:SPR	3	0.28169	0.0304377	SPRED2, SPRED1, SPRY2	867	6	18012	10.3875	1	1	0.994132
INTERPRO	IPR007875:Sprouty	3	0.28169	0.033828	SPRED2, SPRED1, SPRY2	890	7	20594	9.91685	1	0.814766	0.805656
Annotation Cluster 29	Enrichment Score: 1.8501259629635374
Category	Term	Count	%	PValue	Genes	List Total	Pop Hits	Pop Total	Fold Enrichment	Bonferroni	Benjamini	FDR
UP_KEYWORDS	Guanine-nucleotide releasing factor	20	1.87793	2.73488e-06	BCAR3, DOCK4, TRIO, IQSEC1, DENND3, ARHGEF10L, VAV2, CYTH3, ABR, AKAP13, SPATA13, RAPGEF1, RAPGEF2, ARHGEF2, RGL1, DOCK1, RALGDS, TBC1D10A, CYTH1, RAPGEF4	947	133	22680	3.6014	0.000951286	3.28185e-05	2.83861e-05
GOTERM_MF_DIRECT	GO:0005085~guanyl-nucleotide exchange factor activity	20	1.87793	0.000153222	BCAR3, DOCK4, TRIO, IQSEC1, DENND3, ARHGEF10L, VAV2, CYTH3, ABR, AKAP13, SPATA13, RAPGEF1, RAPGEF2, ARHGEF2, RGL1, DOCK1, RALGDS, TBC1D10A, CYTH1, RAPGEF4	829	156	17446	2.69803	0.141545	0.00526239	0.0049401
GOTERM_BP_DIRECT	GO:0035023~regulation of Rho protein signal transduction	9	0.84507	0.0290855	AKAP13, ABR, TRIO, DLC1, ARHGDIA, SPATA13, ARHGEF10L, ARHGEF2, VAV2	858	77	18082	2.46326	1	0.485895	0.476288
INTERPRO	IPR000219:Dbl homology (DH) domain	7	0.657277	0.0728119	AKAP13, ABR, TRIO, SPATA13, ARHGEF10L, ARHGEF2, VAV2	890	68	20594	2.38199	1	1	0.98951
GOTERM_MF_DIRECT	GO:0005089~Rho guanyl-nucleotide exchange factor activity	7	0.657277	0.138684	AKAP13, ABR, TRIO, SPATA13, ARHGEF10L, ARHGEF2, VAV2	829	74	17446	1.99071	1	0.84225	0.790666
SMART	SM00325:RhoGEF	7	0.657277	0.146767	AKAP13, ABR, TRIO, SPATA13, ARHGEF10L, ARHGEF2, VAV2	575	65	10425	1.95251	1	1	0.978723
INTERPRO	IPR001331:Guanine-nucleotide dissociation stimulator, CDC24, conserved site	3	0.28169	0.277729	ABR, SPATA13, VAV2	890	24	20594	2.89242	1	1	0.98951
UP_SEQ_FEATURE	domain:DH	5	0.469484	0.315194	ABR, SPATA13, ARHGEF10L, ARHGEF2, VAV2	867	59	18012	1.7606	1	1	0.994132
Annotation Cluster 30	Enrichment Score: 1.7424743100023392
Category	Term	Count	%	PValue	Genes	List Total	Pop Hits	Pop Total	Fold Enrichment	Bonferroni	Benjamini	FDR
INTERPRO	IPR001606:ARID/BRIGHT DNA-binding domain	5	0.469484	0.00321415	KDM5A, ARID5B, ARID1A, ARID2, ARID1B	890	15	20594	7.71311	0.990017	0.199976	0.19774
SMART	SM00501:BRIGHT	5	0.469484	0.0076293	KDM5A, ARID5B, ARID1A, ARID2, ARID1B	575	15	10425	6.04348	0.920127	0.203088	0.198165
GOTERM_CC_DIRECT	GO:0090544~BAF-type complex	4	0.375587	0.0394508	ARID1A, ARID2, ARID1B, SMARCA2	894	17	19662	5.17489	1	0.319609	0.29731
UP_SEQ_FEATURE	domain:ARID	3	0.28169	0.110789	KDM5A, ARID5B, ARID1A	867	12	18012	5.19377	1	1	0.994132
Annotation Cluster 31	Enrichment Score: 1.7276645003562738
Category	Term	Count	%	PValue	Genes	List Total	Pop Hits	Pop Total	Fold Enrichment	Bonferroni	Benjamini	FDR
KEGG_PATHWAY	mmu04925:Aldosterone synthesis and secretion	16	1.50235	2.83021e-05	PRKCG, ATF1, SCARB1, PDE2A, ITPR1, CACNA1C, ADCY7, LIPE, CYP11A1, GNAQ, CREB3L2, GNAS, LDLR, CAMK2G, KCNK3, ATF4	398	86	7691	3.59519	0.00699444	0.00082279	0.000570645
KEGG_PATHWAY	mmu04921:Oxytocin signaling pathway	18	1.69014	0.00179856	PRKCG, JUN, PPP1R12A, ROCK2, ITPR1, MYL6B, CACNA1C, FOS, ADCY7, ACTB, MYLK, GNAI2, EEF2K, GNAQ, GNAS, PPP1R12B, RAF1, CAMK2G	398	150	7691	2.31889	0.360101	0.0159301	0.0110483
KEGG_PATHWAY	mmu04725:Cholinergic synapse	15	1.40845	0.00193572	PRKCG, ITPR1, CACNA1C, FOS, PIK3R1, ADCY7, GNAI2, AKT2, GNG7, GNAQ, GNB1, CREB3L2, FYN, CAMK2G, ATF4	398	113	7691	2.56515	0.38154	0.0165537	0.0114808
KEGG_PATHWAY	mmu04261:Adrenergic signaling in cardiomyocytes	17	1.59624	0.00257733	TPM1, ATP1A2, CACNA1C, PPP2R5C, ATP1A1, MAPK14, ADCY7, SLC9A1, GNAI2, PPP2CA, AKT2, GNAQ, CREB3L2, GNAS, CAMK2G, ATF4, RAPGEF4	398	142	7691	2.31345	0.47271	0.0187994	0.0130383
KEGG_PATHWAY	mmu04971:Gastric acid secretion	11	1.03286	0.00364367	PRKCG, GNAQ, ITPR1, GNAS, ATP1A2, ATP1A1, CAMK2G, ADCY7, SLC9A1, MYLK, GNAI2	398	72	7691	2.9523	0.595571	0.0244224	0.0169381
KEGG_PATHWAY	mmu04713:Circadian entrainment	13	1.22066	0.00438749	PRKCG, ITPR1, CACNA1C, FOS, ADCY7, GNAI2, PER2, PER1, GNG7, GNAQ, GNB1, GNAS, CAMK2G	398	98	7691	2.5634	0.663949	0.0264969	0.0183769
KEGG_PATHWAY	mmu04911:Insulin secretion	12	1.12676	0.00448737	PRKCG, GNAQ, CREB3L2, GNAS, SLC2A1, ATP1A2, CACNA1C, ATP1A1, CAMK2G, ADCY7, ATF4, RAPGEF4	398	86	7691	2.69639	0.672207	0.0264969	0.0183769
KEGG_PATHWAY	mmu04918:Thyroid hormone synthesis	10	0.938967	0.00944375	PRKCG, GPX1, GNAQ, CREB3L2, ITPR1, GNAS, ATP1A2, ATP1A1, ADCY7, ATF4	398	70	7691	2.76059	0.904934	0.0450394	0.031237
KEGG_PATHWAY	mmu04730:Long-term depression	9	0.84507	0.0125367	PRKCG, PPP2CA, GNAQ, GNA12, ITPR1, GNAS, RAF1, IGF1R, GNAI2	398	61	7691	2.8511	0.956228	0.0545457	0.0378301
KEGG_PATHWAY	mmu04976:Bile secretion	9	0.84507	0.0290707	SCARB1, RXRA, GNAS, SLC2A1, ATP1A2, ATP1A1, LDLR, ADCY7, SLC9A1	398	71	7691	2.44954	0.999335	0.101543	0.0704247
KEGG_PATHWAY	mmu04916:Melanogenesis	11	1.03286	0.0310805	PRKCG, FZD4, GNAQ, CREB3L2, GNAS, EP300, RAF1, CAMK2G, ADCY7, WNT4, GNAI2	398	99	7691	2.14712	0.999602	0.104873	0.0727345
KEGG_PATHWAY	mmu04922:Glucagon signaling pathway	11	1.03286	0.0330147	CPT1A, AKT2, GNAQ, CREB3L2, ITPR1, GNAS, SLC2A1, EP300, SIK1, CAMK2G, ATF4	398	100	7691	2.12565	0.999758	0.107732	0.0747176
KEGG_PATHWAY	mmu04720:Long-term potentiation	8	0.751174	0.0526388	PRKCG, GNAQ, ITPR1, EP300, CACNA1C, RAF1, CAMK2G, ATF4	398	66	7691	2.34232	0.999999	0.151796	0.105278
KEGG_PATHWAY	mmu04972:Pancreatic secretion	10	0.938967	0.0724794	PRKCG, GNAQ, ITPR1, GNAS, ATP1A2, ATP1A1, RAC1, ADCY7, TPCN2, SLC9A1	398	100	7691	1.93241	1	0.193822	0.134425
KEGG_PATHWAY	mmu04970:Salivary secretion	8	0.751174	0.101424	PRKCG, GNAQ, ITPR1, GNAS, ATP1A2, ATP1A1, ADCY7, SLC9A1	398	77	7691	2.0077	1	0.254073	0.176212
KEGG_PATHWAY	mmu04961:Endocrine and other factor-regulated calcium reabsorption	6	0.56338	0.128828	PRKCG, GNAQ, GNAS, BDKRB2, ATP1A2, ATP1A1	398	52	7691	2.22971	1	0.304279	0.211032
KEGG_PATHWAY	mmu04750:Inflammatory mediator regulation of TRP channels	10	0.938967	0.20256	PRKCG, GNAQ, ITPR1, GNAS, BDKRB2, PLCG1, PIK3R1, MAPK14, CAMK2G, ADCY7	398	126	7691	1.53366	1	0.446971	0.309996
KEGG_PATHWAY	mmu04020:Calcium signaling pathway	13	1.22066	0.219218	PRKCG, SPHK2, ITPR1, CACNA1C, ADCY7, MYLK, GNAQ, ORAI3, GNAS, BDKRB2, VDAC1, PLCG1, CAMK2G	398	180	7691	1.39563	1	0.476896	0.330751
KEGG_PATHWAY	mmu04540:Gap junction	7	0.657277	0.283525	PRKCG, GNAQ, ITPR1, GNAS, RAF1, ADCY7, GNAI2	398	86	7691	1.57289	1	0.585951	0.406385
GOTERM_BP_DIRECT	GO:0007189~adenylate cyclase-activating G-protein coupled receptor signaling pathway	3	0.28169	0.692681	GNAQ, GNAS, ADCY7	858	50	18082	1.26448	1	1	0.980501
Annotation Cluster 32	Enrichment Score: 1.7009887930946275
Category	Term	Count	%	PValue	Genes	List Total	Pop Hits	Pop Total	Fold Enrichment	Bonferroni	Benjamini	FDR
INTERPRO	IPR002112:Transcription factor Jun	3	0.28169	0.00542402	JUN, JUND, JUNB	890	3	20594	23.1393	0.999583	0.287473	0.284259
INTERPRO	IPR005643:Jun-like transcription factor	3	0.28169	0.00542402	JUN, JUND, JUNB	890	3	20594	23.1393	0.999583	0.287473	0.284259
GOTERM_BP_DIRECT	GO:0032870~cellular response to hormone stimulus	8	0.751174	0.00629272	JUN, JUND, UCP3, INPP5K, IGFBP7, SIK1, FOS, JUNB	858	47	18082	3.58716	1	0.194803	0.190951
GOTERM_BP_DIRECT	GO:0071277~cellular response to calcium ion	8	0.751174	0.012085	CLIC4, JUN, JUND, EEF2K, IQGAP1, FOS, JUNB, MYLK	858	53	18082	3.18107	1	0.296268	0.29041
INTERPRO	IPR008917:Eukaryotic transcription factor, Skn-1-like, DNA-binding	3	0.28169	0.165438	JUN, JUND, JUNB	890	17	20594	4.08341	1	1	0.98951
GOTERM_BP_DIRECT	GO:0009314~response to radiation	4	0.375587	0.168152	JUN, JUND, JUNB, BCL2L1	858	30	18082	2.80995	1	1	0.980501
Annotation Cluster 33	Enrichment Score: 1.6465152237567997
Category	Term	Count	%	PValue	Genes	List Total	Pop Hits	Pop Total	Fold Enrichment	Bonferroni	Benjamini	FDR
INTERPRO	IPR003619:MAD homology 1, Dwarfin-type	6	0.56338	9.10817e-05	SMAD3, NFIA, NFIB, NFIC, SMAD6, SMAD7	890	12	20594	11.5697	0.122207	0.014482	0.0143201
SMART	SM00523:DWA	6	0.56338	0.000284915	SMAD3, NFIA, NFIB, NFIC, SMAD6, SMAD7	575	12	10425	9.06522	0.0897495	0.0235055	0.0229357
GOTERM_BP_DIRECT	GO:0001657~ureteric bud development	8	0.751174	0.00707295	FOXC1, SMAD3, SDC4, RARA, SMAD6, FGFR2, FGFR1, SMAD7	858	48	18082	3.51243	1	0.204865	0.200814
INTERPRO	IPR019548:CTF transcription factor/nuclear factor 1, N-terminal	3	0.28169	0.0105377	NFIA, NFIB, NFIC	890	4	20594	17.3545	1	0.374829	0.370638
INTERPRO	IPR019739:CTF transcription factor/nuclear factor 1, conserved site	3	0.28169	0.0105377	NFIA, NFIB, NFIC	890	4	20594	17.3545	1	0.374829	0.370638
INTERPRO	IPR020604:CTF transcription factor/nuclear factor 1, DNA-binding domain	3	0.28169	0.0105377	NFIA, NFIB, NFIC	890	4	20594	17.3545	1	0.374829	0.370638
INTERPRO	IPR000647:CTF transcription factor/nuclear factor 1	3	0.28169	0.0105377	NFIA, NFIB, NFIC	890	4	20594	17.3545	1	0.374829	0.370638
UP_SEQ_FEATURE	DNA-binding region:CTF/NF-I	3	0.28169	0.0129841	NFIA, NFIB, NFIC	867	4	18012	15.5813	1	0.794692	0.789698
INTERPRO	IPR008984:SMAD/FHA domain	7	0.657277	0.0239273	PHLDB1, SMAD3, PHF12, KIF1B, FOXK1, SMAD6, SMAD7	890	52	20594	3.11491	1	0.658462	0.6511
INTERPRO	IPR013790:Dwarfin	3	0.28169	0.0438327	SMAD3, SMAD6, SMAD7	890	8	20594	8.67725	1	0.871175	0.861435
INTERPRO	IPR001132:SMAD domain, Dwarfin-type	3	0.28169	0.0438327	SMAD3, SMAD6, SMAD7	890	8	20594	8.67725	1	0.871175	0.861435
INTERPRO	IPR013019:MAD homology, MH1	3	0.28169	0.0438327	SMAD3, SMAD6, SMAD7	890	8	20594	8.67725	1	0.871175	0.861435
UP_SEQ_FEATURE	domain:MH1	3	0.28169	0.0533064	SMAD3, SMAD6, SMAD7	867	8	18012	7.79066	1	1	0.994132
UP_SEQ_FEATURE	domain:MH2	3	0.28169	0.0533064	SMAD3, SMAD6, SMAD7	867	8	18012	7.79066	1	1	0.994132
SMART	SM00524:DWB	3	0.28169	0.0679455	SMAD3, SMAD6, SMAD7	575	8	10425	6.79891	1	0.768811	0.750173
KEGG_PATHWAY	mmu04350:TGF-beta signaling pathway	9	0.84507	0.0711673	PPP2CA, SMAD3, BMPR2, SP1, ID2, ID1, EP300, SMAD6, SMAD7	398	85	7691	2.04608	1	0.193822	0.134425
INTERPRO	IPR017855:SMAD domain-like	3	0.28169	0.134984	SMAD3, SMAD6, SMAD7	890	15	20594	4.62787	1	1	0.98951
UP_KEYWORDS	DNA replication	5	0.469484	0.563613	NFIA, NFIB, NFIC, RBMS1, MCM2	947	95	22680	1.26049	1	1	0.867435
GOTERM_BP_DIRECT	GO:0006260~DNA replication	5	0.469484	0.840467	NFIA, NFIB, NFIC, RBMS1, MCM2	858	123	18082	0.856691	1	1	0.980501
Annotation Cluster 34	Enrichment Score: 1.6240914092391179
Category	Term	Count	%	PValue	Genes	List Total	Pop Hits	Pop Total	Fold Enrichment	Bonferroni	Benjamini	FDR
INTERPRO	IPR008936:Rho GTPase activation protein	13	1.22066	0.000433238	PLXND1, DAB2IP, ARAP1, IQGAP1, PIK3R1, IQGAP2, ARHGAP35, ARHGAP23, ABR, ARHGAP10, RASA3, DLC1, PLXNB1	890	89	20594	3.3799	0.462108	0.0551894	0.0545723
INTERPRO	IPR000198:Rho GTPase-activating protein domain	7	0.657277	0.0648598	ARHGAP10, ABR, DLC1, PIK3R1, ARAP1, ARHGAP35, ARHGAP23	890	66	20594	2.45417	1	1	0.98951
UP_SEQ_FEATURE	domain:Rho-GAP	7	0.657277	0.0814948	ARHGAP10, ABR, DLC1, PIK3R1, ARAP1, ARHGAP35, ARHGAP23	867	63	18012	2.30834	1	1	0.994132
SMART	SM00324:RhoGAP	7	0.657277	0.139252	ARHGAP10, ABR, DLC1, PIK3R1, ARAP1, ARHGAP35, ARHGAP23	575	64	10425	1.98302	1	1	0.978723
Annotation Cluster 35	Enrichment Score: 1.574168716975255
Category	Term	Count	%	PValue	Genes	List Total	Pop Hits	Pop Total	Fold Enrichment	Bonferroni	Benjamini	FDR
UP_KEYWORDS	Bromodomain	7	0.657277	0.00218444	BRD3, KAT2B, BRD2, EP300, PHIP, ZMYND11, SMARCA2	947	33	22680	5.08016	0.532808	0.0172769	0.0149435
INTERPRO	IPR018359:Bromodomain, conserved site	6	0.56338	0.00383053	BRD3, KAT2B, BRD2, EP300, PHIP, SMARCA2	890	25	20594	5.55344	0.99588	0.228395	0.225842
INTERPRO	IPR001487:Bromodomain	7	0.657277	0.00786248	BRD3, KAT2B, BRD2, EP300, PHIP, ZMYND11, SMARCA2	890	41	20594	3.95062	0.999988	0.362942	0.358884
SMART	SM00297:BROMO	7	0.657277	0.0236059	BRD3, KAT2B, BRD2, EP300, PHIP, ZMYND11, SMARCA2	575	41	10425	3.09544	0.999623	0.409997	0.400057
UP_SEQ_FEATURE	domain:Bromo 1	3	0.28169	0.0663995	BRD3, BRD2, PHIP	867	9	18012	6.92503	1	1	0.994132
UP_SEQ_FEATURE	domain:Bromo 2	3	0.28169	0.0663995	BRD3, BRD2, PHIP	867	9	18012	6.92503	1	1	0.994132
GOTERM_MF_DIRECT	GO:0070577~lysine-acetylated histone binding	3	0.28169	0.174438	BRD3, BRD2, PHIP	829	16	17446	3.94587	1	0.941484	0.883822
UP_SEQ_FEATURE	domain:Bromo	3	0.28169	0.21355	KAT2B, ZMYND11, SMARCA2	867	18	18012	3.46251	1	1	0.994132
Annotation Cluster 36	Enrichment Score: 1.5439935289852116
Category	Term	Count	%	PValue	Genes	List Total	Pop Hits	Pop Total	Fold Enrichment	Bonferroni	Benjamini	FDR
SMART	SM00314:RA	7	0.657277	0.00434895	RASSF3, RASSF4, GRB10, RAPGEF2, RIN3, RGL1, RALGDS	575	29	10425	4.37631	0.762665	0.179823	0.175464
INTERPRO	IPR001895:Guanine-nucleotide dissociation stimulator CDC25	6	0.56338	0.00636842	BCAR3, RAPGEF1, RAPGEF2, RGL1, RALGDS, RAPGEF4	890	28	20594	4.95843	0.999893	0.314249	0.310735
SMART	SM00147:RasGEF	6	0.56338	0.0170404	BCAR3, RAPGEF1, RAPGEF2, RGL1, RALGDS, RAPGEF4	575	28	10425	3.88509	0.996558	0.351459	0.342938
INTERPRO	IPR019804:Ras guanine-nucleotide exchange factor, conserved site	4	0.375587	0.0204291	RAPGEF1, RGL1, RALGDS, RAPGEF4	890	14	20594	6.61124	1	0.584682	0.578144
UP_SEQ_FEATURE	domain:Ras-GEF	5	0.469484	0.0261672	BCAR3, RAPGEF2, RGL1, RALGDS, RAPGEF4	867	24	18012	4.32814	1	1	0.994132
INTERPRO	IPR023578:Ras guanine nucleotide exchange factor, domain	6	0.56338	0.0401085	BCAR3, RAPGEF1, RAPGEF2, RGL1, RALGDS, RAPGEF4	890	44	20594	3.15536	1	0.871175	0.861435
INTERPRO	IPR000651:Ras-like guanine nucleotide exchange factor, N-terminal	5	0.469484	0.0799684	RAPGEF1, RAPGEF2, RGL1, RALGDS, RAPGEF4	890	38	20594	3.04465	1	1	0.98951
SMART	SM00229:RasGEFN	5	0.469484	0.0802515	RAPGEF1, RAPGEF2, RGL1, RALGDS, RAPGEF4	575	30	10425	3.02174	1	0.827593	0.807531
UP_SEQ_FEATURE	domain:N-terminal Ras-GEF	3	0.28169	0.195681	RGL1, RALGDS, RAPGEF4	867	17	18012	3.66619	1	1	0.994132
Annotation Cluster 37	Enrichment Score: 1.5236801812280487
Category	Term	Count	%	PValue	Genes	List Total	Pop Hits	Pop Total	Fold Enrichment	Bonferroni	Benjamini	FDR
GOTERM_BP_DIRECT	GO:0035148~tube formation	4	0.375587	0.00496594	NOTCH1, DAB2IP, SDCCAG8, VEGFA	858	8	18082	10.5373	1	0.163603	0.160368
GOTERM_BP_DIRECT	GO:0035924~cellular response to vascular endothelial growth factor stimulus	5	0.469484	0.0185264	NOTCH1, MAPKAPK2, DAB2IP, MAPK14, VEGFA	858	22	18082	4.78968	1	0.373618	0.366231
GOTERM_BP_DIRECT	GO:0050679~positive regulation of epithelial cell proliferation	6	0.56338	0.291855	NOTCH1, ID1, DAB2IP, FGF1, FGFR2, VEGFA	858	76	18082	1.66378	1	1	0.980501
Annotation Cluster 38	Enrichment Score: 1.5088990501905686
Category	Term	Count	%	PValue	Genes	List Total	Pop Hits	Pop Total	Fold Enrichment	Bonferroni	Benjamini	FDR
UP_SEQ_FEATURE	repeat:Spectrin 4	5	0.469484	0.0036066	MACF1, TRIO, ACTN4, SPTBN1, PLEC	867	14	18012	7.41967	0.99982	0.374302	0.37195
UP_SEQ_FEATURE	repeat:Spectrin 3	5	0.469484	0.00764415	MACF1, TRIO, ACTN4, SPTBN1, PLEC	867	17	18012	6.11032	1	0.629389	0.625434
UP_SEQ_FEATURE	repeat:Spectrin 1	5	0.469484	0.011535	MACF1, TRIO, ACTN4, SPTBN1, PLEC	867	19	18012	5.46713	1	0.744161	0.739485
UP_SEQ_FEATURE	repeat:Spectrin 2	5	0.469484	0.011535	MACF1, TRIO, ACTN4, SPTBN1, PLEC	867	19	18012	5.46713	1	0.744161	0.739485
UP_SEQ_FEATURE	domain:CH 1	5	0.469484	0.0165083	MACF1, PARVB, ACTN4, SPTBN1, PLEC	867	21	18012	4.94645	1	0.916403	0.910645
UP_SEQ_FEATURE	domain:CH 2	5	0.469484	0.0165083	MACF1, PARVB, ACTN4, SPTBN1, PLEC	867	21	18012	4.94645	1	0.916403	0.910645
INTERPRO	IPR002017:Spectrin repeat	5	0.469484	0.0211705	MACF1, TRIO, ACTN4, SPTBN1, PLEC	890	25	20594	4.62787	1	0.59402	0.587378
UP_SEQ_FEATURE	domain:Actin-binding	4	0.375587	0.0270961	MACF1, ACTN4, SPTBN1, PLEC	867	14	18012	5.93574	1	1	0.994132
INTERPRO	IPR018159:Spectrin/alpha-actinin	5	0.469484	0.0347315	MACF1, TRIO, ACTN4, SPTBN1, PLEC	890	29	20594	3.98954	1	0.814766	0.805656
INTERPRO	IPR001715:Calponin homology domain	8	0.751174	0.0455043	MACF1, PARVB, ACTN4, IQGAP1, IQGAP2, SPTBN1, VAV2, PLEC	890	76	20594	2.43572	1	0.892009	0.882036
UP_SEQ_FEATURE	repeat:Spectrin 6	3	0.28169	0.0533064	MACF1, TRIO, SPTBN1	867	8	18012	7.79066	1	1	0.994132
UP_SEQ_FEATURE	repeat:Spectrin 5	3	0.28169	0.0663995	MACF1, TRIO, SPTBN1	867	9	18012	6.92503	1	1	0.994132
SMART	SM00033:CH	8	0.751174	0.0698163	MACF1, PARVB, ACTN4, IQGAP1, IQGAP2, SPTBN1, VAV2, PLEC	575	66	10425	2.19763	1	0.768811	0.750173
SMART	SM00150:SPEC	5	0.469484	0.0725624	MACF1, TRIO, ACTN4, SPTBN1, PLEC	575	29	10425	3.12594	1	0.772439	0.753713
INTERPRO	IPR001589:Actinin-type, actin-binding, conserved site	4	0.375587	0.074757	MACF1, ACTN4, SPTBN1, PLEC	890	23	20594	4.02423	1	1	0.98951
UP_SEQ_FEATURE	domain:CH	3	0.28169	0.593021	IQGAP1, IQGAP2, VAV2	867	41	18012	1.52013	1	1	0.994132
Annotation Cluster 39	Enrichment Score: 1.5074626924138377
Category	Term	Count	%	PValue	Genes	List Total	Pop Hits	Pop Total	Fold Enrichment	Bonferroni	Benjamini	FDR
GOTERM_MF_DIRECT	GO:0043559~insulin binding	4	0.375587	0.00191246	INSR, PIK3R1, IGF1R, HSPD1	829	6	17446	14.0298	0.85142	0.0432911	0.0406398
GOTERM_MF_DIRECT	GO:0043560~insulin receptor substrate binding	3	0.28169	0.0931623	INSR, PIK3R1, IGF1R	829	11	17446	5.73945	1	0.693157	0.650705
BIOCARTA	m_hdacPathway:Control of skeletal myogenesis by HDAC & calcium/calmodulin-dependent kinase (CaMK)	6	0.56338	0.16857	INSR, PIK3R1, MAPK14, MEF2D, IGF1R, YWHAH	138	28	1289	2.00155	1	0.991217	0.991217
Annotation Cluster 40	Enrichment Score: 1.4879340176256632
Category	Term	Count	%	PValue	Genes	List Total	Pop Hits	Pop Total	Fold Enrichment	Bonferroni	Benjamini	FDR
GOTERM_BP_DIRECT	GO:0060045~positive regulation of cardiac muscle cell proliferation	7	0.657277	0.000561409	TGFBR3, NOTCH1, GATA6, MAPK14, FGFR2, FGFR1, TBX2	858	23	18082	6.41401	0.866891	0.0387696	0.0380031
GOTERM_BP_DIRECT	GO:0060979~vasculogenesis involved in coronary vascular morphogenesis	5	0.469484	0.00342458	TGFBR3, NOTCH1, FGF1, FGFR2, FGFR1	858	14	18082	7.52664	0.999996	0.130826	0.12824
GOTERM_MF_DIRECT	GO:0017134~fibroblast growth factor binding	4	0.375587	0.123594	HSPA9, TGFBR3, FGFR2, FGFR1	829	26	17446	3.23764	1	0.814028	0.764173
GOTERM_BP_DIRECT	GO:0001837~epithelial to mesenchymal transition	4	0.375587	0.180047	TGFBR3, NOTCH1, FGFR2, WNT4	858	31	18082	2.7193	1	1	0.980501
GOTERM_MF_DIRECT	GO:0008201~heparin binding	6	0.56338	0.849296	TGFBR3, PTCH1, FGF1, FGFR2, VEGFA, FGFR1	829	151	17446	0.836211	1	1	0.939698
Annotation Cluster 41	Enrichment Score: 1.4819310449333258
Category	Term	Count	%	PValue	Genes	List Total	Pop Hits	Pop Total	Fold Enrichment	Bonferroni	Benjamini	FDR
UP_SEQ_FEATURE	domain:Ras-GAP	4	0.375587	0.0103082	RASA3, DAB2IP, IQGAP1, IQGAP2	867	10	18012	8.31003	1	0.703022	0.698604
INTERPRO	IPR023152:Ras GTPase-activating protein, conserved site	4	0.375587	0.0165742	RASA3, DAB2IP, IQGAP1, IQGAP2	890	13	20594	7.11979	1	0.507279	0.501607
INTERPRO	IPR001936:Ras GTPase-activating protein	4	0.375587	0.0294849	RASA3, DAB2IP, IQGAP1, IQGAP2	890	16	20594	5.78483	1	0.740227	0.73195
SMART	SM00323:RasGAP	4	0.375587	0.0313971	RASA3, DAB2IP, IQGAP1, IQGAP2	575	13	10425	5.5786	0.999973	0.507491	0.495188
GOTERM_BP_DIRECT	GO:0043087~regulation of GTPase activity	6	0.56338	0.246171	RASA3, RDX, DAB2IP, IQGAP1, IQGAP2, VAV2	858	71	18082	1.78095	1	1	0.980501
Annotation Cluster 42	Enrichment Score: 1.4265333155119466
Category	Term	Count	%	PValue	Genes	List Total	Pop Hits	Pop Total	Fold Enrichment	Bonferroni	Benjamini	FDR
UP_KEYWORDS	Coated pit	8	0.751174	0.00399792	CUBN, DAB2, LRP1, FNBP1, TNK2, AP4S1, LDLR, PICALM	947	49	22680	3.91009	0.751935	0.0296016	0.0256037
GOTERM_CC_DIRECT	GO:0005905~clathrin-coated pit	9	0.84507	0.00553651	CUBN, DAB2, LRP1, FNBP1, TNK2, AP4S1, LDLR, PICALM, HSPD1	894	60	19662	3.29899	0.955109	0.0836462	0.0778104
GOTERM_BP_DIRECT	GO:0006897~endocytosis	15	1.40845	0.0493282	LRP1, WIPF1, FNBP1, TNK2, LRP5, CSNK1E, EHD1, DAB2, DPYSL2, PACSIN2, ABL1, RAC1, LDLRAP1, LDLR, PICALM	858	181	18082	1.74651	1	0.634453	0.621909
UP_KEYWORDS	Endocytosis	10	0.938967	0.0585611	DAB2, LRP1, FNBP1, TNK2, PACSIN2, ABL1, LRP5, LDLRAP1, LDLR, PICALM	947	118	22680	2.0296	1	0.318426	0.27542
GOTERM_BP_DIRECT	GO:0006898~receptor-mediated endocytosis	6	0.56338	0.154344	CUBN, DAB2, LRP1, FTH1, LDLRAP1, PICALM	858	60	18082	2.10746	1	1	0.980501
GOTERM_CC_DIRECT	GO:0030136~clathrin-coated vesicle	5	0.469484	0.279599	DAB2, LRP1, TNK2, FAM109B, PICALM	894	59	19662	1.86384	1	1	0.9319
Annotation Cluster 43	Enrichment Score: 1.4136638679368216
Category	Term	Count	%	PValue	Genes	List Total	Pop Hits	Pop Total	Fold Enrichment	Bonferroni	Benjamini	FDR
GOTERM_MF_DIRECT	GO:0043236~laminin binding	6	0.56338	0.00681249	ITGB1, BCAM, TINAGL1, ITGA3, DAG1, ITGA9	829	26	17446	4.85645	0.998896	0.110305	0.10355
KEGG_PATHWAY	mmu05414:Dilated cardiomyopathy	11	1.03286	0.0100076	ITGB1, ITGB5, ITGA3, TPM1, LMNA, DAG1, GNAS, CACNA1C, ADCY7, ACTB, ITGA9	398	83	7691	2.56103	0.917453	0.046828	0.0324775
GOTERM_CC_DIRECT	GO:0008305~integrin complex	5	0.469484	0.0249812	ITGB1, ITGB5, ITGA3, MYH9, ITGA9	894	25	19662	4.39866	0.999999	0.233171	0.216903
GOTERM_BP_DIRECT	GO:0007229~integrin-mediated signaling pathway	10	0.938967	0.0320682	ITGB1, FGR, SEMA7A, FCER1G, ITGB5, ITGA3, PXN, ARHGAP35, FERMT2, ITGA9	858	93	18082	2.26609	1	0.505074	0.495088
KEGG_PATHWAY	mmu05410:Hypertrophic cardiomyopathy (HCM)	9	0.84507	0.050141	ITGB1, ITGB5, ITGA3, TPM1, LMNA, DAG1, CACNA1C, ACTB, ITGA9	398	79	7691	2.20148	0.999997	0.146294	0.101462
KEGG_PATHWAY	mmu05412:Arrhythmogenic right ventricular cardiomyopathy (ARVC)	8	0.751174	0.0562984	ITGB1, ITGB5, ITGA3, LMNA, DAG1, CACNA1C, ACTB, ITGA9	398	67	7691	2.30736	0.999999	0.160483	0.111303
KEGG_PATHWAY	mmu04512:ECM-receptor interaction	9	0.84507	0.0834297	COL1A1, ITGB1, ITGB5, SDC4, COL4A2, ITGA3, DAG1, HSPG2, ITGA9	398	88	7691	1.97633	1	0.211128	0.146428
UP_KEYWORDS	Integrin	4	0.375587	0.381378	ITGB1, ITGB5, ITGA3, ITGA9	947	53	22680	1.8075	1	1	0.867435
Annotation Cluster 44	Enrichment Score: 1.4074341686557885
Category	Term	Count	%	PValue	Genes	List Total	Pop Hits	Pop Total	Fold Enrichment	Bonferroni	Benjamini	FDR
GOTERM_CC_DIRECT	GO:0032580~Golgi cisterna membrane	10	0.938967	0.00427936	MOB4, ST6GAL1, B4GALT1, GALNT2, ST3GAL4, ASAP2, ARAP1, ST3GAL1, GGTA1, B4GALT5	894	70	19662	3.1419	0.909037	0.0683476	0.0635791
UP_KEYWORDS	Signal-anchor	29	2.723	0.0173271	B4GALT1, STOML1, TMPRSS6, ABHD2, ECE1, SLC3A2, HS6ST1, GGTA1, CHST11, MAN2A1, CREB3L2, CHST15, ST3GAL4, ST3GAL5, MGAT1, XXYLT1, EXTL3, ST3GAL1, TMPO, ST6GAL1, GALNT2, LNPEP, POMGNT2, TPST2, TPST1, ASPH, MGAT4B, ITM2B, B4GALT5	947	439	22680	1.58207	0.997718	0.113771	0.0984051
UP_SEQ_FEATURE	topological domain:Lumenal	31	2.9108	0.0244914	B4GALT1, ATL1, ITPR1, ATP1A2, ATP1A1, PIGV, HS6ST1, GGTA1, FADS2, CHST11, TMEM43, MAN2A1, CREB3L2, CHST15, ST3GAL4, MLEC, ST3GAL5, MGAT1, EXTL3, ST3GAL1, TMPO, SREBF1, ST6GAL1, GALNT2, IGF2R, TPST2, TPST1, ASPH, MGAT4B, ITM2B, B4GALT5	867	427	18012	1.50826	1	1	0.994132
UP_KEYWORDS	Glycosyltransferase	15	1.40845	0.0893082	ST6GAL1, B4GALT1, GALNT2, POMGNT2, PIGV, GGTA1, DAD1, MGAT4B, ST3GAL4, ST3GAL5, MGAT1, XXYLT1, EXTL3, ST3GAL1, B4GALT5	947	225	22680	1.59662	1	0.457048	0.39532
GOTERM_MF_DIRECT	GO:0016757~transferase activity, transferring glycosyl groups	15	1.40845	0.119693	ST6GAL1, B4GALT1, GALNT2, POMGNT2, PIGV, GGTA1, DAD1, MGAT4B, ST3GAL4, ST3GAL5, MGAT1, XXYLT1, EXTL3, ST3GAL1, B4GALT5	829	208	17446	1.51764	1	0.810982	0.761314
GOTERM_BP_DIRECT	GO:0006486~protein glycosylation	9	0.84507	0.185061	ST6GAL1, B4GALT1, GALNT2, DAD1, ST3GAL4, ST3GAL5, MGAT1, ST3GAL1, B4GALT5	858	116	18082	1.6351	1	1	0.980501
Annotation Cluster 45	Enrichment Score: 1.4040032265053661
Category	Term	Count	%	PValue	Genes	List Total	Pop Hits	Pop Total	Fold Enrichment	Bonferroni	Benjamini	FDR
GOTERM_MF_DIRECT	GO:0004445~inositol-polyphosphate 5-phosphatase activity	4	0.375587	0.00721527	INPP5A, INPP5D, INPP5K, SYNJ2	829	9	17446	9.35317	0.999263	0.112288	0.105411
INTERPRO	IPR000300:Inositol polyphosphate-related phosphatase	4	0.375587	0.00765964	INPP5A, INPP5D, INPP5K, SYNJ2	890	10	20594	9.25573	0.999983	0.362942	0.358884
SMART	SM00128:IPPc	4	0.375587	0.0148966	INPP5A, INPP5D, INPP5K, SYNJ2	575	10	10425	7.25217	0.992937	0.327725	0.31978
GOTERM_BP_DIRECT	GO:0046856~phosphatidylinositol dephosphorylation	4	0.375587	0.0929641	INPP5A, INPP5D, INPP5K, SYNJ2	858	23	18082	3.66515	1	0.840892	0.824266
GOTERM_BP_DIRECT	GO:0046855~inositol phosphate dephosphorylation	3	0.28169	0.108146	INPP5A, INPP5K, SYNJ2	858	12	18082	5.26865	1	0.918093	0.899941
INTERPRO	IPR005135:Endonuclease/exonuclease/phosphatase	4	0.375587	0.118386	INPP5A, INPP5D, INPP5K, SYNJ2	890	28	20594	3.30562	1	1	0.98951
KEGG_PATHWAY	mmu00562:Inositol phosphate metabolism	7	0.657277	0.151636	INPP5A, INPP5D, ITPK1, INPP5K, PLCG1, SYNJ2, PIK3C2B	398	70	7691	1.93241	1	0.354771	0.246051
Annotation Cluster 46	Enrichment Score: 1.3620036276725729
Category	Term	Count	%	PValue	Genes	List Total	Pop Hits	Pop Total	Fold Enrichment	Bonferroni	Benjamini	FDR
INTERPRO	IPR018503:Tetraspanin, conserved site	5	0.469484	0.00961099	TSPAN14, CD151, CD81, TSPAN9, TSPAN18	890	20	20594	5.78483	0.999999	0.374829	0.370638
INTERPRO	IPR000301:Tetraspanin	5	0.469484	0.0309653	TSPAN14, CD151, CD81, TSPAN9, TSPAN18	890	28	20594	4.13202	1	0.763989	0.755447
INTERPRO	IPR008952:Tetraspanin, EC2 domain	5	0.469484	0.0387514	TSPAN14, CD151, CD81, TSPAN9, TSPAN18	890	30	20594	3.85655	1	0.871175	0.861435
INTERPRO	IPR018499:Tetraspanin/Peripherin	5	0.469484	0.0430258	TSPAN14, CD151, CD81, TSPAN9, TSPAN18	890	31	20594	3.73215	1	0.871175	0.861435
PIR_SUPERFAMILY	PIRSF002419:tetraspanin	5	0.469484	0.0563642	TSPAN14, CD151, CD81, TSPAN9, TSPAN18	100	27	1807	3.3463	0.991411	1	1
GOTERM_BP_DIRECT	GO:0007166~cell surface receptor signaling pathway	14	1.31455	0.240611	FCER1G, CD151, CD81, FZD4, CBLB, TNFRSF1A, TSPAN14, ADGRE5, ADGRA2, TSPAN9, TSPAN18, HS1BP3, FYN, ADGRL2	858	219	18082	1.34723	1	1	0.980501
Annotation Cluster 47	Enrichment Score: 1.3410447297549666
Category	Term	Count	%	PValue	Genes	List Total	Pop Hits	Pop Total	Fold Enrichment	Bonferroni	Benjamini	FDR
INTERPRO	IPR015940:Ubiquitin-associated/translation elongation factor EF1B, N-terminal, eukaryote	8	0.751174	0.00539506	SNRK, LATS2, VPS13D, CBLB, SIK1, RAD23A, MARK3, MARK2	890	50	20594	3.70229	0.999565	0.287473	0.284259
SMART	SM00165:UBA	5	0.469484	0.114751	VPS13D, CBLB, RAD23A, MARK3, MARK2	575	34	10425	2.66624	1	0.970969	0.94743
UP_SEQ_FEATURE	domain:UBA	6	0.56338	0.153149	SNRK, LATS2, CBLB, SIK1, MARK3, MARK2	867	59	18012	2.11272	1	1	0.994132
Annotation Cluster 48	Enrichment Score: 1.3381949665928823
Category	Term	Count	%	PValue	Genes	List Total	Pop Hits	Pop Total	Fold Enrichment	Bonferroni	Benjamini	FDR
INTERPRO	IPR019786:Zinc finger, PHD-type, conserved site	9	0.84507	0.00608913	KDM5A, PHF2, MLLT10, PHF20, NSD1, PHF12, CHD4, ZMYND11, WHSC1L1	890	64	20594	3.25397	0.99984	0.311198	0.307718
UP_SEQ_FEATURE	zinc finger region:PHD-type 1	6	0.56338	0.0099272	KDM5A, MLLT10, NSD1, PHF12, CHD4, WHSC1L1	867	28	18012	4.4518	1	0.703022	0.698604
INTERPRO	IPR001965:Zinc finger, PHD-type	10	0.938967	0.0166612	KDM5A, RAI1, PHF2, MLLT10, PHF20, NSD1, PHF12, CHD4, ZMYND11, WHSC1L1	890	91	20594	2.54278	1	0.507279	0.501607
UP_SEQ_FEATURE	zinc finger region:PHD-type 2	5	0.469484	0.0300004	KDM5A, MLLT10, NSD1, CHD4, WHSC1L1	867	25	18012	4.15502	1	1	0.994132
INTERPRO	IPR019787:Zinc finger, PHD-finger	8	0.751174	0.0482746	KDM5A, PHF2, MLLT10, NSD1, PHF12, CHD4, ZMYND11, WHSC1L1	890	77	20594	2.40409	1	0.933527	0.923089
SMART	SM00249:PHD	10	0.938967	0.0623994	KDM5A, RAI1, PHF2, MLLT10, PHF20, NSD1, PHF12, CHD4, ZMYND11, WHSC1L1	575	91	10425	1.99236	1	0.768811	0.750173
UP_SEQ_FEATURE	zinc finger region:PHD-type 3	3	0.28169	0.0663995	KDM5A, NSD1, WHSC1L1	867	9	18012	6.92503	1	1	0.994132
INTERPRO	IPR011011:Zinc finger, FYVE/PHD-type	10	0.938967	0.134331	KDM5A, PHF2, MLLT10, RPH3AL, PHF20, NSD1, PHF12, CHD4, ZMYND11, WHSC1L1	890	136	20594	1.70142	1	1	0.98951
INTERPRO	IPR013083:Zinc finger, RING/FYVE/PHD-type	25	2.34742	0.155561	KDM5A, PHF2, MGRN1, PHF20, CBLB, CHD4, DTX4, NEURL1B, RNF139, ZMIZ1, NSD1, TRIM25, WHSC1L1, RNF44, RPH3AL, MAP3K1, PHF12, RNF145, MLLT10, RNF169, ZMYND11, RNF141, BIRC3, LNX2, RNF220	890	445	20594	1.29996	1	1	0.98951
UP_SEQ_FEATURE	zinc finger region:PHD-type	4	0.375587	0.32862	RAI1, PHF2, PHF20, ZMYND11	867	42	18012	1.97858	1	1	0.994132
Annotation Cluster 49	Enrichment Score: 1.3338402252919912
Category	Term	Count	%	PValue	Genes	List Total	Pop Hits	Pop Total	Fold Enrichment	Bonferroni	Benjamini	FDR
KEGG_PATHWAY	mmu04728:Dopaminergic synapse	17	1.59624	0.00140684	PRKCG, DDC, ITPR1, CACNA1C, FOS, PPP2R5C, MAPK14, GNAI2, PPP2CA, AKT2, GNG7, GNAQ, GNB1, CREB3L2, GNAS, CAMK2G, ATF4	398	134	7691	2.45157	0.294708	0.0129221	0.00896212
KEGG_PATHWAY	mmu04725:Cholinergic synapse	15	1.40845	0.00193572	PRKCG, ITPR1, CACNA1C, FOS, PIK3R1, ADCY7, GNAI2, AKT2, GNG7, GNAQ, GNB1, CREB3L2, FYN, CAMK2G, ATF4	398	113	7691	2.56515	0.38154	0.0165537	0.0114808
KEGG_PATHWAY	mmu04713:Circadian entrainment	13	1.22066	0.00438749	PRKCG, ITPR1, CACNA1C, FOS, ADCY7, GNAI2, PER2, PER1, GNG7, GNAQ, GNB1, GNAS, CAMK2G	398	98	7691	2.5634	0.663949	0.0264969	0.0183769
GOTERM_MF_DIRECT	GO:0001664~G-protein coupled receptor binding	9	0.84507	0.0104937	HSPA8, GNAQ, GNB1, GNA12, PSAP, ADORA1, FYN, S1PR2, GNAI2	829	64	17446	2.9594	0.999973	0.143174	0.134405
KEGG_PATHWAY	mmu04730:Long-term depression	9	0.84507	0.0125367	PRKCG, PPP2CA, GNAQ, GNA12, ITPR1, GNAS, RAF1, IGF1R, GNAI2	398	61	7691	2.8511	0.956228	0.0545457	0.0378301
GOTERM_CC_DIRECT	GO:0005834~heterotrimeric G-protein complex	6	0.56338	0.0277124	GNG7, GNAQ, GNB1, GNA12, GNAS, GNAI2	894	38	19662	3.47262	1	0.249859	0.232427
GOTERM_MF_DIRECT	GO:0031683~G-protein beta/gamma-subunit complex binding	5	0.469484	0.0287787	GNAQ, GNA12, ADORA1, GNAS, GNAI2	829	25	17446	4.20893	1	0.321627	0.301929
INTERPRO	IPR011025:G protein alpha subunit, helical insertion	4	0.375587	0.0294849	GNAQ, GNA12, GNAS, GNAI2	890	16	20594	5.78483	1	0.740227	0.73195
INTERPRO	IPR001019:Guanine nucleotide binding protein (G-protein), alpha subunit	4	0.375587	0.0294849	GNAQ, GNA12, GNAS, GNAI2	890	16	20594	5.78483	1	0.740227	0.73195
KEGG_PATHWAY	mmu04270:Vascular smooth muscle contraction	13	1.22066	0.0306201	PRKCG, PPP1R12A, ROCK2, ITPR1, MYL6B, CACNA1C, ADCY7, MYLK, GNAQ, GNA12, GNAS, PPP1R12B, RAF1	398	127	7691	1.97806	0.999553	0.104873	0.0727345
GOTERM_MF_DIRECT	GO:0019001~guanyl nucleotide binding	4	0.375587	0.0510613	GNAQ, GNA12, GNAS, GNAI2	829	18	17446	4.67658	1	0.469882	0.441104
SMART	SM00275:SM00275	4	0.375587	0.0544297	GNAQ, GNA12, GNAS, GNAI2	575	16	10425	4.53261	1	0.768811	0.750173
KEGG_PATHWAY	mmu04724:Glutamatergic synapse	11	1.03286	0.0726831	PRKCG, GNG7, GNAQ, GNB1, ITPR1, GNAS, DLGAP1, CACNA1C, SLC38A2, ADCY7, GNAI2	398	115	7691	1.84839	1	0.193822	0.134425
UP_SEQ_FEATURE	lipid moiety-binding region:S-palmitoyl cysteine	13	1.22066	0.154223	RFTN2, TRAPPC3, CD151, AKAP2, RHOB, GNAI2, GNAQ, GNA12, ADORA1, GNAS, BDKRB2, FYN, S1PR2	867	179	18012	1.50881	1	1	0.994132
KEGG_PATHWAY	mmu04727:GABAergic synapse	8	0.751174	0.161447	PRKCG, GNG7, GNB1, CACNA1C, SLC38A2, ADCY7, GNAI2, TRAK2	398	87	7691	1.77693	1	0.361513	0.250727
KEGG_PATHWAY	mmu04723:Retrograde endocannabinoid signaling	9	0.84507	0.161806	PRKCG, GNG7, GNAQ, GNB1, ITPR1, CACNA1C, MAPK14, ADCY7, GNAI2	398	103	7691	1.68852	1	0.361513	0.250727
KEGG_PATHWAY	mmu05032:Morphine addiction	8	0.751174	0.20366	PRKCG, GNG7, GNB1, PDE2A, ADORA1, GNAS, ADCY7, GNAI2	398	93	7691	1.66229	1	0.446971	0.309996
KEGG_PATHWAY	mmu04726:Serotonergic synapse	10	0.938967	0.241514	PRKCG, DDC, GNG7, GNAQ, GNB1, ITPR1, GNAS, CACNA1C, RAF1, GNAI2	398	132	7691	1.46395	1	0.51634	0.358107
KEGG_PATHWAY	mmu04540:Gap junction	7	0.657277	0.283525	PRKCG, GNAQ, ITPR1, GNAS, RAF1, ADCY7, GNAI2	398	86	7691	1.57289	1	0.585951	0.406385
KEGG_PATHWAY	mmu04924:Renin secretion	6	0.56338	0.303884	GNAQ, ADORA1, ITPR1, GNAS, CACNA1C, GNAI2	398	71	7691	1.63302	1	0.617731	0.428426
GOTERM_CC_DIRECT	GO:0044297~cell body	4	0.375587	0.847826	GNAQ, GNB1, ADORA1, GNAI2	894	102	19662	0.862482	1	1	0.9319
Annotation Cluster 50	Enrichment Score: 1.3172731891028973
Category	Term	Count	%	PValue	Genes	List Total	Pop Hits	Pop Total	Fold Enrichment	Bonferroni	Benjamini	FDR
UP_SEQ_FEATURE	domain:LIM zinc-binding 4	4	0.375587	0.0136733	ABLIM1, PXN, LIMS2, LIMS1	867	11	18012	7.55458	1	0.808131	0.803053
UP_SEQ_FEATURE	domain:LIM zinc-binding 3	5	0.469484	0.0341475	ABLIM1, PXN, LPP, LIMS2, LIMS1	867	26	18012	3.99521	1	1	0.994132
UP_KEYWORDS	LIM domain	8	0.751174	0.0344501	LIMA1, ABLIM1, LASP1, CSRP1, PXN, LPP, LIMS2, LIMS1	947	74	22680	2.58911	0.999995	0.193365	0.16725
INTERPRO	IPR001781:Zinc finger, LIM-type	8	0.751174	0.0402751	LIMA1, ABLIM1, LASP1, CSRP1, PXN, LPP, LIMS2, LIMS1	890	74	20594	2.50155	1	0.871175	0.861435
UP_SEQ_FEATURE	domain:LIM zinc-binding 2	6	0.56338	0.091088	ABLIM1, CSRP1, PXN, LPP, LIMS2, LIMS1	867	50	18012	2.49301	1	1	0.994132
UP_SEQ_FEATURE	domain:LIM zinc-binding 1	6	0.56338	0.091088	ABLIM1, CSRP1, PXN, LPP, LIMS2, LIMS1	867	50	18012	2.49301	1	1	0.994132
SMART	SM00132:LIM	8	0.751174	0.111868	LIMA1, ABLIM1, LASP1, CSRP1, PXN, LPP, LIMS2, LIMS1	575	74	10425	1.96005	1	0.970969	0.94743
Annotation Cluster 51	Enrichment Score: 1.2948843998081125
Category	Term	Count	%	PValue	Genes	List Total	Pop Hits	Pop Total	Fold Enrichment	Bonferroni	Benjamini	FDR
UP_SEQ_FEATURE	metal ion-binding site:Magnesium; via carbonyl oxygen	7	0.657277	0.000263184	WEE1, CTDSP1, CTDSP2, NT5DC3, CTDSPL, NT5C2, NT5C3	867	20	18012	7.27128	0.466363	0.0392638	0.0390171
INTERPRO	IPR011948:Dullard phosphatase domain, eukaryotic	3	0.28169	0.0170621	CTDSP1, CTDSP2, CTDSPL	890	5	20594	13.8836	1	0.508665	0.502978
INTERPRO	IPR004274:NLI interacting factor	3	0.28169	0.0438327	CTDSP1, CTDSP2, CTDSPL	890	8	20594	8.67725	1	0.871175	0.861435
INTERPRO	IPR023214:HAD-like domain	8	0.751174	0.057218	CTDSP1, CTDSP2, NT5DC3, CTDSPL, ATP1A2, ATP1A1, NT5C2, NT5C3	890	80	20594	2.31393	1	1	0.98951
UP_SEQ_FEATURE	domain:FCP1 homology	3	0.28169	0.0663995	CTDSP1, CTDSP2, CTDSPL	867	9	18012	6.92503	1	1	0.994132
SMART	SM00577:CPDc	3	0.28169	0.0679455	CTDSP1, CTDSP2, CTDSPL	575	8	10425	6.79891	1	0.768811	0.750173
UP_SEQ_FEATURE	active site:4-aspartylphosphate intermediate	5	0.469484	0.0720059	CTDSP1, CTDSP2, CTDSPL, ATP1A2, ATP1A1	867	33	18012	3.14774	1	1	0.994132
UP_SEQ_FEATURE	site:Transition state stabilizer	4	0.375587	0.106064	ALDH2, CTDSP1, CTDSP2, CTDSPL	867	24	18012	3.46251	1	1	0.994132
GOTERM_MF_DIRECT	GO:0008253~5'-nucleotidase activity	3	0.28169	0.124229	NT5DC3, NT5C2, NT5C3	829	13	17446	4.85645	1	0.814028	0.764173
UP_SEQ_FEATURE	metal ion-binding site:Magnesium	9	0.84507	0.165313	MAT2A, CTDSP1, CTDSP2, NT5DC3, CTDSPL, ATP1A2, ATP1A1, NT5C2, NT5C3	867	111	18012	1.68447	1	1	0.994132
UP_SEQ_FEATURE	active site:Proton donor	14	1.31455	0.188933	CDA, APOBEC2, CTBP2, PDE2A, CTDSPL, ECE1, NT5C2, NT5C3, PPP2CA, PTP4A2, CTDSP1, CTDSP2, NT5DC3, 2010111I01RIK	867	205	18012	1.41879	1	1	0.994132
GOTERM_BP_DIRECT	GO:2000134~negative regulation of G1/S transition of mitotic cell cycle	4	0.375587	0.192161	RB1, CTDSP1, CTDSP2, CTDSPL	858	32	18082	2.63432	1	1	0.980501
Annotation Cluster 52	Enrichment Score: 1.2932508846287116
Category	Term	Count	%	PValue	Genes	List Total	Pop Hits	Pop Total	Fold Enrichment	Bonferroni	Benjamini	FDR
KEGG_PATHWAY	mmu05220:Chronic myeloid leukemia	11	1.03286	0.00364367	NFKBIA, RB1, CDKN1B, CTBP2, SHC1, AKT2, ABL1, CBLB, PIK3R1, RAF1, BCL2L1	398	72	7691	2.9523	0.595571	0.0244224	0.0169381
KEGG_PATHWAY	mmu05215:Prostate cancer	12	1.12676	0.00535485	NFKBIA, RB1, CDKN1B, AKT2, CREB3L2, EP300, PIK3R1, RAF1, FGFR2, IGF1R, FGFR1, ATF4	398	88	7691	2.63511	0.735938	0.0288696	0.0200225
KEGG_PATHWAY	mmu05222:Small cell lung cancer	11	1.03286	0.0108552	NFKBIA, ITGB1, RB1, CDKN1B, RXRA, COL4A2, ITGA3, AKT2, PIK3R1, BCL2L1, BIRC3	398	84	7691	2.53054	0.93325	0.0487323	0.0337982
KEGG_PATHWAY	mmu05161:Hepatitis B	15	1.40845	0.0182916	PRKCG, RB1, JUN, CDKN1B, MAP3K1, FOS, PIK3R1, YWHAZ, HSPG2, NFKBIA, AKT2, CREB3L2, EP300, RAF1, ATF4	398	146	7691	1.98535	0.989728	0.0697897	0.0484025
KEGG_PATHWAY	mmu05230:Central carbon metabolism in cancer	7	0.657277	0.111205	SLC7A5, AKT2, SLC2A1, PIK3R1, RAF1, FGFR2, FGFR1	398	64	7691	2.11358	1	0.275789	0.191273
KEGG_PATHWAY	mmu05218:Melanoma	7	0.657277	0.158942	RB1, AKT2, PIK3R1, FGF1, RAF1, IGF1R, FGFR1	398	71	7691	1.90519	1	0.361513	0.250727
KEGG_PATHWAY	mmu05213:Endometrial cancer	5	0.469484	0.280216	AKT2, PIK3R1, AXIN2, FOXO3, RAF1	398	52	7691	1.85809	1	0.58398	0.405019
BIOCARTA	m_raccycdPathway:Influence of Ras and Rho proteins on G1 to S Transition	5	0.469484	0.295813	NFKBIA, RB1, CDKN1B, PIK3R1, RAF1	138	26	1289	1.79627	1	1	1
KEGG_PATHWAY	mmu05169:Epstein-Barr virus infection	9	0.84507	0.404288	NFKBIA, NCOR2, RB1, JUN, CDKN1B, AKT2, PIK3R1, MAPK14, MAP3K14	398	136	7691	1.2788	1	0.748235	0.518937
Annotation Cluster 53	Enrichment Score: 1.2578614879082217
Category	Term	Count	%	PValue	Genes	List Total	Pop Hits	Pop Total	Fold Enrichment	Bonferroni	Benjamini	FDR
UP_SEQ_FEATURE	zinc finger region:C2H2-type 1	30	2.8169	2.78534e-05	ZFP787, TSHZ1, TSHZ2, ZBTB20, PRDM10, GLIS2, ZBTB7B, ZBTB7A, RREB1, ZFP143, KLF10, ZFP710, ZHX2, KLF13, ZFP1, ZFP516, ZFP91, KLF3, TRERF1, KLF2, KLF7, ZEB2, KLF6, ZEB1, SP2, ZFP62, SP1, BCL6B, KLF9, ZFP672	867	263	18012	2.36978	0.0642988	0.00738734	0.00734091
UP_SEQ_FEATURE	zinc finger region:C2H2-type 2	29	2.723	9.88358e-05	ZFP787, TSHZ1, TSHZ2, ZBTB20, PRDM10, ZBTB7B, ZBTB7A, RREB1, ZFP143, KLF10, ZFP710, ZHX2, KLF13, ZFP1, ZFP516, ZFP91, KLF3, TRERF1, KLF2, KLF7, ZEB2, KLF6, ZEB1, SP2, ZFP62, SP1, BCL6B, KLF9, ZFP672	867	268	18012	2.24805	0.210088	0.0214474	0.0213126
UP_SEQ_FEATURE	zinc finger region:C2H2-type 3	28	2.62911	0.000153351	ZFP787, ZBTB20, PRDM10, GLIS2, ZBTB7B, ZBTB7A, RREB1, ZFP143, KLF10, ZFP710, ZFP532, KLF13, ZFP1, ZFP516, ZFP91, KLF3, TRERF1, KLF2, KLF7, ZEB2, KLF6, ZEB1, SP2, ZFP62, SP1, BCL6B, KLF9, ZFP672	867	261	18012	2.22874	0.306444	0.0305041	0.0303124
INTERPRO	IPR007087:Zinc finger, C2H2	46	4.31925	0.0107393	ZFP787, ZFP324, PHF20, TSHZ1, ZFP503, TSHZ2, ZFP608, ZBTB20, PRDM10, GLIS2, ZBTB2, ELMSAN1, ZBTB7B, ZFP366, ARID2, ZBTB7A, RREB1, ZFP143, KLF10, ZFP710, ZHX2, ZFP532, KLF13, ZFP1, ZFP219, ZFP516, ZBTB38, ZFP438, ZBTB16, ZFP217, ZFP91, KLF3, TRERF1, KLF2, KLF7, ZEB2, KLF6, ZEB1, SP2, ZFP62, SP1, BCL6B, KLF9, ZFP395, ZFP592, ZFP672	890	731	20594	1.4561	1	0.374829	0.370638
UP_SEQ_FEATURE	zinc finger region:C2H2-type 5	17	1.59624	0.0251797	ZFP787, ZFP710, ZFP532, ZFP1, ZFP516, TSHZ1, TSHZ2, ZBTB20, ZFP91, PRDM10, GLIS2, ZEB2, ZEB1, ZFP62, BCL6B, RREB1, ZFP143	867	194	18012	1.8205	1	1	0.994132
INTERPRO	IPR015880:Zinc finger, C2H2-like	40	3.75587	0.0555221	ZFP787, ZFP324, TSHZ1, TSHZ2, ZBTB20, PRDM10, GLIS2, ZBTB2, ZBTB7B, ZFP366, ZBTB7A, RREB1, ZFP143, KLF10, ZFP710, ZHX2, ZFP532, KLF13, ZFP1, ZFP219, ZFP516, ZBTB38, ZFP438, ZBTB16, ZFP217, ZFP91, KLF3, TRERF1, KLF2, KLF7, ZEB2, KLF6, ZEB1, SP2, ZFP62, SP1, BCL6B, KLF9, ZFP592, ZFP672	890	693	20594	1.3356	1	1	0.98951
UP_SEQ_FEATURE	zinc finger region:C2H2-type 6	13	1.22066	0.0628724	ZFP787, ZFP710, ZFP532, ZFP1, ZFP516, PRDM10, ZEB2, ZEB1, ZFP62, ZFP592, RREB1, ZFP672, ZFP143	867	152	18012	1.77682	1	1	0.994132
INTERPRO	IPR013087:Zinc finger C2H2-type/integrase DNA-binding domain	37	3.47418	0.0792308	ZFP787, ZFP324, ZFP503, ZBTB20, PRDM10, GLIS2, ZBTB2, ZBTB7B, ZFP366, ZBTB7A, RREB1, ZFP143, KLF10, ZFP710, ZFP532, KLF13, ZFP1, ZFP219, ZFP516, ZBTB38, ZFP438, ZBTB16, ZFP217, ZFP91, KLF3, TRERF1, KLF2, KLF7, ZEB2, KLF6, ZEB1, SP2, ZFP62, SP1, BCL6B, KLF9, ZFP672	890	652	20594	1.31312	1	1	0.98951
UP_SEQ_FEATURE	zinc finger region:C2H2-type 4	16	1.50235	0.0955624	ZFP787, ZFP710, ZFP1, ZFP516, TSHZ1, TSHZ2, ZBTB20, ZFP91, PRDM10, GLIS2, ZFP62, BCL6B, ZFP592, RREB1, ZFP672, ZFP143	867	215	18012	1.54605	1	1	0.994132
UP_SEQ_FEATURE	zinc finger region:C2H2-type 7	9	0.84507	0.281002	ZFP787, ZFP710, ZFP62, ZFP516, ZFP592, PRDM10, RREB1, ZFP672, ZFP143	867	129	18012	1.44942	1	1	0.994132
GOTERM_MF_DIRECT	GO:0003676~nucleic acid binding	64	6.00939	0.297407	EIF4A2, DAZAP1, ZFP324, ZCCHC10, ZBTB20, CHD4, MSI2, RAC1, SNRNP35, ZFP366, KLF10, ZCCHC24, ZFP532, KLF13, ZFP1, ZFP91, PPRC1, DHX40, ZEB2, ZEB1, DDX39B, EWSR1, SRSF3, RBMS1, DDX6, ZFP787, DDX5, RBM47, ZFP503, PRDM10, ZBTB2, GLIS2, AKAP1, PCBP1, HNRNPA1, ZBTB7B, RREB1, ZBTB7A, HNRNPA0, ZFP143, SPEN, ZFP710, RBPMS, ZFP516, ASCC1, SETD1B, ZFP438, SYNJ2, TRERF1, KLF3, KLF2, HNRNPL, KLF7, KLF6, SP2, …	829	1237	17446	1.08881	1	1	0.939698
UP_SEQ_FEATURE	zinc finger region:C2H2-type 8	8	0.751174	0.347727	ZFP710, ZFP1, ZFP62, ZFP516, ZFP592, PRDM10, RREB1, ZFP672	867	119	18012	1.39664	1	1	0.994132
UP_SEQ_FEATURE	zinc finger region:C2H2-type 10	6	0.56338	0.436473	ZFP710, ZFP62, ZFP516, ZFP592, RREB1, ZFP672	867	90	18012	1.38501	1	1	0.994132
UP_SEQ_FEATURE	zinc finger region:C2H2-type 13	4	0.375587	0.446848	ZFP62, ZFP592, RREB1, ZFP672	867	51	18012	1.62942	1	1	0.994132
UP_SEQ_FEATURE	zinc finger region:C2H2-type 14	3	0.28169	0.475586	ZFP62, RREB1, ZFP672	867	33	18012	1.88864	1	1	0.994132
SMART	SM00355:ZnF_C2H2	40	3.75587	0.482951	ZFP787, ZFP324, TSHZ1, TSHZ2, ZBTB20, PRDM10, GLIS2, ZBTB2, ZBTB7B, ZFP366, ZBTB7A, RREB1, ZFP143, KLF10, ZFP710, ZHX2, ZFP532, KLF13, ZFP1, ZFP219, ZFP516, ZBTB38, ZFP438, ZBTB16, ZFP217, ZFP91, KLF3, TRERF1, KLF2, KLF7, ZEB2, KLF6, ZEB1, SP2, ZFP62, SP1, BCL6B, KLF9, ZFP592, ZFP672	575	693	10425	1.04649	1	1	0.978723
UP_SEQ_FEATURE	zinc finger region:C2H2-type 9	6	0.56338	0.538113	ZFP710, ZFP62, ZFP592, PRDM10, RREB1, ZFP672	867	101	18012	1.23416	1	1	0.994132
UP_SEQ_FEATURE	zinc finger region:C2H2-type 11	4	0.375587	0.705864	ZFP710, ZFP62, RREB1, ZFP672	867	75	18012	1.108	1	1	0.994132
UP_SEQ_FEATURE	zinc finger region:C2H2-type 12	3	0.28169	0.845032	ZFP62, RREB1, ZFP672	867	68	18012	0.916548	1	1	0.994132
Annotation Cluster 54	Enrichment Score: 1.2516220712639166
Category	Term	Count	%	PValue	Genes	List Total	Pop Hits	Pop Total	Fold Enrichment	Bonferroni	Benjamini	FDR
INTERPRO	IPR012163:Sialyltransferase	4	0.375587	0.0204291	ST6GAL1, ST3GAL4, ST3GAL5, ST3GAL1	890	14	20594	6.61124	1	0.584682	0.578144
GOTERM_CC_DIRECT	GO:0030173~integral component of Golgi membrane	7	0.657277	0.0250273	ACER2, ST6GAL1, SGMS1, SLC35B1, ST3GAL4, ST3GAL5, ST3GAL1	894	50	19662	3.07906	0.999999	0.233171	0.216903
PIR_SUPERFAMILY	PIRSF005557:sialyltransferase	4	0.375587	0.0373607	ST6GAL1, ST3GAL4, ST3GAL5, ST3GAL1	100	14	1807	5.16286	0.955943	1	1
GOTERM_MF_DIRECT	GO:0003836~beta-galactoside (CMP) alpha-2,3-sialyltransferase activity	3	0.28169	0.0403004	ST3GAL4, ST3GAL5, ST3GAL1	829	7	17446	9.01913	1	0.393521	0.36942
GOTERM_BP_DIRECT	GO:0009311~oligosaccharide metabolic process	4	0.375587	0.0508904	ST6GAL1, ST3GAL4, ST3GAL5, ST3GAL1	858	18	18082	4.68324	1	0.634453	0.621909
INTERPRO	IPR001675:Glycosyl transferase, family 29	4	0.375587	0.0528762	ST6GAL1, ST3GAL4, ST3GAL5, ST3GAL1	890	20	20594	4.62787	1	1	0.98951
GOTERM_BP_DIRECT	GO:0018279~protein N-linked glycosylation via asparagine	5	0.469484	0.0571315	ST6GAL1, ST3GAL4, ST3GAL5, UBE2G2, ST3GAL1	858	31	18082	3.39913	1	0.690772	0.677114
GOTERM_MF_DIRECT	GO:0008373~sialyltransferase activity	4	0.375587	0.0665577	ST6GAL1, ST3GAL4, ST3GAL5, ST3GAL1	829	20	17446	4.20893	1	0.571478	0.536478
GOTERM_BP_DIRECT	GO:0006486~protein glycosylation	9	0.84507	0.185061	ST6GAL1, B4GALT1, GALNT2, DAD1, ST3GAL4, ST3GAL5, MGAT1, ST3GAL1, B4GALT5	858	116	18082	1.6351	1	1	0.980501
GOTERM_BP_DIRECT	GO:0001574~ganglioside biosynthetic process	3	0.28169	0.208981	ST3GAL4, ST3GAL5, ST3GAL1	858	18	18082	3.51243	1	1	0.980501
Annotation Cluster 55	Enrichment Score: 1.2132134946487303
Category	Term	Count	%	PValue	Genes	List Total	Pop Hits	Pop Total	Fold Enrichment	Bonferroni	Benjamini	FDR
INTERPRO	IPR004182:GRAM	4	0.375587	0.034682	GRAMD1B, GRAMD1A, TBC1D9B, GRAMD4	890	17	20594	5.44455	1	0.814766	0.805656
SMART	SM00568:GRAM	4	0.375587	0.0460497	GRAMD1B, GRAMD1A, TBC1D9B, GRAMD4	575	15	10425	4.83478	1	0.690746	0.674001
UP_SEQ_FEATURE	domain:GRAM	3	0.28169	0.143558	GRAMD1B, GRAMD1A, GRAMD4	867	14	18012	4.4518	1	1	0.994132
Annotation Cluster 56	Enrichment Score: 1.2065800622199199
Category	Term	Count	%	PValue	Genes	List Total	Pop Hits	Pop Total	Fold Enrichment	Bonferroni	Benjamini	FDR
INTERPRO	IPR001478:PDZ domain	14	1.31455	0.0161593	HTRA3, SIPA1L2, SIPA1L3, PPP1R9B, ARHGAP23, SLC9A3R2, SDCBP, DLG5, MYO18A, RAPGEF2, RGS12, SIPA1, SNTB2, LNX2	890	154	20594	2.10358	1	0.507279	0.501607
SMART	SM00228:PDZ	14	1.31455	0.0698919	HTRA3, SIPA1L2, SIPA1L3, PPP1R9B, ARHGAP23, SLC9A3R2, SDCBP, DLG5, MYO18A, RAPGEF2, RGS12, SIPA1, SNTB2, LNX2	575	150	10425	1.69217	1	0.768811	0.750173
UP_SEQ_FEATURE	domain:PDZ	8	0.751174	0.212525	HTRA3, MYO18A, RAPGEF2, SIPA1L2, SIPA1, ARHGAP23, PPP1R9B, SNTB2	867	101	18012	1.64555	1	1	0.994132
Annotation Cluster 57	Enrichment Score: 1.1557525317179413
Category	Term	Count	%	PValue	Genes	List Total	Pop Hits	Pop Total	Fold Enrichment	Bonferroni	Benjamini	FDR
INTERPRO	IPR001060:FCH domain	4	0.375587	0.0597765	FCHSD2, FNBP1, PACSIN2, GAS7	890	21	20594	4.40749	1	1	0.98951
UP_SEQ_FEATURE	domain:FCH	4	0.375587	0.0604434	FCHSD2, FNBP1, PACSIN2, GAS7	867	19	18012	4.3737	1	1	0.994132
SMART	SM00055:FCH	4	0.375587	0.0943763	FCHSD2, FNBP1, PACSIN2, GAS7	575	20	10425	3.62609	1	0.889834	0.868262
Annotation Cluster 58	Enrichment Score: 1.1333331214266662
Category	Term	Count	%	PValue	Genes	List Total	Pop Hits	Pop Total	Fold Enrichment	Bonferroni	Benjamini	FDR
INTERPRO	IPR000418:Ets domain	5	0.469484	0.0274515	ELF1, ETS1, FLI1, ELK3, ETV6	890	27	20594	4.28506	1	0.727464	0.71933
UP_SEQ_FEATURE	DNA-binding region:ETS	5	0.469484	0.0341475	ELF1, ETS1, FLI1, ELK3, ETV6	867	26	18012	3.99521	1	1	0.994132
SMART	SM00413:ETS	5	0.469484	0.0583791	ELF1, ETS1, FLI1, ELK3, ETV6	575	27	10425	3.35749	1	0.768811	0.750173
INTERPRO	IPR003118:Pointed domain	3	0.28169	0.0665526	ETS1, FLI1, ETV6	890	10	20594	6.9418	1	1	0.98951
UP_SEQ_FEATURE	domain:PNT	3	0.28169	0.0804224	ETS1, FLI1, ETV6	867	10	18012	6.23253	1	1	0.994132
SMART	SM00251:SAM_PNT	3	0.28169	0.101593	ETS1, FLI1, ETV6	575	10	10425	5.43913	1	0.9061	0.884134
INTERPRO	IPR011991:Winged helix-turn-helix DNA-binding domain	12	1.12676	0.391814	RFX8, FOXC1, ELF1, IRF2, FOXK1, FOXO3, ARID2, ETS1, FLI1, ELK3, ETV6, RAPGEF4	890	227	20594	1.22322	1	1	0.98951
Annotation Cluster 59	Enrichment Score: 1.0710452059270021
Category	Term	Count	%	PValue	Genes	List Total	Pop Hits	Pop Total	Fold Enrichment	Bonferroni	Benjamini	FDR
INTERPRO	IPR013655:PAS fold-3	4	0.375587	0.0131657	PER2, PER1, EPAS1, HIF3A	890	12	20594	7.71311	1	0.428184	0.423396
UP_SEQ_FEATURE	domain:PAS 1	4	0.375587	0.0604434	PER2, PER1, EPAS1, HIF3A	867	19	18012	4.3737	1	1	0.994132
UP_SEQ_FEATURE	domain:PAS 2	4	0.375587	0.0604434	PER2, PER1, EPAS1, HIF3A	867	19	18012	4.3737	1	1	0.994132
SMART	SM00091:PAS	4	0.375587	0.143033	PER2, PER1, EPAS1, HIF3A	575	24	10425	3.02174	1	1	0.978723
INTERPRO	IPR000014:PAS domain	4	0.375587	0.169155	PER2, PER1, EPAS1, HIF3A	890	33	20594	2.80477	1	1	0.98951
UP_SEQ_FEATURE	domain:PAC	3	0.28169	0.322008	PER2, PER1, EPAS1	867	24	18012	2.59689	1	1	0.994132
Annotation Cluster 60	Enrichment Score: 1.0677060971084906
Category	Term	Count	%	PValue	Genes	List Total	Pop Hits	Pop Total	Fold Enrichment	Bonferroni	Benjamini	FDR
UP_KEYWORDS	Proteoglycan	6	0.56338	0.038511	TGFBR3, CSF1, SDC4, SDC3, GNAS, HSPG2	947	45	22680	3.19324	0.999999	0.212727	0.183997
GOTERM_CC_DIRECT	GO:0005796~Golgi lumen	4	0.375587	0.0675608	SDC4, GALNT2, SDC3, HSPG2	894	21	19662	4.1892	1	0.466253	0.433723
UP_KEYWORDS	Heparan sulfate	3	0.28169	0.14197	SDC4, SDC3, HSPG2	947	16	22680	4.4905	1	0.625388	0.540925
GOTERM_BP_DIRECT	GO:0006024~glycosaminoglycan biosynthetic process	4	0.375587	0.14511	SDC4, SDC3, EXTL3, HSPG2	858	28	18082	3.01066	1	1	0.980501
Annotation Cluster 61	Enrichment Score: 1.0653884176321757
Category	Term	Count	%	PValue	Genes	List Total	Pop Hits	Pop Total	Fold Enrichment	Bonferroni	Benjamini	FDR
UP_SEQ_FEATURE	DNA-binding region:Basic motif	16	1.50235	0.00826946	ATF1, SREBF1, JUN, JUND, EPAS1, CREBL2, HIF3A, FOS, FOSL2, MXI1, CREB3L2, BHLHE40, HES1, TCF4, JUNB, ATF4	867	156	18012	2.13078	1	0.636748	0.632747
INTERPRO	IPR011598:Myc-type, basic helix-loop-helix (bHLH) domain	9	0.84507	0.115674	SREBF1, EPAS1, ID2, MXI1, BHLHE40, ID1, HES1, TCF4, HIF3A	890	113	20594	1.84296	1	1	0.98951
GOTERM_MF_DIRECT	GO:0046983~protein dimerization activity	14	1.31455	0.118969	SREBF1, THRA, EPAS1, HIF3A, PPP2CA, ID2, MXI1, BHLHE40, ID1, HES1, TCF4, STX2, MEF2D, MCL1	829	190	17446	1.55066	1	0.810982	0.761314
UP_SEQ_FEATURE	domain:Helix-loop-helix motif	9	0.84507	0.159632	SREBF1, EPAS1, ID2, MXI1, BHLHE40, ID1, HES1, TCF4, HIF3A	867	110	18012	1.69978	1	1	0.994132
SMART	SM00353:HLH	9	0.84507	0.259292	SREBF1, EPAS1, ID2, MXI1, BHLHE40, ID1, HES1, TCF4, HIF3A	575	110	10425	1.4834	1	1	0.978723
Annotation Cluster 62	Enrichment Score: 1.0541459736611152
Category	Term	Count	%	PValue	Genes	List Total	Pop Hits	Pop Total	Fold Enrichment	Bonferroni	Benjamini	FDR
GOTERM_BP_DIRECT	GO:0060213~positive regulation of nuclear-transcribed mRNA poly(A) tail shortening	4	0.375587	0.0169276	BTG2, ZFP36, AGO2, TNRC6A	858	12	18082	7.02486	1	0.35548	0.348452
GOTERM_CC_DIRECT	GO:0000932~cytoplasmic mRNA processing body	7	0.657277	0.119395	DDX6, ZFP36, RBPMS, CAPRIN1, AGO2, TNRC6A, PNRC2	894	74	19662	2.08045	1	0.674158	0.627124
GOTERM_BP_DIRECT	GO:1900153~positive regulation of nuclear-transcribed mRNA catabolic process, deadenylation-dependent decay	3	0.28169	0.156985	ZFP36, AGO2, TNRC6A	858	15	18082	4.21492	1	1	0.980501
GOTERM_BP_DIRECT	GO:0035278~miRNA mediated inhibition of translation	3	0.28169	0.191416	ZFP36, AGO2, TNRC6A	858	17	18082	3.71905	1	1	0.980501
Annotation Cluster 63	Enrichment Score: 1.0389435970034326
Category	Term	Count	%	PValue	Genes	List Total	Pop Hits	Pop Total	Fold Enrichment	Bonferroni	Benjamini	FDR
INTERPRO	IPR008984:SMAD/FHA domain	7	0.657277	0.0239273	PHLDB1, SMAD3, PHF12, KIF1B, FOXK1, SMAD6, SMAD7	890	52	20594	3.11491	1	0.658462	0.6511
UP_SEQ_FEATURE	domain:FHA	4	0.375587	0.149621	PHLDB1, PHF12, KIF1B, FOXK1	867	28	18012	2.96787	1	1	0.994132
INTERPRO	IPR000253:Forkhead-associated (FHA) domain	4	0.375587	0.213444	PHLDB1, PHF12, KIF1B, FOXK1	890	37	20594	2.50155	1	1	0.98951
Annotation Cluster 64	Enrichment Score: 1.0380039595293618
Category	Term	Count	%	PValue	Genes	List Total	Pop Hits	Pop Total	Fold Enrichment	Bonferroni	Benjamini	FDR
UP_KEYWORDS	Protein phosphatase	13	1.22066	0.00824041	PTPN1, PTPRS, CTDSPL, SSU72, DUSP6, DUSP7, SSH1, PPP2CA, PTP4A2, DUSP10, CTDSP1, CTDSP2, PTPN9	947	130	22680	2.39493	0.94384	0.0562287	0.0486346
GOTERM_MF_DIRECT	GO:0016791~phosphatase activity	13	1.22066	0.0102656	PTPN1, PTPRS, CTDSPL, ATP1A1, NT5C3, DUSP6, DUSP7, SSH1, PTP4A2, DUSP10, CTDSP1, CTDSP2, PTPN9	829	118	17446	2.31848	0.999966	0.142007	0.13331
GOTERM_MF_DIRECT	GO:0004721~phosphoprotein phosphatase activity	14	1.31455	0.0150044	PTPN1, PPP1R12A, PTPRS, CTDSPL, SSU72, DUSP6, DUSP7, SSH1, PPP2CA, PTP4A2, DUSP10, CTDSP1, CTDSP2, PTPN9	829	139	17446	2.1196	1	0.194083	0.182197
GOTERM_BP_DIRECT	GO:0006470~protein dephosphorylation	13	1.22066	0.0310932	PTPN1, PPP1R12A, PTPRS, DUSP6, DUSP7, SSH1, CTTNBP2NL, PPP2CA, PTP4A2, DUSP10, CTDSP1, CTDSP2, PTPN9	858	138	18082	1.98529	1	0.498394	0.488539
UP_SEQ_FEATURE	domain:Rhodanese	4	0.375587	0.0326869	DUSP10, CEP41, DUSP6, DUSP7	867	15	18012	5.54002	1	1	0.994132
INTERPRO	IPR003595:Protein-tyrosine phosphatase, catalytic	7	0.657277	0.0539345	PTP4A2, PTPN1, PTPRS, PTPN9, TNS3, PALD1, TNS1	890	63	20594	2.57104	1	1	0.98951
INTERPRO	IPR000387:Protein-tyrosine/Dual specificity phosphatase	8	0.751174	0.0637134	PTP4A2, PTPN1, PTPRS, DUSP10, PTPN9, DUSP6, DUSP7, SSH1	890	82	20594	2.2575	1	1	0.98951
INTERPRO	IPR008343:Mitogen-activated protein (MAP) kinase phosphatase	3	0.28169	0.0665526	DUSP10, DUSP6, DUSP7	890	10	20594	6.9418	1	1	0.98951
GOTERM_BP_DIRECT	GO:0016311~dephosphorylation	10	0.938967	0.0739309	PTP4A2, PTPN1, PTPRS, DUSP10, INPP5K, PTPN9, SYNJ2, DUSP6, DUSP7, SSH1	858	109	18082	1.93345	1	0.811231	0.795192
UP_SEQ_FEATURE	domain:Tyrosine-protein phosphatase	7	0.657277	0.0766853	PTP4A2, PTPN1, DUSP10, PTPN9, DUSP6, DUSP7, SSH1	867	62	18012	2.34557	1	1	0.994132
INTERPRO	IPR001763:Rhodanese-like domain	4	0.375587	0.0828086	DUSP10, CEP41, DUSP6, DUSP7	890	24	20594	3.85655	1	1	0.98951
GOTERM_MF_DIRECT	GO:0004725~protein tyrosine phosphatase activity	9	0.84507	0.0896971	PTP4A2, PTPN1, PTPRS, DUSP10, PTPN9, DUSP6, PALD1, DUSP7, SSH1	829	97	17446	1.95259	1	0.693157	0.650705
GOTERM_BP_DIRECT	GO:0035335~peptidyl-tyrosine dephosphorylation	4	0.375587	0.102676	PTPN1, PTPRS, DUSP6, DUSP7	858	24	18082	3.51243	1	0.890603	0.872994
UP_SEQ_FEATURE	active site:Phosphocysteine intermediate	8	0.751174	0.10907	PTP4A2, PTPN1, PTPRS, DUSP10, PTPN9, DUSP6, DUSP7, SSH1	867	84	18012	1.97858	1	1	0.994132
GOTERM_MF_DIRECT	GO:0017017~MAP kinase tyrosine/serine/threonine phosphatase activity	3	0.28169	0.124229	DUSP10, DUSP6, DUSP7	829	13	17446	4.85645	1	0.814028	0.764173
SMART	SM00450:RHOD	4	0.375587	0.130177	DUSP10, CEP41, DUSP6, DUSP7	575	23	10425	3.15312	1	1	0.978723
SMART	SM00404:PTPc_motif	7	0.657277	0.131922	PTP4A2, PTPN1, PTPRS, PTPN9, TNS3, PALD1, TNS1	575	63	10425	2.01449	1	1	0.978723
INTERPRO	IPR024950:Dual specificity phosphatase	4	0.375587	0.148131	DUSP10, DUSP6, DUSP7, SSH1	890	31	20594	2.98572	1	1	0.98951
INTERPRO	IPR020422:Dual specificity phosphatase, subgroup, catalytic domain	4	0.375587	0.190971	DUSP10, DUSP6, DUSP7, SSH1	890	35	20594	2.64449	1	1	0.98951
INTERPRO	IPR000242:Protein-tyrosine phosphatase, receptor/non-receptor type	4	0.375587	0.248096	PTP4A2, PTPN1, PTPRS, PTPN9	890	40	20594	2.31393	1	1	0.98951
INTERPRO	IPR000340:Dual specificity phosphatase, catalytic domain	4	0.375587	0.248096	DUSP10, DUSP6, DUSP7, SSH1	890	40	20594	2.31393	1	1	0.98951
GOTERM_MF_DIRECT	GO:0008138~protein tyrosine/serine/threonine phosphatase activity	4	0.375587	0.295077	DUSP10, DUSP6, DUSP7, SSH1	829	40	17446	2.10446	1	1	0.939698
SMART	SM00195:DSPc	4	0.375587	0.302899	DUSP10, DUSP6, DUSP7, SSH1	575	35	10425	2.07205	1	1	0.978723
INTERPRO	IPR016130:Protein-tyrosine phosphatase, active site	5	0.469484	0.387376	PTPN1, PTPRS, DUSP10, PTPN9, SSH1	890	73	20594	1.58489	1	1	0.98951
SMART	SM00194:PTPc	3	0.28169	0.626879	PTPN1, PTPRS, PTPN9	575	38	10425	1.43135	1	1	0.978723
Annotation Cluster 65	Enrichment Score: 1.0370505334566111
Category	Term	Count	%	PValue	Genes	List Total	Pop Hits	Pop Total	Fold Enrichment	Bonferroni	Benjamini	FDR
GOTERM_BP_DIRECT	GO:0043277~apoptotic cell clearance	5	0.469484	0.00900232	LRP1, AXL, RARA, GAS6, TGM2	858	18	18082	5.85405	1	0.241249	0.236479
GOTERM_BP_DIRECT	GO:0032689~negative regulation of interferon-gamma production	4	0.375587	0.13401	AXL, SCGB1A1, RARA, GAS6	858	27	18082	3.12216	1	1	0.980501
GOTERM_BP_DIRECT	GO:0051897~positive regulation of protein kinase B signaling	8	0.751174	0.176528	GPX1, AXL, INSR, RARA, SPRY2, GAS6, IGF1R, VEGFA	858	97	18082	1.73811	1	1	0.980501
GOTERM_BP_DIRECT	GO:0032720~negative regulation of tumor necrosis factor production	4	0.375587	0.333803	AXL, RARA, GAS6, CACTIN	858	43	18082	1.96043	1	1	0.980501
Annotation Cluster 66	Enrichment Score: 1.011522767065925
Category	Term	Count	%	PValue	Genes	List Total	Pop Hits	Pop Total	Fold Enrichment	Bonferroni	Benjamini	FDR
GOTERM_BP_DIRECT	GO:0035994~response to muscle stretch	6	0.56338	0.000907652	NFKBIA, JUN, FOS, MAPK14, RAF1, SLC9A1	858	17	18082	7.43809	0.961644	0.0506701	0.0496682
GOTERM_MF_DIRECT	GO:0005159~insulin-like growth factor receptor binding	5	0.469484	0.002553	SHC1, IRS1, INSR, GNAS, PIK3R1	829	13	17446	8.09409	0.921609	0.055278	0.0518925
KEGG_PATHWAY	mmu04012:ErbB signaling pathway	12	1.12676	0.00490593	PRKCG, JUN, CDKN1B, SHC1, AKT2, ABL1, CBLB, PLCG1, PIK3R1, RAF1, CAMK2G, PAK4	398	87	7691	2.6654	0.704671	0.0276516	0.0191777
KEGG_PATHWAY	mmu04660:T cell receptor signaling pathway	13	1.22066	0.00560443	JUN, FOS, PIK3R1, MAPK14, VAV2, NFKBIA, AKT2, MAP3K8, FYN, PLCG1, RAF1, MAP3K14, PAK4	398	101	7691	2.48726	0.751871	0.0295723	0.0205098
KEGG_PATHWAY	mmu05231:Choline metabolism in cancer	12	1.12676	0.0146586	PRKCG, JUN, SLC22A5, SP1, AKT2, PLCG1, PIK3R1, RAC1, FOS, RAF1, RALGDS, DGKZ	398	101	7691	2.29594	0.974325	0.0616157	0.0427335
BIOCARTA	m_keratinocytePathway:Keratinocyte Differentiation	12	1.12676	0.0147212	PRKCG, NFKBIA, PPP2CA, JUN, MAP3K1, SP1, FOS, MAPK14, RAF1, MAP3K14, ETS1, TNFRSF1A	138	51	1289	2.19778	0.957528	0.783903	0.783903
KEGG_PATHWAY	mmu05210:Colorectal cancer	9	0.84507	0.0164894	JUN, SMAD3, AKT2, PIK3R1, AXIN2, RAC1, FOS, RAF1, RALGDS	398	64	7691	2.71745	0.983812	0.0659576	0.0457448
KEGG_PATHWAY	mmu05214:Glioma	9	0.84507	0.0179871	PRKCG, RB1, SHC1, AKT2, PLCG1, PIK3R1, RAF1, CAMK2G, IGF1R	398	65	7691	2.67565	0.988907	0.0696999	0.0483403
GOTERM_MF_DIRECT	GO:0005168~neurotrophin TRKA receptor binding	3	0.28169	0.0297085	SHC1, PLCG1, PIK3R1	829	6	17446	10.5223	1	0.321627	0.301929
BIOCARTA	m_tsp1Pathway:TSP-1 Induced Apoptosis in Microvascular Endothelial Cell	4	0.375587	0.0298324	JUN, FYN, FOS, MAPK14	138	7	1289	5.33747	0.998421	0.991217	0.991217
GOTERM_MF_DIRECT	GO:0030971~receptor tyrosine kinase binding	7	0.657277	0.0328845	PTPN1, DOCK4, SHC1, CBLB, PLCG1, PIK3R1, GAS6	829	51	17446	2.88848	1	0.352182	0.330613
BIOCARTA	m_igf1Pathway:IGF-1 Signaling Pathway	7	0.657277	0.0345698	JUN, SHC1, IRS1, PIK3R1, FOS, RAF1, IGF1R	138	24	1289	2.72434	0.999443	0.991217	0.991217
BIOCARTA	m_insulinPathway:Insulin Signaling Pathway	7	0.657277	0.0416287	JUN, SHC1, IRS1, INSR, PIK3R1, FOS, RAF1	138	25	1289	2.61536	0.999883	0.991217	0.991217
BIOCARTA	m_stressPathway:TNF/Stress Related Signaling	7	0.657277	0.0583145	NFKBIA, ATF1, JUN, MAP3K1, MAPK14, MAP3K14, TNFRSF1A	138	27	1289	2.42163	0.999997	0.991217	0.991217
BIOCARTA	m_pyk2Pathway:Links between Pyk2 and Map Kinases	7	0.657277	0.0679677	JUN, MAP3K1, SHC1, GNAQ, PLCG1, MAPK14, RAF1	138	28	1289	2.33514	1	0.991217	0.991217
BIOCARTA	m_mapkPathway:MAPKinase Signaling Pathway	15	1.40845	0.0682069	JUN, MAP3K1, SHC1, FOS, MAPK14, NFKBIA, SP1, MKNK2, MAPKAPK2, RAPGEF2, MAP3K8, RAF1, MAP3K14, MEF2D, MAP4K4	138	87	1289	1.61044	1	0.991217	0.991217
BIOCARTA	m_ccr5Pathway:Pertussis toxin-insensitive CCR5 Signaling in Macrophage	5	0.469484	0.0807521	JUN, GNAQ, PLCG1, FOS, MAPK14	138	16	1289	2.91893	1	0.991217	0.991217
KEGG_PATHWAY	mmu04917:Prolactin signaling pathway	8	0.751174	0.0815145	SOCS3, SHC1, AKT2, PIK3R1, FOS, MAPK14, FOXO3, RAF1	398	73	7691	2.11771	1	0.208408	0.144541
BIOCARTA	m_tcrPathway:T Cell Receptor Signaling Pathway	9	0.84507	0.0862614	NFKBIA, JUN, MAP3K1, SHC1, FYN, PLCG1, PIK3R1, FOS, RAF1	138	44	1289	1.91057	1	0.991217	0.991217
BIOCARTA	m_ngfPathway:Nerve growth factor pathway (NGF)	6	0.56338	0.0881244	JUN, SHC1, PLCG1, PIK3R1, FOS, RAF1	138	23	1289	2.43667	1	0.991217	0.991217
BIOCARTA	m_egfPathway:EGF Signaling Pathway	7	0.657277	0.0899005	JUN, MAP3K1, SHC1, PLCG1, PIK3R1, FOS, RAF1	138	30	1289	2.17947	1	0.991217	0.991217
GOTERM_MF_DIRECT	GO:0051219~phosphoprotein binding	6	0.56338	0.0993424	RB1, SHC1, CSNK1A1, PLCG1, PIK3R1, IGF2R	829	52	17446	2.42823	1	0.732926	0.688038
BIOCARTA	m_pdgfPathway:PDGF Signaling Pathway	7	0.657277	0.102159	JUN, MAP3K1, SHC1, PLCG1, PIK3R1, FOS, RAF1	138	31	1289	2.10916	1	0.991217	0.991217
BIOCARTA	m_igf1rPathway:Multiple antiapoptotic pathways from IGF-1R signaling lead to BAD phosphorylation	6	0.56338	0.102218	SHC1, IRS1, PIK3R1, RAF1, IGF1R, YWHAH	138	24	1289	2.33514	1	0.991217	0.991217
BIOCARTA	m_cxcr4Pathway:CXCR4 Signaling Pathway	6	0.56338	0.117365	GNAQ, GNB1, PXN, PLCG1, PIK3R1, RAF1	138	25	1289	2.24174	1	0.991217	0.991217
BIOCARTA	m_fcer1Pathway:Fc Epsilon Receptor I Signaling in Mast Cells	8	0.751174	0.123309	JUN, MAP3K1, FCER1G, SHC1, PLCG1, PIK3R1, FOS, RAF1	138	40	1289	1.86812	1	0.991217	0.991217
BIOCARTA	m_at1rPathway:Angiotensin II mediated activation of JNK Pathway via Pyk2 dependent signaling	7	0.657277	0.129155	JUN, MAP3K1, SHC1, GNAQ, AGTRAP, RAF1, MEF2D	138	33	1289	1.98134	1	0.991217	0.991217
BIOCARTA	m_arenrf2Pathway:Oxidative Stress Induced Gene Expression Via Nrf2	5	0.469484	0.134406	POR, JUN, FOS, MAPK14, ATF4	138	19	1289	2.45805	1	0.991217	0.991217
BIOCARTA	m_il2rbPathway:IL-2 Receptor Beta Chain in T cell Activation	8	0.751174	0.136138	SOCS3, SHC1, IRS1, PIK3R1, CFLAR, FOS, RAF1, BCL2L1	138	41	1289	1.82255	1	0.991217	0.991217
BIOCARTA	m_bcrPathway:BCR Signaling Pathway	7	0.657277	0.14383	JUN, MAP3K1, SHC1, PLCG1, FOS, MAPK14, RAF1	138	34	1289	1.92306	1	0.991217	0.991217
BIOCARTA	m_gpcrPathway:Signaling Pathway from G-Protein Families	7	0.657277	0.14383	JUN, GNAQ, GNB1, GNAS, PLCG1, FOS, RAF1	138	34	1289	1.92306	1	0.991217	0.991217
BIOCARTA	m_tpoPathway:TPO Signaling Pathway	6	0.56338	0.150605	JUN, SHC1, PLCG1, PIK3R1, FOS, RAF1	138	27	1289	2.07568	1	0.991217	0.991217
BIOCARTA	m_biopeptidesPathway:Bioactive Peptide Induced Signaling Pathway	7	0.657277	0.175338	SHC1, GNB1, FYN, PLCG1, MAPK14, RAF1, MYLK	138	36	1289	1.81622	1	0.991217	0.991217
BIOCARTA	m_epoPathway:EPO Signaling Pathway	5	0.469484	0.198945	JUN, SHC1, PLCG1, FOS, RAF1	138	22	1289	2.12286	1	0.991217	0.991217
BIOCARTA	m_ghPathway:Growth Hormone Signaling Pathway	6	0.56338	0.206821	SHC1, IRS1, INSR, PLCG1, PIK3R1, RAF1	138	30	1289	1.86812	1	0.991217	0.991217
BIOCARTA	m_metPathway:Signaling of Hepatocyte Growth Factor Receptor	7	0.657277	0.209412	ITGB1, JUN, PXN, RAPGEF1, PIK3R1, FOS, RAF1	138	38	1289	1.72063	1	0.991217	0.991217
BIOCARTA	m_cdmacPathway:Cadmium induces DNA synthesis and proliferation in macrophages	4	0.375587	0.237318	NFKBIA, JUN, FOS, RAF1	138	16	1289	2.33514	1	1	1
BIOCARTA	M_il1rPathway:Signal transduction through IL1R	6	0.56338	0.26879	NFKBIA, JUN, MAP3K1, IRAK2, MAPK14, MAP3K14	138	33	1289	1.69829	1	1	1
BIOCARTA	m_gleevecPathway:Inhibition of Cellular Proliferation by Gleevec	5	0.469484	0.270844	JUN, MAP3K1, PIK3R1, FOS, RAF1	138	25	1289	1.86812	1	1	1
BIOCARTA	m_nthiPathway:NFkB activation by Nontypeable Hemophilus influenzae	5	0.469484	0.270844	NFKBIA, SMAD3, EP300, MAPK14, MAP3K14	138	25	1289	1.86812	1	1	1
BIOCARTA	m_41BBPathway:The 4-1BB-dependent immune response	4	0.375587	0.297774	NFKBIA, JUN, MAP3K1, MAPK14	138	18	1289	2.07568	1	1	1
BIOCARTA	m_erk5Pathway:Role of Erk5 in Neuronal Survival	4	0.375587	0.297774	SHC1, PLCG1, PIK3R1, MEF2D	138	18	1289	2.07568	1	1	1
KEGG_PATHWAY	mmu05140:Leishmaniasis	5	0.469484	0.422448	NFKBIA, ITGB1, JUN, FOS, MAPK14	398	64	7691	1.5097	1	0.764724	0.530373
BIOCARTA	m_il6Pathway:IL 6 signaling pathway	4	0.375587	0.47811	JUN, SHC1, FOS, RAF1	138	24	1289	1.55676	1	1	1
BIOCARTA	m_trkaPathway:Trka Receptor Signaling Pathway	3	0.28169	0.484998	SHC1, PLCG1, PIK3R1	138	15	1289	1.86812	1	1	1
BIOCARTA	m_fmlpPathway:fMLP induced chemokine gene expression in HMC-1 cells	5	0.469484	0.496507	NFKBIA, MAP3K1, GNB1, MAPK14, RAF1	138	34	1289	1.37361	1	1	1
BIOCARTA	m_her2Pathway:Role of ERBB2 in Signal Transduction and Oncology	4	0.375587	0.533837	SHC1, EP300, PIK3R1, RAF1	138	26	1289	1.43701	1	1	1
KEGG_PATHWAY	mmu05133:Pertussis	5	0.469484	0.535766	ITGB1, JUN, FOS, MAPK14, GNAI2	398	74	7691	1.30568	1	0.910068	0.631177
BIOCARTA	m_il3Pathway:IL 3 signaling pathway	3	0.28169	0.55412	SHC1, FOS, RAF1	138	17	1289	1.64834	1	1	1
BIOCARTA	m_il2Pathway:IL 2 signaling pathway	4	0.375587	0.560434	JUN, SHC1, FOS, RAF1	138	27	1289	1.38379	1	1	1
BIOCARTA	m_cardiacEGFPathway:Role of EGF Receptor Transactivation by GPCRs in Cardiac Hypertrophy	3	0.28169	0.586163	JUN, PLCG1, FOS	138	18	1289	1.55676	1	1	1
KEGG_PATHWAY	mmu04622:RIG-I-like receptor signaling pathway	4	0.375587	0.689594	NFKBIA, MAP3K1, TRIM25, MAPK14	398	68	7691	1.13671	1	1	0.696356
Annotation Cluster 67	Enrichment Score: 0.9980334510582944
Category	Term	Count	%	PValue	Genes	List Total	Pop Hits	Pop Total	Fold Enrichment	Bonferroni	Benjamini	FDR
INTERPRO	IPR016201:Plexin-like fold	7	0.657277	0.01232	ITGB1, SEMA7A, ITGB5, PLXND1, SEMA4B, PLXNB1, SEMA3F	890	45	20594	3.59945	1	0.41	0.405415
SMART	SM00423:PSI	7	0.657277	0.0211	ITGB1, SEMA7A, ITGB5, PLXND1, SEMA4B, PLXNB1, SEMA3F	575	40	10425	3.17283	0.999122	0.386834	0.377456
INTERPRO	IPR001627:Semaphorin/CD100 antigen	5	0.469484	0.0430258	SEMA7A, PLXND1, SEMA4B, PLXNB1, SEMA3F	890	31	20594	3.73215	1	0.871175	0.861435
GOTERM_BP_DIRECT	GO:0071526~semaphorin-plexin signaling pathway	5	0.469484	0.0754673	PLXND1, SEMA4B, ARHGDIA, PLXNB1, RAC1	858	34	18082	3.0992	1	0.811709	0.79566
SMART	SM00630:Sema	5	0.469484	0.0883264	SEMA7A, PLXND1, SEMA4B, PLXNB1, SEMA3F	575	31	10425	2.92426	1	0.883264	0.861851
INTERPRO	IPR002165:Plexin	4	0.375587	0.0912138	SEMA7A, PLXND1, SEMA4B, PLXNB1	890	25	20594	3.70229	1	1	0.98951
GOTERM_BP_DIRECT	GO:1902287~semaphorin-plexin signaling pathway involved in axon guidance	3	0.28169	0.123947	PLXND1, PLXNB1, SEMA3F	858	13	18082	4.86337	1	0.984719	0.96525
UP_SEQ_FEATURE	domain:Sema	4	0.375587	0.149621	SEMA7A, SEMA4B, PLXNB1, SEMA3F	867	28	18012	2.96787	1	1	0.994132
GOTERM_BP_DIRECT	GO:0001755~neural crest cell migration	5	0.469484	0.201555	ZEB2, SEMA7A, SEMA4B, SEMA3F, CORO1C	858	49	18082	2.15047	1	1	0.980501
INTERPRO	IPR027231:Semaphorin	3	0.28169	0.21293	SEMA7A, SEMA4B, SEMA3F	890	20	20594	3.4709	1	1	0.98951
GOTERM_BP_DIRECT	GO:0048675~axon extension	3	0.28169	0.351046	ITGB1, SEMA7A, PLXNB1	858	26	18082	2.43168	1	1	0.980501
UP_SEQ_FEATURE	domain:Ig-like C2-type	6	0.56338	0.555705	SEMA7A, TRIO, SEMA4B, CD80, IGFBP7, SEMA3F	867	103	18012	1.2102	1	1	0.994132
Annotation Cluster 68	Enrichment Score: 0.9897433979618251
Category	Term	Count	%	PValue	Genes	List Total	Pop Hits	Pop Total	Fold Enrichment	Bonferroni	Benjamini	FDR
UP_KEYWORDS	Amino-acid transport	6	0.56338	0.0180012	SLC7A5, SLC43A1, SLC38A9, SLC3A2, SLC38A2, SLC7A1	947	37	22680	3.88367	0.998203	0.116008	0.10034
GOTERM_BP_DIRECT	GO:0006865~amino acid transport	6	0.56338	0.0472501	SLC7A5, SLC43A1, SLC38A9, SLC3A2, SLC38A2, SLC7A1	858	42	18082	3.01066	1	0.626107	0.613728
GOTERM_BP_DIRECT	GO:0015804~neutral amino acid transport	3	0.28169	0.140254	SLC7A5, SLC43A1, SLC3A2	858	14	18082	4.51598	1	1	0.980501
GOTERM_MF_DIRECT	GO:0015175~neutral amino acid transmembrane transporter activity	3	0.28169	0.140568	SLC7A5, SLC43A1, SLC3A2	829	14	17446	4.50956	1	0.843408	0.791754
GOTERM_MF_DIRECT	GO:0015171~amino acid transmembrane transporter activity	4	0.375587	0.217539	SLC7A5, SLC38A9, SLC38A2, SLC7A1	829	34	17446	2.47584	1	1	0.939698
GOTERM_BP_DIRECT	GO:0003333~amino acid transmembrane transport	3	0.28169	0.315861	SLC7A5, SLC38A9, SLC7A1	858	24	18082	2.63432	1	1	0.980501
Annotation Cluster 69	Enrichment Score: 0.9760347269945361
Category	Term	Count	%	PValue	Genes	List Total	Pop Hits	Pop Total	Fold Enrichment	Bonferroni	Benjamini	FDR
GOTERM_MF_DIRECT	GO:0035615~clathrin adaptor activity	3	0.28169	0.0204432	DAB2, LDLRAP1, PICALM	829	5	17446	12.6268	1	0.24831	0.233102
GOTERM_BP_DIRECT	GO:0006898~receptor-mediated endocytosis	6	0.56338	0.154344	CUBN, DAB2, LRP1, FTH1, LDLRAP1, PICALM	858	60	18082	2.10746	1	1	0.980501
GOTERM_MF_DIRECT	GO:0030276~clathrin binding	4	0.375587	0.373987	DAB2, RPH3AL, LDLRAP1, PICALM	829	46	17446	1.82997	1	1	0.939698
Annotation Cluster 70	Enrichment Score: 0.9688569895335525
Category	Term	Count	%	PValue	Genes	List Total	Pop Hits	Pop Total	Fold Enrichment	Bonferroni	Benjamini	FDR
GOTERM_MF_DIRECT	GO:0047391~alkylglycerophosphoethanolamine phosphodiesterase activity	3	0.28169	0.0204432	GNAQ, GNB1, GNAS	829	5	17446	12.6268	1	0.24831	0.233102
GOTERM_CC_DIRECT	GO:0005834~heterotrimeric G-protein complex	6	0.56338	0.0277124	GNG7, GNAQ, GNB1, GNA12, GNAS, GNAI2	894	38	19662	3.47262	1	0.249859	0.232427
BIOCARTA	m_erkPathway:Erk1/Erk2 Mapk Signaling pathway	8	0.751174	0.0526964	ITGB1, PPP2CA, SHC1, GNB1, MKNK2, GNAS, RAF1, IGF1R	138	33	1289	2.26438	0.99999	0.991217	0.991217
BIOCARTA	m_ccr3Pathway:CCR3 signaling in Eosinophils	6	0.56338	0.0881244	ROCK2, GNAQ, GNB1, GNAS, PPP1R12B, RAF1	138	23	1289	2.43667	1	0.991217	0.991217
BIOCARTA	m_cxcr4Pathway:CXCR4 Signaling Pathway	6	0.56338	0.117365	GNAQ, GNB1, PXN, PLCG1, PIK3R1, RAF1	138	25	1289	2.24174	1	0.991217	0.991217
BIOCARTA	m_gpcrPathway:Signaling Pathway from G-Protein Families	7	0.657277	0.14383	JUN, GNAQ, GNB1, GNAS, PLCG1, FOS, RAF1	138	34	1289	1.92306	1	0.991217	0.991217
BIOCARTA	m_par1pathway:Thrombin signaling and protease-activated receptors	5	0.469484	0.198945	GNAQ, GNB1, GNA12, PIK3R1, PPP1R12B	138	22	1289	2.12286	1	0.991217	0.991217
BIOCARTA	m_bArrestin-srcPathway:Roles of √Ø¬ø¬Ω-arrestin-dependent Recruitment of Src Kinases in GPCR Signaling	4	0.375587	0.389461	FGR, GNB1, GNAS, RAF1	138	21	1289	1.77916	1	1	1
BIOCARTA	:Role of √Ø¬ø¬Ω-arrestins in the activation and targeting of MAP kinases	3	0.28169	0.55412	GNB1, GNAS, RAF1	138	17	1289	1.64834	1	1	1
Annotation Cluster 71	Enrichment Score: 0.9683244722879447
Category	Term	Count	%	PValue	Genes	List Total	Pop Hits	Pop Total	Fold Enrichment	Bonferroni	Benjamini	FDR
INTERPRO	IPR002087:Anti-proliferative protein	3	0.28169	0.0438327	BTG2, BTG1, TOB2	890	8	20594	8.67725	1	0.871175	0.861435
SMART	SM00099:btg1	3	0.28169	0.0679455	BTG2, BTG1, TOB2	575	8	10425	6.79891	1	0.768811	0.750173
KEGG_PATHWAY	mmu03018:RNA degradation	6	0.56338	0.417895	HSPA9, DDX6, BTG2, BTG1, TOB2, HSPD1	398	82	7691	1.41396	1	0.762045	0.528515
Annotation Cluster 72	Enrichment Score: 0.936173076641365
Category	Term	Count	%	PValue	Genes	List Total	Pop Hits	Pop Total	Fold Enrichment	Bonferroni	Benjamini	FDR
UP_SEQ_FEATURE	domain:SH3 1	5	0.469484	0.085581	FCHSD2, SH3PXD2A, SORBS1, SORBS3, VAV2	867	35	18012	2.96787	1	1	0.994132
UP_SEQ_FEATURE	domain:SH3 2	5	0.469484	0.0928017	FCHSD2, SH3PXD2A, SORBS1, SORBS3, VAV2	867	36	18012	2.88543	1	1	0.994132
UP_SEQ_FEATURE	domain:SH3 3	3	0.28169	0.195681	SH3PXD2A, SORBS1, SORBS3	867	17	18012	3.66619	1	1	0.994132
Annotation Cluster 73	Enrichment Score: 0.9299469004098512
Category	Term	Count	%	PValue	Genes	List Total	Pop Hits	Pop Total	Fold Enrichment	Bonferroni	Benjamini	FDR
GOTERM_CC_DIRECT	GO:0090544~BAF-type complex	4	0.375587	0.0394508	ARID1A, ARID2, ARID1B, SMARCA2	894	17	19662	5.17489	1	0.319609	0.29731
GOTERM_CC_DIRECT	GO:0016514~SWI/SNF complex	3	0.28169	0.115461	ARID1A, ARID1B, SMARCA2	894	13	19662	5.07537	1	0.658599	0.612651
GOTERM_CC_DIRECT	GO:0071565~nBAF complex	3	0.28169	0.130812	ARID1A, ARID1B, SMARCA2	894	14	19662	4.71285	1	0.689851	0.641722
GOTERM_BP_DIRECT	GO:0006338~chromatin remodeling	6	0.56338	0.319942	HDAC4, RERE, KAT2B, ARID1A, ARID1B, SMARCA2	858	79	18082	1.6006	1	1	0.980501
Annotation Cluster 74	Enrichment Score: 0.9117555870367723
Category	Term	Count	%	PValue	Genes	List Total	Pop Hits	Pop Total	Fold Enrichment	Bonferroni	Benjamini	FDR
INTERPRO	IPR016491:Septin	3	0.28169	0.106019	SEPT9, SEPT11, SEPT4	890	13	20594	5.33984	1	1	0.98951
UP_SEQ_FEATURE	binding site:GTP; via amide nitrogen and carbonyl oxygen	3	0.28169	0.110789	SEPT9, SEPT11, SEPT4	867	12	18012	5.19377	1	1	0.994132
PIR_SUPERFAMILY	PIRSF006698:septin	3	0.28169	0.156623	SEPT9, SEPT11, SEPT4	100	13	1807	4.17	0.999999	1	1
Annotation Cluster 75	Enrichment Score: 0.885821206256712
Category	Term	Count	%	PValue	Genes	List Total	Pop Hits	Pop Total	Fold Enrichment	Bonferroni	Benjamini	FDR
INTERPRO	IPR013761:Sterile alpha motif/pointed domain	11	1.03286	0.0256993	PPFIBP1, PHC2, SGMS1, ANKS1, DLC1, ARAP1, ETS1, SASH1, FLI1, ETV6, EPHA2	890	114	20594	2.23274	1	0.693881	0.686123
UP_SEQ_FEATURE	domain:SAM 1	3	0.28169	0.0952555	PPFIBP1, ANKS1, SASH1	867	11	18012	5.66593	1	1	0.994132
UP_SEQ_FEATURE	domain:SAM 2	3	0.28169	0.0952555	PPFIBP1, ANKS1, SASH1	867	11	18012	5.66593	1	1	0.994132
INTERPRO	IPR001660:Sterile alpha motif domain	8	0.751174	0.0982537	PPFIBP1, PHC2, SGMS1, ANKS1, DLC1, ARAP1, SASH1, EPHA2	890	91	20594	2.03423	1	1	0.98951
UP_SEQ_FEATURE	domain:SAM	5	0.469484	0.436192	PHC2, SGMS1, DLC1, ARAP1, EPHA2	867	70	18012	1.48393	1	1	0.994132
SMART	SM00454:SAM	6	0.56338	0.484557	PPFIBP1, PHC2, ANKS1, ARAP1, SASH1, EPHA2	575	83	10425	1.31063	1	1	0.978723
Annotation Cluster 76	Enrichment Score: 0.8686927996867436
Category	Term	Count	%	PValue	Genes	List Total	Pop Hits	Pop Total	Fold Enrichment	Bonferroni	Benjamini	FDR
INTERPRO	IPR001164:Arf GTPase activating protein	4	0.375587	0.074757	ASAP2, ARAP1, ARFGAP3, AGFG2	890	23	20594	4.02423	1	1	0.98951
UP_SEQ_FEATURE	domain:Arf-GAP	4	0.375587	0.0864985	ASAP2, ARAP1, ARFGAP3, AGFG2	867	22	18012	3.77729	1	1	0.994132
SMART	SM00105:ArfGap	4	0.375587	0.130177	ASAP2, ARAP1, ARFGAP3, AGFG2	575	23	10425	3.15312	1	1	0.978723
UP_SEQ_FEATURE	zinc finger region:C4-type	6	0.56338	0.398137	MLLT10, ARAP1, ARFGAP3, CLPX, AGFG2, MCM2	867	86	18012	1.44942	1	1	0.994132
Annotation Cluster 77	Enrichment Score: 0.8615406124335008
Category	Term	Count	%	PValue	Genes	List Total	Pop Hits	Pop Total	Fold Enrichment	Bonferroni	Benjamini	FDR
INTERPRO	IPR000961:AGC-kinase, C-terminal	6	0.56338	0.0776802	PRKCG, LATS2, ROCK2, AKT2, CDC42BPB, SGK1	890	53	20594	2.61955	1	1	0.98951
SMART	SM00133:S_TK_X	6	0.56338	0.0996616	PRKCG, LATS2, ROCK2, AKT2, CDC42BPB, SGK1	575	45	10425	2.41739	1	0.9061	0.884134
UP_SEQ_FEATURE	domain:AGC-kinase C-terminal	6	0.56338	0.123707	PRKCG, LATS2, ROCK2, AKT2, CDC42BPB, SGK1	867	55	18012	2.26637	1	1	0.994132
INTERPRO	IPR017892:Protein kinase, C-terminal	3	0.28169	0.373771	PRKCG, AKT2, SGK1	890	30	20594	2.31393	1	1	0.98951
Annotation Cluster 78	Enrichment Score: 0.8612044950910741
Category	Term	Count	%	PValue	Genes	List Total	Pop Hits	Pop Total	Fold Enrichment	Bonferroni	Benjamini	FDR
UP_SEQ_FEATURE	domain:CRIB	4	0.375587	0.0604434	TNK2, CDC42EP1, CDC42BPB, PAK4	867	19	18012	4.3737	1	1	0.994132
INTERPRO	IPR000095:PAK-box/P21-Rho-binding	3	0.28169	0.196924	CDC42EP1, CDC42BPB, PAK4	890	19	20594	3.65358	1	1	0.98951
SMART	SM00285:PBD	3	0.28169	0.219148	CDC42EP1, CDC42BPB, PAK4	575	16	10425	3.39946	1	1	0.978723
Annotation Cluster 79	Enrichment Score: 0.8426452666762358
Category	Term	Count	%	PValue	Genes	List Total	Pop Hits	Pop Total	Fold Enrichment	Bonferroni	Benjamini	FDR
UP_KEYWORDS	Cell cycle	37	3.47418	0.0332102	RB1, ANAPC13, CDKN1B, ANAPC16, HJURP, NEDD9, TRIOBP, TTC28, GNAI2, CDC20, SEPT9, CCND3, RASSF4, CDC26, EP300, PIM3, MAP3K8, LZTS2, PAK4, SEPT11, UBE2I, CSNK1A1, NEK6, MTUS1, DAB2IP, SEPT4, KAT2B, WEE1, LATS2, DDIT3, REEP3, PMP22, TXNIP, SIK1, ARHGEF2, MCM2, ARF6	947	626	22680	1.41553	0.999992	0.189461	0.163873
GOTERM_BP_DIRECT	GO:0007049~cell cycle	37	3.47418	0.110444	RB1, ANAPC13, CDKN1B, ANAPC16, HJURP, NEDD9, TRIOBP, TTC28, GNAI2, CDC20, SEPT9, CCND3, RASSF4, CDC26, EP300, PIM3, MAP3K8, LZTS2, PAK4, SEPT11, UBE2I, CSNK1A1, NEK6, MTUS1, DAB2IP, SEPT4, KAT2B, WEE1, LATS2, DDIT3, REEP3, PMP22, TXNIP, SIK1, ARHGEF2, MCM2, ARF6	858	614	18082	1.26997	1	0.93539	0.916896
UP_KEYWORDS	Cell division	21	1.97183	0.150257	ANAPC13, SEPT11, UBE2I, ANAPC16, CSNK1A1, NEK6, NEDD9, SEPT4, TRIOBP, TTC28, GNAI2, CDC20, SEPT9, WEE1, CCND3, LATS2, REEP3, CDC26, ARHGEF2, LZTS2, ARF6	947	372	22680	1.35198	1	0.645551	0.558364
UP_KEYWORDS	Mitosis	15	1.40845	0.19675	ANAPC13, UBE2I, ANAPC16, CSNK1A1, NEK6, NEDD9, TRIOBP, TTC28, CDC20, WEE1, LATS2, REEP3, CDC26, ARHGEF2, LZTS2	947	259	22680	1.38703	1	0.796149	0.688624
GOTERM_BP_DIRECT	GO:0051301~cell division	22	2.06573	0.241442	RB1, ANAPC13, SEPT11, UBE2I, ANAPC16, CSNK1A1, NEK6, NEDD9, SEPT4, TRIOBP, TTC28, GNAI2, CDC20, SEPT9, WEE1, CCND3, LATS2, REEP3, CDC26, ARHGEF2, LZTS2, ARF6	858	374	18082	1.23968	1	1	0.980501
GOTERM_BP_DIRECT	GO:0007067~mitotic nuclear division	16	1.50235	0.335855	ANAPC13, PPP1R12A, UBE2I, ANAPC16, CSNK1A1, NEK6, NEDD9, TRIOBP, TTC28, CDC20, WEE1, LATS2, REEP3, CDC26, ARHGEF2, LZTS2	858	277	18082	1.2173	1	1	0.980501
Annotation Cluster 80	Enrichment Score: 0.8258290645287327
Category	Term	Count	%	PValue	Genes	List Total	Pop Hits	Pop Total	Fold Enrichment	Bonferroni	Benjamini	FDR
GOTERM_MF_DIRECT	GO:0005086~ARF guanyl-nucleotide exchange factor activity	4	0.375587	0.113114	CYTH3, IQSEC1, FNBP1, CYTH1	829	25	17446	3.36714	1	0.776979	0.729393
UP_SEQ_FEATURE	domain:SEC7	3	0.28169	0.126921	CYTH3, IQSEC1, CYTH1	867	13	18012	4.79425	1	1	0.994132
INTERPRO	IPR023394:SEC7-like, alpha orthogonal bundle	3	0.28169	0.134984	CYTH3, IQSEC1, CYTH1	890	15	20594	4.62787	1	1	0.98951
INTERPRO	IPR000904:SEC7-like	3	0.28169	0.150055	CYTH3, IQSEC1, CYTH1	890	16	20594	4.33862	1	1	0.98951
GOTERM_BP_DIRECT	GO:0032012~regulation of ARF protein signal transduction	3	0.28169	0.174062	CYTH3, IQSEC1, CYTH1	858	16	18082	3.95149	1	1	0.980501
SMART	SM00222:Sec7	3	0.28169	0.219148	CYTH3, IQSEC1, CYTH1	575	16	10425	3.39946	1	1	0.978723
Annotation Cluster 81	Enrichment Score: 0.8096368289730588
Category	Term	Count	%	PValue	Genes	List Total	Pop Hits	Pop Total	Fold Enrichment	Bonferroni	Benjamini	FDR
GOTERM_BP_DIRECT	GO:0032868~response to insulin	8	0.751174	0.0505975	HSD11B2, IRS1, AKT2, UCP3, CRY2, GRB10, INPP5K, PIK3R1	858	71	18082	2.3746	1	0.634453	0.621909
GOTERM_BP_DIRECT	GO:2001275~positive regulation of glucose import in response to insulin stimulus	3	0.28169	0.123947	IRS1, AKT2, PIK3R1	858	13	18082	4.86337	1	0.984719	0.96525
KEGG_PATHWAY	mmu04150:mTOR signaling pathway	4	0.375587	0.593916	PRKCG, IRS1, AKT2, PIK3R1	398	59	7691	1.31011	1	0.956436	0.663335
Annotation Cluster 82	Enrichment Score: 0.8063433189937346
Category	Term	Count	%	PValue	Genes	List Total	Pop Hits	Pop Total	Fold Enrichment	Bonferroni	Benjamini	FDR
KEGG_PATHWAY	mmu05410:Hypertrophic cardiomyopathy (HCM)	9	0.84507	0.050141	ITGB1, ITGB5, ITGA3, TPM1, LMNA, DAG1, CACNA1C, ACTB, ITGA9	398	79	7691	2.20148	0.999997	0.146294	0.101462
KEGG_PATHWAY	mmu05412:Arrhythmogenic right ventricular cardiomyopathy (ARVC)	8	0.751174	0.0562984	ITGB1, ITGB5, ITGA3, LMNA, DAG1, CACNA1C, ACTB, ITGA9	398	67	7691	2.30736	0.999999	0.160483	0.111303
UP_SEQ_FEATURE	repeat:I	3	0.28169	0.267801	ITGB1, ITGB5, CACNA1C	867	21	18012	2.96787	1	1	0.994132
UP_SEQ_FEATURE	repeat:II	3	0.28169	0.267801	ITGB1, ITGB5, CACNA1C	867	21	18012	2.96787	1	1	0.994132
UP_SEQ_FEATURE	repeat:III	3	0.28169	0.267801	ITGB1, ITGB5, CACNA1C	867	21	18012	2.96787	1	1	0.994132
UP_SEQ_FEATURE	repeat:IV	3	0.28169	0.267801	ITGB1, ITGB5, CACNA1C	867	21	18012	2.96787	1	1	0.994132
Annotation Cluster 83	Enrichment Score: 0.7949438050290792
Category	Term	Count	%	PValue	Genes	List Total	Pop Hits	Pop Total	Fold Enrichment	Bonferroni	Benjamini	FDR
UP_SEQ_FEATURE	domain:LDL-receptor class A 3	5	0.469484	0.0138808	LRP1, TMPRSS6, LRP5, LDLR, HSPG2	867	20	18012	5.19377	1	0.808131	0.803053
UP_SEQ_FEATURE	domain:LDL-receptor class A 1	5	0.469484	0.0261672	LRP1, TMPRSS6, LRP5, LDLR, HSPG2	867	24	18012	4.32814	1	1	0.994132
UP_SEQ_FEATURE	domain:LDL-receptor class A 2	5	0.469484	0.0300004	LRP1, TMPRSS6, LRP5, LDLR, HSPG2	867	25	18012	4.15502	1	1	0.994132
UP_SEQ_FEATURE	repeat:LDL-receptor class B 6	3	0.28169	0.0663995	LRP1, LRP5, LDLR	867	9	18012	6.92503	1	1	0.994132
UP_SEQ_FEATURE	repeat:LDL-receptor class B 5	3	0.28169	0.110789	LRP1, LRP5, LDLR	867	12	18012	5.19377	1	1	0.994132
INTERPRO	IPR000033:LDLR class B repeat	3	0.28169	0.134984	LRP1, LRP5, LDLR	890	15	20594	4.62787	1	1	0.98951
UP_SEQ_FEATURE	repeat:LDL-receptor class B 1	3	0.28169	0.143558	LRP1, LRP5, LDLR	867	14	18012	4.4518	1	1	0.994132
UP_SEQ_FEATURE	repeat:LDL-receptor class B 2	3	0.28169	0.143558	LRP1, LRP5, LDLR	867	14	18012	4.4518	1	1	0.994132
UP_SEQ_FEATURE	repeat:LDL-receptor class B 3	3	0.28169	0.143558	LRP1, LRP5, LDLR	867	14	18012	4.4518	1	1	0.994132
UP_SEQ_FEATURE	domain:LDL-receptor class A 4	3	0.28169	0.143558	LRP1, LDLR, HSPG2	867	14	18012	4.4518	1	1	0.994132
UP_SEQ_FEATURE	repeat:LDL-receptor class B 4	3	0.28169	0.143558	LRP1, LRP5, LDLR	867	14	18012	4.4518	1	1	0.994132
INTERPRO	IPR002172:Low-density lipoprotein (LDL) receptor class A repeat	5	0.469484	0.16865	LRP1, TMPRSS6, LRP5, LDLR, HSPG2	890	50	20594	2.31393	1	1	0.98951
SMART	SM00135:LY	3	0.28169	0.198559	LRP1, LRP5, LDLR	575	15	10425	3.62609	1	1	0.978723
SMART	SM00192:LDLa	5	0.469484	0.258478	LRP1, TMPRSS6, LRP5, LDLR, HSPG2	575	47	10425	1.92877	1	1	0.978723
INTERPRO	IPR023415:Low-density lipoprotein (LDL) receptor class A, conserved site	4	0.375587	0.283512	LRP1, LRP5, LDLR, HSPG2	890	43	20594	2.1525	1	1	0.98951
UP_SEQ_FEATURE	domain:EGF-like 1	8	0.751174	0.285596	CUBN, EGFL7, NOTCH1, LRP1, ADGRE5, LRP5, LDLR, DLK1	867	111	18012	1.4973	1	1	0.994132
UP_SEQ_FEATURE	domain:EGF-like 3	5	0.469484	0.392486	NOTCH1, LRP1, LRP5, LDLR, DLK1	867	66	18012	1.57387	1	1	0.994132
UP_KEYWORDS	EGF-like domain	11	1.03286	0.458875	CUBN, EGFL7, NOTCH1, LRP1, ADGRE5, HEG1, LRP5, GAS6, LDLR, HSPG2, DLK1	947	224	22680	1.17608	1	1	0.867435
UP_SEQ_FEATURE	domain:EGF-like 4	4	0.375587	0.496822	NOTCH1, LRP1, LRP5, DLK1	867	55	18012	1.51092	1	1	0.994132
INTERPRO	IPR011042:Six-bladed beta-propeller, TolB-like	3	0.28169	0.53349	LRP1, LRP5, LDLR	890	41	20594	1.69312	1	1	0.98951
UP_SEQ_FEATURE	domain:EGF-like 2	3	0.28169	0.916925	NOTCH1, LRP5, DLK1	867	84	18012	0.741967	1	1	0.994132
Annotation Cluster 84	Enrichment Score: 0.7825224634815974
Category	Term	Count	%	PValue	Genes	List Total	Pop Hits	Pop Total	Fold Enrichment	Bonferroni	Benjamini	FDR
UP_SEQ_FEATURE	domain:Rab-GAP TBC	5	0.469484	0.0720059	TBC1D9B, TBC1D31, TBC1D14, TBC1D2B, TBC1D10A	867	33	18012	3.14774	1	1	0.994132
INTERPRO	IPR000195:Rab-GTPase-TBC domain	5	0.469484	0.0926898	TBC1D9B, TBC1D31, TBC1D14, TBC1D2B, TBC1D10A	890	40	20594	2.89242	1	1	0.98951
GOTERM_BP_DIRECT	GO:0090630~activation of GTPase activity	7	0.657277	0.131791	TBC1D9B, AKT2, TBC1D14, TBC1D2B, TBC1D10A, EPHA2, CORO1C	858	73	18082	2.02085	1	1	0.980501
GOTERM_MF_DIRECT	GO:0017137~Rab GTPase binding	10	0.938967	0.170384	EHD1, RPH3AL, TBC1D9B, RUSC2, TBC1D14, RIN3, TBC1D2B, RAC1, TBC1D10A, BICD2	829	131	17446	1.60646	1	0.941484	0.883822
GOTERM_BP_DIRECT	GO:0031338~regulation of vesicle fusion	4	0.375587	0.255241	TBC1D9B, TBC1D14, TBC1D2B, TBC1D10A	858	37	18082	2.27833	1	1	0.980501
GOTERM_CC_DIRECT	GO:0012505~endomembrane system	8	0.751174	0.260884	SLC9A3R2, SNAP47, TBC1D9B, ADORA1, TBC1D2B, LNPEP, SPTBN1, TBC1D10A	894	114	19662	1.54339	1	1	0.9319
SMART	SM00164:TBC	4	0.375587	0.333605	TBC1D9B, TBC1D14, TBC1D2B, TBC1D10A	575	37	10425	1.96005	1	1	0.978723
Annotation Cluster 85	Enrichment Score: 0.7737922229898548
Category	Term	Count	%	PValue	Genes	List Total	Pop Hits	Pop Total	Fold Enrichment	Bonferroni	Benjamini	FDR
INTERPRO	IPR015425:Actin-binding FH2	3	0.28169	0.134984	FMNL3, INF2, FHDC1	890	15	20594	4.62787	1	1	0.98951
UP_SEQ_FEATURE	domain:FH2	3	0.28169	0.178013	FMNL3, INF2, FHDC1	867	16	18012	3.89533	1	1	0.994132
SMART	SM00498:FH2	3	0.28169	0.198559	FMNL3, INF2, FHDC1	575	15	10425	3.62609	1	1	0.978723
Annotation Cluster 86	Enrichment Score: 0.7721384943914014
Category	Term	Count	%	PValue	Genes	List Total	Pop Hits	Pop Total	Fold Enrichment	Bonferroni	Benjamini	FDR
GOTERM_BP_DIRECT	GO:0045930~negative regulation of mitotic cell cycle	5	0.469484	0.0464108	RB1, FOXC1, CDKN1B, SMAD3, ABL1	858	29	18082	3.63355	1	0.619559	0.607309
GOTERM_BP_DIRECT	GO:0007050~cell cycle arrest	7	0.657277	0.185541	RB1, CDKN1B, SMAD3, DDIT3, PMP22, APBB2, PKD1	858	81	18082	1.82126	1	1	0.980501
BIOCARTA	m_g1Pathway:Cell Cycle: G1/S Check Point	4	0.375587	0.560434	RB1, CDKN1B, SMAD3, ABL1	138	27	1289	1.38379	1	1	1
Annotation Cluster 87	Enrichment Score: 0.7673750028670803
Category	Term	Count	%	PValue	Genes	List Total	Pop Hits	Pop Total	Fold Enrichment	Bonferroni	Benjamini	FDR
UP_KEYWORDS	Spliceosome	11	1.03286	0.0245353	SRRM2, HSPA8, PPIL1, DDX5, DDX39B, PRPF3, HNRNPA2B1, SNRNP35, HNRNPA1, CACTIN, SMNDC1	947	117	22680	2.25164	0.999824	0.152469	0.131877
GOTERM_CC_DIRECT	GO:0005681~spliceosomal complex	11	1.03286	0.0909737	SRRM2, HSPA8, PPIL1, DDX5, DDX39B, PRPF3, HNRNPA2B1, SNRNP35, HNRNPA1, CACTIN, SMNDC1	894	136	19662	1.77887	1	0.552764	0.514199
UP_KEYWORDS	mRNA splicing	15	1.40845	0.129884	SRRM2, HSPA8, PPIL1, DDX5, MBNL2, DDX39B, PRPF3, HNRNPA2B1, SRSF3, GEMIN7, CDK12, SNRNP35, CACTIN, HNRNPA1, SMNDC1	947	240	22680	1.49683	1	0.587006	0.507726
UP_KEYWORDS	mRNA processing	17	1.59624	0.217149	SRRM2, HSPA8, PPIL1, DDX5, APOBEC2, MBNL2, SSU72, DDX39B, PRPF3, HNRNPA2B1, SRSF3, GEMIN7, CDK12, SNRNP35, CACTIN, HNRNPA1, SMNDC1	947	307	22680	1.32618	1	0.849078	0.734404
GOTERM_BP_DIRECT	GO:0008380~RNA splicing	15	1.40845	0.254795	SRRM2, HSPA8, PPIL1, DDX5, MBNL2, DDX39B, PRPF3, HNRNPA2B1, SRSF3, GEMIN7, CDK12, SNRNP35, CACTIN, HNRNPA1, SMNDC1	858	241	18082	1.3117	1	1	0.980501
GOTERM_BP_DIRECT	GO:0006397~mRNA processing	19	1.78404	0.268688	SRRM2, HSPA8, PPIL1, DDX5, APOBEC2, MBNL2, SSU72, HNRNPL, DDX39B, PRPF3, PCBP1, HNRNPA2B1, SRSF3, GEMIN7, CDK12, SNRNP35, CACTIN, HNRNPA1, SMNDC1	858	322	18082	1.24353	1	1	0.980501
KEGG_PATHWAY	mmu03040:Spliceosome	9	0.84507	0.380397	HSPA8, PPIL1, DDX5, DDX39B, PRPF3, PCBP1, SRSF3, HNRNPA1, SMNDC1	398	133	7691	1.30765	1	0.731306	0.507196
GOTERM_CC_DIRECT	GO:0071013~catalytic step 2 spliceosome	6	0.56338	0.442898	SRRM2, PPIL1, DDX5, HNRNPA2B1, HNRNPA1, CACTIN	894	96	19662	1.37458	1	1	0.9319
Annotation Cluster 88	Enrichment Score: 0.765174987121848
Category	Term	Count	%	PValue	Genes	List Total	Pop Hits	Pop Total	Fold Enrichment	Bonferroni	Benjamini	FDR
GOTERM_CC_DIRECT	GO:0014704~intercalated disc	8	0.751174	0.00788609	ITGB1, CAPZB, ANXA6, XIRP1, ATP1A2, ATP1A1, SLC9A1, YWHAH	894	51	19662	3.44993	0.988035	0.103571	0.0963447
GOTERM_CC_DIRECT	GO:0042383~sarcolemma	11	1.03286	0.0423511	ITGB1, DAG1, ANXA6, GNAS, ATP1A2, CACNA1C, CASQ1, ATP1A1, SLC38A2, SLC9A1, PLEC	894	118	19662	2.05022	1	0.33344	0.310177
GOTERM_CC_DIRECT	GO:0030315~T-tubule	7	0.657277	0.043915	RDX, ATP1A2, CACNA1C, CASQ1, ATP1A1, SLC9A1, IGF1R	894	57	19662	2.70093	1	0.340951	0.317164
GOTERM_BP_DIRECT	GO:0006883~cellular sodium ion homeostasis	4	0.375587	0.0663408	ATP1A2, ATP1A1, SGK1, SLC9A1	858	20	18082	4.21492	1	0.744468	0.729749
GOTERM_BP_DIRECT	GO:0002026~regulation of the force of heart contraction	3	0.28169	0.298096	ATP1A2, ATP1A1, SLC9A1	858	23	18082	2.74886	1	1	0.980501
KEGG_PATHWAY	mmu04260:Cardiac muscle contraction	6	0.56338	0.365951	TPM1, ATP1A2, CACNA1C, ATP1A1, UQCR10, SLC9A1	398	77	7691	1.50578	1	0.720285	0.499553
KEGG_PATHWAY	mmu04974:Protein digestion and absorption	6	0.56338	0.479192	COL1A1, COL4A2, ATP1A2, SLC3A2, ATP1A1, SLC38A2	398	88	7691	1.31755	1	0.842834	0.584546
UP_KEYWORDS	Sodium transport	5	0.469484	0.698788	SLC22A5, ATP1A2, ATP1A1, SLC38A2, SLC9A1	947	113	22680	1.0597	1	1	0.867435
UP_KEYWORDS	Sodium	5	0.469484	0.742429	SLC22A5, ATP1A2, ATP1A1, SLC38A2, SLC9A1	947	120	22680	0.997888	1	1	0.867435
GOTERM_BP_DIRECT	GO:0006814~sodium ion transport	5	0.469484	0.84497	SLC22A5, ATP1A2, ATP1A1, SLC38A2, SLC9A1	858	124	18082	0.849782	1	1	0.980501
Annotation Cluster 89	Enrichment Score: 0.7540927636461893
Category	Term	Count	%	PValue	Genes	List Total	Pop Hits	Pop Total	Fold Enrichment	Bonferroni	Benjamini	FDR
GOTERM_BP_DIRECT	GO:0060979~vasculogenesis involved in coronary vascular morphogenesis	5	0.469484	0.00342458	TGFBR3, NOTCH1, FGF1, FGFR2, FGFR1	858	14	18082	7.52664	0.999996	0.130826	0.12824
GOTERM_BP_DIRECT	GO:0002053~positive regulation of mesenchymal cell proliferation	6	0.56338	0.029318	IRS1, LRP5, IRS2, FGFR2, VEGFA, FGFR1	858	37	18082	3.4175	1	0.485895	0.476288
UP_SEQ_FEATURE	region of interest:Heparin-binding	3	0.28169	0.21355	FGF1, FGFR2, FGFR1	867	18	18012	3.46251	1	1	0.994132
GOTERM_BP_DIRECT	GO:0043406~positive regulation of MAP kinase activity	5	0.469484	0.25263	CSK, IQGAP1, FGF1, VEGFA, FGFR1	858	54	18082	1.95135	1	1	0.980501
GOTERM_BP_DIRECT	GO:0050679~positive regulation of epithelial cell proliferation	6	0.56338	0.291855	NOTCH1, ID1, DAB2IP, FGF1, FGFR2, VEGFA	858	76	18082	1.66378	1	1	0.980501
GOTERM_BP_DIRECT	GO:0008543~fibroblast growth factor receptor signaling pathway	4	0.375587	0.333803	IQGAP1, FGF1, FGFR2, FGFR1	858	43	18082	1.96043	1	1	0.980501
UP_KEYWORDS	Heparin-binding	4	0.375587	0.573108	FGF1, FGFR2, VEGFA, FGFR1	947	71	22680	1.34926	1	1	0.867435
GOTERM_BP_DIRECT	GO:0051781~positive regulation of cell division	3	0.28169	0.636039	FGF1, FGFR2, VEGFA	858	45	18082	1.40497	1	1	0.980501
GOTERM_MF_DIRECT	GO:0008201~heparin binding	6	0.56338	0.849296	TGFBR3, PTCH1, FGF1, FGFR2, VEGFA, FGFR1	829	151	17446	0.836211	1	1	0.939698
Annotation Cluster 90	Enrichment Score: 0.7394779449645189
Category	Term	Count	%	PValue	Genes	List Total	Pop Hits	Pop Total	Fold Enrichment	Bonferroni	Benjamini	FDR
GOTERM_CC_DIRECT	GO:0005765~lysosomal membrane	18	1.69014	0.0386828	SCARB1, CUBN, HSPA8, LRP1, SPHK2, IRGM1, ECE1, LNPEP, LITAF, IGF2R, TPCN2, TPCN1, GNAQ, GNB1, TMBIM1, ANXA6, SLC38A9, ATP6V1E1	894	234	19662	1.69179	1	0.317995	0.29581
UP_KEYWORDS	Lysosome	14	1.31455	0.241959	CUBN, SPHK2, FNBP1, ARRDC3, IRGM1, LITAF, IGF2R, TPCN2, TPCN1, PSAP, TMBIM1, SLC38A9, LDLR, CTSD	947	249	22680	1.34655	1	0.905395	0.783115
GOTERM_CC_DIRECT	GO:0005764~lysosome	15	1.40845	0.64611	CUBN, HSPA8, SPHK2, FNBP1, ARRDC3, IRGM1, LITAF, IGF2R, TPCN2, TPCN1, PSAP, TMBIM1, SLC38A9, LDLR, CTSD	894	331	19662	0.996675	1	1	0.9319
Annotation Cluster 91	Enrichment Score: 0.7372883077136276
Category	Term	Count	%	PValue	Genes	List Total	Pop Hits	Pop Total	Fold Enrichment	Bonferroni	Benjamini	FDR
GOTERM_BP_DIRECT	GO:0048706~embryonic skeletal system development	9	0.84507	0.000956074	COL1A1, SP1, PCSK5, HOXA6, PBX1, DLK1, HOXC6, HOXB5, SULF2	858	44	18082	4.31071	0.967772	0.0512427	0.0502296
INTERPRO	IPR017995:Homeobox protein, antennapedia type	3	0.28169	0.120284	HOXA6, HOXC6, HOXB5	890	14	20594	4.95843	1	1	0.98951
INTERPRO	IPR001827:Homeobox protein, antennapedia type, conserved site	3	0.28169	0.21293	HOXA6, HOXC6, HOXB5	890	20	20594	3.4709	1	1	0.98951
UP_SEQ_FEATURE	short sequence motif:Antp-type hexapeptide	3	0.28169	0.322008	HOXA6, HOXC6, HOXB5	867	24	18012	2.59689	1	1	0.994132
INTERPRO	IPR020479:Homeodomain, metazoa	3	0.28169	0.908424	HOXA6, HOXC6, HOXB5	890	91	20594	0.762835	1	1	0.98951
UP_SEQ_FEATURE	DNA-binding region:Homeobox	5	0.469484	0.975977	HMBOX1, TSHZ2, HOXA6, HOXC6, HOXB5	867	180	18012	0.577086	1	1	0.994132
INTERPRO	IPR017970:Homeobox, conserved site	4	0.375587	0.987306	HOXA6, PBX1, HOXC6, HOXB5	890	184	20594	0.503029	1	1	0.98951
Annotation Cluster 92	Enrichment Score: 0.6864078319833591
Category	Term	Count	%	PValue	Genes	List Total	Pop Hits	Pop Total	Fold Enrichment	Bonferroni	Benjamini	FDR
BIOCARTA	m_igf1rPathway:Multiple antiapoptotic pathways from IGF-1R signaling lead to BAD phosphorylation	6	0.56338	0.102218	SHC1, IRS1, PIK3R1, RAF1, IGF1R, YWHAH	138	24	1289	2.33514	1	0.991217	0.991217
BIOCARTA	m_hdacPathway:Control of skeletal myogenesis by HDAC & calcium/calmodulin-dependent kinase (CaMK)	6	0.56338	0.16857	INSR, PIK3R1, MAPK14, MEF2D, IGF1R, YWHAH	138	28	1289	2.00155	1	0.991217	0.991217
BIOCARTA	m_badPathway:Regulation of BAD phosphorylation	4	0.375587	0.506373	PIK3R1, BCL2L1, IGF1R, YWHAH	138	25	1289	1.49449	1	1	1
Annotation Cluster 93	Enrichment Score: 0.6628648691558778
Category	Term	Count	%	PValue	Genes	List Total	Pop Hits	Pop Total	Fold Enrichment	Bonferroni	Benjamini	FDR
KEGG_PATHWAY	mmu04210:Apoptosis	8	0.751174	0.03385	NFKBIA, AKT2, PIK3R1, CFLAR, MAP3K14, BCL2L1, TNFRSF1A, BIRC3	398	60	7691	2.57655	0.999805	0.109023	0.0756129
BIOCARTA	m_hivnefPathway:HIV-I Nef: negative effector of Fas and TNF	8	0.751174	0.421661	NFKBIA, RB1, MAP3K1, GSN, LMNA, CFLAR, MAP3K14, TNFRSF1A	138	58	1289	1.28836	1	1	1
BIOCARTA	m_deathPathway:Induction of apoptosis through DR3 and DR4/5 Death Receptors	4	0.375587	0.719257	NFKBIA, LMNA, CFLAR, MAP3K14	138	34	1289	1.09889	1	1	1
Annotation Cluster 94	Enrichment Score: 0.6421374521173945
Category	Term	Count	%	PValue	Genes	List Total	Pop Hits	Pop Total	Fold Enrichment	Bonferroni	Benjamini	FDR
INTERPRO	IPR001214:SET domain	6	0.56338	0.0635814	SETD5, NSD1, SETD1B, PRDM11, PRDM10, WHSC1L1	890	50	20594	2.77672	1	1	0.98951
INTERPRO	IPR000313:PWWP	4	0.375587	0.0670747	NSD1, DNMT3A, ZMYND11, WHSC1L1	890	22	20594	4.20715	1	1	0.98951
SMART	SM00293:PWWP	4	0.375587	0.0943763	NSD1, DNMT3A, ZMYND11, WHSC1L1	575	20	10425	3.62609	1	0.889834	0.868262
UP_SEQ_FEATURE	domain:PWWP	3	0.28169	0.126921	NSD1, DNMT3A, ZMYND11	867	13	18012	4.79425	1	1	0.994132
INTERPRO	IPR003616:Post-SET domain	3	0.28169	0.134984	NSD1, SETD1B, WHSC1L1	890	15	20594	4.62787	1	1	0.98951
SMART	SM00508:PostSET	3	0.28169	0.138729	NSD1, SETD1B, WHSC1L1	575	12	10425	4.53261	1	1	0.978723
UP_SEQ_FEATURE	domain:Post-SET	3	0.28169	0.143558	NSD1, SETD1B, WHSC1L1	867	14	18012	4.4518	1	1	0.994132
UP_SEQ_FEATURE	domain:SET	5	0.469484	0.150646	SETD5, NSD1, SETD1B, PRDM10, WHSC1L1	867	43	18012	2.41571	1	1	0.994132
SMART	SM00317:SET	4	0.375587	0.333605	SETD5, NSD1, SETD1B, WHSC1L1	575	37	10425	1.96005	1	1	0.978723
GOTERM_MF_DIRECT	GO:0018024~histone-lysine N-methyltransferase activity	3	0.28169	0.468747	NSD1, SETD1B, WHSC1L1	829	33	17446	1.91315	1	1	0.939698
UP_KEYWORDS	S-adenosyl-L-methionine	8	0.751174	0.489915	TRMT10C, NSD1, SETD1B, DNMT3A, METTL16, PRDM11, PRDM10, WHSC1L1	947	158	22680	1.21262	1	1	0.867435
KEGG_PATHWAY	mmu00310:Lysine degradation	4	0.375587	0.507495	ALDH2, NSD1, SETD1B, WHSC1L1	398	52	7691	1.48647	1	0.874019	0.606175
UP_KEYWORDS	Methyltransferase	8	0.751174	0.604548	TRMT10C, NSD1, SETD1B, DNMT3A, METTL16, PRDM11, PRDM10, WHSC1L1	947	176	22680	1.08861	1	1	0.867435
GOTERM_MF_DIRECT	GO:0008168~methyltransferase activity	8	0.751174	0.690445	TRMT10C, NSD1, SETD1B, DNMT3A, METTL16, PRDM11, PRDM10, WHSC1L1	829	168	17446	1.00213	1	1	0.939698
GOTERM_BP_DIRECT	GO:0032259~methylation	8	0.751174	0.69492	TRMT10C, NSD1, SETD1B, DNMT3A, METTL16, PRDM11, PRDM10, WHSC1L1	858	169	18082	0.997614	1	1	0.980501
Annotation Cluster 95	Enrichment Score: 0.6114412950980668
Category	Term	Count	%	PValue	Genes	List Total	Pop Hits	Pop Total	Fold Enrichment	Bonferroni	Benjamini	FDR
UP_KEYWORDS	Helicase	10	0.938967	0.0940579	EIF4A2, DHX40, DDX6, DDX5, DDX39B, CHD9, CHD4, CHD2, SMARCA2, MCM2	947	130	22680	1.84225	1	0.467602	0.404449
INTERPRO	IPR001650:Helicase, C-terminal	9	0.84507	0.0992294	EIF4A2, DHX40, DDX6, DDX5, DDX39B, CHD9, CHD4, CHD2, SMARCA2	890	109	20594	1.91059	1	1	0.98951
INTERPRO	IPR014001:Helicase, superfamily 1/2, ATP-binding domain	9	0.84507	0.107278	EIF4A2, DHX40, DDX6, DDX5, DDX39B, CHD9, CHD4, CHD2, SMARCA2	890	111	20594	1.87616	1	1	0.98951
GOTERM_MF_DIRECT	GO:0004386~helicase activity	10	0.938967	0.159929	EIF4A2, DHX40, DDX6, DDX5, DDX39B, CHD9, CHD4, CHD2, SMARCA2, MCM2	829	129	17446	1.63137	1	0.905053	0.849623
GOTERM_BP_DIRECT	GO:0010501~RNA secondary structure unwinding	5	0.469484	0.163251	EIF4A2, DDX6, DDX5, DDX39B, AGO2	858	45	18082	2.34162	1	1	0.980501
INTERPRO	IPR000330:SNF2-related	4	0.375587	0.169155	CHD9, CHD4, CHD2, SMARCA2	890	33	20594	2.80477	1	1	0.98951
UP_SEQ_FEATURE	domain:Helicase C-terminal	8	0.751174	0.172486	EIF4A2, DHX40, DDX6, DDX5, DDX39B, CHD9, CHD4, SMARCA2	867	95	18012	1.74948	1	1	0.994132
UP_SEQ_FEATURE	domain:Helicase ATP-binding	8	0.751174	0.192084	EIF4A2, DHX40, DDX6, DDX5, DDX39B, CHD9, CHD4, SMARCA2	867	98	18012	1.69593	1	1	0.994132
INTERPRO	IPR014014:RNA helicase, DEAD-box type, Q motif	4	0.375587	0.23644	EIF4A2, DDX6, DDX5, DDX39B	890	39	20594	2.37326	1	1	0.98951
SMART	SM00490:HELICc	9	0.84507	0.243717	EIF4A2, DHX40, DDX6, DDX5, DDX39B, CHD9, CHD4, CHD2, SMARCA2	575	108	10425	1.51087	1	1	0.978723
SMART	SM00487:DEXDc	9	0.84507	0.259292	EIF4A2, DHX40, DDX6, DDX5, DDX39B, CHD9, CHD4, CHD2, SMARCA2	575	110	10425	1.4834	1	1	0.978723
INTERPRO	IPR023780:Chromo domain	3	0.28169	0.261486	CHD9, CHD4, CHD2	890	23	20594	3.01817	1	1	0.98951
UP_SEQ_FEATURE	short sequence motif:Q motif	4	0.375587	0.315266	EIF4A2, DDX6, DDX5, DDX39B	867	41	18012	2.02684	1	1	0.994132
INTERPRO	IPR011545:DNA/RNA helicase, DEAD/DEAH box type, N-terminal	5	0.469484	0.347802	EIF4A2, DHX40, DDX6, DDX5, DDX39B	890	69	20594	1.67676	1	1	0.98951
GOTERM_MF_DIRECT	GO:0004004~ATP-dependent RNA helicase activity	5	0.469484	0.35041	EIF4A2, DHX40, DDX6, DDX5, DDX39B	829	63	17446	1.67021	1	1	0.939698
INTERPRO	IPR016197:Chromo domain-like	3	0.28169	0.35805	CHD9, CHD4, CHD2	890	29	20594	2.39372	1	1	0.98951
INTERPRO	IPR000953:Chromo domain/shadow	3	0.28169	0.373771	CHD9, CHD4, CHD2	890	30	20594	2.31393	1	1	0.98951
INTERPRO	IPR000629:RNA helicase, ATP-dependent, DEAD-box, conserved site	3	0.28169	0.373771	EIF4A2, DDX6, DDX5	890	30	20594	2.31393	1	1	0.98951
UP_SEQ_FEATURE	short sequence motif:DEAH box	3	0.28169	0.491367	DHX40, CHD9, CHD4	867	34	18012	1.8331	1	1	0.994132
SMART	SM00298:CHROMO	3	0.28169	0.497763	CHD9, CHD4, CHD2	575	30	10425	1.81304	1	1	0.978723
UP_SEQ_FEATURE	short sequence motif:DEAD box	3	0.28169	0.536861	EIF4A2, DDX6, DDX5	867	37	18012	1.68447	1	1	0.994132
Annotation Cluster 96	Enrichment Score: 0.5924939935968789
Category	Term	Count	%	PValue	Genes	List Total	Pop Hits	Pop Total	Fold Enrichment	Bonferroni	Benjamini	FDR
UP_KEYWORDS	Unfolded protein response	4	0.375587	0.188698	VAPB, DDIT3, CREB3L2, DAB2IP	947	36	22680	2.66103	1	0.772553	0.668214
GOTERM_BP_DIRECT	GO:0006986~response to unfolded protein	5	0.469484	0.221625	VAPB, DDIT3, CREB3L2, DAB2IP, HSPD1	858	51	18082	2.06614	1	1	0.980501
GOTERM_BP_DIRECT	GO:0030968~endoplasmic reticulum unfolded protein response	4	0.375587	0.399146	PTPN1, VAPB, DDIT3, CREB3L2	858	48	18082	1.75622	1	1	0.980501
Annotation Cluster 97	Enrichment Score: 0.5844951116888454
Category	Term	Count	%	PValue	Genes	List Total	Pop Hits	Pop Total	Fold Enrichment	Bonferroni	Benjamini	FDR
INTERPRO	IPR018494:Oxysterol-binding protein, conserved site	3	0.28169	0.0922581	OSBPL9, OSBPL3, OSBP	890	12	20594	5.78483	1	1	0.98951
INTERPRO	IPR000648:Oxysterol-binding protein	3	0.28169	0.0922581	OSBPL9, OSBPL3, OSBP	890	12	20594	5.78483	1	1	0.98951
UP_KEYWORDS	Lipid transport	4	0.375587	0.693958	OSBPL9, OSBPL3, OSBP, LDLR	947	85	22680	1.12703	1	1	0.867435
GOTERM_BP_DIRECT	GO:0006869~lipid transport	5	0.469484	0.777459	OSBPL9, SCARB1, OSBPL3, OSBP, LDLR	858	111	18082	0.949306	1	1	0.980501
Annotation Cluster 98	Enrichment Score: 0.5753844560669582
Category	Term	Count	%	PValue	Genes	List Total	Pop Hits	Pop Total	Fold Enrichment	Bonferroni	Benjamini	FDR
KEGG_PATHWAY	mmu04120:Ubiquitin mediated proteolysis	12	1.12676	0.115785	CDC20, ANAPC13, SOCS3, UBE2H, MAP3K1, UBE2I, MGRN1, CDC26, CBLB, UBE2G2, UBE2M, BIRC3	398	142	7691	1.63302	1	0.281518	0.195246
INTERPRO	IPR023313:Ubiquitin-conjugating enzyme, active site	4	0.375587	0.118386	UBE2H, UBE2I, UBE2G2, UBE2M	890	28	20594	3.30562	1	1	0.98951
INTERPRO	IPR000608:Ubiquitin-conjugating enzyme, E2	4	0.375587	0.283512	UBE2H, UBE2I, UBE2G2, UBE2M	890	43	20594	2.1525	1	1	0.98951
INTERPRO	IPR016135:Ubiquitin-conjugating enzyme/RWD-like	4	0.375587	0.448804	UBE2H, UBE2I, UBE2G2, UBE2M	890	57	20594	1.62381	1	1	0.98951
UP_SEQ_FEATURE	active site:Glycyl thioester intermediate	4	0.375587	0.761195	UBE2H, UBE2I, UBE2G2, UBE2M	867	82	18012	1.01342	1	1	0.994132
Annotation Cluster 99	Enrichment Score: 0.5613419966679629
Category	Term	Count	%	PValue	Genes	List Total	Pop Hits	Pop Total	Fold Enrichment	Bonferroni	Benjamini	FDR
INTERPRO	IPR027417:P-loop containing nucleoside triphosphate hydrolase	49	4.60094	0.0858657	EIF4A2, CHD9, CHD4, CHD2, HS6ST1, ARHGAP35, RERG, RAB43, SEPT9, MYO18A, KIF1B, RAC1, DCAKD, SEPT4, CLPX, RHOB, TPST2, DHX40, RAD51B, EEF1A1, TPST1, ARL4A, MRAS, DDX39B, HNRNPUL2, MYH9, KIFC3, MCM2, ARF6, DDX6, DDX5, DNAH2, ATL1, IQGAP1, GNAI2, GNA12, CHST15, KIF3C, SULT5A1, DYNC1H1, SEPT11, ABCA4, IRGM1, SMARCA2, EHD1, EHD4, DLG5, GNAQ, GNAS	890	909	20594	1.24733	1	1	0.98951
GOTERM_MF_DIRECT	GO:0005525~GTP binding	23	2.15962	0.206328	SEPT11, ATL1, INSR, IRGM1, SEPT4, ARHGAP35, RERG, RHOB, GNAI2, RAB43, EEF1A1, EHD1, SEPT9, ARL4A, MRAS, EHD4, GNAQ, GNA12, ANXA6, GNAS, RAC1, ARF6, TGM2	829	383	17446	1.26378	1	1	0.939698
GOTERM_MF_DIRECT	GO:0003924~GTPase activity	13	1.22066	0.290277	ATL1, IRGM1, RERG, GNAI2, RAB43, EEF1A1, ARL4A, GNAQ, GNB1, GNA12, GNAS, RAC1, ARF6	829	209	17446	1.309	1	1	0.939698
UP_KEYWORDS	GTP-binding	17	1.59624	0.312288	SEPT11, ATL1, IRGM1, SEPT4, RERG, RHOB, GNAI2, RAB43, EEF1A1, SEPT9, ARL4A, MRAS, GNAQ, GNA12, GNAS, RAC1, ARF6	947	332	22680	1.22632	1	1	0.867435
UP_SEQ_FEATURE	nucleotide phosphate-binding region:GTP	17	1.59624	0.465889	SEPT11, ATL1, IRGM1, SEPT4, RERG, RHOB, GNAI2, RAB43, EEF1A1, SEPT9, ARL4A, MRAS, GNAQ, GNA12, GNAS, RAC1, ARF6	867	319	18012	1.10714	1	1	0.994132
INTERPRO	IPR005225:Small GTP-binding protein domain	8	0.751174	0.572692	RAB43, SEPT9, ARL4A, MRAS, RAC1, RERG, ARF6, RHOB	890	165	20594	1.12191	1	1	0.98951
Annotation Cluster 100	Enrichment Score: 0.5604673657316632
Category	Term	Count	%	PValue	Genes	List Total	Pop Hits	Pop Total	Fold Enrichment	Bonferroni	Benjamini	FDR
GOTERM_MF_DIRECT	GO:0004714~transmembrane receptor protein tyrosine kinase activity	6	0.56338	0.112158	AXL, INSR, FGFR2, IGF1R, FGFR1, EPHA2	829	54	17446	2.33829	1	0.775761	0.72825
INTERPRO	IPR003961:Fibronectin, type III	13	1.22066	0.202441	ATF7IP, IFNAR2, PTPRS, IL10RB, INSR, IL4RA, POMGNT2, FNDC7, IGF1R, MYLK, AXL, BOC, EPHA2	890	211	20594	1.42565	1	1	0.98951
UP_SEQ_FEATURE	domain:Fibronectin type-III 2	9	0.84507	0.246687	ATF7IP, PTPRS, AXL, IL10RB, INSR, BOC, FNDC7, IGF1R, EPHA2	867	124	18012	1.50787	1	1	0.994132
UP_SEQ_FEATURE	domain:Fibronectin type-III 1	9	0.84507	0.25344	ATF7IP, PTPRS, AXL, IL10RB, INSR, BOC, FNDC7, IGF1R, EPHA2	867	125	18012	1.49581	1	1	0.994132
UP_SEQ_FEATURE	domain:Fibronectin type-III 3	5	0.469484	0.499874	PTPRS, INSR, BOC, FNDC7, IGF1R	867	76	18012	1.36678	1	1	0.994132
SMART	SM00060:FN3	9	0.84507	0.6112	PTPRS, AXL, IL10RB, INSR, BOC, FNDC7, IGF1R, MYLK, EPHA2	575	153	10425	1.0665	1	1	0.978723
Annotation Cluster 101	Enrichment Score: 0.53850242771991
Category	Term	Count	%	PValue	Genes	List Total	Pop Hits	Pop Total	Fold Enrichment	Bonferroni	Benjamini	FDR
INTERPRO	IPR000504:RNA recognition motif domain	16	1.50235	0.100259	SPEN, DAZAP1, RBM47, RBPMS, SETD1B, SYNJ2, MSI2, PPRC1, HNRNPL, EWSR1, HNRNPA2B1, RBMS1, SRSF3, SNRNP35, HNRNPA1, HNRNPA0	890	241	20594	1.53622	1	1	0.98951
INTERPRO	IPR012677:Nucleotide-binding, alpha-beta plait	17	1.59624	0.159433	SPEN, DAZAP1, RBM47, RBPMS, SETD1B, SYNJ2, MSI2, PPRC1, HNRNPL, EWSR1, HNRNPA2B1, RBMS1, SRSF3, SNRNP35, HNRNPA1, TNRC6A, HNRNPA0	890	281	20594	1.39989	1	1	0.98951
UP_KEYWORDS	RNA-binding	31	2.9108	0.178746	EIF4A2, DDX6, DDX5, DAZAP1, RBM47, AHCYL1, MSI2, AKAP1, PCBP1, SNRNP35, HNRNPA1, PTRF, HNRNPA0, SPEN, MBNL2, CLUH, RBPMS, SETD1B, SYNJ2, PPRC1, HNRNPL, XPOT, DDX39B, EWSR1, CAPRIN1, HNRNPA2B1, AGO2, PDCD4, SRSF3, RBMS1, TNRC6A	947	601	22680	1.23532	1	0.74944	0.648222
UP_SEQ_FEATURE	domain:RRM	8	0.751174	0.32418	RBPMS, EWSR1, SETD1B, SRSF3, SYNJ2, SNRNP35, PPRC1, TNRC6A	867	116	18012	1.43276	1	1	0.994132
GOTERM_MF_DIRECT	GO:0003723~RNA binding	41	3.84977	0.32701	EIF4A2, DDX6, DDX5, DAZAP1, RBM47, AHCYL1, MSI2, AKAP1, RPS14, CTIF, PCBP1, SNRNP35, HNRNPA1, PTRF, SMNDC1, PAIP1, HNRNPA0, SPEN, MCTS2, HSPA8, MBNL2, CLUH, RBPMS, ASCC1, SETD1B, GM10653, SYNJ2, PPRC1, HNRNPL, NOL4L, XPOT, DDX39B, EWSR1, FUBP1, CAPRIN1, HNRNPA2B1, AGO2, PDCD4, SRSF3, RBMS1, TNRC6A	829	780	17446	1.10619	1	1	0.939698
SMART	SM00360:RRM	15	1.40845	0.382203	SPEN, DAZAP1, RBM47, RBPMS, SETD1B, MSI2, PPRC1, HNRNPL, EWSR1, HNRNPA2B1, RBMS1, SRSF3, SNRNP35, HNRNPA1, HNRNPA0	575	229	10425	1.18758	1	1	0.978723
UP_SEQ_FEATURE	domain:RRM 1	8	0.751174	0.419082	HNRNPL, SPEN, DAZAP1, RBM47, HNRNPA2B1, RBMS1, MSI2, HNRNPA1	867	128	18012	1.29844	1	1	0.994132
UP_SEQ_FEATURE	domain:RRM 2	8	0.751174	0.419082	HNRNPL, SPEN, DAZAP1, RBM47, HNRNPA2B1, RBMS1, MSI2, HNRNPA1	867	128	18012	1.29844	1	1	0.994132
UP_SEQ_FEATURE	domain:RRM 3	3	0.28169	0.700329	HNRNPL, SPEN, RBM47	867	50	18012	1.24651	1	1	0.994132
Annotation Cluster 102	Enrichment Score: 0.5283658281553929
Category	Term	Count	%	PValue	Genes	List Total	Pop Hits	Pop Total	Fold Enrichment	Bonferroni	Benjamini	FDR
INTERPRO	IPR004087:K Homology domain	4	0.375587	0.224884	ASCC1, FUBP1, PCBP1, AKAP1	890	38	20594	2.43572	1	1	0.98951
INTERPRO	IPR004088:K Homology domain, type 1	4	0.375587	0.33127	ASCC1, FUBP1, PCBP1, AKAP1	890	47	20594	1.9693	1	1	0.98951
SMART	SM00322:KH	4	0.375587	0.348949	ASCC1, FUBP1, PCBP1, AKAP1	575	38	10425	1.90847	1	1	0.978723
Annotation Cluster 103	Enrichment Score: 0.5236676502838561
Category	Term	Count	%	PValue	Genes	List Total	Pop Hits	Pop Total	Fold Enrichment	Bonferroni	Benjamini	FDR
GOTERM_BP_DIRECT	GO:0006636~unsaturated fatty acid biosynthetic process	3	0.28169	0.156985	FADS2, ELOVL5, SCD2	858	15	18082	4.21492	1	1	0.980501
KEGG_PATHWAY	mmu01040:Biosynthesis of unsaturated fatty acids	4	0.375587	0.160703	FADS2, ELOVL5, SCD2, HACD3	398	27	7691	2.86283	1	0.361513	0.250727
UP_KEYWORDS	Fatty acid biosynthesis	5	0.469484	0.187594	FADS2, ELOVL5, TBXAS1, SCD2, HACD3	947	54	22680	2.21753	1	0.772553	0.668214
UP_KEYWORDS	Lipid biosynthesis	10	0.938967	0.225325	FADS2, ELOVL5, ETNK1, TBXAS1, SCD2, DHCR7, HACD3, SERINC5, AGPAT3, FDFT1	947	160	22680	1.49683	1	0.871257	0.753587
KEGG_PATHWAY	mmu01212:Fatty acid metabolism	5	0.469484	0.268571	FADS2, CPT1A, ELOVL5, SCD2, HACD3	398	51	7691	1.89452	1	0.564455	0.391477
KEGG_PATHWAY	mmu03320:PPAR signaling pathway	6	0.56338	0.39716	FADS2, CPT1A, RXRA, SCD2, SORBS1, PPARD	398	80	7691	1.44931	1	0.740569	0.51362
GOTERM_BP_DIRECT	GO:0006633~fatty acid biosynthetic process	5	0.469484	0.467785	FADS2, ELOVL5, TBXAS1, SCD2, HACD3	858	74	18082	1.42396	1	1	0.980501
UP_KEYWORDS	Fatty acid metabolism	6	0.56338	0.593942	FADS2, CPT1A, ELOVL5, TBXAS1, SCD2, HACD3	947	124	22680	1.15884	1	1	0.867435
GOTERM_BP_DIRECT	GO:0006631~fatty acid metabolic process	8	0.751174	0.612725	PER2, FADS2, CPT1A, ELOVL5, UCP3, TBXAS1, SCD2, HACD3	858	156	18082	1.08075	1	1	0.980501
Annotation Cluster 104	Enrichment Score: 0.5041290502231859
Category	Term	Count	%	PValue	Genes	List Total	Pop Hits	Pop Total	Fold Enrichment	Bonferroni	Benjamini	FDR
INTERPRO	IPR009071:High mobility group (HMG) box domain	5	0.469484	0.240649	UBTF, SOX13, HMG20A, CIC, SOX4	890	58	20594	1.99477	1	1	0.98951
SMART	SM00398:HMG	5	0.469484	0.34649	UBTF, SOX13, HMG20A, CIC, SOX4	575	54	10425	1.67874	1	1	0.978723
UP_SEQ_FEATURE	DNA-binding region:HMG box	4	0.375587	0.368585	SOX13, HMG20A, CIC, SOX4	867	45	18012	1.84667	1	1	0.994132
Annotation Cluster 105	Enrichment Score: 0.5038518189381551
Category	Term	Count	%	PValue	Genes	List Total	Pop Hits	Pop Total	Fold Enrichment	Bonferroni	Benjamini	FDR
INTERPRO	IPR000008:C2 calcium-dependent membrane targeting	10	0.938967	0.232798	PRKCG, ABR, RASA3, CAPN5, PLCL2, DAB2IP, PLCG1, TNS3, PIK3C2B, TNS1	890	156	20594	1.48329	1	1	0.98951
UP_SEQ_FEATURE	domain:C2	6	0.56338	0.246219	PRKCG, ABR, CAPN5, PLCL2, DAB2IP, PLCG1	867	70	18012	1.78072	1	1	0.994132
SMART	SM00239:C2	8	0.751174	0.537209	PRKCG, ABR, RASA3, CAPN5, PLCL2, DAB2IP, PLCG1, PIK3C2B	575	125	10425	1.16035	1	1	0.978723
Annotation Cluster 106	Enrichment Score: 0.495786126521102
Category	Term	Count	%	PValue	Genes	List Total	Pop Hits	Pop Total	Fold Enrichment	Bonferroni	Benjamini	FDR
BIOCARTA	m_stressPathway:TNF/Stress Related Signaling	7	0.657277	0.0583145	NFKBIA, ATF1, JUN, MAP3K1, MAPK14, MAP3K14, TNFRSF1A	138	27	1289	2.42163	0.999997	0.991217	0.991217
BIOCARTA	M_il1rPathway:Signal transduction through IL1R	6	0.56338	0.26879	NFKBIA, JUN, MAP3K1, IRAK2, MAPK14, MAP3K14	138	33	1289	1.69829	1	1	1
BIOCARTA	m_nthiPathway:NFkB activation by Nontypeable Hemophilus influenzae	5	0.469484	0.270844	NFKBIA, SMAD3, EP300, MAPK14, MAP3K14	138	25	1289	1.86812	1	1	1
BIOCARTA	m_fasPathway:FAS signaling pathway ( CD95 )	5	0.469484	0.346483	RB1, JUN, MAP3K1, LMNA, CFLAR	138	28	1289	1.66796	1	1	1
BIOCARTA	m_tnfr1Pathway:TNFR1 Signaling Pathway	5	0.469484	0.371947	RB1, JUN, MAP3K1, LMNA, TNFRSF1A	138	29	1289	1.61044	1	1	1
BIOCARTA	m_hivnefPathway:HIV-I Nef: negative effector of Fas and TNF	8	0.751174	0.421661	NFKBIA, RB1, MAP3K1, GSN, LMNA, CFLAR, MAP3K14, TNFRSF1A	138	58	1289	1.28836	1	1	1
BIOCARTA	m_nfkbpathway:NF-kB Signaling Pathway	4	0.375587	0.47811	NFKBIA, MAP3K1, MAP3K14, TNFRSF1A	138	24	1289	1.55676	1	1	1
BIOCARTA	m_cd40Pathway:CD40L Signaling Pathway	3	0.28169	0.484998	NFKBIA, MAP3K1, MAP3K14	138	15	1289	1.86812	1	1	1
BIOCARTA	m_tnfr2Pathway:TNFR2 Signaling Pathway	3	0.28169	0.645094	NFKBIA, MAP3K1, MAP3K14	138	20	1289	1.40109	1	1	1
Annotation Cluster 107	Enrichment Score: 0.4938690287027562
Category	Term	Count	%	PValue	Genes	List Total	Pop Hits	Pop Total	Fold Enrichment	Bonferroni	Benjamini	FDR
GOTERM_CC_DIRECT	GO:0031307~integral component of mitochondrial outer membrane	3	0.28169	0.263859	FIS1, CPT1A, TOMM20	894	22	19662	2.99908	1	1	0.9319
UP_KEYWORDS	Mitochondrion outer membrane	7	0.657277	0.317819	CYB5B, FIS1, CPT1A, VDAC1, TOMM20, BCL2L1, AKAP1	947	111	22680	1.51032	1	1	0.867435
GOTERM_CC_DIRECT	GO:0005741~mitochondrial outer membrane	9	0.84507	0.393406	CSTAD, CYB5B, FIS1, CPT1A, VDAC1, TOMM20, BCL2L1, AKAP1, MCL1	894	153	19662	1.29372	1	1	0.9319
Annotation Cluster 108	Enrichment Score: 0.49106901958948523
Category	Term	Count	%	PValue	Genes	List Total	Pop Hits	Pop Total	Fold Enrichment	Bonferroni	Benjamini	FDR
INTERPRO	IPR001881:EGF-like calcium-binding	10	0.938967	0.0952239	CUBN, EGFL7, NOTCH1, LRP1, ADGRE5, HEG1, GAS6, LDLR, HSPG2, DLK1	890	126	20594	1.83645	1	1	0.98951
UP_SEQ_FEATURE	domain:EGF-like 2; calcium-binding	6	0.56338	0.103544	CUBN, EGFL7, LRP1, ADGRE5, GAS6, LDLR	867	52	18012	2.39713	1	1	0.994132
INTERPRO	IPR018097:EGF-like calcium-binding, conserved site	8	0.751174	0.126	CUBN, EGFL7, NOTCH1, LRP1, ADGRE5, HEG1, GAS6, LDLR	890	97	20594	1.9084	1	1	0.98951
INTERPRO	IPR000152:EGF-type aspartate/asparagine hydroxylation site	8	0.751174	0.130974	CUBN, NOTCH1, LRP1, ADGRE5, HEG1, GAS6, LDLR, DLK1	890	98	20594	1.88892	1	1	0.98951
SMART	SM00179:EGF_CA	10	0.938967	0.25793	CUBN, EGFL7, NOTCH1, LRP1, ADGRE5, HEG1, GAS6, LDLR, HSPG2, DLK1	575	126	10425	1.43892	1	1	0.978723
UP_SEQ_FEATURE	domain:EGF-like 6	4	0.375587	0.275338	CUBN, NOTCH1, LRP1, DLK1	867	38	18012	2.18685	1	1	0.994132
INTERPRO	IPR023415:Low-density lipoprotein (LDL) receptor class A, conserved site	4	0.375587	0.283512	LRP1, LRP5, LDLR, HSPG2	890	43	20594	2.1525	1	1	0.98951
UP_SEQ_FEATURE	domain:EGF-like 1	8	0.751174	0.285596	CUBN, EGFL7, NOTCH1, LRP1, ADGRE5, LRP5, LDLR, DLK1	867	111	18012	1.4973	1	1	0.994132
UP_SEQ_FEATURE	domain:EGF-like 3	5	0.469484	0.392486	NOTCH1, LRP1, LRP5, LDLR, DLK1	867	66	18012	1.57387	1	1	0.994132
SMART	SM00181:EGF	12	1.12676	0.412428	CUBN, EGFL7, NOTCH1, LRP1, ADGRE5, HEG1, LRP5, GAS6, LDLR, PCSK5, HSPG2, DLK1	575	181	10425	1.20202	1	1	0.978723
INTERPRO	IPR000742:Epidermal growth factor-like domain	12	1.12676	0.447322	CUBN, EGFL7, NOTCH1, LRP1, ADGRE5, HEG1, LRP5, GAS6, LDLR, PCSK5, HSPG2, DLK1	890	237	20594	1.17161	1	1	0.98951
UP_KEYWORDS	EGF-like domain	11	1.03286	0.458875	CUBN, EGFL7, NOTCH1, LRP1, ADGRE5, HEG1, LRP5, GAS6, LDLR, HSPG2, DLK1	947	224	22680	1.17608	1	1	0.867435
UP_SEQ_FEATURE	domain:EGF-like 4; calcium-binding	3	0.28169	0.459512	CUBN, ADGRE5, GAS6	867	32	18012	1.94766	1	1	0.994132
UP_SEQ_FEATURE	domain:EGF-like 4	4	0.375587	0.496822	NOTCH1, LRP1, LRP5, DLK1	867	55	18012	1.51092	1	1	0.994132
UP_SEQ_FEATURE	domain:EGF-like 3; calcium-binding	3	0.28169	0.579472	CUBN, ADGRE5, GAS6	867	40	18012	1.55813	1	1	0.994132
UP_SEQ_FEATURE	domain:EGF-like 5	3	0.28169	0.619132	CUBN, LRP1, DLK1	867	43	18012	1.44942	1	1	0.994132
INTERPRO	IPR013032:EGF-like, conserved site	9	0.84507	0.620164	CUBN, EGFL7, NOTCH1, LRP1, HEG1, GAS6, LDLR, HSPG2, DLK1	890	197	20594	1.05713	1	1	0.98951
UP_SEQ_FEATURE	domain:EGF-like 2	3	0.28169	0.916925	NOTCH1, LRP5, DLK1	867	84	18012	0.741967	1	1	0.994132
Annotation Cluster 109	Enrichment Score: 0.47604251896264654
Category	Term	Count	%	PValue	Genes	List Total	Pop Hits	Pop Total	Fold Enrichment	Bonferroni	Benjamini	FDR
GOTERM_MF_DIRECT	GO:0035091~phosphatidylinositol binding	8	0.751174	0.129716	PXK, DAB2, SH3PXD2A, PHF12, ITPR1, HS1BP3, SGK1, PIK3C2B	829	89	17446	1.89165	1	0.83353	0.78248
INTERPRO	IPR001683:Phox homologous domain	4	0.375587	0.378925	PXK, SH3PXD2A, HS1BP3, PIK3C2B	890	51	20594	1.81485	1	1	0.98951
SMART	SM00312:PX	4	0.375587	0.409732	PXK, SH3PXD2A, HS1BP3, PIK3C2B	575	42	10425	1.72671	1	1	0.978723
UP_SEQ_FEATURE	domain:PX	3	0.28169	0.619132	PXK, SH3PXD2A, HS1BP3	867	43	18012	1.44942	1	1	0.994132
Annotation Cluster 110	Enrichment Score: 0.4746405927828988
Category	Term	Count	%	PValue	Genes	List Total	Pop Hits	Pop Total	Fold Enrichment	Bonferroni	Benjamini	FDR
INTERPRO	IPR006212:Furin-like repeat	3	0.28169	0.165438	INSR, PCSK5, IGF1R	890	17	20594	4.08341	1	1	0.98951
SMART	SM00261:FU	3	0.28169	0.239904	INSR, PCSK5, IGF1R	575	17	10425	3.19949	1	1	0.978723
UP_KEYWORDS	Cleavage on pair of basic residues	7	0.657277	0.949303	CUBN, MMP14, ITGA3, INSR, GNAS, PCSK5, IGF1R	947	248	22680	0.675989	1	1	0.949303
Annotation Cluster 111	Enrichment Score: 0.46819245300475604
Category	Term	Count	%	PValue	Genes	List Total	Pop Hits	Pop Total	Fold Enrichment	Bonferroni	Benjamini	FDR
GOTERM_CC_DIRECT	GO:0016020~membrane	378	35.493	1.65669e-05	ERRFI1, AHCYL1, ARL6IP1, SLC35B1, HS6ST1, ACTB, RPS14, FAM134B, LIPE, ADGRA2, DPYSL2, AKT2, CREB3L2, DAG1, SMCO4, SYNPO, VSTM4, RPS10, IFITM5, SLC12A8, AGFG2, TMPO, PRKCG, CUBN, CPT1A, ST6GAL1, RPL21, FNBP1, ARRDC3, PTOV1, MTUS1, POR, BCAM, SOAT1, EWSR1, SPATA13, NINJ1, ORAI3, TMEM126A, VDAC1, MXRA7, PFN1, TLN1, EPHA2, ATF4, SLC45A4, MACF1, SLC22A5, SLC45A3, TBC1D9B, TTYH2, SDC4, SDC3, IQGAP1, PI…	894	6998	19662	1.18798	0.00921823	0.000544759	0.000506753
GOTERM_CC_DIRECT	GO:0005886~plasma membrane	253	23.7559	0.00904623	ERRFI1, AHCYL1, CBLB, ACTB, LIPE, RASSF3, ADGRA2, AKT2, DAG1, SYNPO, VSTM4, IFITM5, TBC1D10A, PRKCG, CUBN, FNBP1, ARRDC3, PTOV1, MTUS1, BCAM, EWSR1, SPATA13, VDAC1, TLN1, EPHA2, ATF4, MACF1, SLC22A5, TTYH2, SDC3, IQGAP1, PIK3R1, NLN, ABR, TSPAN9, INPP5D, INPP5K, PLCG1, SPTBN1, AFAP1L2, FZD4, INSR, RDX, PDE2A, IRGM1, LNPEP, PARVB, VANGL1, EHD1, SLC6A6, EHD4, ITM2B, FERMT2, ACVRL1, CLIC4, PIGU, PAK…	894	4874	19662	1.14163	0.993779	0.112374	0.104534
UP_KEYWORDS	Cell membrane	160	15.0235	0.424567	SCARB1, ERRFI1, AHCYL1, CRCP, CSF1, PLXND1, CTNND1, ARHGAP35, IGF1R, LIPE, LAPTM4A, ADGRA2, AKT2, ADORA1, DAG1, SYNPO, VSTM4, PTRF, IFITM5, PRKCG, IFNAR2, CUBN, FNBP1, ARRDC3, PTOV1, MTUS1, DGKZ, EWSR1, SPATA13, VDAC1, RAF1, TLN1, EPHA2, ATF4, MACF1, PXK, SEMA7A, SLC22A5, NOTCH1, TTYH2, ABHD2, IL4RA, CACNA1C, IQGAP1, SLC9A1, CORO1C, SLC9A3R2, SDCBP, INPP5D, PACSIN2, MARK3, SLC38A2, SPTBN1, MARK2,…	947	3759	22680	1.01939	1	1	0.867435
UP_KEYWORDS	Membrane	359	33.7089	0.624445	ERRFI1, AHCYL1, ARL6IP1, SLC35B1, HS6ST1, FAM134B, LIPE, ADGRA2, DPYSL2, AKT2, CREB3L2, DAG1, SMCO4, SYNPO, VSTM4, IFITM5, SLC12A8, TMPO, PRKCG, CUBN, CPT1A, ST6GAL1, FNBP1, ARRDC3, PTOV1, MTUS1, POR, BCAM, SOAT1, EWSR1, SPATA13, NINJ1, ORAI3, TMEM126A, CDIP1, VDAC1, MXRA7, TLN1, EPHA2, ATF4, SLC45A4, MACF1, SLC22A5, SLC45A3, TBC1D9B, TTYH2, SDC4, SDC3, IQGAP1, PIK3R1, HACD3, FAM171A2, CHST11, TS…	947	8683	22680	0.990188	1	1	0.867435
UP_KEYWORDS	Glycoprotein	146	13.7089	0.904111	SCARB1, SPARC, CSF1, PLXND1, CD80, HS6ST1, IGF1R, ADGRA2, AKT2, CREB3L2, ADORA1, DAG1, TNFRSF8, SYNPO, VSTM4, IFNAR2, CUBN, ST6GAL1, TEX2, HSPG2, FNDC7, TPST2, TPST1, BCAM, BTD, COL4A2, SPARCL1, EPHA2, SEMA7A, PKDCC, SLC22A5, H6PD, CD151, NOTCH1, TTYH2, SDC4, ABHD2, SDC3, IL4RA, TOR1AIP2, CACNA1C, SLC9A1, FAM171A2, CHST11, MAN2A1, TSPAN9, PSAP, CHST15, SERPINH1, ST3GAL4, MLEC, ST3GAL5, APOD, IGFB…	947	3815	22680	0.91654	1	1	0.904111
UP_SEQ_FEATURE	transmembrane region	190	17.8404	0.938838	SCARB1, MTCH1, CSF1, ARL6IP1, CD81, SLC35B1, CD80, WBP1L, TMEM140, HS6ST1, TOMM20, IGF1R, FADS2, FAM134B, LAPTM4A, ADGRA2, CREB3L2, ADORA1, DAG1, TNFRSF8, SLC39A7, SMCO4, SLC12A8, TMPO, IFNAR2, CPT1A, ST6GAL1, TEX2, TPST2, TPST1, BCAM, TMEM136, SOAT1, NINJ1, ORAI3, TMEM126A, VDAC1, RELL1, MXRA7, EPHA2, SLC45A4, SLC22A5, CD151, NOTCH1, SLC45A3, TBC1D9B, TTYH2, SDC4, ABHD2, SDC3, ITPR1, IL4RA, TOR1…	867	4312	18012	0.915414	1	1	0.994132
UP_SEQ_FEATURE	topological domain:Cytoplasmic	119	11.1737	0.978514	SCARB1, CSF1, CD81, CD80, TMEM140, HS6ST1, TOMM20, IGF1R, FADS2, ADGRA2, CREB3L2, ADORA1, DAG1, TNFRSF8, IFNAR2, CPT1A, ST6GAL1, TPST2, TPST1, BCAM, NINJ1, RELL1, EPHA2, SLC22A5, CD151, NOTCH1, TTYH2, SDC4, SDC3, ITPR1, IL4RA, CACNA1C, SLC9A1, FAM171A2, CHST11, MAN2A1, TSPAN9, CHST15, ST3GAL4, MLEC, ST3GAL5, SLC38A2, ST3GAL1, FIS1, KIRREL, FZD4, PTCH1, INSR, LNPEP, IGF2R, VANGL1, SLC6A6, PLXNB1, …	867	2880	18012	0.858415	1	1	0.994132
UP_KEYWORDS	Disulfide bond	111	10.4225	0.97933	SCARB1, TRIO, SPARC, CSF1, PLXND1, CD81, CD80, SSC4D, MYLK, IGF1R, TXN2, ADGRA2, AKT2, ADORA1, DAG1, TNFRSF8, VSTM4, IFNAR2, CUBN, ST6GAL1, HSPG2, TPST2, TPST1, BCAM, COL4A2, SOAT1, TXNIP, SPARCL1, EPHA2, SEMA7A, NOTCH1, IL4RA, CACNA1C, MAN2A1, PSAP, CHST15, ST3GAL4, ST3GAL5, APOD, IGFBP7, ST3GAL1, WNT4, KIRREL, FZD4, INSR, ABCA4, IGF2R, COL1A1, PLXNB1, ITM2B, FGFR2, FGFR1, ITGB1, LGALS3BP, ACVRL…	947	3124	22680	0.850952	1	1	0.97933
UP_SEQ_FEATURE	topological domain:Extracellular	82	7.69953	0.998843	ITGB1, ACVRL1, SCARB1, BMPR2, PTPRS, ITGB5, CSF1, CD81, CD80, SLC2A1, ECE1, TMEM140, PCSK5, IGF1R, ADGRE5, ADGRA2, BOC, ADORA1, BDKRB2, DAG1, TNFRSF8, CCR7, IFNAR2, FCER1G, ITGA3, AGTRAP, SSTR3, TNFRSF1A, TGFBR3, MRAP, BCAM, MMP14, NINJ1, PECAM1, RELL1, SLC29A1, EPHA2, SLC22A5, CD151, NOTCH1, TTYH2, LRP1, SDC4, TMPRSS6, SDC3, IL4RA, LRP5, SLC3A2, CACNA1C, SLC7A1, D930015E06RIK, SLC9A1, FAM171A2, …	867	2256	18012	0.755123	1	1	0.998843
UP_SEQ_FEATURE	glycosylation site:N-linked (GlcNAc...)	129	12.1127	0.999962	SCARB1, SPARC, CSF1, CD80, HS6ST1, IGF1R, ADGRA2, CREB3L2, ADORA1, DAG1, TNFRSF8, SLC39A7, IFNAR2, CUBN, ST6GAL1, TEX2, HSPG2, FNDC7, TPST2, TPST1, BCAM, BTD, COL4A2, TMEM126A, SPARCL1, EPHA2, SEMA7A, SLC22A5, H6PD, CD151, NOTCH1, TTYH2, IL4RA, TOR1AIP2, CACNA1C, SLC9A1, FAM171A2, CHST11, MAN2A1, TSPAN9, PSAP, CHST15, SERPINH1, ST3GAL4, MLEC, ST3GAL5, APOD, IGFBP7, SLC38A2, ST3GAL1, WNT4, KIRREL,…	867	3563	18012	0.752171	1	1	0.999962
UP_KEYWORDS	Transmembrane	236	22.1596	0.999977	ARL6IP1, SLC35B1, HS6ST1, FAM134B, ADGRA2, CREB3L2, DAG1, SMCO4, VSTM4, IFITM5, SLC12A8, TMPO, CPT1A, ST6GAL1, MTUS1, POR, BCAM, SOAT1, NINJ1, ORAI3, TMEM126A, CDIP1, VDAC1, MXRA7, EPHA2, SLC45A4, SLC22A5, SLC45A3, TBC1D9B, TTYH2, SDC4, SDC3, PIK3R1, HACD3, FAM171A2, CHST11, TSPAN9, CHST15, ST3GAL4, MLEC, ST3GAL5, ST3GAL1, RHBDL1, S100A10, FDFT1, FIS1, FZD4, ZFP516, INSR, ABCA4, GREB1, LNPEP, VAN…	947	6955	22680	0.812658	1	1	0.999977
UP_KEYWORDS	Transmembrane helix	234	21.9718	0.999985	ARL6IP1, SLC35B1, HS6ST1, FAM134B, ADGRA2, CREB3L2, DAG1, SMCO4, VSTM4, IFITM5, SLC12A8, TMPO, CPT1A, ST6GAL1, MTUS1, POR, BCAM, SOAT1, NINJ1, ORAI3, TMEM126A, CDIP1, MXRA7, EPHA2, SLC45A4, SLC22A5, SLC45A3, TBC1D9B, TTYH2, SDC4, SDC3, PIK3R1, HACD3, FAM171A2, CHST11, TSPAN9, CHST15, ST3GAL4, MLEC, ST3GAL5, ST3GAL1, RHBDL1, S100A10, FDFT1, FIS1, FZD4, ZFP516, INSR, ABCA4, GREB1, LNPEP, VANGL1, AC…	947	6938	22680	0.807746	1	1	0.999985
UP_SEQ_FEATURE	disulfide bond	80	7.51174	0.999996	ITGB1, LGALS3BP, B4GALT1, BMPR2, TINAGL1, TRIO, PTPRS, SPARC, ITGB5, CSF1, CD81, CD80, WFDC1, ECE1, SSC4D, PKD1, IGF1R, TXN2, ADGRE5, BOC, ADORA1, BDKRB2, DAG1, TNFRSF8, TIMP3, EMILIN1, CCR7, CTSD, IFNAR2, CUBN, EGFL7, ST6GAL1, FCER1G, ITGA3, HSPG2, SSTR3, TNFRSF1A, PTP4A2, BCAM, MMP14, COL4A2, PECAM1, SPARCL1, GAS6, EPHA2, B4GALT5, SEMA7A, NOTCH1, LRP1, TMPRSS6, IL4RA, LRP5, SLC3A2, SEMA3F, P2RY…	867	2510	18012	0.662154	1	1	0.999996
GOTERM_CC_DIRECT	GO:0016021~integral component of membrane	235	22.0657	1	ARL6IP1, SLC35B1, HS6ST1, FAM134B, ADGRA2, CREB3L2, DAG1, SMCO4, VSTM4, IFITM5, SLC12A8, TMPO, CPT1A, ST6GAL1, MTUS1, POR, BCAM, SOAT1, NINJ1, ORAI3, TMEM126A, CDIP1, VDAC1, MXRA7, EPHA2, SLC45A4, SLC22A5, SLC45A3, TBC1D9B, TTYH2, SDC4, SDC3, PIK3R1, HACD3, FAM171A2, SEC14L1, CHST11, TSPAN9, CHST15, ST3GAL4, MLEC, ST3GAL5, ST3GAL1, RHBDL1, S100A10, FDFT1, FIS1, FZD4, ZFP516, INSR, ABCA4, GREB1, L…	894	6878	19662	0.751443	1	1	1
UP_SEQ_FEATURE	signal peptide	85	7.98122	1	ITGB1, ACVRL1, LGALS3BP, B4GALT1, BMPR2, TINAGL1, PTPRS, SPARC, ITGB5, CSF1, CD80, WFDC1, SSC4D, PKD1, PCSK5, IGF1R, ADGRE5, ADGRA2, MMP28, BOC, DAG1, TNFRSF8, TIMP3, EMILIN1, CCR7, CTSD, MESDC2, IFNAR2, CUBN, EGFL7, FCER1G, ITGA3, POMGNT2, HSPG2, FNDC7, TNFRSF1A, TGFBR3, BCAM, MMP14, BTD, COL4A2, RTN4RL1, OAF, PECAM1, SPARCL1, RELL1, CASQ1, GAS6, EPHA2, SEMA7A, NOTCH1, H6PD, LRP1, SDC4, HTRA3, S…	867	3124	18012	0.565263	1	1	1
UP_KEYWORDS	Signal	116	10.892	1	RB1, SPARC, CSF1, PLXND1, CD80, ZBTB20, SSC4D, IGF1R, LAPTM4A, NAGLU, ADGRA2, DAG1, TNFRSF8, SLC39A7, VSTM4, AGFG2, IFNAR2, CUBN, TEX2, HSPG2, FNDC7, TPST2, BCAM, BTD, COL4A2, SPARCL1, RELL1, MXRA7, EPHA2, SEMA7A, PKDCC, H6PD, NOTCH1, SDC4, HTRA3, SDC3, IL4RA, PRDM10, TMEM241, FAM171A2, INPP5A, PSAP, SERPINH1, MLEC, APOD, IGFBP7, WNT4, KIRREL, FZD4, PTCH1, INSR, PDE2A, SMARCA2, IGF2R, COL1A1, GNA…	947	4543	22680	0.611517	1	1	1
Annotation Cluster 112	Enrichment Score: 0.46162351483036473
Category	Term	Count	%	PValue	Genes	List Total	Pop Hits	Pop Total	Fold Enrichment	Bonferroni	Benjamini	FDR
UP_SEQ_FEATURE	domain:Kazal-like	4	0.375587	0.288607	SPARC, HTRA3, SPARCL1, IGFBP7	867	39	18012	2.13078	1	1	0.994132
SMART	SM00280:KAZAL	4	0.375587	0.318247	SPARC, HTRA3, SPARCL1, IGFBP7	575	36	10425	2.01449	1	1	0.978723
INTERPRO	IPR002350:Kazal domain	4	0.375587	0.448804	SPARC, HTRA3, SPARCL1, IGFBP7	890	57	20594	1.62381	1	1	0.98951
Annotation Cluster 113	Enrichment Score: 0.4499080443114855
Category	Term	Count	%	PValue	Genes	List Total	Pop Hits	Pop Total	Fold Enrichment	Bonferroni	Benjamini	FDR
UP_SEQ_FEATURE	domain:EF-hand	7	0.657277	0.0078715	EHD1, SPARC, TBC1D9B, EHD4, SPARCL1, PLCG1, NKD1	867	37	18012	3.93042	1	0.629389	0.625434
INTERPRO	IPR011992:EF-hand-like domain	16	1.50235	0.203254	MACF1, SPARC, TBC1D9B, PLCL2, MYL6B, CBLB, ACTN4, MYL12A, NKD1, EHD1, EHD4, SPARCL1, PLCG1, RHBDL1, SLC25A25, S100A10	890	273	20594	1.35615	1	1	0.98951
INTERPRO	IPR002048:EF-hand domain	12	1.12676	0.36899	EHD1, MACF1, TBC1D9B, EHD4, SPARCL1, MYL6B, PLCG1, ACTN4, SLC25A25, MYL12A, NKD1, S100A10	890	223	20594	1.24517	1	1	0.98951
INTERPRO	IPR018247:EF-Hand 1, calcium-binding site	9	0.84507	0.48542	EHD1, MACF1, SPARC, EHD4, SPARCL1, PLCG1, ACTN4, MYL12A, NKD1	890	175	20594	1.19002	1	1	0.98951
SMART	SM00054:EFh	6	0.56338	0.907384	MACF1, TBC1D9B, MYL6B, ACTN4, SLC25A25, MYL12A	575	145	10425	0.750225	1	1	0.978723
UP_SEQ_FEATURE	calcium-binding region:1	3	0.28169	0.985414	MACF1, ACTN4, SLC25A25	867	126	18012	0.494645	1	1	0.994132
UP_SEQ_FEATURE	domain:EF-hand 2	4	0.375587	0.990763	MACF1, MYL6B, ACTN4, SLC25A25	867	173	18012	0.480349	1	1	0.994132
UP_SEQ_FEATURE	domain:EF-hand 1	4	0.375587	0.99112	MACF1, MYL6B, ACTN4, SLC25A25	867	174	18012	0.477588	1	1	0.994132
Annotation Cluster 114	Enrichment Score: 0.4346634437425787
Category	Term	Count	%	PValue	Genes	List Total	Pop Hits	Pop Total	Fold Enrichment	Bonferroni	Benjamini	FDR
INTERPRO	IPR011990:Tetratricopeptide-like helical	13	1.22066	0.173039	GPSM1, FIS1, CLUH, IFT140, TTC28, SMG6, EEF2K, DNAJC7, ASPH, SH3TC1, COA7, KDM6A, FKBP5	890	204	20594	1.47456	1	1	0.98951
UP_SEQ_FEATURE	repeat:TPR 5	6	0.56338	0.193546	GPSM1, DNAH2, DNAJC7, ASPH, TTC28, KDM6A	867	64	18012	1.94766	1	1	0.994132
UP_SEQ_FEATURE	repeat:TPR 4	7	0.657277	0.232405	GPSM1, CLUH, DNAH2, DNAJC7, ASPH, TTC28, KDM6A	867	86	18012	1.691	1	1	0.994132
UP_KEYWORDS	TPR repeat	9	0.84507	0.253463	GPSM1, FIS1, CLUH, DNAH2, DNAJC7, ASPH, TTC28, KDM6A, FKBP5	947	144	22680	1.49683	1	0.928476	0.803079
UP_SEQ_FEATURE	repeat:TPR 8	4	0.375587	0.288607	GPSM1, DNAJC7, TTC28, KDM6A	867	39	18012	2.13078	1	1	0.994132
UP_SEQ_FEATURE	repeat:TPR 3	8	0.751174	0.395269	GPSM1, CLUH, DNAH2, DNAJC7, ASPH, TTC28, KDM6A, FKBP5	867	125	18012	1.32961	1	1	0.994132
UP_SEQ_FEATURE	repeat:TPR 7	4	0.375587	0.446848	GPSM1, DNAJC7, TTC28, KDM6A	867	51	18012	1.62942	1	1	0.994132
INTERPRO	IPR019734:Tetratricopeptide repeat	7	0.657277	0.4625	GPSM1, DNAJC7, ASPH, SH3TC1, TTC28, KDM6A, FKBP5	890	126	20594	1.28552	1	1	0.98951
UP_SEQ_FEATURE	repeat:TPR 1	8	0.751174	0.48969	GPSM1, CLUH, DNAH2, DNAJC7, ASPH, TTC28, KDM6A, FKBP5	867	137	18012	1.21314	1	1	0.994132
UP_SEQ_FEATURE	repeat:TPR 2	8	0.751174	0.48969	GPSM1, CLUH, DNAH2, DNAJC7, ASPH, TTC28, KDM6A, FKBP5	867	137	18012	1.21314	1	1	0.994132
UP_SEQ_FEATURE	repeat:TPR 6	4	0.375587	0.520943	GPSM1, DNAJC7, TTC28, KDM6A	867	57	18012	1.4579	1	1	0.994132
INTERPRO	IPR013026:Tetratricopeptide repeat-containing domain	6	0.56338	0.595508	GPSM1, DNAJC7, ASPH, TTC28, KDM6A, FKBP5	890	120	20594	1.15697	1	1	0.98951
SMART	SM00028:TPR	7	0.657277	0.64609	GPSM1, DNAJC7, ASPH, SH3TC1, TTC28, KDM6A, FKBP5	575	119	10425	1.0665	1	1	0.978723
Annotation Cluster 115	Enrichment Score: 0.428868202969414
Category	Term	Count	%	PValue	Genes	List Total	Pop Hits	Pop Total	Fold Enrichment	Bonferroni	Benjamini	FDR
INTERPRO	IPR027401:Myosin-like IQ motif-containing domain	3	0.28169	0.181078	MYO18A, MYH9, IQGAP1	890	18	20594	3.85655	1	1	0.98951
INTERPRO	IPR000048:IQ motif, EF-hand binding site	5	0.469484	0.530215	IQSEC1, MYO18A, MYH9, IQGAP1, IQGAP2	890	88	20594	1.31473	1	1	0.98951
SMART	SM00015:IQ	4	0.375587	0.538366	MYO18A, MYH9, IQGAP1, IQGAP2	575	51	10425	1.42199	1	1	0.978723
Annotation Cluster 116	Enrichment Score: 0.41477804276807784
Category	Term	Count	%	PValue	Genes	List Total	Pop Hits	Pop Total	Fold Enrichment	Bonferroni	Benjamini	FDR
GOTERM_CC_DIRECT	GO:0016529~sarcoplasmic reticulum	5	0.469484	0.269401	ASPH, ITPR1, CASQ1, XDH, CAMK2G	894	58	19662	1.89597	1	1	0.9319
GOTERM_CC_DIRECT	GO:0033017~sarcoplasmic reticulum membrane	3	0.28169	0.445771	ASPH, CASQ1, CAMK2G	894	33	19662	1.99939	1	1	0.9319
UP_KEYWORDS	Sarcoplasmic reticulum	3	0.28169	0.474411	ASPH, CASQ1, CAMK2G	947	38	22680	1.89074	1	1	0.867435
Annotation Cluster 117	Enrichment Score: 0.4124513828783609
Category	Term	Count	%	PValue	Genes	List Total	Pop Hits	Pop Total	Fold Enrichment	Bonferroni	Benjamini	FDR
GOTERM_MF_DIRECT	GO:0051537~2 iron, 2 sulfur cluster binding	4	0.375587	0.134409	ISCA1, FDX1, XDH, ISCU	829	27	17446	3.11772	1	0.834543	0.783432
GOTERM_MF_DIRECT	GO:0051536~iron-sulfur cluster binding	4	0.375587	0.591156	ISCA1, FDX1, XDH, ISCU	829	64	17446	1.31529	1	1	0.939698
UP_KEYWORDS	Iron-sulfur	3	0.28169	0.728645	ISCA1, FDX1, XDH	947	61	22680	1.17784	1	1	0.867435
Annotation Cluster 118	Enrichment Score: 0.40488292397880143
Category	Term	Count	%	PValue	Genes	List Total	Pop Hits	Pop Total	Fold Enrichment	Bonferroni	Benjamini	FDR
INTERPRO	IPR019747:FERM conserved site	3	0.28169	0.277729	RDX, FRMD4A, TLN1	890	24	20594	2.89242	1	1	0.98951
INTERPRO	IPR018979:FERM, N-terminal	3	0.28169	0.342187	RDX, FRMD4A, TLN1	890	28	20594	2.47921	1	1	0.98951
INTERPRO	IPR019749:Band 4.1 domain	4	0.375587	0.355154	RDX, FRMD4A, TLN1, FERMT2	890	49	20594	1.88892	1	1	0.98951
INTERPRO	IPR019748:FERM central domain	4	0.375587	0.355154	RDX, FRMD4A, TLN1, FERMT2	890	49	20594	1.88892	1	1	0.98951
UP_SEQ_FEATURE	domain:FERM	4	0.375587	0.381826	RDX, FRMD4A, TLN1, FERMT2	867	46	18012	1.80653	1	1	0.994132
INTERPRO	IPR014352:FERM/acyl-CoA-binding protein, 3-helical bundle	4	0.375587	0.390742	RDX, FRMD4A, TLN1, FERMT2	890	52	20594	1.77995	1	1	0.98951
SMART	SM00295:B41	4	0.375587	0.511099	RDX, FRMD4A, TLN1, FERMT2	575	49	10425	1.48004	1	1	0.978723
INTERPRO	IPR000299:FERM domain	3	0.28169	0.630892	RDX, FRMD4A, TLN1	890	49	20594	1.41669	1	1	0.98951
Annotation Cluster 119	Enrichment Score: 0.3994401609157113
Category	Term	Count	%	PValue	Genes	List Total	Pop Hits	Pop Total	Fold Enrichment	Bonferroni	Benjamini	FDR
INTERPRO	IPR000203:GPS domain	4	0.375587	0.158535	ADGRE5, ADGRA2, PKD1, ADGRL2	890	32	20594	2.89242	1	1	0.98951
UP_SEQ_FEATURE	domain:GPS	4	0.375587	0.185392	ADGRE5, ADGRA2, PKD1, ADGRL2	867	31	18012	2.68066	1	1	0.994132
INTERPRO	IPR017981:GPCR, family 2-like	4	0.375587	0.460158	ADGRE5, ADGRA2, FZD4, ADGRL2	890	58	20594	1.59582	1	1	0.98951
SMART	SM00303:GPS	3	0.28169	0.497763	ADGRE5, PKD1, ADGRL2	575	30	10425	1.81304	1	1	0.978723
INTERPRO	IPR000832:GPCR, family 2, secretin-like	3	0.28169	0.596339	ADGRE5, ADGRA2, ADGRL2	890	46	20594	1.50909	1	1	0.98951
GOTERM_MF_DIRECT	GO:0004888~transmembrane signaling receptor activity	6	0.56338	0.999353	FCER1G, ADGRE5, ADGRA2, FZD4, TNFRSF8, ADGRL2	829	316	17446	0.399582	1	1	0.999353
Annotation Cluster 120	Enrichment Score: 0.3948084211562806
Category	Term	Count	%	PValue	Genes	List Total	Pop Hits	Pop Total	Fold Enrichment	Bonferroni	Benjamini	FDR
GOTERM_CC_DIRECT	GO:0072372~primary cilium	6	0.56338	0.0755038	CSNK1A1, IFT140, SUFU, PTCH1, CEP41, PKD1	894	50	19662	2.63919	1	0.490774	0.456534
GOTERM_CC_DIRECT	GO:0005929~cilium	9	0.84507	0.902023	EHD1, DNAH2, IFT140, SUFU, PTCH1, CEP41, PKD1, SSTR3, RAPGEF4	894	257	19662	0.770193	1	1	0.9319
UP_KEYWORDS	Cilium	5	0.469484	0.96026	EHD1, DNAH2, IFT140, CEP41, PKD1	947	191	22680	0.626945	1	1	0.96026
Annotation Cluster 121	Enrichment Score: 0.3876071605822977
Category	Term	Count	%	PValue	Genes	List Total	Pop Hits	Pop Total	Fold Enrichment	Bonferroni	Benjamini	FDR
GOTERM_CC_DIRECT	GO:0005759~mitochondrial matrix	14	1.31455	0.0873124	ISCA1, ALAS1, SHC1, PDE2A, CLPX, HSPD1, AKAP1, LARS2, ALDH2, FDX1, CASQ1, ISCU, BCL2L1, MCL1	894	188	19662	1.6378	1	0.545329	0.507283
UP_KEYWORDS	Transit peptide	18	1.69014	0.859047	HSPA9, ISCA1, ALAS1, TRMT10C, ATP5G2, RBFA, D10JHU81E, CLPX, TXN2, AGMAT, HSPD1, AKAP1, LARS2, NLN, ALDH2, CYP11A1, FDX1, ISCU	947	510	22680	0.84527	1	1	0.867435
UP_SEQ_FEATURE	transit peptide:Mitochondrion	19	1.78404	0.916401	HSPA9, ISCA1, ALAS1, TRMT10C, ATP5G2, RBFA, D10JHU81E, CLPX, TXN2, AGMAT, HSPD1, AKAP1, LARS2, NLN, GM6728, ALDH2, CYP11A1, FDX1, ISCU	867	496	18012	0.79582	1	1	0.994132
Annotation Cluster 122	Enrichment Score: 0.36906286205154243
Category	Term	Count	%	PValue	Genes	List Total	Pop Hits	Pop Total	Fold Enrichment	Bonferroni	Benjamini	FDR
INTERPRO	IPR020683:Ankyrin repeat-containing domain	15	1.40845	0.165397	ANKRD29, PPP1R12A, NOTCH1, PPP1R13B, ANKS1, ANKRD11, ASAP2, DGKZ, NFKBIA, AKAP13, HECTD1, ANKRD40, OSTF1, PPP1R12B, RAI14	890	242	20594	1.43426	1	1	0.98951
UP_KEYWORDS	ANK repeat	14	1.31455	0.203394	ANKRD29, PPP1R12A, NOTCH1, PPP1R13B, ANKS1, ANKRD11, ASAP2, DGKZ, NFKBIA, HECTD1, ANKRD40, OSTF1, PPP1R12B, RAI14	947	240	22680	1.39704	1	0.804332	0.695701
INTERPRO	IPR002110:Ankyrin repeat	14	1.31455	0.204907	ANKRD29, PPP1R12A, NOTCH1, PPP1R13B, ANKS1, ANKRD11, ASAP2, DGKZ, NFKBIA, HECTD1, ANKRD40, OSTF1, PPP1R12B, RAI14	890	232	20594	1.39634	1	1	0.98951
UP_SEQ_FEATURE	repeat:ANK 1	11	1.03286	0.450388	NFKBIA, NOTCH1, PPP1R12A, PPP1R13B, ANKS1, ANKRD40, ASAP2, OSTF1, PPP1R12B, DGKZ, RAI14	867	193	18012	1.18407	1	1	0.994132
UP_SEQ_FEATURE	repeat:ANK 2	11	1.03286	0.450388	NFKBIA, NOTCH1, PPP1R12A, PPP1R13B, ANKS1, ANKRD40, ASAP2, OSTF1, PPP1R12B, DGKZ, RAI14	867	193	18012	1.18407	1	1	0.994132
SMART	SM00248:ANK	14	1.31455	0.470036	ANKRD29, PPP1R12A, NOTCH1, PPP1R13B, ANKS1, ANKRD11, ASAP2, DGKZ, NFKBIA, HECTD1, ANKRD40, OSTF1, PPP1R12B, RAI14	575	225	10425	1.12812	1	1	0.978723
UP_SEQ_FEATURE	repeat:ANK 5	6	0.56338	0.59817	NFKBIA, NOTCH1, PPP1R12A, ANKS1, PPP1R12B, RAI14	867	108	18012	1.15417	1	1	0.994132
UP_SEQ_FEATURE	repeat:ANK 4	6	0.56338	0.736536	NFKBIA, NOTCH1, PPP1R12A, ANKS1, PPP1R12B, RAI14	867	127	18012	0.9815	1	1	0.994132
UP_SEQ_FEATURE	repeat:ANK 3	7	0.657277	0.786955	NFKBIA, NOTCH1, PPP1R12A, ANKS1, OSTF1, PPP1R12B, RAI14	867	160	18012	0.90891	1	1	0.994132
UP_SEQ_FEATURE	repeat:ANK 6	3	0.28169	0.894695	PPP1R12A, ANKS1, RAI14	867	78	18012	0.799042	1	1	0.994132
Annotation Cluster 123	Enrichment Score: 0.36005248147798796
Category	Term	Count	%	PValue	Genes	List Total	Pop Hits	Pop Total	Fold Enrichment	Bonferroni	Benjamini	FDR
UP_KEYWORDS	Nucleotide metabolism	3	0.28169	0.248895	AMPD2, NT5C2, NT5C3	947	23	22680	3.12382	1	0.92144	0.796992
GOTERM_BP_DIRECT	GO:0009117~nucleotide metabolic process	3	0.28169	0.368409	AMPD2, NT5C2, NT5C3	858	27	18082	2.34162	1	1	0.980501
KEGG_PATHWAY	mmu00230:Purine metabolism	7	0.657277	0.90677	PDE2A, ADK, AMPD2, NT5C2, NT5C3, XDH, ADCY7	398	179	7691	0.755692	1	1	0.90677
Annotation Cluster 124	Enrichment Score: 0.35828217046927147
Category	Term	Count	%	PValue	Genes	List Total	Pop Hits	Pop Total	Fold Enrichment	Bonferroni	Benjamini	FDR
UP_SEQ_FEATURE	domain:Ig-like C2-type 3	9	0.84507	0.0608621	BCAM, PTPRS, KIRREL, BOC, PECAM1, HSPG2, FGFR2, MYLK, FGFR1	867	88	18012	2.12472	1	1	0.994132
UP_SEQ_FEATURE	domain:Ig-like C2-type 1	10	0.938967	0.185064	BCAM, PTPRS, KIRREL, AXL, BOC, PECAM1, HSPG2, FGFR2, MYLK, FGFR1	867	132	18012	1.57387	1	1	0.994132
UP_SEQ_FEATURE	domain:Ig-like C2-type 2	10	0.938967	0.190683	BCAM, PTPRS, KIRREL, AXL, BOC, PECAM1, HSPG2, FGFR2, MYLK, FGFR1	867	133	18012	1.56204	1	1	0.994132
UP_SEQ_FEATURE	domain:Ig-like C2-type 4	5	0.469484	0.282374	KIRREL, BOC, PECAM1, HSPG2, MYLK	867	56	18012	1.85492	1	1	0.994132
INTERPRO	IPR013098:Immunoglobulin I-set	9	0.84507	0.302326	BCAM, PTPRS, KIRREL, TRIO, BOC, HSPG2, FGFR2, MYLK, FGFR1	890	147	20594	1.41669	1	1	0.98951
UP_SEQ_FEATURE	domain:Ig-like C2-type 5	4	0.375587	0.408107	KIRREL, PECAM1, HSPG2, MYLK	867	48	18012	1.73126	1	1	0.994132
UP_SEQ_FEATURE	domain:Ig-like C2-type 6	3	0.28169	0.443153	PECAM1, HSPG2, MYLK	867	31	18012	2.01049	1	1	0.994132
INTERPRO	IPR003598:Immunoglobulin subtype 2	12	1.12676	0.478002	BCAM, PTPRS, KIRREL, TRIO, BOC, PECAM1, IGFBP7, SEMA3F, HSPG2, FGFR2, MYLK, FGFR1	890	242	20594	1.1474	1	1	0.98951
SMART	SM00408:IGc2	12	1.12676	0.785692	BCAM, PTPRS, KIRREL, TRIO, BOC, PECAM1, IGFBP7, SEMA3F, HSPG2, FGFR2, MYLK, FGFR1	575	242	10425	0.89903	1	1	0.978723
UP_KEYWORDS	Immunoglobulin domain	18	1.69014	0.791244	SEMA7A, TRIO, PTPRS, KIRREL, SEMA4B, CD80, SEMA3F, HSPG2, MYLK, BCAM, ADGRA2, AXL, BOC, PECAM1, IGFBP7, VSTM4, FGFR2, FGFR1	947	481	22680	0.896232	1	1	0.867435
INTERPRO	IPR003599:Immunoglobulin subtype	15	1.40845	0.97984	TRIO, PTPRS, KIRREL, CD80, SEMA3F, HSPG2, MYLK, BCAM, ADGRA2, AXL, BOC, PECAM1, IGFBP7, FGFR2, FGFR1	890	518	20594	0.670058	1	1	0.98951
INTERPRO	IPR013783:Immunoglobulin-like fold	30	2.8169	0.998959	SEMA7A, TRIO, PTPRS, PLXND1, CD80, IL4RA, SEMA3F, IGF1R, MYLK, ADGRA2, BOC, DAG1, IGFBP7, VSTM4, TGM2, ATF7IP, IFNAR2, KIRREL, IL10RB, INSR, POMGNT2, HSPG2, FNDC7, BCAM, AXL, PECAM1, PLXNB1, FGFR2, EPHA2, FGFR1	890	1099	20594	0.631647	1	1	0.998959
SMART	SM00409:IG	15	1.40845	0.999416	TRIO, PTPRS, KIRREL, CD80, SEMA3F, HSPG2, MYLK, BCAM, ADGRA2, AXL, BOC, PECAM1, IGFBP7, FGFR2, FGFR1	575	518	10425	0.525013	1	1	0.999416
INTERPRO	IPR007110:Immunoglobulin-like domain	17	1.59624	0.999997	SEMA7A, TRIO, PTPRS, KIRREL, CD80, SEMA3F, HSPG2, MYLK, BCAM, ADGRA2, AXL, BOC, PECAM1, IGFBP7, VSTM4, FGFR2, FGFR1	890	920	20594	0.427574	1	1	0.999997
Annotation Cluster 125	Enrichment Score: 0.355613056452968
Category	Term	Count	%	PValue	Genes	List Total	Pop Hits	Pop Total	Fold Enrichment	Bonferroni	Benjamini	FDR
UP_KEYWORDS	Motor protein	8	0.751174	0.286334	DYNC1H1, DNAH2, MYO18A, MYH9, KIF1B, MYL6B, KIFC3, KIF3C	947	128	22680	1.49683	1	1	0.867435
GOTERM_CC_DIRECT	GO:0016459~myosin complex	4	0.375587	0.422563	MYO18A, MYH9, BMF, MYL6B	894	52	19662	1.69179	1	1	0.9319
GOTERM_MF_DIRECT	GO:0003774~motor activity	5	0.469484	0.520216	DYNC1H1, DNAH2, MYO18A, MYH9, MYL6B	829	79	17446	1.33194	1	1	0.939698
UP_KEYWORDS	Myosin	3	0.28169	0.60062	MYO18A, MYH9, MYL6B	947	48	22680	1.49683	1	1	0.867435
Annotation Cluster 126	Enrichment Score: 0.33359385284765974
Category	Term	Count	%	PValue	Genes	List Total	Pop Hits	Pop Total	Fold Enrichment	Bonferroni	Benjamini	FDR
GOTERM_CC_DIRECT	GO:0000775~chromosome, centromeric region	9	0.84507	0.310837	PPP2CA, PHF2, CFDP1, ANAPC16, CSNK1A1, DNMT3A, HJURP, PPP2R5C, CENPP	894	141	19662	1.40383	1	1	0.9319
UP_KEYWORDS	Centromere	8	0.751174	0.326396	PPP2CA, PHF2, CFDP1, ANAPC16, CSNK1A1, HJURP, PPP2R5C, CENPP	947	134	22680	1.42981	1	1	0.867435
GOTERM_CC_DIRECT	GO:0005694~chromosome	18	1.69014	0.394991	PHF2, H2AFY, ANAPC16, CSNK1A1, SETD1B, HJURP, NSMCE1, PPP2R5C, SMG6, PPP2CA, CFDP1, NSD1, BAHD1, TNKS1BP1, CENPP, ZMYND11, WHSC1L1, TMPO	894	344	19662	1.15081	1	1	0.9319
UP_KEYWORDS	Chromosome	19	1.78404	0.441898	PHF2, H2AFY, H3F3B, ANAPC16, CSNK1A1, SETD1B, HJURP, NSMCE1, PPP2R5C, SMG6, PPP2CA, CFDP1, NSD1, BAHD1, TNKS1BP1, CENPP, ZMYND11, WHSC1L1, TMPO	947	409	22680	1.11256	1	1	0.867435
GOTERM_CC_DIRECT	GO:0000777~condensed chromosome kinetochore	5	0.469484	0.533807	PHF2, CFDP1, ANAPC16, CSNK1A1, HJURP	894	84	19662	1.30912	1	1	0.9319
GOTERM_CC_DIRECT	GO:0000776~kinetochore	6	0.56338	0.640682	PHF2, KAT2B, PPP1R12A, CFDP1, ANAPC16, CSNK1A1	894	120	19662	1.09966	1	1	0.9319
UP_KEYWORDS	Kinetochore	4	0.375587	0.763182	PHF2, CFDP1, ANAPC16, CSNK1A1	947	95	22680	1.00839	1	1	0.867435
Annotation Cluster 127	Enrichment Score: 0.32874472707453695
Category	Term	Count	%	PValue	Genes	List Total	Pop Hits	Pop Total	Fold Enrichment	Bonferroni	Benjamini	FDR
UP_KEYWORDS	Motor protein	8	0.751174	0.286334	DYNC1H1, DNAH2, MYO18A, MYH9, KIF1B, MYL6B, KIFC3, KIF3C	947	128	22680	1.49683	1	1	0.867435
UP_KEYWORDS	Microtubule	14	1.31455	0.308613	MACF1, DYNC1H1, DNAH2, NCKAP5L, EML1, RASSF3, REEP3, SPRY2, KIF1B, ARHGEF2, KIFC3, KIF3C, LZTS2, SNTB2	947	264	22680	1.27004	1	1	0.867435
GOTERM_BP_DIRECT	GO:0007018~microtubule-based movement	6	0.56338	0.310539	DYNC1H1, DNAH2, KIF1B, KIFC3, KIF3C, BICD2	858	78	18082	1.62112	1	1	0.980501
GOTERM_MF_DIRECT	GO:0003777~microtubule motor activity	5	0.469484	0.489669	DYNC1H1, DNAH2, KIF1B, KIFC3, KIF3C	829	76	17446	1.38452	1	1	0.939698
UP_SEQ_FEATURE	domain:Kinesin-motor	3	0.28169	0.506844	KIF1B, KIFC3, KIF3C	867	35	18012	1.78072	1	1	0.994132
INTERPRO	IPR019821:Kinesin, motor region, conserved site	3	0.28169	0.546582	KIF1B, KIFC3, KIF3C	890	42	20594	1.65281	1	1	0.98951
INTERPRO	IPR001752:Kinesin, motor domain	3	0.28169	0.596339	KIF1B, KIFC3, KIF3C	890	46	20594	1.50909	1	1	0.98951
GOTERM_CC_DIRECT	GO:0005871~kinesin complex	3	0.28169	0.690554	KIF1B, KIFC3, KIF3C	894	52	19662	1.26884	1	1	0.9319
SMART	SM00129:KISc	3	0.28169	0.717417	KIF1B, KIFC3, KIF3C	575	45	10425	1.2087	1	1	0.978723
Annotation Cluster 128	Enrichment Score: 0.324771140146786
Category	Term	Count	%	PValue	Genes	List Total	Pop Hits	Pop Total	Fold Enrichment	Bonferroni	Benjamini	FDR
INTERPRO	IPR001841:Zinc finger, RING-type	16	1.50235	0.256073	RNF44, MAP3K1, MGRN1, MSL2, CBLB, DTX4, RNF145, NEURL1B, RNF169, RNF139, NSD1, TRIM25, RNF141, BIRC3, LNX2, RNF220	890	286	20594	1.29451	1	1	0.98951
GOTERM_MF_DIRECT	GO:0004842~ubiquitin-protein transferase activity	18	1.69014	0.37845	KLHL29, UBE2H, MAP3K1, UBE2I, MGRN1, NSMCE1, ZFP91, CBLB, UBE2G2, HECTD1, RNF139, RNF216, KLHDC8A, TRIM25, RNF141, UBE2M, BIRC3, RNF220	829	326	17446	1.16197	1	1	0.939698
UP_KEYWORDS	Ligase	15	1.40845	0.510427	UBE2I, MGRN1, MSL2, NSMCE1, ZFP91, CBLB, DTX4, LARS2, NEURL1B, RNF169, RNF139, RNF216, TRIM25, UBE2M, RNF220	947	330	22680	1.08861	1	1	0.867435
GOTERM_BP_DIRECT	GO:0016567~protein ubiquitination	18	1.69014	0.551099	KLHL29, RNF44, ANAPC16, NSMCE1, CBLB, DTX4, LRRC41, CDC20, CDK8, RNF145, NEURL1B, SOCS3, RNF169, HECTD1, RNF139, KCTD10, TRIM25, RNF220	858	362	18082	1.04791	1	1	0.980501
UP_KEYWORDS	Ubl conjugation pathway	26	2.44131	0.633754	ANAPC13, ANAPC16, MGRN1, ZFAND5, CBLB, DTX4, CDC20, SOCS3, NEURL1B, HECTD1, RNF139, RNF216, CDC26, TRIM25, FAM63A, UBE2H, UBE2I, MSL2, ZFP91, UBE2G2, LRRC41, RNF169, KCTD10, BIRC3, UBE2M, RNF220	947	631	22680	0.986818	1	1	0.867435
GOTERM_MF_DIRECT	GO:0016874~ligase activity	17	1.59624	0.651503	UBE2I, MGRN1, MSL2, NSMCE1, ZFP91, CBLB, DTX4, LARS2, NEURL1B, RNF169, HECTD1, RNF139, RNF216, TRIM25, UBE2M, BIRC3, RNF220	829	362	17446	0.988284	1	1	0.939698
Annotation Cluster 129	Enrichment Score: 0.3205378401861142
Category	Term	Count	%	PValue	Genes	List Total	Pop Hits	Pop Total	Fold Enrichment	Bonferroni	Benjamini	FDR
INTERPRO	IPR003347:JmjC domain	3	0.28169	0.419917	KDM5A, PHF2, KDM6A	890	33	20594	2.10358	1	1	0.98951
UP_KEYWORDS	Dioxygenase	5	0.469484	0.457442	KDM5A, PHF2, ASPH, TET3, KDM6A	947	83	22680	1.44273	1	1	0.867435
UP_SEQ_FEATURE	domain:JmjC	3	0.28169	0.475586	KDM5A, PHF2, KDM6A	867	33	18012	1.88864	1	1	0.994132
SMART	SM00558:JmjC	3	0.28169	0.515392	KDM5A, PHF2, KDM6A	575	31	10425	1.75456	1	1	0.978723
GOTERM_MF_DIRECT	GO:0051213~dioxygenase activity	5	0.469484	0.530205	KDM5A, PHF2, ASPH, TET3, KDM6A	829	80	17446	1.31529	1	1	0.939698
Annotation Cluster 130	Enrichment Score: 0.3180643645959536
Category	Term	Count	%	PValue	Genes	List Total	Pop Hits	Pop Total	Fold Enrichment	Bonferroni	Benjamini	FDR
INTERPRO	IPR013083:Zinc finger, RING/FYVE/PHD-type	25	2.34742	0.155561	KDM5A, PHF2, MGRN1, PHF20, CBLB, CHD4, DTX4, NEURL1B, RNF139, ZMIZ1, NSD1, TRIM25, WHSC1L1, RNF44, RPH3AL, MAP3K1, PHF12, RNF145, MLLT10, RNF169, ZMYND11, RNF141, BIRC3, LNX2, RNF220	890	445	20594	1.29996	1	1	0.98951
INTERPRO	IPR001841:Zinc finger, RING-type	16	1.50235	0.256073	RNF44, MAP3K1, MGRN1, MSL2, CBLB, DTX4, RNF145, NEURL1B, RNF169, RNF139, NSD1, TRIM25, RNF141, BIRC3, LNX2, RNF220	890	286	20594	1.29451	1	1	0.98951
UP_SEQ_FEATURE	zinc finger region:RING-type	10	0.938967	0.540494	NEURL1B, MAP3K1, MGRN1, MSL2, TRIM25, CBLB, RNF141, BIRC3, LNX2, RNF220	867	186	18012	1.11694	1	1	0.994132
GOTERM_MF_DIRECT	GO:0016874~ligase activity	17	1.59624	0.651503	UBE2I, MGRN1, MSL2, NSMCE1, ZFP91, CBLB, DTX4, LARS2, NEURL1B, RNF169, HECTD1, RNF139, RNF216, TRIM25, UBE2M, BIRC3, RNF220	829	362	17446	0.988284	1	1	0.939698
SMART	SM00184:RING	10	0.938967	0.903896	RNF145, RNF44, RNF139, MGRN1, TRIM25, CBLB, DTX4, RNF141, BIRC3, LNX2	575	234	10425	0.774805	1	1	0.978723
INTERPRO	IPR017907:Zinc finger, RING-type, conserved site	4	0.375587	0.97392	TRIM25, CBLB, RNF141, LNX2	890	163	20594	0.567836	1	1	0.98951
Annotation Cluster 131	Enrichment Score: 0.314994806738459
Category	Term	Count	%	PValue	Genes	List Total	Pop Hits	Pop Total	Fold Enrichment	Bonferroni	Benjamini	FDR
INTERPRO	IPR015943:WD40/YVTN repeat-like-containing domain	21	1.97183	0.100876	SPAG9, MAPKBP1, SEMA7A, PLXND1, IFT140, SEMA4B, PAK1IP1, DENND3, ARHGEF10L, SEMA3F, CORO2B, EML1, CORO1C, CDC20, ATG16L2, TBC1D31, WDR82, GNB1, PHIP, PLXNB1, CFAP43	890	340	20594	1.42919	1	1	0.98951
INTERPRO	IPR019775:WD40 repeat, conserved site	11	1.03286	0.159084	CDC20, ATG16L2, TBC1D31, WDR82, PAK1IP1, GNB1, DENND3, PHIP, CORO2B, EML1, CORO1C	890	161	20594	1.58095	1	1	0.98951
INTERPRO	IPR001680:WD40 repeat	14	1.31455	0.349013	MAPKBP1, IFT140, PAK1IP1, DENND3, CORO2B, EML1, CORO1C, CDC20, ATG16L2, TBC1D31, WDR82, GNB1, PHIP, CFAP43	890	263	20594	1.23175	1	1	0.98951
INTERPRO	IPR017986:WD40-repeat-containing domain	16	1.50235	0.350451	SPAG9, MAPKBP1, IFT140, PAK1IP1, DENND3, ARHGEF10L, CORO2B, EML1, CORO1C, CDC20, ATG16L2, TBC1D31, WDR82, GNB1, PHIP, CFAP43	890	307	20594	1.20596	1	1	0.98951
UP_KEYWORDS	WD repeat	12	1.12676	0.50327	CDC20, MAPKBP1, ATG16L2, TBC1D31, WDR82, PAK1IP1, GNB1, DENND3, PHIP, CORO2B, EML1, CORO1C	947	256	22680	1.12262	1	1	0.867435
INTERPRO	IPR020472:G-protein beta WD-40 repeat	5	0.469484	0.556872	ATG16L2, WDR82, PAK1IP1, GNB1, PHIP	890	91	20594	1.27139	1	1	0.98951
UP_SEQ_FEATURE	repeat:WD 3	12	1.12676	0.624547	CDC20, MAPKBP1, ATG16L2, TBC1D31, WDR82, PAK1IP1, GNB1, DENND3, PHIP, CORO2B, EML1, CORO1C	867	243	18012	1.02593	1	1	0.994132
UP_SEQ_FEATURE	repeat:WD 1	12	1.12676	0.651175	CDC20, MAPKBP1, ATG16L2, TBC1D31, WDR82, PAK1IP1, GNB1, DENND3, PHIP, CORO2B, EML1, CORO1C	867	248	18012	1.00525	1	1	0.994132
UP_SEQ_FEATURE	repeat:WD 2	12	1.12676	0.651175	CDC20, MAPKBP1, ATG16L2, TBC1D31, WDR82, PAK1IP1, GNB1, DENND3, PHIP, CORO2B, EML1, CORO1C	867	248	18012	1.00525	1	1	0.994132
UP_SEQ_FEATURE	repeat:WD 8	3	0.28169	0.66744	MAPKBP1, PHIP, EML1	867	47	18012	1.32607	1	1	0.994132
UP_SEQ_FEATURE	repeat:WD 4	11	1.03286	0.67265	CDC20, MAPKBP1, ATG16L2, TBC1D31, WDR82, PAK1IP1, GNB1, PHIP, CORO2B, EML1, CORO1C	867	230	18012	0.993591	1	1	0.994132
UP_SEQ_FEATURE	repeat:WD 5	10	0.938967	0.690401	CDC20, MAPKBP1, ATG16L2, TBC1D31, WDR82, PAK1IP1, GNB1, PHIP, CORO2B, EML1	867	211	18012	0.984601	1	1	0.994132
SMART	SM00320:WD40	14	1.31455	0.691317	MAPKBP1, IFT140, PAK1IP1, DENND3, CORO2B, EML1, CORO1C, CDC20, ATG16L2, TBC1D31, WDR82, GNB1, PHIP, CFAP43	575	262	10425	0.968802	1	1	0.978723
UP_SEQ_FEATURE	repeat:WD 7	6	0.56338	0.736536	CDC20, MAPKBP1, ATG16L2, GNB1, PHIP, EML1	867	127	18012	0.9815	1	1	0.994132
UP_SEQ_FEATURE	repeat:WD 6	7	0.657277	0.819415	CDC20, MAPKBP1, ATG16L2, WDR82, GNB1, PHIP, EML1	867	167	18012	0.870812	1	1	0.994132
Annotation Cluster 132	Enrichment Score: 0.29489666858698793
Category	Term	Count	%	PValue	Genes	List Total	Pop Hits	Pop Total	Fold Enrichment	Bonferroni	Benjamini	FDR
INTERPRO	IPR023395:Mitochondrial carrier domain	4	0.375587	0.390742	MTCH1, UCP3, SLC25A10, SLC25A25	890	52	20594	1.77995	1	1	0.98951
INTERPRO	IPR018108:Mitochondrial substrate/solute carrier	4	0.375587	0.390742	MTCH1, UCP3, SLC25A10, SLC25A25	890	52	20594	1.77995	1	1	0.98951
UP_SEQ_FEATURE	repeat:Solcar 1	4	0.375587	0.446848	MTCH1, UCP3, SLC25A10, SLC25A25	867	51	18012	1.62942	1	1	0.994132
UP_SEQ_FEATURE	repeat:Solcar 2	4	0.375587	0.446848	MTCH1, UCP3, SLC25A10, SLC25A25	867	51	18012	1.62942	1	1	0.994132
UP_SEQ_FEATURE	repeat:Solcar 3	3	0.28169	0.66744	UCP3, SLC25A10, SLC25A25	867	47	18012	1.32607	1	1	0.994132
UP_KEYWORDS	Mitochondrion inner membrane	9	0.84507	0.835808	FGR, MTCH1, NDUFA6, UCP3, TMEM126A, SLC25A10, UQCR10, SLC25A25, BCL2L1	947	254	22680	0.848598	1	1	0.867435
Annotation Cluster 133	Enrichment Score: 0.25453539696151
Category	Term	Count	%	PValue	Genes	List Total	Pop Hits	Pop Total	Fold Enrichment	Bonferroni	Benjamini	FDR
GOTERM_MF_DIRECT	GO:0051287~NAD binding	5	0.469484	0.263957	HSD11B2, ADH1, AHCYL1, CTBP2, GPD1	829	55	17446	1.91315	1	1	0.939698
UP_KEYWORDS	NAD	10	0.938967	0.355031	HSD11B2, ADH1, H6PD, AHCYL1, ALDH2, CTBP2, GPD1, VDAC1, XDH, NADK	947	183	22680	1.30871	1	1	0.867435
UP_SEQ_FEATURE	nucleotide phosphate-binding region:NAD	8	0.751174	0.720459	GM7286, HSD11B2, ADH1, ALDH2, CTBP2, GPD1, VDAC1, GM9568	867	171	18012	0.971934	1	1	0.994132
INTERPRO	IPR016040:NAD(P)-binding domain	7	0.657277	0.864014	HSD11B2, ADH1, H6PD, AHCYL1, CTBP2, GPD1, DHRS3	890	199	20594	0.813946	1	1	0.98951
UP_SEQ_FEATURE	binding site:NAD	5	0.469484	0.914942	GM7286, ADH1, CTBP2, GPD1, GM9568	867	142	18012	0.731517	1	1	0.994132
Annotation Cluster 134	Enrichment Score: 0.25113933844037817
Category	Term	Count	%	PValue	Genes	List Total	Pop Hits	Pop Total	Fold Enrichment	Bonferroni	Benjamini	FDR
UP_KEYWORDS	Innate immunity	12	1.12676	0.423669	FGR, SEC14L1, CRCP, CSF1, AXL, DAB2IP, IRGM1, TRIM25, ARHGEF2, CACTIN, SERINC3, SERINC5	947	241	22680	1.1925	1	1	0.867435
UP_KEYWORDS	Immunity	18	1.69014	0.508062	CRCP, CSF1, DAB2IP, IL4RA, IRGM1, ETS1, FGR, SEC14L1, AXL, INPP5D, TRIM25, MAP3K8, FYN, CSK, ARHGEF2, CACTIN, SERINC3, SERINC5	947	401	22680	1.07503	1	1	0.867435
GOTERM_BP_DIRECT	GO:0002376~immune system process	18	1.69014	0.644868	CRCP, CSF1, DAB2IP, IL4RA, IRGM1, ETS1, FGR, SEC14L1, AXL, INPP5D, TRIM25, MAP3K8, FYN, CSK, ARHGEF2, CACTIN, SERINC3, SERINC5	858	383	18082	0.990451	1	1	0.980501
GOTERM_BP_DIRECT	GO:0045087~innate immune response	18	1.69014	0.712899	PPP1R14B, CRCP, FCER1G, CSF1, TNK2, DAB2IP, IRGM1, FGR, SEC14L1, AXL, ABL1, TRIM25, FYN, CSK, ARHGEF2, CACTIN, SERINC3, SERINC5	858	400	18082	0.948357	1	1	0.980501
Annotation Cluster 135	Enrichment Score: 0.24887030064489649
Category	Term	Count	%	PValue	Genes	List Total	Pop Hits	Pop Total	Fold Enrichment	Bonferroni	Benjamini	FDR
GOTERM_BP_DIRECT	GO:0007264~small GTPase mediated signal transduction	17	1.59624	0.0962862	BCAR3, DOCK4, ARHGAP35, RERG, RHOB, VAV2, RAB43, ARL4A, MRAS, GNA12, RAPGEF2, RAC1, RGL1, DOCK1, RALGDS, ARF6, RAPGEF4	858	236	18082	1.51809	1	0.866576	0.849442
INTERPRO	IPR005225:Small GTP-binding protein domain	8	0.751174	0.572692	RAB43, SEPT9, ARL4A, MRAS, RAC1, RERG, ARF6, RHOB	890	165	20594	1.12191	1	1	0.98951
UP_KEYWORDS	Prenylation	7	0.657277	0.643502	RAB43, PTP4A2, MRAS, GNG7, LMNA, RAC1, RHOB	947	157	22680	1.0678	1	1	0.867435
INTERPRO	IPR001806:Small GTPase superfamily	6	0.56338	0.691546	RAB43, MRAS, RAC1, ARHGAP35, RERG, RHOB	890	134	20594	1.03609	1	1	0.98951
UP_SEQ_FEATURE	short sequence motif:Effector region	4	0.375587	0.865384	RAB43, MRAS, RAC1, RHOB	867	100	18012	0.831003	1	1	0.994132
UP_SEQ_FEATURE	lipid moiety-binding region:S-geranylgeranyl cysteine	4	0.375587	0.903969	RAB43, MRAS, GNG7, RAC1	867	110	18012	0.755458	1	1	0.994132
UP_SEQ_FEATURE	propeptide:Removed in mature form	8	0.751174	0.943387	CUBN, SEMA7A, MRAS, CD59A, RTN4RL1, GNG7, RAC1, RHOB	867	238	18012	0.698322	1	1	0.994132
Annotation Cluster 136	Enrichment Score: 0.24372360443345267
Category	Term	Count	%	PValue	Genes	List Total	Pop Hits	Pop Total	Fold Enrichment	Bonferroni	Benjamini	FDR
UP_SEQ_FEATURE	zinc finger region:C3H1-type 1	3	0.28169	0.443153	ZFP36, MBNL2, ZC3H4	867	31	18012	2.01049	1	1	0.994132
UP_SEQ_FEATURE	zinc finger region:C3H1-type 2	3	0.28169	0.443153	ZFP36, MBNL2, ZC3H4	867	31	18012	2.01049	1	1	0.994132
INTERPRO	IPR000571:Zinc finger, CCCH-type	3	0.28169	0.729415	ZFP36, MBNL2, ZC3H4	890	59	20594	1.17658	1	1	0.98951
SMART	SM00356:ZnF_C3H1	3	0.28169	0.739644	ZFP36, MBNL2, ZC3H4	575	47	10425	1.15726	1	1	0.978723
Annotation Cluster 137	Enrichment Score: 0.23870766047940553
Category	Term	Count	%	PValue	Genes	List Total	Pop Hits	Pop Total	Fold Enrichment	Bonferroni	Benjamini	FDR
GOTERM_BP_DIRECT	GO:0008654~phospholipid biosynthetic process	4	0.375587	0.534586	ETNK1, SERINC5, AGPAT3, PPARD	858	59	18082	1.42879	1	1	0.980501
UP_KEYWORDS	Phospholipid biosynthesis	3	0.28169	0.57731	ETNK1, SERINC5, AGPAT3	947	46	22680	1.56191	1	1	0.867435
UP_KEYWORDS	Phospholipid metabolism	3	0.28169	0.622946	ETNK1, SERINC5, AGPAT3	947	50	22680	1.43696	1	1	0.867435
Annotation Cluster 138	Enrichment Score: 0.23864346067882994
Category	Term	Count	%	PValue	Genes	List Total	Pop Hits	Pop Total	Fold Enrichment	Bonferroni	Benjamini	FDR
INTERPRO	IPR009057:Homeodomain-like	21	1.97183	0.111612	RERE, ZHX2, TSHZ1, TSHZ2, PRDM11, CHD2, MEIS2, TRERF1, PBX1, SSH1, NCOR2, ZEB2, HMBOX1, MEIS1, ZEB1, ELMSAN1, MIER1, MTA3, HOXA6, HOXC6, HOXB5	890	345	20594	1.40848	1	1	0.98951
UP_KEYWORDS	Homeobox	13	1.22066	0.503511	ZHX2, TSHZ1, TSHZ2, MEIS2, PBX1, HIPK2, ZEB2, HMBOX1, MEIS1, ZEB1, HOXA6, HOXC6, HOXB5	947	280	22680	1.11193	1	1	0.867435
INTERPRO	IPR001356:Homeodomain	11	1.03286	0.73755	MEIS1, ZEB2, ZHX2, HMBOX1, TSHZ1, TSHZ2, MEIS2, HOXA6, PBX1, HOXC6, HOXB5	890	271	20594	0.939235	1	1	0.98951
SMART	SM00389:HOX	11	1.03286	0.926272	MEIS1, ZEB2, ZHX2, HMBOX1, TSHZ1, TSHZ2, MEIS2, HOXA6, PBX1, HOXC6, HOXB5	575	266	10425	0.749755	1	1	0.978723
UP_SEQ_FEATURE	DNA-binding region:Homeobox	5	0.469484	0.975977	HMBOX1, TSHZ2, HOXA6, HOXC6, HOXB5	867	180	18012	0.577086	1	1	0.994132
INTERPRO	IPR017970:Homeobox, conserved site	4	0.375587	0.987306	HOXA6, PBX1, HOXC6, HOXB5	890	184	20594	0.503029	1	1	0.98951
Annotation Cluster 139	Enrichment Score: 0.2376054035618721
Category	Term	Count	%	PValue	Genes	List Total	Pop Hits	Pop Total	Fold Enrichment	Bonferroni	Benjamini	FDR
GOTERM_BP_DIRECT	GO:0086010~membrane depolarization during action potential	4	0.375587	0.14511	CACNA1C, TPCN2, YWHAH, TPCN1	858	28	18082	3.01066	1	1	0.980501
GOTERM_BP_DIRECT	GO:0070588~calcium ion transmembrane transport	7	0.657277	0.238401	ITPR1, CACNA1C, GAS6, PKD1, SLC25A25, TPCN2, TPCN1	858	88	18082	1.67639	1	1	0.980501
GOTERM_MF_DIRECT	GO:0005245~voltage-gated calcium channel activity	4	0.375587	0.321408	CACNA1C, GAS6, TPCN2, TPCN1	829	42	17446	2.00425	1	1	0.939698
UP_KEYWORDS	Calcium channel	4	0.375587	0.481401	ITPR1, CACNA1C, TPCN2, TPCN1	947	62	22680	1.54512	1	1	0.867435
GOTERM_BP_DIRECT	GO:0006816~calcium ion transport	8	0.751174	0.504992	ANXA6, ITPR1, CACNA1C, PLCG1, CAMK2G, PKD1, TPCN2, TPCN1	858	141	18082	1.19572	1	1	0.980501
GOTERM_MF_DIRECT	GO:0005262~calcium channel activity	5	0.469484	0.587853	ITPR1, CACNA1C, PKD1, TPCN2, TPCN1	829	86	17446	1.22353	1	1	0.939698
UP_KEYWORDS	Calcium transport	4	0.375587	0.750443	ITPR1, CACNA1C, TPCN2, TPCN1	947	93	22680	1.03008	1	1	0.867435
INTERPRO	IPR005821:Ion transport domain	4	0.375587	0.8461	ITPR1, CACNA1C, TPCN2, TPCN1	890	107	20594	0.865022	1	1	0.98951
UP_KEYWORDS	Voltage-gated channel	4	0.375587	0.926573	CLIC4, CACNA1C, TPCN2, TPCN1	947	136	22680	0.704392	1	1	0.926573
GOTERM_MF_DIRECT	GO:0005244~voltage-gated ion channel activity	4	0.375587	0.956454	CLIC4, CACNA1C, TPCN2, TPCN1	829	134	17446	0.628198	1	1	0.956454
GOTERM_BP_DIRECT	GO:0034765~regulation of ion transmembrane transport	4	0.375587	0.957691	CLIC4, CACNA1C, TPCN2, TPCN1	858	135	18082	0.624432	1	1	0.980501
GOTERM_MF_DIRECT	GO:0005216~ion channel activity	5	0.469484	0.963459	ITPR1, CACNA1C, TPCN2, KCNK3, TPCN1	829	170	17446	0.61896	1	1	0.963459
UP_KEYWORDS	Ion channel	8	0.751174	0.987787	CLIC4, TTYH2, ITPR1, LRRC8D, CACNA1C, TPCN2, KCNK3, TPCN1	947	336	22680	0.570222	1	1	0.987787
Annotation Cluster 140	Enrichment Score: 0.2305700523874015
Category	Term	Count	%	PValue	Genes	List Total	Pop Hits	Pop Total	Fold Enrichment	Bonferroni	Benjamini	FDR
INTERPRO	IPR000210:BTB/POZ-like	11	1.03286	0.491025	KLHL29, LGALS3BP, KCTD10, BTBD3, ZBTB16, ZBTB38, BCL6B, ZBTB20, ZBTB7B, ZBTB7A, ZBTB2	890	222	20594	1.14654	1	1	0.98951
[truncated: 135 more rows]

## Sheet: P1 M_SEC
Annotation Cluster 1	Enrichment Score: 13.205153975978885
[truncated: 1,373 more rows]

## Sheet: P2w F_SEC
Annotation Cluster 1	Enrichment Score: 11.610168879524933
[truncated: 1,222 more rows]

## Sheet: P2w M_SEC
Annotation Cluster 1	Enrichment Score: 11.227880723984725
[truncated: 1,135 more rows]

[truncated: 2 more sheets: P12w F_SEC, P12w M_SEC]
