# Supplementary material for: Integrative genomic analysis reveals a conserved role for prolactin signalling in the regulation of adrenal function
Source: Clin Transl Med. 2021 Nov 8;11(11):e630. doi: 10.1002/ctm2.630 (PMC8574957; doi:10.1002/ctm2.630)
Supplement: Supplementary file 10 — Supporting information [file CTM2-11-e630-s001.xlsx]

## Sheet: Table S9
Table S9. Association of human adrenal SEC with genes involved in blood pressure regulation.
GWAS genes	Adrenal-enriched proteins	Human adrenal SEC	GWAS genes|Adrenal-enriched proteins	GWAS genes|Human adrenal SEC	Adrenal-enriched proteins |Human adrenal SEC	GWAS genes|Adrenal-enriched proteins |Human adrenal SEC
AATK	AADAC	ABCA1	AC011455.2	AKT2	AKR1B1	CYP11B2
ABCA12	ABCB1	ABCC3	ADGRV1	AP3D1	C2CD2	CYP17A1
ABCA3	AC011455.2	ABCF3	APOE	ARID1B	CREBL2	KCNK3
ABCB11	AC068580.4	ABHD2	AS3MT	BAHCC1	CYP21A2	KCNQ1
ABHD17C	ACSBG1	ABLIM1	CYB5B	BCAR1	DHCR24
ABO	ADAMTSL2	AC004156.3	DBH	BCL3	EPHX1
AC000058.1	ADGRA1	AC005944.2	DLK1	BRD4	FDXR
AC002375.1	ADGRV1	AC006486.9	DRD2	C20orf181	GRAMD1B
AC002996.1	AKAIN1	AC007392.3	EVX1	CCND2	MYO7A
AC003688.1	AKAP7	AC010311.1	GML	CMIP	NDRG4
AC003973.1	AKR1B1	AC010883.5	KCNJ5	COMT	NR5A1
AC003982.1	AL121845.3	AC012531.25	MAPK4	CREB3L1	RDX
AC003986.1	ALAS1	AC023137.2	PPM1E	CTBP2	SCARB1
AC004053.1	ALKAL2	AC058791.1	RFX6	DNAH2	SLC23A2
AC004080.1	AMHR2	AC069368.3	RGS7	DPYSL2	SLC47A1
AC004080.11	ANO4	AC074391.1	SORCS3	FOXO3
AC004080.16	APOE	AC092171.2		GNG7
AC004080.17	ARHGAP36	AC093110.1		GSE1
AC004160.1	AS3MT	AC124861.1		HDAC4
AC004224.2	ASB4	AC156455.1		HDAC7
AC004464.1	ASTN1	ACACB		HSPB7
AC004691.2	ATP2B3	ACTN4		KDM4B
AC004830.2	AVPR1A	ADRBK1		KDM6B
AC004917.1	BABAM2	AHDC1		KLHL29
AC004975.2	BRINP2	AKR1B1		LHFPL2
AC005532.1	C1QTNF8	AKT1		LSP1
AC005540.1	C2CD2	AKT2		MBNL2
AC005586.1	C4B	AL162711.1		MEIS1
AC005586.2	CACNA1B	AL353803.1		MIR4435-2HG
AC005670.2	CACNA1I	ALAD		MRAS
AC005670.3	CALN1	ALDH3A2		MRPL23
AC005696.3	CALY	ALDOAP1		MTHFR
AC005699.1	CAMK1	AMOTL2		MXD4
AC005746.2	CAMK2N2	ANAPC16		MYO9B
AC005828.5	CARTPT	ANKRD11		NADK
AC005899.9	CBLN4	ANKRD11		NCOR2
AC005972.3	CELA1	ANO7P1		OAF
AC006206.2	CELF3	AP3D1		PBX1
AC006305.2	CHGB	ARHGAP1		PDE8A
AC006369.2	CHRNA3	ARID1A		PLCD3
AC006460.1	CHRNB4	ARID1B		PLEC
AC006460.2	CHST6	ATF4		PLXNB2
AC006478.1	CLRN1	ATP2B4		PPCDC
AC006478.2	CREBL2	ATP6V0A1		RAB31
AC007091.1	CRYBA2	ATP6V0C		RBM47
AC007092.1	CTNNAL1	ATP6V0D1		RERE
AC007100.1	CTSA	B4GALT1		RNU6-242P
AC007389.1	CYB561A3	BAD		SH2B3
AC007389.3	CYB5B	BAHCC1		SKI
AC007493.1	CYP11A1	BAHD1		SLC25A37
AC007652.1	CYP11B1	BAZ2A		SLC6A6
AC007652.2	CYP11B2	BCAR1		SLC9A3R2
AC007686.2	CYP17A1	BCL3		SMG6
AC007846.1	CYP21A2	BCL6		SORBS3
AC007846.2	CYP26C1	BCL9L		SPRY2
AC007922.4	CYP2W1	BHLHE40		TNS1
AC007923.2	DBH	BIN1		TNS2
AC007923.3	DGKK	BIN3		TNS3
AC008012.1	DHCR24	BRD2		TRAK1
AC008125.1	DIABLO	BRD3		TRIB1
AC008481.3	DLK1	BRD4		TRIOBP
AC008517.1	DLX1	BRD4		TRMT61A
AC008677.3	DNER	BRI3		TSC22D2
AC008766.1	DPP10	BTBD19		UNC13D
AC008794.1	DRD2	C1orf132		VEGFA
AC008798.2	DRGX	C1orf195		WBP1L
AC008798.3	ECE2	C1QTNF1		ZBTB17
AC008897.2	EPHA8	C1QTNF6		ZBTB38
AC008992.1	EPHX1	C20orf181		ZFP36L1
AC009055.2	EVX1	C2CD2		ZNF295-AS1
AC009063.2	FAM135B	C9orf3
AC009063.3	FAM166B	C9orf89
AC009081.1	FAM198B	CAMKK1
AC009081.2	FAM19A3	CANT1
AC009102.4	FAM19A4	CAPNS1
AC009126.1	FAM43B	CAPZB
AC009163.5	FDX1	CBFA2T3
AC009242.1	FDXR	CBLN3
AC009296.1	FGF11	CCDC12
AC009315.1	FGF12	CCDC85B
AC009336.2	FLRT1	CCDC85C
AC009387.1	FNDC10	CCDC97
AC009446.1	FNDC4	CCND2
AC009480.2	FNDC9	CCR7
AC009498.1	FP565260.2	CD276
AC009505.1	GALM	CD63
AC009522.1	GALR1	CD81
AC009623.1	GHSR	CD9
AC009743.1	GJD2	CDC42EP4
AC009803.2	GML	CDK2AP2
AC009804.1	GNG8	CEBPB-AS1
AC009804.2	GPRC6A	CEBPD
AC009949.1	GRAMD1B	CERS2
AC009965.1	GRIK1	CFLAR
AC010148.1	GSTA1	CHD9
AC010230.1	GSTA3	CHKA
AC010266.2	GSTA4	CHST3
AC010280.1	HDHD3	CIC
AC010343.3	HIST2H3PS2	CIRBP
AC010719.1	HOXA5	CLEC3B
AC010768.4	HSD3B2	CLIP1-AS1
AC010789.1	HSFX4	CLUH
AC010872.2	INHA	CMB9-22P13.2
AC010878.1	INSM1	CMIP
AC010883.3	INSM2	COL18A1-AS1
AC010894.3	INSRR	COMT
AC010967.1	IZUMO1R	COX19
AC010982.2	KCNA4	CPEB2
AC011029.1	KCNH5	CPT1A
AC011095.1	KCNJ5	CREB3L1
AC011243.1	KCNK2	CREB3L2
AC011303.1	KCNK3	CREBL2
AC011306.1	KCNK9	CSDC2
AC011455.2	KCNMB4	CSNK1E
AC011458.2	KCNN2	CSNK1G2
AC011593.1	KCNQ1	CSRNP1
AC011676.5	KIAA1024	CTB-113P19.1
AC012065.1	KLHL4	CTB-175E5.7
AC012184.2	KRTAP13-4	CTB-58E17.1
AC012409.2	L1CAM	CTBP1-AS
AC012413.1	LONP1	CTBP2
AC012531.2	LRRC38	CTBP2
AC012531.3	LRRN3	CTC-250I14.1
AC012572.1	LRRTM3	CTC-786C10.1
AC012629.1	LUZP2	CTD-2132N18.3
AC012645.1	MAP3K15	CTD-2201E18.5
AC013451.2	MAP3K5	CTD-2326C4.1
AC015726.1	MAPK4	CTD-2373H9.5
AC015726.2	MC2R	CTD-2373N4.3
AC015977.1	MCF2	CTDSP1
AC016134.1	MCF2L2	CTDSP2
AC016526.4	MCOLN3	CTSB
AC016727.1	MGARP	CTSD
AC016735.1	MRAP	CUEDC1
AC016739.1	MYO7A	CUEDC1
AC016745.1	NCAM2	CXXC5
AC016766.1	NDRG4	CYP11B2
AC016831.5	NGB	CYP17A1
AC016876.4	NGEF	CYP21A1P
AC017074.1	NKAIN1	CYP21A2
AC017074.2	NOV	CYP2F2P
AC017083.3	NOX3	DAB2IP
AC018541.1	NPTX2	DAZAP1
AC018545.1	NPY	DBP
AC018706.1	NR0B1	DDIT3
AC018710.1	NR5A1	DDR2
AC018735.1	NRIP3	DFNB31
AC018816.1	NTRK1	DFNB31
AC018866.1	NXPH1	DHCR24
AC018866.2	PABPN1L	DIAPH1
AC018953.1	PAPSS2	DLG5
AC019055.1	PCDH15	DLGAP1-AS1
AC019186.1	PCSK2	DLGAP4
AC019257.8	PDGFD	DLGAP4-AS1
AC020551.1	PEG10	DMPK
AC021218.1	PENK	DNAH2
AC021242.1	PHOX2A	DNAJB12
AC021242.2	PHOX2B	DNM2
AC021242.3	PIRT	DNMT3A
AC021517.1	PLBD2	DPYSL2
AC021733.2	PNMA6F	DYRK1A
AC021733.4	PNMA8B	ECE1
AC021739.5	PNMT	EEF1G
AC021744.1	PPM1E	EFHD2
AC021753.1	PPP1R17	EGFR
AC022023.2	PRLHR	EGOT
AC022031.2	QPCT	EHD1
AC022217.4	RAB3C	EHMT1
AC022239.1	RALYL	ELL
AC022239.2	RAPGEF4	ELMSAN1
AC022308.1	RARRES2	EPB41L1
AC022400.3	RDX	EPHA2
AC022400.5	RFX6	EPHB4
AC022400.6	RGN	EPHX1
AC022433.1	RGS7	ERGIC1
AC022440.1	RIMS2	ERN1
AC022509.1	RMDN2	FAH
AC022509.2	RTL1	FAM102A
AC022784.1	RUNDC3B	FAM129B
AC022878.1	RXFP3	FAM222A
AC023055.1	SATL1	FBXO16
AC023232.1	SCARB1	FBXO31
AC023296.1	SCD5	FDXR
AC023347.1	SCG2	FHOD1
AC023385.1	SEPT4	FLJ37453
AC023503.1	SERPINA5	FLOT1
AC023787.2	SLC10A4	FOSB
AC024023.1	SLC16A9	FOXK1
AC024224.2	SLC18A1	FOXK2
AC024257.1	SLC23A2	FOXO3
AC024257.2	SLC27A6	FTH1
AC024257.5	SLC40A1	FUZ
AC024405.1	SLC47A1	FZR1
AC024901.1	SLC6A2	GALNT2
AC025034.1	SLITRK4	GATAD2A
AC025459.1	SMIM10L2A	GDF15
AC025470.1	SNCG	GET4
AC025472.1	SNTB1	GGA1
AC025521.1	SOAT1	GIGYF1
AC025539.1	SORCS3	GLIS2
AC025594.1	ST3GAL5	GLRX
AC025614.3	ST8SIA5	GM2A
AC025773.1	STAR	GNAI2
AC025809.1	STK32A	GNG7
AC025822.2	TCEAL6	GNG7
AC025887.2	TCP11X1	GOLGA3
AC026341.1	TH	GPI
AC026391.1	TLX2	GPSM3
AC026736.1	TM7SF2	GPX4
AC026780.2	TMEM130	GRAMD1A
AC026992.1	TMEM179	GRAMD1B
AC026992.2	TMIE	GRAMD4
AC027288.1	TPD52L1	GRHPR
AC027288.3	TRPC7	GSE1
AC027369.3	TUBB4A	GSN-AS1
AC027369.5	UCP1	GTF2IRD1
AC027369.6	UNC5A	GTF2IRD2B
AC034111.2	UNC80	GYPC
AC034114.2	VAT1L	GZF1
AC034231.1	VSTM2A	H6PD
AC034268.2	VWA5B2	HDAC4
AC036222.3	WDR63	HDAC4
AC040173.2	WHRN	HDAC7
AC044873.1	WNT8B	HDGF
AC048382.5	ZBED6CL	HEIH
AC051649.1	ZNF275	HES1
AC053503.4	ZNF280A	HIP1R
AC055720.3	ZNF331	HIST2H4B
AC055878.1		HS1BP3
AC058822.1		HS6ST1
AC060765.2		HSF1
AC062015.1		HSPB7
AC067751.1		HSPE1P11
AC067959.1		ID2
AC068196.1		IFFO1
AC068657.1		IFFO2
AC068688.1		IL1R1
AC068858.1		IL4R
AC068888.1		INAFM1
AC068985.1		ING1
AC069157.2		IQSEC1
AC069288.1		IQSEC1
AC072054.1		IRAK2
AC073048.1		IRF2
AC073094.1		IRF2
AC073115.2		IRF2BP2
AC073257.1		IRS1
AC073320.2		ITPKC
AC073359.1		ITPRIP
AC073359.2		JADE1
AC073389.2		JADE2
AC073409.2		JUN
AC073465.1		JUND
AC073465.2		KB-1732A1.1
AC074032.1		KCNK3
AC074389.3		KCNQ1
AC076968.2		KCNQ1
AC078880.1		KCTD21-AS1
AC078880.2		KCTD5
AC078906.1		KDM4B
AC078923.1		KDM6B
AC079052.1		KIAA0195
AC079097.1		KIAA1522
AC079150.1		KIAA1671
AC079248.1		KIRREL
AC079414.1		KLF10
AC079598.3		KLF11
AC079793.1		KLF13
AC079851.1		KLF9
AC084017.1		KLHL21
AC084757.3		KLHL29
AC087269.1		KLHL29
AC087269.3		KSR1
AC087521.3		LA16c-444G7.1
AC087564.1		LAMA5-AS1
AC087612.1		LARP1
AC087633.2		LASP1
AC087664.2		LDLR
AC090125.1		LHFPL2
AC090227.3		LINC00152
AC090365.1		LINC00315
AC090469.2		LINC00677
AC090503.2		LINC01004
AC090559.1		LINC01119
AC090771.2		LINC01132
AC090897.1		LINC01137
AC090919.1		LINC01270
AC091114.1		LINC01460
AC091133.3		LINC01485
AC091151.2		LINC01503
AC091179.1		LINC01573
AC091180.3		LLGL1
AC091180.5		LMNA
AC091180.6		LONRF1
AC091230.1		LONRF2
AC091951.2		LRP5
AC091951.5		LRRC41
AC091979.1		LRRC75A
AC091987.1		LSP1
AC092114.1		LZTS2
AC092115.2		MAFK
AC092132.1		MAN2A1
AC092169.1		MAP2K3
AC092275.1		MAP3K12
AC092327.1		MAP3K14
AC092353.1		MAPK13
AC092353.2		MAPKAPK2
AC092364.1		MAZ
AC092484.1		MBNL2
AC092490.3		MED15
AC092568.1		MEF2D
AC092640.1		MEIS1
AC092747.1		METTL16
AC092954.2		METTL9
AC092991.1		MFAP4
AC093106.1		MGRN1
AC093106.2		MICALL2
AC093423.2		MIDN
AC093423.3		MIR143HG
AC093425.1		MIR23A
AC093459.1		MIR4435-2HG
AC093523.2		MIR4669
AC093865.1		MIR5093
AC093899.1		MIR5188
AC094104.1		MIR5684
AC094104.2		MIR612
AC096543.1		MIR619
AC096555.1		MIR7854
AC096587.2		MIRLET7A3
AC096656.1		MIRLET7BHG
AC096736.1		MIRLET7BHG
AC096736.3		MOB3A
AC097173.3		MRAS
AC097652.1		MRPL23
AC097658.3		MSI2
AC097713.1		MT2A
AC097713.3		MTFR1L
AC098588.2		MTHFR
AC098588.3		MTSS1
AC098595.1		MXD4
AC098614.1		MXRA7
AC098650.1		MYC
AC098680.1		MYH9
AC099518.3		MYO7A
AC099520.1		MYO9B
AC099535.1		NAB2
AC099541.1		NADK
AC099842.1		NAPA
AC099849.1		NCOR2
AC100756.4		NCOR2
AC100802.1		NCS1
AC100803.2		NDRG1
AC100822.1		NDRG4
AC103409.1		NDST1
AC103681.2		NDUFS8
AC103796.1		NFIC
AC103957.2		NISCH
AC103982.1		NME4
AC104041.1		NOL4L
AC104071.1		NR2F1-AS1
AC104083.1		NR2F6
AC104162.2		NR4A1
AC104248.1		NR4A2
AC104596.1		NR5A1
AC104695.3		NRP2
AC104781.1		OAF
AC105001.1		OAZ1
AC106053.1		PACSIN2
AC106822.1		PACSIN2
AC106868.1		PACSIN3
AC107208.1		PAPD7
AC107223.1		PAX8-AS1
AC107934.1		PBX1
AC108039.1		PCGF3
AC108047.1		PDE8A
AC108066.2		PDXK
AC108467.1		PDXP
AC109322.2		PER1
AC109583.1		PHLDB1
AC109925.1		PIK3R2
AC110285.2		PIM3
AC110285.6		PISD
AC113167.1		PITPNM2
AC113346.2		PKIG
AC113410.3		PKM
AC114550.2		PLA2G15
AC114971.1		PLCD3
AC115485.1		PLEC
AC116003.3		PLEC
AC116366.3		PLEKHA2
AC116611.1		PLEKHH3
AC116903.2		PLEKHO1
AC117460.1		PLXNB2
AC117490.1		POLD4
AC118942.1		POR
AC119396.1		POR
AC119674.2		PPCDC
AC124798.1		PPM1F
AC124854.1		PPP1R18
AC124916.1		PPP1R37
AC125807.1		PPP2R1B
AC125807.2		PPP2R4
AC126172.1		PPP4C
AC126178.1		PPTC7
AC128709.2		PRKCD
AC129102.1		PRKCH
AC130324.2		PRR34
AC130814.1		PRRC2B
AC131281.1		PSMA6
AC131902.1		PSMA7
AC132217.2		PSMD1
AC132660.2		PSMD8P1
AC132803.1		PTBP1
AC133480.1		PTMA
AC135166.1		PVRL2
AC135178.7		PVT1
AC137675.1		PWWP2B
AC137675.2		PXN
AC138123.1		RAB20
AC138627.1		RAB31
AC140059.1		RAI1
AC142116.2		RALGDS
AC209007.1		RANBP3
AC211433.1		RAP1GAP
AC243964.2		RAPGEF1
AC245060.3		RARA
ACE		RASA4
ACHE		RASA4B
ACMSD		RBM47
ACOX1		RBP1
ACOXL		RDX
ACTBP13		RERE
ACVR1C		RHOC
ACVR2A		RHOF
ADAM1B		RIN3
ADAMTS7		RN7SL251P
ADAMTS9-AS2		RN7SL473P
ADAMTSL1		RN7SL499P
ADARB2		RN7SL636P
ADCY3		RN7SL668P
ADCY4		RN7SL752P
ADCY9		RNA5SP296
ADGRD2		RNA5SP492
ADGRG6		RNF144A
ADGRV1		RNF213
ADH1B		RNPEPL1
ADI1P1		RNU1-27P
ADK		RNU4-47P
ADO		RNU6-1304P
ADORA1		RNU6-242P
ADRA1B		RNU6-708P
ADRA2C		RNU6-919P
ADRB1		RNU7-105P
ADRB2		RNU7-38P
AEBP2		RP1-130H16.18
AF123462.1		RP11-1070N10.3
AF127577.2		RP11-108M9.6
AF127577.4		RP11-1094H24.4
AF222684.1		RP11-118F19.1
AF222685.1		RP11-128A17.1
AFAP1		RP11-12J10.3
AFAP1L2		RP11-180M15.7
AGBL2		RP11-212P7.2
AGBL4		RP11-226M10.3
AGPAT4		RP11-247A12.7
AGT		RP11-252A24.8
AHRR		RP11-262A16.1
AJAP1		RP11-26H16.1
AK1		RP11-274A11.4
AKAP13		RP11-290F5.2
AKR1B10		RP11-296I10.5
AKR1B10P1		RP11-326C3.14
AKR1B1P6		RP11-346C20.3
AKT2		RP11-34F20.7
AL008633.1		RP11-35O15.2
AL008729.1		RP11-373D23.2
AL021155.4		RP11-414H17.5
AL021917.1		RP11-415J8.3
AL022341.2		RP11-426C22.5
AL031121.2		RP11-426C22.6
AL031729.1		RP11-426D19.1
AL034370.1		RP11-439L18.2
AL035045.1		RP11-443B7.3
AL035467.2		RP11-483H20.4
AL035685.1		RP11-488C13.4
AL049649.1		RP11-498C9.4
AL049828.1		RP11-513G11.2
AL050403.2		RP11-535A5.1
AL078602.1		RP11-566J3.2
AL078645.2		RP11-620J15.2
AL109618.3		RP11-626G11.3
AL109809.4		RP11-627G18.1
AL110115.2		RP11-642A1.1
AL118506.1		RP11-680G10.1
AL121885.2		RP11-700H6.2
AL121899.2		RP11-749I16.3
AL121981.1		RP11-750H9.5
AL132671.2		RP11-779O18.4
AL132711.1		RP11-77H9.2
AL132780.2		RP11-7F17.5
AL132796.1		RP11-7F17.7
AL132796.3		RP11-90P5.2
AL132819.1		RP11-982M15.6
AL132857.2		RP13-49I15.6
AL133387.2		RP3-453C12.14
AL133456.1		RP3-470L22.1
AL135923.2		RP3-510D11.1
AL136096.1		RP3-510O8.4
AL136367.1		RP4-534N18.2
AL137005.1		RP5-1087E8.2
AL137781.1		RP5-1119A7.14
AL138752.2		RP5-1125N11.1
AL138762.1		RP5-1177I5.3
AL139003.2		RP6-109B7.4
AL139317.5		RPH3AL
AL139420.1		RREB1
AL139819.1		SAMD14
AL157371.2		SBNO2
AL157414.2		SCARB1
AL157756.1		SCNN1A
AL158050.2		SDC3
AL158151.1		SEMA4B
AL158209.1		SEMA4B
AL158832.2		SEPT4-AS1
AL161448.1		SEPT9
AL161616.1		SEPT9
AL162376.1		SERPINB6
AL162400.2		SERPINH1
AL162497.1		SERTAD1
AL163541.1		SGMS1
AL163932.1		SH2B3
AL353595.1		SH3BP2
AL353681.1		SH3BP5
AL353742.1		SH3GL1
AL353752.1		SH3PXD2A
AL353769.1		SH3PXD2B
AL353789.1		SHISA8
AL354740.1		SIAH2
AL354811.2		SIL1
AL354821.1		SIN3A
AL355300.1		SKI
AL355306.2		SKI
AL355365.1		SKIDA1
AL355994.1		SLC12A4
AL356157.1		SLC16A3
AL356364.1		SLC23A2
AL356414.1		SLC25A25
AL356534.1		SLC25A29
AL356608.3		SLC25A37
AL356754.1		SLC29A1
AL356754.2		SLC37A2
AL356756.1		SLC39A14
AL357146.1		SLC47A1
AL357632.1		SLC6A6
AL357832.1		SLC9A1
AL358074.1		SLC9A3R1
AL358780.1		SLC9A3R2
AL359813.1		SLX1A
AL359922.1		SMAD7
AL390026.1		SMARCA2
AL390242.1		SMARCD3
AL390791.1		SMG6
AL390957.1		SMIM4
AL391097.1		SNORA27
AL391117.1		SOGA1
AL391244.2		SORBS2
AL391261.1		SORBS3
AL442636.1		SOX13
AL445253.1		SP3
AL445430.1		SPC24
AL445430.2		SPESP1
AL445466.1		SPRY2
AL445648.1		SPTAN1
AL445883.1		SQSTM1
AL445991.1		SRC
AL450327.1		SREBF2
AL499605.1		SSBP3
AL512306.3		SSBP3
AL512328.1		SSBP4
AL512427.2		ST3GAL1
AL583836.1		ST3GAL4
AL589740.1		ST5
AL589993.1		STARD10
AL590080.1		STK35
AL590226.1		STK40
AL590226.2		STOM
AL590227.1		SUSD6
AL590302.2		SYNJ2
AL590392.1		SYNPO
AL590822.1		TBC1D14
AL590822.3		TBC1D2B
AL591518.1		TBC1D2B
AL592146.2		TBX3
AL592429.2		TCEA3
AL592447.1		TCIRG1
AL603790.1		TEF
AL603840.1		TFEB
AL603865.1		TGFBR3
AL662844.1		TGFBR3
AL669970.3		TGIF1
AL671883.2		THRA
AL672291.1		TMEM127
AL691420.1		TMEM184B
AL691515.1		TMEM189
AL691515.2		TMEM204
AL713851.1		TMEM43
AL713852.1		TNFRSF12A
AL807761.4		TNFRSF1B
AL929288.1		TNIP1
AL929288.2		TNKS1BP1
ALDH1A2		TNS1
ALDH2		TNS2
ALDH7A1P3		TNS3
ALG1L		TNS3
ALG9		TOB1
ALK		TOB2
ALPK2		TOM1
ALX4		TOM1L2
AMN1		TPCN1
AMPD3		TPI1
ANGPT2		TRAF1
ANK1		TRAF3IP2
ANK2		TRAK1
ANK3		TRAPPC3
ANKDD1B		TRIB1
ANKFY1		TRIB2
ANKRD13A		TRIM8
ANKRD26		TRIOBP
ANKRD34B		TRMT61A
ANLN		TSC22D2
ANO1		TSPAN18
AP000311.1		TTC7A
AP000317.1		TTYH3
AP000317.2		TXNIP
AP000439.1		UBE2M
AP000439.2		UBXN6
AP000692.2		UCKL1
AP000721.1		ULK1
AP000766.1		UNC13D
AP000797.1		UNKL
AP000820.2		UNQ6494
AP001046.1		URGCP-MRPS24
AP001317.1		USP2
AP001485.1		UTP11L
AP001781.2		VAC14
AP001931.1		VASN
AP001931.2		VAV2
AP001978.1		VAV2
AP002004.1		VEGFA
AP002360.2		VPS51
AP002469.1		VSTM4
AP002852.1		WBP1L
AP003040.1		WSB2
AP003057.1		Y_RNA
AP003108.1		YWHAG
AP003351.1		ZBTB16
AP003555.2		ZBTB16
AP003721.2		ZBTB17
AP004146.1		ZBTB25
AP005262.1		ZBTB38
AP006295.1		ZBTB4
AP006587.4		ZBTB7A
AP006587.6		ZBTB7B
AP007216.2		ZC3H3
AP1B1P1		ZC3H4
AP3D1		ZCCHC14
AP5B1		ZEB2
APOA1		ZFP36
APOA1-AS		ZFP36L1
APOA5		ZMIZ1
APOB		ZMIZ1
APOC1		ZMIZ1-AS1
APOC1P1		ZMYND8
APOE		ZNF217
APOH		ZNF295-AS1
APOLD1		ZNF503-AS2
AQP4-AS1		ZNF516
ARAP2		ZNF787
ARAP3
AREL1
ARHGAP12
ARHGAP15
ARHGAP24
ARHGAP25
ARHGAP26
ARHGAP27
ARHGAP29
ARHGAP29-AS1
ARHGAP42
ARHGEF12
ARHGEF15
ARHGEF17
ARHGEF25
ARHGEF26
ARHGEF26-AS1
ARHGEF3
ARID1B
ARID5B
ARL14
ARL14EP
ARL15
ARL17B
ARL3
ARLNC1
ARMC10P1
ARMC4
ARNTL
ARRDC1
ARSJ
ARVCF
AS3MT
ASB15
ASIC4-AS1
ASTN2
ASTN2-AS1
ASXL3
ATAD5
ATF1
ATG7
ATL1
ATP10A
ATP12A
ATP1B1
ATP2B1
ATP6V0E1P4
ATPAF2
ATXN1
ATXN2
ATXN2-AS
ATXN7
AUTS2
AXIN1
AZIN1
AZIN1-AS1
B3GAT3P1
BAG3
BAG6
BAHCC1
BAK1P2
BANK1
BANP
BAZ1B
BBOX1-AS1
BCAR1
BCAR3
BCAS2P3
BCAS3
BCKDHB
BCKDK
BCL2
BCL3
BCL7B
BDNF
BDNF-AS
BEND7
BHLHE22
BICC1
BMP10
BMP6
BMPR1B
BNIP3L
BOK-AS1
BORCS7
BORCS7-ASMT
BORCS8-MEF2B
BRAP
BRD1
BRD4
BSN-DT
BSX
BTBD3
BTF3P13
BTN3A2
BTN3A3
BTRC
BUD13
BX293535.1
BX322234.1
BX323043.1
BX640514.1
BX640514.2
BZW2
C11orf24
C12orf75
C14orf93
C1GALT1
C1orf167
C1orf185
C1orf21
C20orf181
C20orf203
C22orf31
C2orf16
C5orf67
C6orf15
C7orf50
C8orf88
CABCOCO1
CACNA1C
CACNA1D
CACNA2D2
CACNA2D4
CACNB2
CACNG5
CADM2
CADPS
CAMK2B
CAMK4
CAMTA1
CAPZA1
CARM1P1
CARS2
CASC15
CASC16
CASC20
CASZ1
CATSPER2P1
CCDC141
CCDC197
CCDC30
CCDC33
CCDC34
CCDC58
CCDC6
CCDC68
CCKBR
CCL20
CCM2
CCN3
CCND2
CCND2-AS1
CCNE1
CCNT2-AS1
CCT2
CCT6A
CD160
CD46
CDC123
CDC14A
CDC16
CDC25A
CDC42BPA
CDCA2
CDCA7L
CDH13
CDH18
CDH19
CDH20
CDK14
CDK17
CDK6
CDKAL1
CDKL1
CDKN1B
CDKN2B-AS1
CDON
CELA2A
CELA2B
CELF2
CELSR2
CENPP
CEP120
CEP164
CEP170
CEP68
CERS5
CERT1
CETP
CFAP298-TCP10L
CFAP97D2
CFDP1
CFL1P1
CHCHD4P2
CHD3
CHD6
CHFR
CHMP1A
CHORDC1P1
CHST12
CHST15
CHST9
CLCN6
CLEC12B
CLGN
CLIC4
CLN8
CLNS1A
CLOCK
CLPB
CLVS2
CMIP
CNNM2
CNRIP1
CNTN3
CNTN4
CNTN5
CNTN6
CNTNAP5
COBLL1
COL11A2
COL21A1
COL4A2
COL4A4
COL9A3
COLEC10
COLEC11
COMT
CORO7
CORO7-PAM16
COX10-AS1
COX14
COX16
COX5A
CPEB4
CPLX3
CPS1
CPXM1
CR1L
CRB1
CREB1
CREB3L1
CREB5
CRIP3
CRK
CRTAC1
CRTC3
CRYAA
CSK
CSMD1
CSNK1G3
CSRP3
CSRP3-AS1
CST13P
CTBP2
CTBP2P4
CTNNA3
CTNND1
CTNND2
CUBN
CUPIN1P
CUX2
CWC27
CYB5B
CYB5D2
CYB5R2
CYCSP55
CYP11B2
CYP17A1
CYP1A2
CYP20A1
CYP26A1
CYP27A1
CYP2C19
CYP2C9
CYP3A54P
CYP51A1P1
CYP7B1
CYTH1
DACH1
DAG1
DAPK1
DAPK2
DBH
DBH-AS1
DCAF4
DCBLD1
DCDC1
DCLRE1A
DDHD2
DDI2
DDN-AS1
DDX18P4
DDX19B
DDX5
DENND2A
DENND2B
DGKB
DGKH
DGKZ
DHFRP2
DIP2B
DLEU1
DLEU2
DLEU7
DLK1
DLL1
DLST
DMRT1
DNAH2
DNAH3
DNAH7
DNAJB4
DNAJB6
DNAJC18
DNAJC27-AS1
DNAL1
DNM1P33
DNM3
DNMT1
DOCK10
DOCK8-AS1
DOT1L
DPEP1
DPY19L2P1
DPYSL2
DRC3
DRD2
DTX3
DUSP16
DVL1
DYNC1LI2
EBF1
EBF2
ECRG4
EDN1
EDNRA
EEF1B2P6
EEFSEC
EFEMP1
EHBP1L1
EHD4
EHMT2
EIF2AK4
EIF2S2P3
EIF4E
ELAVL3
ELFN1
ELOA-AS1
ELP6
EML1
EML4-AS1
EML6
ENG
ENOSF1
ENPEP
EPB41
EPB41L2
EPC1
EPHA6
EPN2
EPN2-AS1
EQTN
ERAP1
ERBB4
ERG
ERP29
ESR1
ESRRG
EVA1C
EVL
EVX1
EXD1
EXOC3L2
EXOC4
EXOC5P1
EXOC6B
EXT1
EYA1
EYS
FABP5P10
FADS1
FADS2
FAHD2CP
FAM13A
FAM162A
FAM167A
FAM167A-AS1
FAM172BP
FAM174A
FAM174B
FAM186B
FAM193A
FAM219B
FAM238C
FAM99A
FAM99B
FARP2
FBLN5
FBN1
FBN2
FBRSL1
FBXL13
FBXL19
FBXO15
FBXO17
FBXO33
FBXO38
FCSK
FECHP1
FER
FER1L5
FERMT2
FES
FGD4
FGD5
FGF18
FGF5
FGF8
FGF9
FGR
FHIT
FHL5
FHOD3
FIGN
FKBPL
FLNB
FN1
FNBP1
FNDC1
FO393400.1
FOLH1
FOSL2
FOXC1
FOXO3
FOXO6
FOXP1
FOXP2
FRK
FRMD3
FRY
FRYL
FTH1P21
FTH1P5
FTMT
FTO
FURIN
FUT8
FXN
FYN
GAB2
GABBR1
GALNT18
GAPDHP72
GATA2
GATA4
GBAP1
GCK
GCKR
GDF10
GDF2
GDF5-AS1
GDF7
GEM
GEMIN2P2
GGNBP1
GIMAP7
GIP
GIPC2
GIPR
GJC1
GLI3
GLIS3
GLT8D1
GLYAT
GMDS
GML
GNA11
GNAI1
GNAO1
GNAS
GNB1
GNB4
GNG7
GNPATP
GOLGA8S
GOSR2
GPATCH2
GPATCH2L
GPBP1
GPC6
GPN1
GPR137B
GPR19
GPR20
GPX1
GRB10
GRB14
GRHL1
GRIFIN
GRIN2B
GRM7
GSDME
GSE1
GTF2B
GTF2I
GUCY1A1
GUCY1B1
GVQW3
GXYLT1
H1-6
H1-7
H19
H2AC4
H2AC6
H2BC3
H2BP5
H3C12
H4C13
H4C3
HAS3
HAUS3
HAUS8
HAX1
HCG24
HCG27
HDAC4
HDAC7
HDAC9
HDGFL3
HEATR5B
HECTD4
HERC4
HERPUD1
HEYL
HFE
HGFAC
HHEX
HHIPL1
HIBADH
HIC1
HIPK2
HIVEP2
HIVEP3
HLA-DQA1
HLA-DQB2
HLA-DRB1
HLX
HMGA1
HMGA2
HMGB1P36
HMGB3P18
HMGN1P11
HMGN1P17
HNF1A
HNF1A-AS1
HNF4G
HNF4GP1
HNRNPA1P48
HNRNPA1P73
HOMEZ
HOTTIP
HOXA-AS2
HOXA11
HOXA3
HOXB7
HOXC4
HOXC5
HOXC6
HOXD3
HRCT1
HRH1
HS3ST3A1
HS6ST3
HSCB
HSD17B4
HSF2BP
HSPA12A
HSPA4
HSPB7
HTR4
HTRA1
HULC
HYDIN
HYI-AS1
ICE2P2
ID1
IER5L
IFNGR1
IGF1
IGF2
IGF2-AS
IGFBP3
IGFBP7
IGSF5
IK
IKZF2
IMPG1
INMT-MINDY4
INO80
INPP5A
INPP5B
INS-IGF2
INSR
IP6K1
IP6K2
IPO9-AS1
IQUB
IRAK1BP1
IRF1-AS1
IRF5
IRF6
IRX1
ISG20
ITGA11
ITGA9
ITGB5
ITPK1
ITPR1
ITSN1
IZUMO4
JAZF1
JCAD
JPH2
KALRN
KANK1
KANK2
KANK3
KANSL1
KAT2B
KAT5
KCNB1
KCNE4
KCNJ11
KCNJ5
KCNK17
KCNK3
KCNK5
KCNMA1
KCNQ1
KCNQ1OT1
KDF1
KDM2B
KDM4B
KDM5A
KDM6B
KERA
KIAA0040
KIAA0753
KIAA2013
KIF18A
KIF26A
KIF2A
KIF5B
KLF14
KLF2
KLF7
KLHL29
KLHL32
KMT5B
KPNA4
KRT18P16
KRT18P9
KRT8P18
L2HGDH
LACTB
LAMC1
LARGE1
LATS2
LCORL
LCTL
LEF1
LFNG
LHFPL2
LIMA1
LIMD1
LIN54
LINC00208
LINC00211
LINC00222
LINC00240
LINC00311
LINC00313
LINC00322
LINC00327
LINC00363
LINC00461
LINC00504
LINC00599
LINC00602
LINC00620
LINC00635
LINC00636
LINC00683
LINC00702
LINC00824
LINC00917
LINC00923
LINC01006
LINC01081
LINC01091
LINC01102
LINC01117
LINC01150
LINC01153
LINC01169
LINC01170
LINC01173
LINC01184
LINC01249
LINC01258
LINC01320
LINC01323
LINC01339
LINC01358
LINC01435
LINC01438
LINC01448
LINC01471
LINC01478
LINC01533
LINC01571
LINC01602
LINC01611
LINC01624
LINC01626
LINC01643
LINC01679
LINC01738
LINC01752
LINC01762
LINC01782
LINC01800
LINC01808
LINC01826
LINC01850
LINC01857
LINC01888
LINC01940
LINC01948
LINC01974
LINC01975
LINC01985
LINC01997
LINC02004
LINC02006
LINC02025
LINC02052
LINC02067
LINC02105
LINC02130
LINC02136
LINC02149
LINC02151
LINC02161
LINC02172
LINC02225
LINC02227
LINC02235
LINC02245
LINC02288
LINC02292
LINC02307
LINC02353
LINC02356
LINC02374
LINC02392
LINC02398
LINC02456
LINC02464
LINC02468
LINC02501
LINC02502
LINC02513
LINC02544
LINC02576
LINC02577
LINC02580
LINC02590
LINC02607
LINC02625
LINC02630
LINC02671
LINC02685
LINC02686
LINC02690
LINC02696
LINC02713
LINC02716
LINC02730
LINC02752
LINC02790
LINC02793
LINC02814
LINC02817
LINC02871
LINGO2
LIPC
LIPC-AS1
LMAN1L
LMO1
LMO2
LOXL1
LPL
LPP
LRBA
LRCH1
LRIG1
LRP1B
LRP2
LRP4
LRP4-AS1
LRRC10
LRRC10B
LRRC23
LRRC37A17P
LRRC37A5P
LRRC3B
LRRC55
LRRC8C
LSM1
LSP1
LTBP2
LUM
LY6E-DT
LYN
LYPLA1P1
LYPLAL1-AS1
LYRM4
LZIC
MAD1L1
MAGOH3P
MAL2
MAML3
MAP3K20
MAP4
MAPK4
MAPKAP1
MAPKAPK5
MAPKAPK5-AS1
MAPKBP1
MAPT
MAPT-AS1
MARK2P10
MARK2P11
MARK2P5
MARK3
MARK4
MAST4
MBNL2
MC5R
MCF2L
MCL1
MCM9
MCPH1
MDM4
MECOM
MECOM-AS1
MECR
MED13L
MED21
MED30
MEF2A
MEF2B
MEF2C
MEIS1
MERTK
METTL15
METTL21A
MEX3C
MIA2
MICAL3
MIIP
MINDY4
MIR1263
MIR217HG
MIR297
MIR29B2CHG
MIR3143
MIR4418
MIR4425
MIR4435-2HG
MIR548AZ
MIR5702
MIR6074
MIR6500
MIR8052
MIR99AHG
MKLN1
MKRN2
MLF1
MLIP
MLLT3
MLXIP
MLXIPL
MME
MMP14
MMP26
MOB3B
MORC3
MOV10
MPP6
MPPED2
MRAS
MRC2
MRO
MRPL23
MRPL23-AS1
MRPL35
MRPL40P1
MRVI1
MSC-AS1
MSH5-SAPCD1
MSL3P1
MSRA
MTCH2
MTCO1P40
MTDHP3
MTDHP4
MTHFR
MTND5P21
MUC1
MX1
MXD3
MXD4
MXI1
MYB
MYBPC2
MYBPC3
MYEOV
MYH11
MYH6
MYL3
MYO16
MYO9B
MYRFL
MYT1L
NAA25
NAA38
NACA
NADK
NAV1
NBAT1
NBEA
NBEAL1
NBN
NCALD
NCAM1
NCAPH
NCKAP5
NCOA7
NCOR2
NCR3
NDP
NDUFA2
NDUFA5P5
NDUFAF2P1
NDUFAF6
NDUFS3
NDUFS4
NEDD4L
NEDD8
NEDD8-MDP1
NEK10
NEK4P3
NEPNP
NEURL3
NFAT5
NFATC2
NFATC4
NFKBIA
NGF
NGF-AS1
NHLRC2
NIBAN2
NIN
NIP7P1
NIPA2P2
NIPSNAP2
NME7
NME9
NMT1
NOB1
NOBOX
NOL4L-DT
NOS3
NOX4
NOX5
NPBWR1
NPIPB2
NPNT
NPPA
NPPB
NPR1
NPR3
NR1H3
NR2F2-AS1
NRBP1
NRCAM
NREP
NRG1
NRG4
NRIP1
NRXN1
NSD3
NT5C2
NTAN1P3
NTN4
NUCB2
NUDC
NUP160
NUP205
NUS1
NXN
NYAP2
OAF
OAT
OBI1-AS1
OCIAD1
OCIAD2
OFCC1
OLA1
OLIG3
OMD
OPA1
OPCML
OPRK1
OPRL1
OPRM1
OR2B2
OR2B6
OR2W6P
OR4A15
OR4A16
OR4A44P
OR4C11
OR4C16
OR4C50P
OR51E1
OR52K1
OR52M2P
OR5AZ1P
OR5B12
OR5BA1P
OR5BP1P
OR5F1
OR7E163P
OR7E36P
OR7E5P
OR9Q1
OSGIN2
OVCH2
OVOL1
P3R3URF-PIK3R3
PABPC4
PACRG-AS1
PAFAH1B2
PALLD
PALM2AKAP2
PALMD
PAM
PAQR5
PAX2
PAX6
PAX8
PBRM1
PBX1
PBX1-AS1
PCCB
PCDH17
PCDH18
PCNPP2
PCNX3
PCP4
PDE10A
PDE11A
PDE11A-AS1
PDE1A
PDE3A
PDE3B
PDE5A
PDE8A
PDGFC
PDILT
PDLIM5
PDP2
PECAM1
PEPD
PFKFB2
PGBD2
PGPEP1
PGR-AS1
PHACTR1
PHACTR4
PHB
PHC3
PHF13
PHF21A
PHIP
PHLDB2
PHTF2
PIAS1
PIBF1
PIEZO2
PIF1
PIGC
PIGL
PIK3C2A
PIK3C2G
PIK3R3
PINX1
PIP4K2B
PIP4P2
PIP5K1B
PIPOX
PITPNM3
PKD1
PKD2L1
PKDCC
PKHD1
PKN2
PKN2-AS1
PKP4-AS1
PLA2G12B
PLCB1
PLCB3
PLCD3
PLCE1
PLCE1-AS1
PLCG1
PLCXD2
PLEC
PLEKHA1
PLEKHA5
PLEKHA7
PLEKHG1
PLEKHH1
PLIN2
PLK2
PLOD1
PLPP3
PLPPR5
PLXNA1
PLXNB2
PLXNC1
PML
PNKD
POC1B
POC1B-AS1
POC5
PODXL
POLD3
POLK
POLN
POM121C
POP4
POU2F1
POU2F3
PPARD
PPCDC
PPIAP16
PPIAP43
PPIAP55
PPIAP83
PPIG
PPL
PPM1E
PPM1G
PPP1R1C
PPP2R2D
PPP2R3A
PPP2R5E
PPP3CC
PPP4R1L
PPP4R3B
PPP6C
PRANCR
PRDM11
PRDM16
PRDM6
PRDM8
PRELID1
PREX1
PREX2
PRKACG
PRKAG1
PRKAG2
PRKCA
PRKCE
PRKD1
PRKD3
PRKG1
PRKG2
PRKN
PRMT5P1
PROCR
PROX2
PRPF40B
PRRC2A
PRRT1
PRSS42P
PRXL2A
PSD4
PSMA1
PSMB3
PSMB7
PSMD11
PSMD5
PTCD2
PTCD3
PTEN
PTGES3
PTGFR
PTK2
PTPMT1
PTPN11
PTPRD
PTPRF
PTPRN2
PUF60
PUM3
PWRN1
PXDNL
PXMP4
RAB31
RABGAP1
RABL2A
RAC1
RAC1P2
RAD52
RAMP1
RAPGEF5
RAPSN
RARRES1
RASIP1
RASL11A
RB1CC1
RBFOX1
RBM26
RBM33
RBM43
RBM47
RBMS1
RBMS3
RBPMS
RBPMS2
RCC1
RDH10
RDH10-AS1
REEP3
REN
RERE
RERE-AS1
RERG
RERGL
REXO1
RFX6
RGL3
RGS17
RGS19
RGS3
RGS6
RGS7
RGS7BP
RN7SKP142
RN7SKP157
RN7SKP167
RN7SKP246
RN7SL151P
RN7SL178P
RN7SL210P
RN7SL222P
RN7SL299P
RN7SL309P
RN7SL363P
RN7SL549P
RN7SL664P
RN7SL766P
RN7SL825P
RN7SL870P
RNA5SP214
RNA5SP258
RNA5SP30
RNA5SP349
RNA5SP45
RNA5SP471
RNA5SP52
RNA5SP74
RNASEH2B
RNF130
RNF168
RNU1-46P
RNU1-96P
RNU1-98P
RNU4-17P
RNU4ATAC6P
RNU6-1018P
RNU6-1037P
RNU6-1092P
RNU6-1133P
RNU6-1145P
RNU6-158P
RNU6-192P
RNU6-221P
RNU6-242P
RNU6-281P
RNU6-40P
RNU6-412P
RNU6-544P
RNU6-627P
RNU6-634P
RNU6-637P
RNU6-70P
RNU6-710P
RNU6-758P
RNU6-929P
RNU6-967P
RNU7-160P
RNU7-2P
[truncated: 451 more rows]
