# Supplementary material for: Integrative genomic analysis reveals a conserved role for prolactin signalling in the regulation of adrenal function
Source: Clin Transl Med. 2021 Nov 8;11(11):e630. doi: 10.1002/ctm2.630 (PMC8574957; doi:10.1002/ctm2.630)
Supplement: Supplementary file 11 — Supporting information [file CTM2-11-e630-s006.xlsx]

## Sheet: Table S10
Table S10. KCNK3 upstream SNPs associated with blood pressure traits.
PUBMEDID	FIRST AUTHOR	DATE	JOURNAL	LINK	STUDY	DISEASE/TRAIT	INITIAL SAMPLE SIZE	REPLICATION SAMPLE SIZE	REGION	CHR_ID	CHR_POS (hg38)	MAPPED_GENE	STRONGEST SNP-RISK ALLELE	SNPs	CONTEXT	INTERGENIC	RISK ALLELE FREQUENCY	p-VALUE	pVALUE_MLOG	p-VALUE (TEXT)	OR or BETA	95% CI (TEXT)	PLATFORM [SNPS PASSING QC]	MAPPED_TRAIT	MAPPED_TRAIT_URI	STUDY ACCESSION	GENOTYPING TECHNOLOGY
29912962	Feitosa MF	2018-06-18	PLoS One	www.ncbi.nlm.nih.gov/pubmed/29912962	Novel genetic associations for blood pressure identified via gene-alcohol interaction in up to 570K individuals across multiple ancestries.	Mean arterial pressure x alcohol consumption interaction (2df test)	91,110 European ancestry drinkers and non-drinkers, 21,416 African American or Afro-Caribbean drinkers and non-drinkers, 12,365 Asian ancestry drinkers and non-drinkers, 8,470 Hispanic or Latin American drinkers and non-drinkers	237,996 European ancestry drinkers, 2,280 African American drinkers, 54,080 Asian ancestry drinkers, 6,448 Hispanic drinkers, 43,315 European ancestry non-drinkers, 2,761 African ancestry non-drinkers, 86,943 Asian ancestry non-drinkers, 6,923 Hispanic non-drinkers	2p23.3	2	26688641	AC015977.1 - KCNK3	rs1275984-A	rs1275984	intergenic_variant	1	0.42	4e-300	299.398	(AA, EA, Hispanic)			Affymetrix, Illumina [up to 39321347] (imputed)	mean arterial pressure, alcohol drinking	http://www.ebi.ac.uk/efo/EFO_0006340, http://www.ebi.ac.uk/efo/EFO_0004329	GCST006167	Genome-wide genotyping array
27841878	Hoffmann TJ	2016-11-14	Nat Genet	www.ncbi.nlm.nih.gov/pubmed/27841878	Genome-wide association analyses using electronic health records identify new loci influencing blood pressure variation.	Systolic blood pressure	295,529 European ancestry individuals, 8,231 Latino individuals, 3,058 African American individuals, 2,029 African British individuals, 7,701 East Asian ancestry individuals, 2,735 South Asian ancestry individuals, 1,979 mixed and unknown ancestry individuals	NA	2p23.3	2	26688641	AC015977.1 - KCNK3	rs1275984-A	rs1275984	intergenic_variant	1		2e-33	32.699		0.473	unit increase	Affymetrix [at least 2696785] (imputed)	systolic blood pressure	http://www.ebi.ac.uk/efo/EFO_0006335	GCST007099	Genome-wide genotyping array
27841878	Hoffmann TJ	2016-11-14	Nat Genet	www.ncbi.nlm.nih.gov/pubmed/27841878	Genome-wide association analyses using electronic health records identify new loci influencing blood pressure variation.	Diastolic blood pressure	295,529 European ancestry individuals, 8,231 Latino individuals, 3,058 African American individuals, 2,029 African British individuals, 7,701 East Asian ancestry individuals, 2,735 South Asian ancestry individuals, 1,979 mixed and unknown ancestry individuals	NA	2p23.3	2	26688641	AC015977.1 - KCNK3	rs1275984-A	rs1275984	intergenic_variant	1		6e-28	27.2218		0.263	unit increase	Affymetrix [at least 2696785] (imputed)	diastolic blood pressure	http://www.ebi.ac.uk/efo/EFO_0006336	GCST007094	Genome-wide genotyping array
27841878	Hoffmann TJ	2016-11-14	Nat Genet	www.ncbi.nlm.nih.gov/pubmed/27841878	Genome-wide association analyses using electronic health records identify new loci influencing blood pressure variation.	Diastolic blood pressure	80,792 European ancestry individuals, 8,231 Latino individuals, 3,058 African American individuals, 7,243 East Asian ancestry individuals, 461 South Asian ancestry individuals	NA	2p23.3	2	26688641	AC015977.1 - KCNK3	rs1275984-A	rs1275984	intergenic_variant	1		2e-22	21.699		0.354	unit increase	Affymetrix [at least 2696785] (imputed)	diastolic blood pressure	http://www.ebi.ac.uk/efo/EFO_0006336	GCST007098	Genome-wide genotyping array
27841878	Hoffmann TJ	2016-11-14	Nat Genet	www.ncbi.nlm.nih.gov/pubmed/27841878	Genome-wide association analyses using electronic health records identify new loci influencing blood pressure variation.	Systolic blood pressure	80,792 European ancestry individuals, 8,231 Latino individuals, 3,058 African American individuals, 7,243 East Asian ancestry individuals, 461 South Asian ancestry individuals	NA	2p23.3	2	26688641	AC015977.1 - KCNK3	rs1275984-A	rs1275984	intergenic_variant	1		7e-22	21.1549		0.537	unit increase	Affymetrix [at least 2696785] (imputed)	systolic blood pressure	http://www.ebi.ac.uk/efo/EFO_0006335	GCST007095	Genome-wide genotyping array
27841878	Hoffmann TJ	2016-11-14	Nat Genet	www.ncbi.nlm.nih.gov/pubmed/27841878	Genome-wide association analyses using electronic health records identify new loci influencing blood pressure variation.	Diastolic blood pressure	80,792 European ancestry individuals, 8,231 Latino individuals, 3,058 African American individuals, 7,243 East Asian ancestry individuals, 461 South Asian ancestry individuals	NA	2p23.3	2	26688641	AC015977.1 - KCNK3	rs1275984-A	rs1275984	intergenic_variant	1		8e-21	20.0969	(EA)	0.371	unit increase	Affymetrix [at least 2696785] (imputed)	diastolic blood pressure	http://www.ebi.ac.uk/efo/EFO_0006336	GCST007098	Genome-wide genotyping array
27841878	Hoffmann TJ	2016-11-14	Nat Genet	www.ncbi.nlm.nih.gov/pubmed/27841878	Genome-wide association analyses using electronic health records identify new loci influencing blood pressure variation.	Systolic blood pressure	80,792 European ancestry individuals, 8,231 Latino individuals, 3,058 African American individuals, 7,243 East Asian ancestry individuals, 461 South Asian ancestry individuals	NA	2p23.3	2	26688641	AC015977.1 - KCNK3	rs1275984-A	rs1275984	intergenic_variant	1		3e-20	19.5229	(EA)	0.564	unit increase	Affymetrix [at least 2696785] (imputed)	systolic blood pressure	http://www.ebi.ac.uk/efo/EFO_0006335	GCST007095	Genome-wide genotyping array
30595370	Kichaev G	2018-12-27	Am J Hum Genet	www.ncbi.nlm.nih.gov/pubmed/30595370	Leveraging Polygenic Functional Enrichment to Improve GWAS Power.	Systolic blood pressure	approximately 422,000 European ancestry individuals	NA	2p23.3	2	26688877	AC015977.1 - KCNK3	rs1275985-?	rs1275985	intergenic_variant	1	NR	5e-45	44.301				NR [~ 8900000] (imputed)	systolic blood pressure	http://www.ebi.ac.uk/efo/EFO_0006335	GCST007087	Genome-wide genotyping array
29912962	Feitosa MF	2018-06-18	PLoS One	www.ncbi.nlm.nih.gov/pubmed/29912962	Novel genetic associations for blood pressure identified via gene-alcohol interaction in up to 570K individuals across multiple ancestries.	Diastolic blood pressure x alcohol consumption interaction (2df test)	63,607 European ancestry drinkers, 10,193 African American or Afro-Caribbean drinkers, 2,441 Asian ancestry drinkers, 5,084 Hispanic or Latin American drinkers, 27,492 European ancestry non-drinkers, 11,223 African American or Afro-Caribbean non-drinkers, 9,924 Asian ancestry non-drinkers, 3,387 Hispanic or Latin American non-drinkers	238,058 European ancestry drinkers, 2,280 African American drinkers, 54,081 Asian ancestry drinkers, 6,448 Hispanic drinkers, 43,318 European ancestry non-drinkers, 2,761 African American non-drinkers, 86,943 Asian ancestry non-drinkers, 6,923 Hispanic non-drinkers	2p23.3	2	26688877	AC015977.1 - KCNK3	rs1275985-T	rs1275985	intergenic_variant	1	0.59	3e-32	31.5229	(AA, EA, Hispanic)			Affymetrix, Illumina [up to 39321347] (imputed)	diastolic blood pressure, alcohol drinking	http://www.ebi.ac.uk/efo/EFO_0006336, http://www.ebi.ac.uk/efo/EFO_0004329	GCST006166	Genome-wide genotyping array
29912962	Feitosa MF	2018-06-18	PLoS One	www.ncbi.nlm.nih.gov/pubmed/29912962	Novel genetic associations for blood pressure identified via gene-alcohol interaction in up to 570K individuals across multiple ancestries.	Diastolic blood pressure x alcohol consumption (light vs heavy) interaction (2df test)	12,758 European ancestry heavy drinkers, 1,326 African American or Afro-Caribbean heavy drinkers, 648 Asian ancestry heavy drinkers, 364 Hispanic or Latin American heavy drinkers, 43,947 European ancestry light drinkers, 8,239 African American or Afro-Caribbean light drinkers, 1,141 Asian ancestry light drinkers, 4,448 Hispanic or Latin American light drinkers	42,079 European ancestry heavy drinkers, 217 African American or Afro-Caribbean heavy drinkers, 282,294 Asian ancestry heavy drinkers, 124 Hispanic ancestry heavy drinkers, 74,757 European ancestry light drinkers, 845 African American light drinkers, 24,129 Asian ancestry light drinkers, 411 Hispanic light drinkers	2p23.3	2	26689211	AC015977.1 - KCNK3	rs1275986-A	rs1275986	intergenic_variant	1	0.59	5e-11	10.301	(AA, EA)			Affymetrix, Illumina [up to 39321347] (imputed)	diastolic blood pressure, alcohol consumption measurement	http://www.ebi.ac.uk/efo/EFO_0006336, http://www.ebi.ac.uk/efo/EFO_0007878	GCST006169	Genome-wide genotyping array
29455858	Sung YJ	2018-02-15	Am J Hum Genet	www.ncbi.nlm.nih.gov/pubmed/29455858	A Large-Scale Multi-ancestry Genome-wide Study Accounting for Smoking Behavior Identifies Multiple Significant Loci for Blood Pressure.	Systolic blood pressure (cigarette smoking interaction)	80,552 European ancestry individuals, 27,118 African individuals, 13,438 Asian individuals, 8,805 Hispanic individuals	305,513 European ancestry individuals, 7,786 African individuals, 148,932 Asian individuals, 13,533 Hispanic individuals, 4,414 Brazilian individuals	2p23.3	2	26691496	AC015977.1 - KCNK3	rs1275988-?	rs1275988	intergenic_variant	1	NR	5e-61	60.301				Affymetrix, Illumina [18800000] (imputed)	smoking status measurement, systolic blood pressure	http://www.ebi.ac.uk/efo/EFO_0006527, http://www.ebi.ac.uk/efo/EFO_0006335	GCST006188	Genome-wide genotyping array
29455858	Sung YJ	2018-02-15	Am J Hum Genet	www.ncbi.nlm.nih.gov/pubmed/29455858	A Large-Scale Multi-ancestry Genome-wide Study Accounting for Smoking Behavior Identifies Multiple Significant Loci for Blood Pressure.	Diastolic blood pressure (cigarette smoking interaction)	80,552 European ancestry individuals, 27,118 African individuals, 13,438 Asian individuals, 8,805 Hispanic individuals	305,513 European ancestry individuals, 7,786 African individuals, 148,932 Asian individuals, 13,533 Hispanic individuals, 4,414 Brazilian individuals	2p23.3	2	26691496	AC015977.1 - KCNK3	rs1275988-?	rs1275988	intergenic_variant	1		1e-51	51				Affymetrix, Illumina [18800000] (imputed)	smoking status measurement, diastolic blood pressure	http://www.ebi.ac.uk/efo/EFO_0006527, http://www.ebi.ac.uk/efo/EFO_0006336	GCST006187	Genome-wide genotyping array
27841878	Hoffmann TJ	2016-11-14	Nat Genet	www.ncbi.nlm.nih.gov/pubmed/27841878	Genome-wide association analyses using electronic health records identify new loci influencing blood pressure variation.	Systolic blood pressure	295,529 European ancestry individuals, 8,231 Latino individuals, 3,058 African American individuals, 2,029 African British individuals, 7,701 East Asian ancestry individuals, 2,735 South Asian ancestry individuals, 1,979 mixed and unknown ancestry individuals	NA	2p23.3	2	26691496	AC015977.1 - KCNK3	rs1275988-C	rs1275988	intergenic_variant	1		4e-33	32.3979		0.467	unit increase	Affymetrix [at least 2696785] (imputed)	systolic blood pressure	http://www.ebi.ac.uk/efo/EFO_0006335	GCST007099	Genome-wide genotyping array
27841878	Hoffmann TJ	2016-11-14	Nat Genet	www.ncbi.nlm.nih.gov/pubmed/27841878	Genome-wide association analyses using electronic health records identify new loci influencing blood pressure variation.	Diastolic blood pressure	295,529 European ancestry individuals, 8,231 Latino individuals, 3,058 African American individuals, 2,029 African British individuals, 7,701 East Asian ancestry individuals, 2,735 South Asian ancestry individuals, 1,979 mixed and unknown ancestry individuals	NA	2p23.3	2	26691496	AC015977.1 - KCNK3	rs1275988-C	rs1275988	intergenic_variant	1		1e-27	27		0.259	unit increase	Affymetrix [at least 2696785] (imputed)	diastolic blood pressure	http://www.ebi.ac.uk/efo/EFO_0006336	GCST007094	Genome-wide genotyping array
27841878	Hoffmann TJ	2016-11-14	Nat Genet	www.ncbi.nlm.nih.gov/pubmed/27841878	Genome-wide association analyses using electronic health records identify new loci influencing blood pressure variation.	Diastolic blood pressure	80,792 European ancestry individuals, 8,231 Latino individuals, 3,058 African American individuals, 7,243 East Asian ancestry individuals, 461 South Asian ancestry individuals	NA	2p23.3	2	26691496	AC015977.1 - KCNK3	rs1275988-C	rs1275988	intergenic_variant	1		3e-22	21.5229		0.352	unit increase	Affymetrix [at least 2696785] (imputed)	diastolic blood pressure	http://www.ebi.ac.uk/efo/EFO_0006336	GCST007098	Genome-wide genotyping array
27841878	Hoffmann TJ	2016-11-14	Nat Genet	www.ncbi.nlm.nih.gov/pubmed/27841878	Genome-wide association analyses using electronic health records identify new loci influencing blood pressure variation.	Systolic blood pressure	80,792 European ancestry individuals, 8,231 Latino individuals, 3,058 African American individuals, 7,243 East Asian ancestry individuals, 461 South Asian ancestry individuals	NA	2p23.3	2	26691496	AC015977.1 - KCNK3	rs1275988-C	rs1275988	intergenic_variant	1		1e-21	21		0.532	unit increase	Affymetrix [at least 2696785] (imputed)	systolic blood pressure	http://www.ebi.ac.uk/efo/EFO_0006335	GCST007095	Genome-wide genotyping array
26390057	Kato N	2015-09-21	Nat Genet	www.ncbi.nlm.nih.gov/pubmed/26390057	Trans-ancestry genome-wide association study identifies 12 genetic loci influencing blood pressure and implicates a role for DNA methylation.	Mean arterial pressure	31,516 East Asian ancestry individuals, 35,352 European ancestry individuals, 33,126 South Asian ancestry individuals	87,205 individuals, 48,268 East Asian ancestry individuals, 68,456 European ancestry individuals and 16,328 South Asian ancestry individuals	2p23.3	2	26691496	AC015977.1 - KCNK3	rs1275988-T	rs1275988	intergenic_variant	1	0.527159	5e-21	20.301		0.367454	[0.29-0.44] mmHg decrease	Affymetrix, Illumina, Perlegen [~ 2100000] (imputed)	mean arterial pressure	http://www.ebi.ac.uk/efo/EFO_0006340	GCST003275	Genome-wide genotyping array
27841878	Hoffmann TJ	2016-11-14	Nat Genet	www.ncbi.nlm.nih.gov/pubmed/27841878	Genome-wide association analyses using electronic health records identify new loci influencing blood pressure variation.	Diastolic blood pressure	80,792 European ancestry individuals, 8,231 Latino individuals, 3,058 African American individuals, 7,243 East Asian ancestry individuals, 461 South Asian ancestry individuals	NA	2p23.3	2	26691496	AC015977.1 - KCNK3	rs1275988-C	rs1275988	intergenic_variant	1		2e-20	19.699	(EA)	0.366	unit increase	Affymetrix [at least 2696785] (imputed)	diastolic blood pressure	http://www.ebi.ac.uk/efo/EFO_0006336	GCST007098	Genome-wide genotyping array
27841878	Hoffmann TJ	2016-11-14	Nat Genet	www.ncbi.nlm.nih.gov/pubmed/27841878	Genome-wide association analyses using electronic health records identify new loci influencing blood pressure variation.	Systolic blood pressure	80,792 European ancestry individuals, 8,231 Latino individuals, 3,058 African American individuals, 7,243 East Asian ancestry individuals, 461 South Asian ancestry individuals	NA	2p23.3	2	26691496	AC015977.1 - KCNK3	rs1275988-C	rs1275988	intergenic_variant	1		8e-20	19.0969	(EA)	0.556	unit increase	Affymetrix [at least 2696785] (imputed)	systolic blood pressure	http://www.ebi.ac.uk/efo/EFO_0006335	GCST007095	Genome-wide genotyping array
30487518	Takeuchi F	2018-11-28	Nat Commun	www.ncbi.nlm.nih.gov/pubmed/30487518	Interethnic analyses of blood pressure loci in populations of East Asian and European descent.	Systolic blood pressure	130,777 Japanese ancestry individuals	53,008 East Asian individuals, 105,253 European ancestry individuals	2p23.3	2	26691496	AC015977.1 - KCNK3	rs1275988-T	rs1275988	intergenic_variant	1	0.22	1e-19	19	(Japanese)	0.817	[0.64-0.99] unit decrease	Illumina [6200000] (imputed)	systolic blood pressure	http://www.ebi.ac.uk/efo/EFO_0006335	GCST007703	Genome-wide genotyping array
30487518	Takeuchi F	2018-11-28	Nat Commun	www.ncbi.nlm.nih.gov/pubmed/30487518	Interethnic analyses of blood pressure loci in populations of East Asian and European descent.	Mean arterial pressure	130,777 Japanese ancestry individuals	53,008 East Asian individuals, 105,253 European ancestry individuals	2p23.3	2	26691496	AC015977.1 - KCNK3	rs1275988-T	rs1275988	intergenic_variant	1	0.2214	3e-18	17.5229	(Japanese)	0.5563	[0.43-0.68] unit decrease	Illumina [6200000] (imputed)	mean arterial pressure	http://www.ebi.ac.uk/efo/EFO_0006340	GCST007706	Genome-wide genotyping array
28739976	Wain LV	2017-07-24	Hypertension	www.ncbi.nlm.nih.gov/pubmed/28739976	Novel Blood Pressure Locus and Gene Discovery Using Genome-Wide Association Study and Expression Data Sets From Blood and the Kidney.	Systolic blood pressure	150,134 European ancestry individuals	87,359 European ancestry individuals, 140,886 European and unknown ancestry individuals	2p23.3	2	26691496	AC015977.1 - KCNK3	rs1275988-T	rs1275988	intergenic_variant	1	0.605	2e-15	14.699	(EA, initial)	0.577	[0.43-0.72] unit decrease	Affymetrix, Illumina, Perlegen [7994604] (imputed)	systolic blood pressure	http://www.ebi.ac.uk/efo/EFO_0006335	GCST004776	Genome-wide genotyping array
30487518	Takeuchi F	2018-11-28	Nat Commun	www.ncbi.nlm.nih.gov/pubmed/30487518	Interethnic analyses of blood pressure loci in populations of East Asian and European descent.	Diastolic blood pressure	130,777 Japanese ancestry individuals	53,008 East Asian individuals, 105,253 European ancestry individuals	2p23.3	2	26691496	AC015977.1 - KCNK3	rs1275988-T	rs1275988	intergenic_variant	1	0.2214	1e-13	13	(Japanese)	0.4257	[0.31-0.54] unit decrease	Illumina [6200000] (imputed)	diastolic blood pressure	http://www.ebi.ac.uk/efo/EFO_0006336	GCST007704	Genome-wide genotyping array
28739976	Wain LV	2017-07-24	Hypertension	www.ncbi.nlm.nih.gov/pubmed/28739976	Novel Blood Pressure Locus and Gene Discovery Using Genome-Wide Association Study and Expression Data Sets From Blood and the Kidney.	Diastolic blood pressure	150,134 European ancestry individuals	87,359 European ancestry individuals, 140,886 European and unknown ancestry individuals	2p23.3	2	26691496	AC015977.1 - KCNK3	rs1275988-T	rs1275988	intergenic_variant	1	0.605	3e-13	12.5229	(EA, initial)	0.324	[0.24-0.41] unit decrease	Affymetrix, Illumina, Perlegen [7994604] (imputed)	diastolic blood pressure	http://www.ebi.ac.uk/efo/EFO_0006336	GCST004777	Genome-wide genotyping array
31217584	Wojcik GL	2019-06-19	Nature	www.ncbi.nlm.nih.gov/pubmed/31217584	Genetic analyses of diverse populations improves discovery for complex traits.	Diastolic blood pressure	11,380 African American individuals, 21,549 Hispanic/Latino individuals, 1,086 Asian ancestry individuals, 636 Native American ancestry individuals, 782 individuals	NA	2p23.3	2	26691496	AC015977.1 - KCNK3	rs1275988-?	rs1275988	intergenic_variant	1	NR	3e-06	5.52288		0.476387	[0.28-0.67] unit decrease	Illumina [32101933] (imputed)	diastolic blood pressure	http://www.ebi.ac.uk/efo/EFO_0006336	GCST008029	Genome-wide genotyping array
