# Supplementary material for: Integrative genomic analysis reveals a conserved role for prolactin signalling in the regulation of adrenal function
Source: Clin Transl Med. 2021 Nov 8;11(11):e630. doi: 10.1002/ctm2.630 (PMC8574957; doi:10.1002/ctm2.630)
Supplement: Supplementary file 12 — Supporting information [file CTM2-11-e630-s002.xlsx]

## Sheet: Table S11
Table S11. Sex-dependent DEG in the adult rodent adrenal gland
HMG 2013	Endo 2020	This study	Rat		HMG 2013|Endo 2020	HMG 2013|This study	HMG 2013|Rat	Endo 2020|This study	Endo 2020|Rat	This study|Rat	HMG 2013|Endo 2020|This study	HMG 2013|Endo 2020|Rat	Endo 2020|This study|Rat	HMG 2013|Endo 2020|This study|Rat
1600029D21Rik	1600012H06Rik	1110004E09Rik	Aadacl1		1700125H20Rik	Aif1l	Dbp	1520401A03Rik	Bmpr2	Aig1	4930486L24Rik	Appl2	A2m	Cxcr4
1700039I01Rik	2610203C20Rik	1110008P14Rik	Aadat		2010007H06Rik	Ankrd35		2010109I03Rik	Cirbp	Bmp7	Abtb2	Csdc2	Abca1	Greb1l
1810041L15Rik	3110045C21Rik	1700017B05Rik	Acat2		Bnip3	Igfbp3		5031414D18Rik	Cpeb4	Cblb	Acadsb		Cdkn1c	Nf2
2010005H15Rik	4930429F24Rik	1700021F05Rik	Adamts3		Camkk1	Kcnmb4		6430548M08Rik	Creb3l1	Cry2	Acan		Dhrs3	Nr0b1
2810405K02Rik	4930511M06Rik	1810011O10Rik	Adck5		Car8	Lrrc4c		9030617O03Rik	Cyp51	Dyrk3	Acpp		Ephb6	Nt5e
4732419C18Rik	4933417D19Rik	2010204K13Rik	Agphd1		Cd47	Npr3		AA986860	Dgat2	Enc1	Adh1		Etnk2	Prlr
4933400F03Rik	9530077C05Rik	2410006H16Rik	Ahsa2		Cdh22	Pak3		Abcb1b	Dpyd	Lgals3bp	Adh7		Fam198b	Serinc5
4933413J09Rik	A430105I19Rik	2410016O06Rik	Akap8l		Col4a3bp	Smarca1		Acsbg1	Gja1	Mon1b	Ajap1		Fmo1
5830408B19Rik	A4galt	2610001J05Rik	Appbp2		Crym	Speer9-ps1		Acvr1	Grb14	Prex2	Akr1c18		Hsd17b7
6720407P12Rik	A730049H05Rik	4732440D04Rik	Arhgap42		Eif2s3x	Srm		Adarb1	Hspb6	Rapgef3	Akr1d1		Ivd
A930009L07Rik	Aacs	4833422C13Rik	Baalc		Emb	Top1mt		Adck3	Idi1	Sema7a	Aldh3b1		Nfil3
AA414992	Aass	4930557A04Rik	Bcap29		Fa2h	Tshr		Adcy7	Kcnh2	Zdbf2	Arhgap28		Nrep
Abca4	Abcb7	4933403O08Rik	Bcl9		Fam46b			Adra1d	Lgals1		Bspry		Pipox
Ada	Acaca	5930430L01Rik	Bzw2		Fam84a			Agpat4	Lrrc58		C3		Prodh
Adrbk2	Acbd5	Abat	C1qtnf1		Fdps			Agtr2	Megf9		Cd1d1		Rfk
AI835086	Acsm3	Abca6	Cacna2d1		Gata1			Agxt2	Mrap		Cd44		Sntb1
AI852064	Acvr2a	Abca8b	Caln1		Gm5148			Ahcyl2	Oaf		Cited1		Sqle
Akap2	Adamts1	Abcb1a	Capn8		Klc3			Aifm2	P2rx5		Clcn2		Xdh
Armc2	Adhfe1	Abcd2	Cbln2		Lingo3			Ak3	Pdgfd		Cst8
B430316J06Rik	Adipor2	Ace2	Ccnl2		Mmel1			Aldh2	Pik3r1		Cyp2f2
B930053N02Rik	Adm	Ackr3	Cd14		Nox4			Alpl	Slc27a6		Dhcr24
C530028O21Rik	Adrb2	Acot12	Cdc2l6		Pdgfrl			Amotl2	Slit2		Fetub
Ccl2	Adssl1	Acp5	Cdo1		Pik3c2g			Ampd2	Tmem86a		Flrt1
Cd1d2	Aes	Acvr1c	Chchd1		Rarres1			Apln	Utrn		Fndc5
Chi3l1	Agpat2	Adam12	Chordc1		Serpina3g			Aplnr			Frmd5
chr11:112898724-113062945_F	Agpat6	Adam8	Churc1		Serpina6			Apof			Frrs1
chr16:23534663-23535172_F	Ajuba	Adamts6	Cidea		Slc31a2			Ar			Frzb
chr16:23543837-23560153_F	Akr1c13	Adar	Cilp2		Slpi			Arhgef10l			Gabrg3
chr16:84702353-84710928_R	Akr1cl	Adcy8	Cited2		St8sia5			Asl			Gpam
chr17:29571806-29603008_F	Aldh4a1	Adgrg1	Clcn5		Tmem159			Baiap2			Gramd1b
chr17:32229024-32229663_F	Amfr	Adgrg2	Clk2		Tmie			Bche			Greb1
chr17:56687541-56694631_F	Amigo3	Adipoq	Coq10b		Vdr			C7			Gstk1
chr17:56687541-56694631_R	Amy1	Adrb3	Coro6		Vnn1			Cad			Hhex
chr2:136327645-136341251_F	Angptl1	Adtrp	Cpm		Xkr5			Cadps2			Hmox1
chr2:50152329-50289487_F	Angptl4	Agpat1	Crem					Carhsp1			Hs6st2
chr2:60038543-60046318_F	Ankib1	Agpat9	Crtc3					Ccdc114			Il4ra
chr4:59093718-59108018_R	Anxa2	Aifm1	Cry1					Cdh2			Kcnj4
chr7:113768215-113783490_R	Aox1	Aifm3	Cspp1					Cdk8			Kcnk1
chr8:129102060-129109035_R	Apol9a	Akt1s1	Cstb					Cdv3			Lipa
chr8:89996710-90049453_F	Apol9b	Alas2	Cxcl10					Cebpb			Lrrk2
chr8:90000619-90061169_F	Arfgef1	Aldh18a1	Cxcr7					Cep131			Lrrn1
chr8:90048940-90049461_F	Arhgef19	Aldh1a1	Cyp11a1					Chst2			Man1a
Chst4	Arhgef28	Aldh1a7	Cyp27a1					Chuk			Map1lc3a
Clec4e	Arid5b	Aldh1b1	Cyp2c12					Cish			Map3k9
Clic6	Arih1	Aldh7a1	Cyp2t1					Cit			Mapk13
Cpz	Arl3	Ankef1	Cyp4f4					Cmtm3			Mlkl
Cxcl5	Arl5a	Apoc4	Dclk1					Col5a3			Ms4a10
D0H4S114	Arrdc3	Apod	Dclk2					Col6a5			Myo1a
D630042P16Rik	Asic4	Apol6	Ddi2					Cox18			Nr5a1
Defb25	Asns	Apold1	Ddit4					Cwf19l1			Nudt11
Dmkn	Atl2	Aqp7	Dgat1					Cxadr			Osbpl3
E130012A19Rik	Atl3	Arhgap10	Dnaja1					Cyb5b			Oxtr
ENSMUST00000043406	Atp4a	Arhgap15	Dnm3					Cyp11b1			Pde7a
ENSMUST00000050829	Auts2	Arhgap27	Dync1i1					Cyp21a1			Pitpnm3
ENSMUST00000089883	Azin1	Arhgdib	Dynll2					Cyp4f14			Plin5
ENSMUST00000097635	Bach1	Arhgef4	Eepd1					D16Ertd472e			Psd3
ENSMUST00000097824	Baiap3	Arl6ip5	Efhd1					Dcun1d4			Rcn1
ENSMUST00000100156	Baz1a	Art3	Elf1					Ddx3y			Rwdd2a
ENSMUST00000103310	BC023105	Asna1	Eya4					Deptor			Samd5
ENSMUST00000103410	BC023829	Aspn	Fabp6					Desi1			Sec24d
ENSMUST00000105150	Bhlhe40	Aspscr1	Fam110c					Dpt			Serpinb1a
ENSMUST00000119373	Bmpr1a	Asrgl1	Fam115a					Dpy19l1			Shb
Fgd3	Btaf1	Atg101	Fam13a1					Ebf1			Shmt1
Fndc1	C030014I23Rik	Atox1	Fam13c1					Echdc3			Slc30a2
Folr1	C030046E11Rik	Atp10d	Fam83b					Eda2r			Slc7a4
Fzd9	C1galt1	Atp5g3	Fgf7					Edem3			Slc7a8
G630025P09Rik	C1ql1	Atp6v0a1	Foxo1					Egfl6			Spag1
Gck	C1ra	Atp6v0c	Gab2					Eif2s3y			Srd5a2
Gm10775	Cables1	Atp6v0d2	Galnt13					Eif4g3			St3gal1
Gm2330	Cacnb1	AU040320	Galnt7					Elfn1			St6galnac2
Gm2694	Cacng8	Axdnd1	Giot1					Emc8			Sulf2
Gm3806	Caly	B3gntl1	Glrx1					F13a1			Susd3
Gm3916	Caskin1	B930041F14Rik	Gnrhr					Fah			Synpo2
Gm5595	Cat	Bbs12	Gpr44					Fam134b			Tacr2
Gm5811	Cav2	BC026585	Gpr55					Fam169a			Tiam2
Gm5813	Cbln1	BC028528	Gria3					Fam210a			Txndc2
Gm5858	Ccdc30	BC029722	Gsdmd					Fam213b			Uty
Gm7107	Ccdc8	Bcap31	Gstm5					Fam53b			Vnn3
Gm7969	Ccng1	Bcat1	Gzmb					Fat4			Xrra1
Gm7998	Cd36	Bcl6b	Hcrtr2					Fbxo34
Gm8163	Cd74	Bean1	Herpud1					Fgf11
Gm9629	Cdc42ep1	Bhlhe41	Hpcal1					Filip1
Gm9720	Cdkn2d	Bola3	Hpx					Fosb
Gnat2	Ceacam1	Bri3	Hspb8					Fosl2
Gpr133	Cebpa	Bst2	Hsph1					Gal
Igj	Chac1	Cabp1	Idh1					Gdap10
Irg1	Chgb	Cabyr	Igfbp2					Gem
Jakmip1	Chl1	Cacna1h	Iqgap1					Gfod1
Krt19	Chpt1	Cacnb2	Irf1					Gm12240
Krt42	Ckb	Car3	Kbtbd5					Gm973
Krt7	Clca1	Card10	Khdrbs3					Gnb4
Lgals7	Cldn5	Cbx4	Klf7					Golim4
LOC100048058	Clec3b	Ccdc160	Lage3					Gpc4
LOC100048617	Clint1	Ccdc39	Leng8					Gpt2
LOC674674	Cltb	Ccnd3	Lifr					Grin2c
LOC675695	Cmtm6	Ccr1	Lipe					Gsta3
LOC675735	Cnp	Ccr5	LOC100137086					H2-Ab1
Lrp2	Cnst	Cd200	LOC100361322					H2-Eb1
Ly6h	Col15a1	Cd24a	LOC100361556					Hba-a1
Mal2	Col16a1	Cd59a	LOC100364751					Hbb-bs
Meox1	Col3a1	Cd68	LOC314655					Hbb-bt
Msln	Cpt1a	Cdc14a	LOC501110					Hdc
Mthfd1l	Crabp1	Cdh19	LOC679547					Hephl1
Muc16	Csrnp1	Cdkl5	LOC685179					Hs3st1
Myo5b	Cth	Cenpq	LOC688916					Hs6st1
Nags	Ctsl	Cep57l1	Lrrc16a					Hsd3b6
Naip3	Ctso	Ces1f	Lsmd1					Hspa12a
Ngef	Ctxn3	Cetn2	Lss					Htra3
Olah	Cygb	Cfap69	Lypd6b					Il34
Olfr224	Cyp2d22	Cfl1	Magmas					Insig1
Oosp1	D630003M21Rik	Chchd10	Map2					Itpr2
Palm3	Dapk2	Chchd5	Mast4					Jun
Pcnxl2	Dbh	Chchd6	Mcpt8					Kcnk5
Pde6a	Dcp2	Chdh	Mdh1b					Kdm5d
Pkp2	Ddah2	Chka	Mdm4					Kdm6a
Pppde2	Ddx21	Chmp1b	Mect1					Knop1
Prg4	Ddx3x	Chn2	Meis1					Krba1
Prss12	Dhdh	Chrm3	MGC108823					Lama4
Rgs16	Dip2b	Cidec	Mll5					Lmo4
Rhof	Dip2c	Ciita	Mmd2					Lpin3
Rorc	Dirc2	Cisd3	Mpeg1					Lypd6
Saa3	Dlg1	Cks1b	Mpzl2					Maoa
Slc14a2	Dlg4	Clec2l	Mrgprb13					Map6d1
Slc40a1	Dmd	Clic1	Mrpl36					Mapt
Slc6a13	Dmxl1	Clip4	Mrps18c					Masp1
Snph	Dock7	Clptm1	Muc4					Med12l
Sphk1	Dock8	Clu	Mx2					Metrnl
Sucnr1	Dot1l	Cntfr	Myof					Mfn2
TC1632811	Drd4	Col23a1	N5					Mgst1
Trim40	Dusp11	Col28a1	Nav3					Micall2
Unc93a	Dusp26	Col6a4	Ndrg2					Mme
Upk1b	Dusp6	Col6a6	Ndufb4					Mvd
Upk3b	Ece2	Commd7	Nedd4l					Mxra7
Xist	Edem1	Copz1	Nfia					Nceh1
	Eea1	Copz2	Nfix					Nckap5
	Eef1a2	Coro2a	Nfrkb					Ndufa4l2
	Efemp1	Cox17	Nid1					Neb
	Efemp2	Cox6a1	Nipsnap1					Nek5
	Efna2	Cpne8	Nkain3					Ngfrap1
	Egfr	Crtap	Nos1					Ninl
	Ell2	Cryl1	Nr1d1					Nnat
	Eln	Csnk2b	Nsdhl					Nnt
	Emp3	Cspg5	Nudt12					Nr4a2
	Entpd5	Ctla2a	Oasl					Nrbp2
	Epb4.1	Ctla2b	Oasl2					Optn
	Esr1	Ctnnbip1	Olr131					Orm1
	Exoc3l	Ctsb	Olr132					Pag1
	Extl1	Ctsc	Olr1595					Pccb
	F5	Cuta	Olr1768					Pcyox1
	Fam101b	Cx3cr1	Olr401					Pde8b
	Fam126a	Cxcl12	P4ha1					Penk
	Fam131c	Cyp2e1	Paqr7					Pgm3
	Fam163a	Cyp39a1	Parg					Pik3ap1
	Fam46a	Cysltr2	Pde7b					Pkdcc
	Fat1	Cyyr1	Pdgfc					Pm20d1
	Fbxo33	D930015E06Rik	Pdk3					Pm20d2
	Fdxr	Dab2	Pdlim2					Podxl2
	Fggy	Dcc	Per3					Pon3
	Figf	Dcxr	Pfn2					Ppl
	Fkbp10	Ddx58	Pgd					Ppp1r14c
	Foxn3	Dennd4a	Phlda1					Prdx6
	Fstl3	Dgkh	Phlda3					Prkcd
	Fzd4	Dgkk	Pigp					Procr
	G2e3	Dll4	Pkd2					Prr16
	Gadd45b	Dmpk	Pla2g4a					Prss35
	Gbe1	Dnah10	Plat					Pvr
	Gbp6	Dnmt3l	Plcb4					Rabep2
	Gch1	Dock6	Plk2					Rad54l2
	Gclc	Dpf2	Podxl					Rapgef4
	Gda	Dpy30	Prdm5					Rdh1
	Ggt6	Dram1	Ptges					Rgl3
	Gjb2	Dsc2	Ptprs					Rhcg
	Gm11478	Dsg2	Pygl					Rims4
	Gm13010	Dsp	Qrfpr					Robo1
	Gm14556	Dusp10	Rab3ip					Rora
	Gm14592	E030011O05Rik	Rai2					Rrad
	Gm15382	E330017L17Rik	Rasl11b					Rtn4
	Gm15883	Edn3	Rbms3					Sbk1
	Gm16559	Ednrb	Rg9mtd1					Sctr
	Gm1673	Efna1	RGD1304731					Sema5b
	Gm26809	Efnb2	RGD1304810					Sh2d4a
	Gm26833	Egfl7	RGD1307396					Shh
	Gm26917	Egr1	RGD1309362					Sik1
	Gm2830	Eif2s2	RGD1310552					Sin3b
	Gm608	Elp3	RGD1311648					Slc16a2
	Gm684	Eml5	RGD1559442					Slc26a2
	Gm7353	Enpp6	RGD1561231					Slc45a3
	Gm9992	Epb41l3	RGD1561445					Slit1
	Gnai1	Epdr1	RGD1562101					Smad9
	Gnaz	Epha2	RGD1562626					Speg
	Golph3	Ephx2	RGD1562717					Spp1
	Gpc5	Eppk1	RGD1562747					Srxn1
	Gpcpd1	Erlin1	RGD1563483					St3gal5
	Gper1	Esm1	RGD1564318					Tcf24
	Gpr153	F11r	RGD1565033					Tenm3
	Gpr37l1	Fabp4	RGD1565883					Thrb
	Gpr56	Fads2	RGD1566021					Tle2
	Gpx7	Fam107a	Rin2					Tle6
	Grik5	Fam13c	Rnf213					Tmem178b
	Gsk3b	Fam174b	Rps21					Tmem200a
	Gspt1	Fam195a	Rtp4					Tmem52
	Gstm2	Fam214b	S1pr1					Tnc
	Gstt2	Fam3c	Sbsn					Tob1
	Guca1b	Fam46c	Scx					Tpm2
	Gxylt1	Fam50a	Sec61g					Trank1
	Gyk	Fbn2	Selenbp1					Trp53inp2
	H1f0	Fbxl7	Sfrp2					Tspan11
	Hamp	Fbxo36	Sgms2					Tubb3
	Hand2	Fes	Shc3					Uck2
	Hcn3	Fgd2	Slc16a14					Wfs1
	Hdac11	Fgd5	Slc25a21					Xist
	Hdac4	Fgf9	Slc41a2					Zfp174
	Hdhd3	Fgfr4	Slc4a3
	Heca	Fkbp4	Smpd1
	Herc4	Fmnl2	Snx29
	Herc6	Fnbp1l	Sp140
	Hes1	Fndc4	Sprn
	Heyl	Frem1	Star
	Hfe	Frmd6	Sult1a1
	Hivep2	Fscn1	Swap70
	Hk2	G6pdx	Tet2
	Hmgcr	Gaa	Tgfbr3
	Hmgcs1	Gadd45a	Timm13
	Hmgcs2	Gas2l3	Tmem119
	Hnmt	Gas6	Tmem150c
	Homer1	Gata4	Tnfrsf1b
	Hspb1	Gatad1	Tnrc6a
	Hvcn1	Ggt5	Top3a
	Hydin	Ggta1	Trafd1
	I830012O16Rik	Ghr	Tuba4a
	Ide	Gimap5	Usp11
	Ier5l	Gimap6	Usp22
	Ifit3	Glrx5	Vamp1
	Igf1r	Glul	Vgll3
	Ighm	Gm10400	Vim
	Il13ra1	Gm12002	Zcchc11
	Il1rap	Gm13481	Zfp347
	Insm2	Gm13486
	Insr	Gm15411
	Ints6	Gm1966
	Irf8	Gm19665
	Isg15	Gm20125
	Isyna1	Gm26232
	Itga11	Gm26871
	Itgb3	Gm28382
	Itpk1	Gm29907
	Itpr1	Gm2a
	Ivns1abp	Gm30596
	Jsrp1	Gm30983
	Kcnq1	Gm31084
	Kctd14	Gm31235
	Kdm5c	Gm31333
	Kif13b	Gm32091
	Kif5b	Gm32304
	Kitl	Gm32584
	Klhdc8a	Gm32819
	Klhl2	Gm32888
	Kpna1	Gm33219
	Larp1b	Gm33272
	Larp4	Gm33293
	Larp6	Gm34321
	Lars2	Gm35280
	Ldlr	Gm36556
	Leprel4	Gm38405
	Lgals3	Gm38504
	Lgr4	Gm38865
	Lpgat1	Gm39017
	Lpp	Gm39041
	Lrp1	Gm39552
	Lrpprc	Gm39746
	Lrrn2	Gm40010
	Ly6d	Gm40647
	Lyn	Gm40812
	Lynx1	Gm41343
	Lyrm5	Gm42016
	Mapkapk3	Gm42244
	Mapre2	Gm454
	Marchf3	Gm4759
	Mctp2	Gm4924
	Meg3	Gm5067
	Mettl7a1	Gm6745
	Mfap2	Gm8995
	Mgat4c	Gm9801
	Mgst2	Gnpda1
	Mif4gd	Gpihbp1
	Mmp11	Gpnmb
	Mob1b	Gpr22
	Mob4	Gpx3
	Mospd2	Grk5
	Mpp3	Gstm1
	Mpzl3	Gvin1
	Mrgpre	Gys2
	Mrs2	Gzf1
	Msmo1	H2-DMa
	Mst1r	H2-M2
	Mthfd1	H2-Q6
	Mtm1	Hao2
	Mtss1	Hapln1
	Mug1	Hcfc1r1
	Mut	Hdac1
	Myc	Hist4h4
	N4bp2	Hnrnph2
	N4bp3	Hoxa3
	Nadk	Hoxb8
	Naip5	Hp
	Nampt	Hpgd
	Nat8	Hspa1b
	Ncoa4	Hspd1
	Nfatc3	Hypk
	Nkain1	Hypm
	Nmt2	Id1
	Notch2	Ifi27l2a
	Npr2	Ifi30
	Nr4a3	Il23r
	Nr5a1os	Il6ra
	Ntrk1	Il7r
	Nudt7	Ildr2
	Nufip2	Inhbb
	Nxph3	Inmt
	Nxph4	Iqck
	Oit3	Irs2
	Olfr456	Isca1
	Omp	Itga8
	Osbp2	Jchain
	Osgin1	Jmjd8
	P2ry14	Kazn
	Padi2	Kcna1
	Palm2	Kcna2
	Pank3	Kcna6
	Paox	Kcnip1
	Pcsk1n	Kcnj10
	Pcsk6	Kcnk9
	Pdgfa	Kctd1
	Pdhx	Kctd2
	Pdk1	Kirrel3os
	Pdlim5	Klf10
	Per2	Klf4
	Pex1	Klhl14
	Pex13	Klra2
	Pex16	Kxd1
	Pex5l	Lair1
	Phldb2	Lamtor2
	Phox2a	Lancl3
	Pi16	Layn
	Pianp	Lctl
	Piga	Lefty1
	Pla1a	Lep
	Pla2g5	Lgals12
	Plcd1	Lix1l
	Pld3	Lncbate1
	Plekha6	LOC101056014
	Plod2	LOC102635638
	Plxna1	LOC102636309
	Plxnc1	LOC102636514
	Pnck	LOC105243939
	Pnmal2	LOC105244251
	Pnpt1	LOC108167924
	Ppap2b	LOC108168104
	Ppapdc2	LOC108168202
	Ppp1cb	LOC108168353
	Ppp1r14b	LOC108168421
	Ppp1r16b	LOC108168753
	Prkaa2	LOC108168762
	Prkar1b	LOC108168899
	Prkdc	LOC108169013
	Proser2	LOC108169032
	Prrt1	LOC108169046
	Prrt4	LOC108169205
	Psme4	Lpcat2
	Ptgis	Lpl
	Ptgr1	Lrfn4
	Ptgs2os2	Lrrc32
	Pth1r	Lrrc3b
	Ptp4a1	Lsamp
	Ptprd	Lsr
	Ptprg	Ltbp1
	Ptprk	Magi1
	Pvrl1	Mamld1
	Pvrl2	Mamstr
	Pvrl3	Map2k6
	Pygm	Map3k1
	Rab4a	Matn2
	Rabgef1	Mbd2
	Rap1gap	Mcf2l
	Rara	Mctp1
	Rasd2	Me1
	Rbbp8	Med16
	Rcn3	Med24
	Reep2	Medag
	Reln	Megf10
	Rem1	Mgl2
	Rftn2	Midn
	Rhd	Mir6516
	Rhob	Mkx
	Rnd2	Mmd
	Rnf11	Mmp12
	Rnf125	Mndal
	RP23-152O2.3	Mpp7
	RP23-191A12.2	Mpv17l2
	RP24-187D4.1	Mpzl1
	RP24-540G19.3	Mr1
	Rpe	Mrpl12
	Rreb1	Mrpl37
	Rrn3	Mrpl38
	Rtn4rl1	Myd88
	Rundc3a	Myo1d
	Sc5d	Myo7a
	Scrn1	Myt1
	Sdc2	Nab2
	Sec14l4	Nabp1
	Sema4d	Narf
	Sephs2	Nbl1
	Serpina3c	Nckap5l
	Sertad4	Ndufa3
	Sestd1	Necab1
	Sh3bgrl3	Necab2
	Sh3glb1	Nell2
	Shisa4	Neurl3
	Siglec1	Neurod4
	Sirpa	Ngfr
	Slc24a3	Nlgn3
	Slc25a17	Nlrp1c-ps
	Slc25a51	Nmrk1
	Slc27a3	Nol4l
	Slc29a4	Nolc1
	Slc2a4	Nono
	Slc30a4	Nop56
	Slc35e4	Nptx1
	Slc35f3	Nqo2
	Slc38a9	Nr1h3
	Slc41a3	Nr4a1
	Slc47a1	Nrde2
	Slc4a7	Nsmce1
	Slc6a2	Nudt18
	Slc6a6	Nudt4
	Slc6a8	Nudt9
	Slc7a6	Nup210
	Slco2b1	Nup62cl
	Slfn9	Oca2
	Smpdl3b	Ocln
	Socs3	Odc1
	Sowahd	Oser1
	Spag4	Osmr
	Sptbn1	Osr2
	Sptlc2	P2ry13
	Srcin1	P3h4
	Srp54b	Paqr4
	Ssbp4	Pdcd6
	Ssu2	Pde10a
	St5	Pde3b
	St6galnac4	Pdia5
	Stard10	Pdk2
	Stard4	Pdlim4
	Stard5	Pdzrn3
	Stmn3	Peg10
	Strc	Pfkfb2
	Sugct	Phpt1
	Syn2	Phyhd1
	Syne2	Pigt
	Syne4	Pim1
	Syngr1	Pin4
	Synm	Plau
	Synpo	Plbd1
	Taf4b	Plin4
	Tbc1d2	Plk3
	Tbc1d24	Plxdc1
	Tceal3	Plxnb1
	Tcf7	Pmm2
	Tchh	Pnmt
	Tes	Polk
	Tesc	Pomp
	Tfrc	Pon1
	Thap2	Por
	Them6	Ppp1r10
	Thrsp	Ppp1r15a
	Timp1	Ppp1r3b
	Timp2	Ppp1r3c
	Tmem102	Ppp2r1a
	Tmem121	Ppp4r4
	Tmem130	Pqlc3
	Tmem135	Prdm1
	Tmem136	Prph
	Tmem141	Prpsap1
	Tmem154	Prr13
	Tmem170b	Prrg4
	Tmem245	Psmb7
	Tmem37	Psme3
	Tmem38b	Ptgs2
	Tmem62	Ptms
	Tmsb10	Ptprq
	Tnrc6b	Rab11fip1
	Tox2	Rab33a
	Tpm1	Rabggta
	Tppp3	Rac3
	Trib3	Raph1
	Trim2	Rasgrp3
	Trnp1	Rbfox1
	Tsc22d1	Rbp4
	Tspan4	Rcl1
	Ttc21b	Rdh9
	Ttll11	Rec8
	Ttyh3	Rfng
	Tub	Rgs2
	Ubxn2a	Rgs5
	Uchl1	Rgs7
	Usp25	Rhog
	Vldlr	Rmrp
	Vmp1	Rn7sk
	Vps13c	Rnd3
	Vps13d	Rnf145
	Wfdc6a	Rnf150
	Xpot	Rnf181
	Zak	Rnu11
	Zbtb41	Rnu12
	Zc3h12c	Rnu1a1
	Zdhhc21	Rnu3a
	Zfp385a	Rny1
	Zfp52	Rpl11
	Zfp597	Rpph1
	Zfp809	Rps19-ps3
	Zhx3	Rtkn
	Znrf2	Runx2
	Zyg11b	Ryr2
		S100a11
		S100a4
		S1pr2
		Samd12
		Scarna13
		Scd2
		Scn7a
		Scn9a
		Scpep1
		Sdc3
		Sdha
		Sdk1
		Sel1l3
		Selm
		Sema3g
		Sema6d
		Sepw1
		Serpina3k
		Serpina3n
		Sgcd
		Sh3bp5
		Shank2
		Sidt2
		Sigmar1
		Sipa1l2
		Skiv2l2
		Slc15a2
		Slc18a2
		Slc1a3
		Slc1a4
		Slc22a15
		Slc25a25
		Slc25a30
		Slc35d3
		Slc39a3
		Slc4a8
		Slc5a6
		Slc9a7
		Smagp
		Snap25
		Snora23
		Snora73b
		Snora74a
		Snora81
		Snord118
		Snord15a
		Snord15b
		Snord17
		Snord22
		Snrpd1
		Snrpg
		Socs2
		Sorcs1
		Spint2
		Spry3
		Sra1
		Srd5a1
		St18
		Steap4
		Stk32a
		Ston2
		Stxbp5l
		Supt3
		Syn3
		Syngr2
		Sytl5
		Taf13
		Tax1bp1
		Tdrp
		Tenm1
		Terc
		Tex16
		Tgfbi
		Thbs1
		Thsd7b
		Tlcd1
		Tll1
		Tmcc3
		Tmem109
		Tmem117
		Tmem120b
		Tmem176b
		Tmem182
		Tmem192
		Tmem196
		Tmem204
		Tmem221
		Tmem255a
		Tmem53
		Tmem71
		Tmem98
		Tmod1
		Tnfrsf12a
		Tnfrsf19
		Tnfsf10
		Tnnt2
		Tomm6
		Tpbgl
		Trp53i11
		Trp53inp1
		Trpc6
		Tsku
		Ttll1
		Ttyh2
		Tubb6
		Txndc11
		Tysnd1
		Ube2s
		Ube4b
		Ubl7
		Ugt1a1
		Uqcrq
		Usp2
		Vac14
		Vaultrc5
		Vcp
		Vps16
		Vps37b
		Wbp2
		Wnt4
		Xrcc6
		Yod1
		Zadh2
		Zbtb37
		Zfp248
		Zfp273
		Zfp28
		Zfp697
		Zfp759
		Znf41-ps
