# Supplementary material for: Integrative genomic analysis reveals a conserved role for prolactin signalling in the regulation of adrenal function
Source: Clin Transl Med. 2021 Nov 8;11(11):e630. doi: 10.1002/ctm2.630 (PMC8574957; doi:10.1002/ctm2.630)
Supplement: Supplementary file 14 — Supporting information [file CTM2-11-e630-s014.xlsx]

## Sheet: Table S13
Table S13. RNA-seq data
samples	# reads (2x125)	% bases with quality score ≥ 30 (Q30)	mean quality	# aligned pairs	% aligned reads
E18.5	41314553	89.73	34.5	39944571	98.4
P1 male	38567408	90.18	34.59	37064035	97.9
P1 female	35541543	90.15	34.6	31321640	91.3
P2 weeks male	36867129	90.12	34.58	35271986	97.6
P2 weeks female	43584111	90.28	34.62	39067658	92.8
P12 weeks male	40047820	89.76	34.5	38283422	97.7
P12 weeks female	43827771	90.04	34.56	42183119	98.2
