# Supplementary material for: Integrative genomic analysis reveals a conserved role for prolactin signalling in the regulation of adrenal function
Source: Clin Transl Med. 2021 Nov 8;11(11):e630. doi: 10.1002/ctm2.630 (PMC8574957; doi:10.1002/ctm2.630)
Supplement: Supplementary file 15 — Supporting information [file CTM2-11-e630-s008.xlsx]

## Sheet: Table S14
Table S14. ChIP-seq data
samples	# reads (1x50)	% bases with quality score ≥ 30 (Q30)	Mean quality	# aligned reads	% aligned reads	#TECs	#SECs
input DNA	39811908	93.64	36.28	36981186	98.55
E18.5	33911745	93.23	35.99	29757703	98.05	8310	877
P1 female	36082108	93.4	35.26	31992366	98.98	8282	1229
P1 male	52794716	93.33	35.23	46666284	98.69	8848	1079
P2 weeks female	56660553	93.37	35.25	50215755	98.93	12229	934
P2 weeks male	54687754	93.03	35.18	48140420	98.93	9509	869
P12 weeks female	36384620	92.34	35.88	32156266	95.42	18320	761
P2 weeks male	98720964	94.54	36.31	89584591	98.85	12322	1041
